# Supplementary material for: G protein-coupled receptors as candidates for modulation and activation of the chemical senses in decapod crustaceans
Source: PLoS One. 2021 Jun 4;16(6):e0252066. doi: 10.1371/journal.pone.0252066 (PMC8177520; doi:10.1371/journal.pone.0252066)
Supplement: S1 Table — Receptors are organized by subclass: opsins, small-molecule receptors, neuropeptide receptors, leucine-rich repeat-containing GPCRs, and orphan receptors. Values are (from left to right) number of transcript expected counts from RSEM for each transcriptome, and the log2 fold change and actual fold change for LF vs. brain, LF vs. dactyl, and dactyl vs brain. Green box (RSEM expected count > 1000). Orange box (1000 > RSEM expected count > 100). Blue box = log2 FC > 1.5 between the two organs. Pink box = log2 FC < -1.5 between the two organs. Yellow box = log2 FC between –1.5 and 1.5. (XLSX) [file pone.0252066.s004.xlsx]

## Sheet: S1 Table - Parg
	Panulirus argus	Parg ID	GPCR ID	Expected Counts from RSEM			LF vs Br Log2 FC	FC	LF vs Da Log2 FC	FC	Da vs Br Log2 FC	FC
				LF	Brain	Dactyl
	Opsins	Visual Opsins
		Parg11549669	Parg_LWS_Opsin1	75	61	36	0.385871	1.30665	1.1941	2.28802	-0.706253	1.63156
		Parg169304	Parg_LWS_Opsin2	6	495	3	-6.26373	76.8369	1.2132	2.31851	-7.37496	165.991
		Parg1518332	Parg_MWS_Opsin1	1	28	11	-4.79558	27.7724	-3.24616	9.48835	-1.44744	2.72723
		Parg11296002	Parg_MWS_Opsin2	15	9	25	0.696206	1.62024	-0.580329	1.49519	1.37851	2.6
		Parg1859899	Parg_Onychopsin-like	330	6	0	6.01809	64.8076	11.1476	2268.62	-5.02747	32.6151
		Non-Visual Opsins
	Small Molecule Receptors	Dopamine Receptors
		Parg11612544	Parg_D1⍺R	13	212.44	53	-3.92974	15.2395	-1.81425	3.51678	-2.01352	4.03767
		Parg11287412	Parg_D1βR	14	78	10	-2.36678	5.15788	0.698637	1.62297	-2.96344	7.79983
		Parg1285694	Parg_D2⍺R	24	354.99	1	-3.73671	13.331	4.85701	28.9804	-8.49175	359.975
		Dopamine/Ecdysteroid Receptors
		Parg11050552	Parg_DopEcR	1555.97	772.89	826.14	1.11034	2.15897	1.11885	2.17174	0.0934653	1.06693
		Serotonin Receptors
		Parg11194163	Parg_5HT1AR	89.78	495.43	11	-2.33541	5.04695	3.29292	9.80096	-5.52636	46.0892
		Parg11089978	Parg_5HT2AR	20	243	17	-3.53258	11.5721	0.447678	1.36384	-3.87828	14.7055
		Parg1258161	Parg_5HT2BR	5	379	93	-5.92212	60.6365	-3.83115	14.2328	-1.98901	3.96963
		Parg1443830	Parg_5HT4R	117	466	1055	-1.85529	3.61824	-2.94057	7.67715	1.18726	2.2772
		Parg1960020	Parg_5HT7R	95	849	165	-2.9515	7.73551	-0.545774	1.4598	-2.30375	4.93741
		Octopamine Receptors
		Parg11266510	Parg_Oct⍺2AR	2	101	41	-5.58913	48.1389	-4.24618	18.977	-1.24099	2.36361
		Parg1505007	Parg_Octβ1R	0	32	6	-7.33132	161.045	-4.81427	28.1346	-2.415	5.33321
		Parg1306831	Parg_Octβ2R	74	2199	306	-4.76619	27.2123	-1.80563	3.49583	-2.8586	7.25309
		Parg1452996	Parg_Octβ3R	289	563	60	-0.764045	1.69824	2.46343	5.51527	-3.1255	8.72708
		Parg1791827	Parg_Octβ4R	134	295	0	-1.03593	2.05043	9.73258	850.743	-10.6665	1625.36
		Adrenergic Receptors
		Tyramine Receptors
		Parg180593	Parg_TyrR1	989.64	79.82	81.55	3.81306	14.0554	3.77752	13.7135	0.137515	1.10001
		Parg1550757	Parg_TyrR2	3.36	13.18	104.45	-1.88872	3.70307	-4.91603	30.1906	3.12928	8.74996
		Histamine Receptors
		Parg11025178	Parg_H1R	3013	70	7	5.57673	47.7268	8.48602	358.548	-2.80732	6.99985
		Acetylcholine Receptors
		Parg1822444	Parg_mAChR_A	30	555.38	10	-3.98613	15.8469	1.97874	3.94148	-5.86289	58.1977
		Parg11292241	Parg_mAChR_B	14.5	157	84	-3.31275	9.93658	-2.30615	4.9456	-0.904636	1.87207
		Prostaglandin Receptors
		Parg1297985	Parg_PGE2R2	95	297	557.74	-1.53141	2.89069	-2.32435	5.00839	0.894907	1.85949
		Parg182737	Parg_PGE2R1	48	82	128	-0.671153	1.59235	-1.13161	2.19103	0.562429	1.47675
		Adenosine Receptors
		Parg178085	Parg_AdoR	27	306	75	-3.42385	10.732	-1.26071	2.39614	-2.06118	4.17327
	Neuropeptide Receptors	Sulfakinin Receptors
		Natalisin Receptors
		Parg1931686	Parg_NTLR1	3	45	0	-3.7956	13.8864	4.2406	18.9038	-7.93442	244.623
		Tachykinin99D Receptors
		Parg1734599	Parg_TKR	5	188	3	-5.13663	35.1787	0.950165	1.93209	-5.98483	63.3307
		RYamide Receptors
		Parg1514518	Parg_Rya-R	0	52	108	-8.0862	271.763	-8.98425	506.44	1.00001	2.00001
		Leucokinin Receptors
		Neuropeptide F Receptors
		Parg1512984	Parg_NPFR2	0	57	2	-8.1893	291.893	-3.22932	9.37826	-4.85793	28.9989
		Long Neuropeptide F Receptors
		Parg11206588	Parg_LNPFR	0	12	2	-5.91627	60.3915	-3.22932	9.37826	-2.58491	5.99978
		Short Neuropeptide F Receptors
		Parg1824316	Parg_SNPFR	5	105	22	-4.2947	19.6261	-1.92427	3.79544	-2.26846	4.8181
		SIFamide Receptors
		Allostatin A Receptors
		Parg155653	Parg_AstA-R	271	3724	446	-3.64341	12.4961	-0.504104	1.41824	-3.03734	8.20976
		Allostatin C Receptors
		Parg1571334	Parg_AstC-R1	0	118.6	4.13	-9.23819	603.911	-4.22928	18.756	-4.90684	29.999
		Parg11413737	Parg_AstC-R2a	0	33.13	0	-7.37571	166.078	NA		-7.48696	179.39
		Parg11413735	Parg_AstC-R2b	10	32.87	0	-1.6112	3.05506	5.97767	63.017	-7.48696	179.39
		CCHamide Receptors
		Parg1723989	Parg_CCHa-R1a	0	75.13	37.21	-8.5981	387.512	-7.31683	159.435	-1.17931	2.26468
		Parg1723997	Parg_CCHa-R1b	25	1.53	213.79	4.75504	27.0028	-2.93081	7.62541	7.78784	220.99
		Parg11072051	Parg_CCHa-R3	0	66.91	0	-8.35368	327.121	NA		-8.46493	353.345
		Proctolin Receptors
		Myosuppressin Receptors
		FMRFamide Receptors
		Parg11141039	Parg_FMRFa-R	135	895	810	-2.62144	6.15365	-2.3735	5.18197	-0.145971	1.10648
		CNMamide Receptors
		Pyrokinin Receptors
		Capability Receptors
		Ecdysis Triggering Hormone Receptors
		Parg1673582	Parg_ETH-R2	28.21	42.58	28	-0.526176	1.44011	0.213214	1.15927	-0.637414	1.55554
		Parg1498932	Parg_ETH-R3	0	52	0	-8.0862	271.763	NA		-8.19745	293.548
		Trissin Receptors
		Elevenin Receptors
		Parg11271592	Parg_ElevR1	0	106	24	-9.08619	543.521	-6.9298	121.921	-2.05442	4.15378
		Parg11240120	Parg_ElevR2	0	18	4	-6.50124	90.5876	-4.22928	18.756	-2.16989	4.49988
		CHH Receptors
		Parg11590173	Parg_CHH-Ra	48	1057	256	-4.37118	20.6946	-2.21304	4.63651	-2.05618	4.15884
		ACP Receptors
		Parg1859052	Parg_ACP-R1	4	13	89	-1.58917	3.00876	-4.40146	21.1335	2.91427	7.53844
		Red Pigment Concentrating Hormone Receptors
		Parg1526648	Parg_RPCH-R2	5	19	142	-1.81473	3.51794	-4.6247	24.6702	2.91194	7.5263
		Corazonin Receptors
		Inotocin Receptors
		Parg1510284	Parg_InotR2	14	99	0	-2.71073	6.54653	6.46311	88.2246	-9.07192	538.17
		Leucokinin Receptors
		Crustacean Cardioactive Peptide Receptors
		Parg1517264	Parg_CCAP-R	4	63	10	-3.88871	14.8122	-1.2462	2.37215	-2.54054	5.81807
	Leucine-rich repeat-containing GPCRs	Parg1460394	Parg_LGR1-R1	12	1925	34	-7.24769	151.975	-1.41127	2.6597	-5.73447	53.2411
		Parg1969986	Parg_LGR1-R2	4170.04	7174.38	3041.43	-0.662132	1.58242	0.660431	1.58056	-1.22059	2.33042
		Parg11578653	Parg_LGR2-R1	90	487	64	-2.32806	5.02131	0.69238	1.61595	-2.91847	7.56045
		Parg174458	Parg_LGR2-R2	291	537	362	-0.729385	1.65793	-0.0685545	1.04867	-1.87443	3.66656
		Parg1694848	Parg_LGR3	4	249	0	-5.9055	59.9422	4.65567	25.2056	-10.4594	1407.92
		Parg1870374	Parg_LGR5	262	1407	374	-2.25072	4.7592	-0.242896	1.18337	-1.90585	3.7473
	Orphan Receptors	Parg11033884	Parg_MoodyR	305.22	3484.51	1001.48	-3.39804	10.5417	-1.4822	2.79373	-1.81388	3.51587
		Parg1846406	Parg_HP1R	236	10	2	4.61179	24.4504	7.17316	144.323	-2.45938	5.4998
		Parg11022733	Parg_CG4313	21	6612	35	-8.22702	299.625	-0.564389	1.47876	-7.56068	188.795
		Parg11570436	Parg_CG13995	158	31	22	2.40748	5.30546	3.13747	8.79981	-0.628015	1.54544
		Parg164262	Parg_CG13579	2052	1167	183	0.926441	1.90058	3.67959	12.8135	-2.65118	6.28179
		Parg11582198	Parg_CG12290	86.06	308.97	88.23	-1.67881	3.20164	0.139965	1.10188	-1.71681	3.28708
		Parg1504660	Parg_GPR150	0	47	4	-7.88591	236.534	-4.22928	18.756	-3.55455	11.7497
		Parg172726	Parg_GPR161	357	638	472	-0.711344	1.63733	-0.174741	1.12876	-0.43463	1.35156
		Parg1246731	Parg_GPCR_A1	58	65	274	0.0196201	1.01369	-1.95933	3.8888	2.08092	4.23078
		Parg12412	Parg_GPCR_A2	24	1492	327	-5.87832	58.8235	-3.61543	12.2561	-2.16094	4.47206
		Parg1514955	Parg_GPCR_B1	0	37.62	25.99	-7.61672	196.273	-6.9298	121.921	-0.584947	1.49998
		Parg1738422	Parg_GPCR_C1	46	121	113	-1.31937	2.49558	-1.10871	2.15652	-0.108694	1.07825
		Parg1992005	Parg_GPCR_C2	392	2602	796	-2.57799	5.97109	-0.788542	1.72733	-1.68748	3.22095
		Parg1427542	Parg_GPCR_C2x	6	97	397	-3.90367	14.9665	-5.85283	57.7933	2.05114	4.14434
		Parg1843421	Parg_GPCR_C3	17	107	114	-2.56945	5.93584	-2.5448	5.83526	0.0773173	1.05505
		Parg1316925	Parg_GPCR_D1	638	3872	687	-2.48783	5.60932	0.10518	1.07563	-2.49104	5.62181
		Parg1254312	Parg_GPCR_E1	1484	2	682	9.68385	822.487	1.35129	2.55139	8.43457	345.986
		Parg1852715	Parg_GPCR_F1	9	73	56	-2.96673	7.81761	-2.44973	5.46315	-0.415024	1.33332
		Parg163218	Parg_GPCR_G1	2347.08	42	161.24	5.96147	62.3136	4.10705	17.2324	1.95641	3.88096
		Parg11480319	Parg_GPCR_G2	32	172.4	108	-2.38058	5.20748	-1.60696	3.04608	-0.671659	1.5929
		Parg178076	Parg_GPCR_H1	36	1067.31	30	-4.79426	27.747	0.476247	1.39112	-5.16854	35.9654
		Parg1213688	Parg_GPCR_I1	1135.26	351.43	187.59	1.83186	3.55997	2.82054	7.06425	-0.886696	1.84894
		Parg1654666	Parg_GPCR_J1	36	267	139	-2.81683	7.04614	-1.74613	3.35458	-0.968732	1.95712
		Parg1746492	Parg_GPCR_K1	73.9	26	118.9	1.67759	3.19892	-0.497276	1.41155	2.27684	4.84616
		Parg1510632	Parg_GPCR_L1	10	35	73	-1.73673	3.33279	-2.67429	6.38326	1.03953	2.05556
		Parg1640129	Parg_GPCR_L2	127	200	104	-0.524588	1.43852	0.535141	1.44908	-0.957755	1.94229
		Parg1284774	Parg_GPCR_L8	73	180	208	-1.14552	2.21225	-1.26819	2.40858	0.224642	1.16849
