# Supplementary material for: G protein-coupled receptors as candidates for modulation and activation of the chemical senses in decapod crustaceans
Source: PLoS One. 2021 Jun 4;16(6):e0252066. doi: 10.1371/journal.pone.0252066 (PMC8177520; doi:10.1371/journal.pone.0252066)
Supplement: S2 Table — Receptors are organized by type: opsins, small-molecule receptors, neuropeptide receptors, leucine-rich repeat-containing GPCRs, and orphan receptors. Values are (from left to right) number of transcript expected counts from RSEM for each transcriptome, and the log2 fold change and actual fold change for LF vs. brain, LF vs. dactyl, and dactyl vs brain. Green box (RSEM expected count > 1000). Orange box (1000 > RSEM expected count > 100). Blue box = log2 FC > 1.5 between the two organs. Pink box = log2 FC < -1.5 between the two organs. Yellow box = log2 FC between –1.5 and 1.5. (XLSX) [file pone.0252066.s005.xlsx]

## Sheet: S2 Table - Hame
	Homarus americanus	Hame ID	GPCR ID	Expected Counts from RSEM			LF vs Br Log2 FC	FC	LF vs Da Log2 FC	FC	Da vs Br Log2 FC	FC
				LF	Brain	Dactyl
	Opsins	Visual Opsins
		Hame11278772	Hame_LWS_Opsin1	217	148	439	-0.14833	1.10829	-2.01652	4.04606	1.89056	3.70779
		Hame1946139	Hame_LWS_Opsin4	554	3092	1	-3.18099	9.06928	8.11357	276.967	-11.2722	2473.33
		Hame11672921	Hame_LWS_Opsin3	43	18	70	0.555908	1.47009	-1.70301	3.2558	2.28128	4.86111
		Hame1215374	Hame_MWS_Opsin2	0	129.28	0	-10.1542	1139.53	NA		-9.13186	561
		Non-Visual Opsins
		Hame11462125	Hame_Peropsin	135	91	3	-0.131407	1.09536	4.49184	22.4998	-4.60085	24.2658
	Small Molecule Receptors	Dopamine Receptors
		Hame11361163	Hame_D1βR	153	201	39	-1.09409	2.13478	0.971988	1.96154	-2.0437	4.12301
		Hame11676319	Hame_D2⍺R	4	328	20	-7.05792	133.244	-3.3219	9.99982	-3.71366	13.1197
		Dopamine/Ecdysteroid Receptors
		Hame1919435	Hame_DopEcR	1336	155	29	2.40715	5.30424	4.52571	23.0342	-2.09619	4.27579
		Serotonin Receptors
		Hame11692809	Hame_5HT1BR	40	153	28	-2.63587	6.21552	-0.485423	1.4	-2.12808	4.37135
		Hame1713524	Hame_5HT2AR	15	28	5	-1.60088	3.03329	0.584966	1.5	-2.16347	4.47991
		Hame11728239	Hame_5HT2BR	0	271.02	0	-11.2251	2393.86	NA		-10.2028	1178.52
		Hame11375886	Hame_5HT4R	471	200	668	0.535298	1.44924	-1.50412	2.83651	2.06178	4.17502
		Hame11018171	Hame_5HT7R	277.46	148.55	138.81	0.20386	1.15178	0.0052197	1.00362	0.221011	1.16555
		Octopamine Receptors
		Hame11428419	Hame_Oct⍺R	156	25	11	1.94111	3.84001	2.82597	7.0909	-0.862478	1.81816
		Hame1365971	Hame_Oct⍺2AR	7	610	4	-7.14568	141.6	-0.192638	1.14285	-6.93066	121.994
		Hame12012396	Hame_Octβ2R	19	401	89	-5.09992	34.295	-3.22779	9.3683	-1.84977	3.60443
		Hame1289318	Hame_Octβ3R	150	687	51	-2.89576	7.44235	0.556396	1.47059	-3.42978	10.7762
		Hame11663419	Hame_Octβ4R	1	125	0	-7.66614	203.113	1.44258	2.71806	-9.08642	543.605
		Adrenergic Receptors
		Hame1862242	Hame_⍺1AdrR	0	198	0	-10.7723	1749.03	NA		-9.74998	861.065
		Tyramine Receptors
		Hame11842701	Hame_TyrR1	1615.81	129.62	15.25	2.94565	7.70425	5.75038	53.8316	-2.78238	6.87986
		Hame11237307	Hame_TyrR2	422.86	42.63	94.49	2.62834	6.18315	1.16651	2.24468	1.4842	2.8
		Histamine Receptors
		Hame1658303	Hame_H1R	730	7	18	6.00393	64.1748	4.34181	20.2775	1.6845	3.21428
		Acetylcholine Receptors
		Hame11358941	Hame_mAChR_A	53	1824	149	-5.80535	55.9223	-2.49124	5.62259	-3.29176	9.79303
		Prostaglandin Receptors
		Hame1857491	Hame_PGD2R	104	80.71	38	-0.321916	1.24999	0.452515	1.36842	-0.752056	1.68419
		Hame1127164	Hame_PGE2R2a	392.93	172.15	801.28	0.488016	1.40251	-2.03094	4.08671	2.54133	5.82124
		Hame11986958	Hame_PGE2R2b	437.07	7.85	55.72	5.26368	38.4171	1.99013	3.97273	3.29592	9.82135
		Adenosine Receptors
		Hame1145351	Hame_AdoR	118.89	264.95	45	-1.86217	3.63554	0.39	1.31	-2.23059	4.69
	Neuropeptide Receptors	Sulfakinin Receptors
		Natalisin Receptors
		Hame1679968	Hame_NTLR3	1	65	1	-9.143	565.352	NA		-8.12064	278.328
		Tachykinin99D Receptors
		Hame11402702	Hame_TKR	47	644	3	-4.47673	22.2653	2.96962	7.83329	-7.42394	171.724
		RYamide Receptors
		Leucokinin Receptors
		Hame11849881	Hame_LKR1	142	85	12	0.0399273	1.02806	2.56478	5.91666	-2.50247	5.66656
		Neuropeptide F Receptors
		Hame1305476	Hame_NPFR2	0	213	0	-10.8777	1881.53	NA		-9.85533	926.296
		Long Neuropeptide F Receptors
		Short Neuropeptide F Receptors
		Hame1886686	Hame_SNPFR	3	97	0	-5.71534	52.5397	3.02753	8.15413	-8.72055	421.839
		SIFamide Receptors
		Hame11101027	Hame_SIFa-R1	2	157	0	-6.99499	127.556	2.44255	5.43603	-9.41525	682.766
		Hame1150134	Hame_SIFa-R2	29	128	10	-2.84243	7.17228	0.536056	1.45	-3.35611	10.2398
		Allostatin A Receptors
		Hame1699086	Hame_AstA-R	1	185	14	-8.23173	300.606	-4.8073	27.999	-3.40206	10.5712
		Allostatin C Receptors
		Hame11914856	Hame_AstC-R1	84	117.63	19.32	-1.17847	2.26337	1.14439	2.21053	-2.30048	4.92623
		Hame1144493	Hame_AstC-R2	4	104	1	-5.40083	42.2485	0.999992	1.99999	-6.37843	83.1956
		CCHamide Receptors
		Proctolin Receptors
		Hame1869010	Hame_ProcR1	4008	64	13	5.26822	38.5382	7.26814	154.145	-1.97761	3.93839
		Myosuppressin Receptors
		FMRFamide Receptors
		Hame11102495	Hame_FMRFa-R	84.91	200.52	456.17	-1.95196	3.86899	-3.44055	10.857	1.51097	2.85002
		CNMamide Receptors
		Pyrokinin Receptors
		Capability Receptors
		Ecdysis Triggering Hormone Receptors
		Hame11406602	Hame_ETH-R1	92	27	17	1.06824	2.09687	1.4361	2.70589	-0.345482	1.27058
		Hame1703048	Hame_ETH-R2	19	11	21	0.0880671	1.06295	-1.14438	2.21052	1.25482	2.38637
		Hame11668192	Hame_ETH-R3	16	136	14	-3.78787	13.8122	-0.807348	1.74999	-2.95815	7.77126
		Trissin Receptors
		Elevenin Receptors
		Hame1784396	Hame_ElevR1	4	32	2	-3.7004	12.9996	6.57071e-06	1	-3.67802	12.7996
		CHH Receptors
		Hame1130842	Hame_CHH-Ra	492	321	630	-0.0843418	1.0602	-1.35669	2.56097	1.29472	2.45329
		Hame11400356	Hame_CHH-Rb	144	539	138	-2.60463	6.08235	-0.938595	1.91666	-1.64367	3.12459
		ACP Receptors
		Red Pigment Concentrating Hormone Receptors
		Corazonin Receptors
		Inotocin Receptors
		Leucokinin Receptors
		Crustacean Cardioactive Peptide Receptors
		Hame11395599	Hame_CCAP-R	48	24	4	0.299569	1.23078	2.58496	5.99998	-2.263	4.79989
	Leucine-rich repeat-containing GPCRs	Hame1137016	Hame_LGR1-R2	823	571	62	-0.173024	1.12742	2.73055	6.6371	-2.88119	7.36758
		Hame1141754	Hame_LGR2-R1	137	323	99	-1.93778	3.83115	-0.531321	1.44525	-1.38408	2.61006
		Hame1137510	Hame_LGR2-R2	166	284.81	269.29	-1.47513	2.78008	-1.69642	3.89102	0.243657	1.18099
		Hame1936675	Hame_LGR3	13	260	5	-5.02232	32.499	0.378516	1.3	-5.37846	41.5984
		Hame11367910	Hame_LGR5	71	939.46	29	-4.42563	21.4906	0.291769	1.22414	-4.69502	25.9026
	Orphan Receptors	Hame11382149	Hame_MoodyR	1367	1457	1086	-0.792409	1.73196	-0.668008	1.58888	-0.102031	1.07328
		Hame11277170	Hame_Tre1R	396	333	172	-0.450447	1.36646	0.203094	1.15116	-0.631168	1.54882
		Hame11053597	Hame_HP1R	1515	133	26	2.80938	7.01	4.86464	29.1341	-2.03289	4.09224
		Hame11418525	Hame_CG4313	15	312	13	-5.07891	33.7989	-0.793542	1.73333	-4.26299	19.1994
		Hame1725488	Hame_CG12290	95.63	30	96	0.962532	1.94873	-1.0151	2.02105	2	4
		Hame11349616	Hame_CG13995	1259	59	17	3.71498	13.1317	5.21057	37.0286	-1.47323	2.77643
		Hame1708581	Hame_CG13579	7	133	0	-4.94832	30.874	4.24995	19.0266	-9.17591	578.395
		Hame1710720	Hame_CG33639	4	90	2	-5.19224	36.5613	6.57071e-06	1	-5.16987	35.9986
		Hame11355035	Hame_GPR161	1213	2335.46	454	-1.64526	3.12804	0.417817	1.3359	-2.0407	4.11445
		Hame1243706	Hame_GPR150	65	99	148	-1.30741	2.47497	-2.18708	4.55381	0.902034	1.8687
		Hame1317561	Hame_GPCR_A1	37	10	22	1.18709	2.27693	-0.249974	1.18919	1.45943	2.75
		Hame11243150	Hame_GPCR_A2	20	718	22	-5.8663	58.3353	-1.1375	2.19999	-4.70643	26.1082
		Hame11698394	Hame_GPCR_A3	17.45	43.88	53.42	-2.03922	4.11023	-2.64044	6.23523	0.623593	1.54071
		Hame11937246	Hame_GPCR_C1	285	xrf	119	0.366926	1.2896	0.260002	1.19748	0.129296	1.09376
		Hame1389130	Hame_GPCR_C2	146	27	42	1.7345	3.32764	0.797509	1.7381	0.959364	1.94445
		Hame11442617	Hame_GPCR_C3	1969	1492	1176	-0.636296	1.55433	-1.19525	2.28985	0.581324	1.49622
		Hame11758089	Hame_GPCR_C4	2	58	4	-5.55836	47.1231	-1.99997	3.99993	-3.53601	11.5997
		Hame187260	Hame_GPCR_D1	1156	2263	116	-1.66951	3.18107	2.31695	4.98277	-3.96407	15.6064
		Hame1904438	Hame_GPCR_E1	486	9	46	5.05443	33.2304	2.40125	5.28261	2.67556	6.38886
		Hame1542794	Hame_GPCR_F1	84	97	68	-0.90802	1.87647	-0.695142	1.61904	-0.190508	1.14117
		Hame11838589	Hame_GPCR_G1	6372	105	26	5.22284	37.3449	6.93702	122.533	-1.69186	3.23072
		Hame1728659	Hame_GPCR_G2	47	138	16	-2.25435	4.7712	0.554592	1.46875	-2.78657	6.89986
		Hame1415834	Hame_GPCR_I1	333	144	5	0.509024	1.42309	5.05741	33.299	-4.52602	23.0393
		Hame1371330	Hame_GPCR_K1	42	114	7	-2.14099	4.41065	1.58496	3	-3.70357	13.0282
		Hame11993248	Hame_GPCR_L4	18.97	11.49	32.91	0.0100652	1.007	-1.83006	3.55553	1.8625	3.63636
		Hame1863783	Hame_GPCR_L5	11	8	23	-0.240994	1.18181	-2.06412	4.18178	1.84549	3.59374
		Hame1851063	Hame_GPCR_L6	21	50	77	-1.95196	3.86899	-2.87445	7.33325	0.944866	1.92501
		Hame1716567	Hame_GPCR_L8	78	66	120	-0.459419	1.37499	-1.62148	3.07691	1.18443	2.27274
		Hame1134289	Hame_GPCR_L9	370	83	84	1.45591	2.74329	1.13907	2.20238	0.339217	1.26507
		Hame11558003	Hame_GPCR_L9x	124	91	71	-0.254026	1.19253	-0.195548	1.14516	-0.0361068	1.02534
