# Supplementary material for: G protein-coupled receptors as candidates for modulation and activation of the chemical senses in decapod crustaceans
Source: PLoS One. 2021 Jun 4;16(6):e0252066. doi: 10.1371/journal.pone.0252066 (PMC8177520; doi:10.1371/journal.pone.0252066)
Supplement: S3 Table — Receptors are organized by type: opsins, small-molecule receptors, neuropeptide receptors, leucine-rich repeat-containing GPCRs, and orphan receptors. Values are (from left to right) number of transcript expected counts from RSEM for each transcriptome, and the log2 fold change and actual fold change for LF vs. brain, LF vs. dactyl, and dactyl vs brain. Green box (RSEM expected count > 1000). Orange box (1000 > RSEM expected count > 100). Blue box = log2 FC > 1.5 between the two organs. Pink box = log2 FC < -1.5 between the two organs. Yellow box = log2 FC between –1.5 and 1.5. (XLSX) [file pone.0252066.s006.xlsx]

## Sheet: S3 Table - Pcla
Procambarus clarkii	Pcla ID	GPCR ID	Expected Counts from RSEM			LF vs Br Log2 FC	FC	LF vs Da Log2 FC	FC	Da vs Br Log2 FC	FC
			LF	Brain	Dactyl
Opsins	Visual Opsins
	Pcla11420773	Pcla_LWS_Opsin	25	1068	19	-3.41677	10.6794	0.306318	1.23655	-3.83694	14.29
	Non-Visual Opsins
	Pcla11840272	Pcla_Neuropsin	317	120	58	3.40144	10.5666	2.36074	5.13632	0.92686	1.90113
	Pcla1627168	Pcla_Peropsin	7	136.6	4	-2.28006	4.85697	0.717733	1.6446	-3.11165	8.64371
Small Molecule Receptors	Dopamine Receptors
	Pcla1764329	Pcla_D2⍺R	34	1020	4	-2.90682	7.49965	2.99782	7.9879	-6.01849	64.8254
	Pcla11291255	Pcla_D1βR	6	1711	32	-6.15554	71.2857	-2.50462	5.67498	-3.76479	13.593
	Dopamine/Ecdysteroid Receptors
	Pcla11740727	Pcla_DopEcR	154	1002	16	-0.701837	1.62657	3.17715	9.04519	-3.99283	15.9207
	Serotonin Receptors
	Pcla11825622	Pcla_5HT1AR	24	1150	1	-3.58238	11.9785	4.49528	22.5534	-8.1915	292.339
	Pcla1213400	Pcla_5HT1BR	45	582.83	1	-1.69297	3.23322	5.40216	42.2875	-7.20898	147.952
	Pcla1923635	Pcla_5HT2AR	9	638	0	-4.14741	17.7212	5.52283	45.9768	-9.78413	881.689
	Pcla11274440	Pcla_5HT4R	317	743	246	0.77115	1.70663	0.276225	1.21102	0.38108	1.30232
	Pcla11904650	Pcla_5HT7R	80	698	15	-1.12511	2.18118	2.32541	5.01208	-3.56437	11.8299
	Octopamine Receptors
	Pcla11253881	Pcla_Oct⍺R	124	444	89	0.159811	1.11714	0.388858	1.30936	-0.342896	1.2683
	Pcla1625624	Pcla_Octβ1R	7	269	0	-3.26404	9.6067	5.16026	35.7596	-8.53821	371.756
	Pcla11757938	Pcla_Oct⍺2AR	3	1237	0	-6.68754	103.074	3.93782	15.3251	-10.7393	1709.45
	Pcla11287715	Pcla_Octβ2R	4	820	6	-5.67937	51.2461	-0.674561	1.59611	-5.11867	34.7434
	Pcla1225469	Pcla_Octβ3R	28	143	90	-0.352487	1.27676	-1.77408	3.42021	1.30775	2.47555
	Pcla11853843	Pcla_Octβ4R	6	1130	0	-5.55704	47.0798	4.93786	30.6509	-10.6088	1561.58
	Adrenergic Receptors
	Tyramine Receptors
	Pcla1848383	Pcla_TyrR1	108.79	228.75	0	0.922019	1.89476	9.10778	551.715	-8.29965	315.096
	Histamine Receptors
	Acetylcholine Receptors
	Pcla11674846	Pcla_mAChR_A	5	1395	3	-6.124	69.7442	0.647342	1.56628	-6.8852	118.21
	Pcla1845446	Pcla_mAChR_B	146	1065	0	-0.866768	1.82357	9.54271	745.833	-10.5233	1471.76
	Prostaglandin Receptors
	Pcla1583329	Pcla_PGD2R	21	103	5	-0.294155	1.22617	1.98075	3.947	-2.38877	5.23711
	Pcla11195061	Pcla_PGE2R1	810	145	9	4.48186	22.3446	6.40218	84.5762	-2.03419	4.09592
	Pcla1388196	Pcla_PGE2R2a	631	134	49	4.2354	18.8357	3.59715	12.1018	0.524394	1.43833
	Pcla11578954	Pcla_PGE2R2b	26	129	5	-0.310759	1.24036	2.28887	4.88675	-2.71349	6.55908
	Adenosine Receptors
	Pcla1231331	Pcla_AdoRa	125	471	6	0.0862329	1.06159	4.29117	19.5781	-4.31879	19.9565
	Pcla1475524	Pcla_AdoRb	91	225.05	38	0.694036	1.6178	1.17025	2.25051	-0.590069	1.50532
Neuropeptide Receptors	Sulfakinin Receptors
	Pcla1604351	Pcla_SKR	1	245	0	-5.93652	61.245	2.3529	5.10849	-8.40339	338.589
	Natalisin Receptors
	Pcla11781714	Pcla_NTLR1	2	206	5	-4.68641	25.7484	-1.41151	2.66015	-3.38876	10.4741
	Pcla1671037	Pcla_NTLR2	1	132	0	-5.04429	32.9977	2.3529	5.10849	-7.51117	182.426
	Tachykinin99D Receptors
	Pcla1652747	Pcla_TKR	17	964.04	0	-3.82535	14.1757	6.44038	86.8455	-10.3796	1332.19
	RYamide Receptors
	Leucokinin Receptors
	Pcla1615432	Pcla_LKR1	6	195	4	-3.02231	8.12465	0.495344	1.40966	-3.63151	12.3935
	Pcla1917849	Pcla_LKR2	20.04	142.46	0	-0.827785	1.77496	6.67484	102.171	-7.61652	196.246
	Neuropeptide F Receptors
	Pcla199073	Pcla_NPFR1	19	302	1	-1.99043	3.97355	4.15824	17.8548	-6.26253	76.7733
	Pcla1674872	Pcla_NPFR2	0	137	0	-7.54055	186.18	NA		-7.56481	189.336
	Long Neuropeptide F Receptors
	Pcla11466008	Pcla_LNPFR	3	88	0	-2.87441	7.33303	3.93782	15.3251	-6.92622	121.619
	Short Neuropeptide F Receptors
	Pcla11251729	Pcla_SNPFR	15	1229.99	0	-4.35629	20.4821	6.25981	76.6283	-10.73	1698.39
	SIFamide Receptors
	Pcla11316011	Pcla_SIFa-R1	7	617	0	-4.46168	22.0344	5.16026	35.7596	-9.73584	852.669
	Pcla180083	Pcla_SIFa-R2	29	435	3	-1.90684	3.74987	3.18337	9.08425	-5.20406	36.862
	Allostatin A Receptors
	Pcla11276243	Pcla_AstA-R	227.73	776.3	5.12	0.226669	1.17013	5.41495	42.6642	-5.30213	39.4549
	Allostatin C Receptors
	Pcla11598943	Pcla_AstC-R1	5	194	0	-3.27792	9.69956	4.67482	25.5423	-8.06668	268.109
	CCHamide Receptors
	Pcla1591313	Pcla_CCHa-R2	0	106	0	-7.17045	144.052	NA		-7.19471	146.495
	Proctolin Receptors
	Pcla1881179	Pcla_ProcR1	18	379	7	-2.39607	5.26368	1.27295	2.41654	-3.78287	13.7644
	Pcla1881182	Pcla_ProcR2	0	265	0	-8.49235	360.123	NA		-8.5166	366.228
	Myosuppressin Receptors
	Pcla11543365	Pcla_MSR	1	22	0	-2.45937	5.49977	2.3529	5.10849	-4.92626	30.4055
	FMRFamide Receptors
	Pcla1708170	Pcla_FMRFa-R	66	330	16	-0.321895	1.24997	1.95477	3.87654	-2.39052	5.24345
	CNMamide Receptors
	Pcla1818949	Pcla_CNMa-R	1	149	0	-5.21907	37.2473	2.3529	5.10849	-7.68594	205.92
	Pyrokinin Receptors
	Pcla1842950	Pcla_PKR	5	88	0	-2.13746	4.39985	4.67482	25.5423	-6.92622	121.619
	Capability Receptors
	Pcla11588307	Pcla_CapaR	8	27	6	0.245129	1.1852	0.325423	1.25303	-0.194153	1.14405
	Ecdysis Triggering Hormone Receptors
	Pcla11516107	Pcla_ETH-R1	7	109	0	-1.96078	3.89273	5.16026	35.7596	-7.23497	7.28786
	Trissin Receptors
	Elevenin Receptors
	Pcla1603714	Pcla_ElevR1	18	101	1	-0.488257	1.40275	4.08024	16.9151	-4.68237	25.6764
	Pcla1997693	Pcla_ElevR2	10	78	1	-0.96344	1.94995	3.23225	9.39732	-4.30957	19.8294
	CHH Receptors
	Pcla1221867	Pcla_CHH-Ra	298	558	9	1.09507	2.13624	4.95959	31.116	-3.97837	15.7619
	Pcla11008355	Pcla_CHH-Rb	87	18	4264	4.27299	19.333	-5.70457	52.1489	9.86372	931.697
	ACP Receptors
	Pcla1953672	Pcla_ACP-R1	59	62	1	1.92845	3.80646	5.79294	55.4434	-3.97837	15.7619
	Pcla11040742	Pcla_ACP-R2	4	23	0	-0.523536	1.43747	4.35288	20.4337	-4.99039	31.7875
	Red Pigment Concentrating Hormone Receptors
	Pcla11277048	Pcla_RPCH-R1	11	755	0	-4.10082	17.1581	5.81234	56.194	-10.027	1043.37
	Pcla1625517	Pcla_RPCH-R2	100	81	3	2.30401	4.93828	4.96923	31.3246	-2.77908	6.86415
	Corazonin Receptors
	Pcla1585987	Pcla_CrzR	2	37	0	-2.2094	4.62484	3.35285	10.2167	-5.67627	51.1361
	Inotocin Receptors
	Pcla11312117	Pcla_InotR1	8	528	2	-4.04431	16.4991	1.91035	3.75901	-6.06853	67.1134
	Crustacean Cardioactive Peptide Receptors
	Pcla11655235	Pcla_CCAP-R	302	284	3	2.08867	4.25356	6.56376	94.5991	-4.58895	24.0664
Leucine-rich repeat-containing GPCRs	Pcla11898107	Pcla_LGR1-R1	2	171	0	-4.41777	21.3737	3.35285	10.2167	-7.88462	236.324
	Pcla11226124	Pcla_LGR1-R2	540.22	3918.2	577	-0.859034	1.81382	-0.185205	1.13698	-0.787672	1.72629
	Pcla1242062	Pcla_LGR2-R1	304.83	997.45	0	0.286512	1.21969	10.6008	1552.94	-10.4281	1377.79
	Pcla11522488	Pcla_LGR2-R2	71	177	16	0.682163	1.60454	2.06012	4.17021	-1.49181	2.81242
	Pcla11829214	Pcla_LGR3	9	773	4	-4.42431	21.4709	1.0803	2.11447	-5.61847	49.1278
	Pcla1718362	Pcla_LGR4	0	58	0	-6.30053	78.822	NA		-6.32479	80.1586
	Pcla1990297	Pcla_LGR5a	20.85	372.2	0	-2.21718	4.64983	6.67484	102.171	-9.0059	514.097
	Pcla188581	Pcla_LGR5b	25.15	837.8	0	-3.06516	8.3696	6.99677	127.714	-10.1758	1156.69
	Pcla1990299	Pcla_LGR5c	19	265	1	-1.80187	3.48673	4.15824	17.8548	-6.07398	67.3675
	Pcla1678297	Pcla_LGR5d	43	500	11	-1.53947	2.90688	1.87721	3.67363	-3.53053	11.5557
Orphan Receptors	Pcla1873773	Pcla_MoodyR	1158.04	1533.75	48	1.5953	3.02158	4.50282	22.6716	-3.02136	8.11931
	Pcla11167654	Pcla_Tre1R	1004.95	1319.55	34.2	1.60634	3.04479	4.79443	27.7504	-3.30194	9.86242
	Pcla1776155	Pcla_CG12290	108.28	57.7	3.43	2.92199	7.57892	5.08026	33.8306	-2.27213	4.83035
	Pcla11525871	Pcla_CG13995	70	117	3	1.25893	2.39319	4.45466	21.9273	-3.30959	9.91483
	Pcla11248172	Pcla_CG4313	80	2398	0	-2.90562	7.49337	8.67483	408.68	-11.6943	3313.79
	Pcla1595453	Pcla_CG33639	3	41	1	-1.77255	3.41656	1.4953	2.81922	-3.38173	10.4233
	Pcla1596377	Pcla_CG13579	2	179	0	-4.48373	22.3737	3.35285	10.2167	-7.95058	247.379
	Pcla1578099	Pcla_GPR150	43	26	2	2.72582	6.61535	4.3366	20.2044	-1.72465	3.305
	Pcla11271949	Pcla_GPR161	253	508	129	0.994334	1.99216	0.882159	1.84313	-0.00167296	1.00116
	Pcla1603822	Pcla_GPCR_A1	36	60	10	1.26305	2.40002	1.75837	3.38316	-0.609183	1.5254
	Pcla1652174	Pcla_GPCR_A2	28	434	18	-1.95414	3.87486	0.547817	1.46187	-2.61582	6.1297
	Pcla197104	Pcla_GPCR_A3	143	74	44	1.61082	3.05426	-2.5322	5.78453	4.41823	21.3806
	Pcla1861547	Pcla_GPCR_B1	106	226	28	0.907763	1.87613	1.83094	3.5577	-1.03703	2.05201
	Pcla11311478	Pcla_GPCR_C2	128	409	12	0.324072	1.25186	3.3254	10.0241	-3.11518	8.66487
	Pcla1914943	Pcla_GPCR_C3	59	66	18	1.83826	3.57577	1.6231	3.08035	0.101304	1.07274
	Pcla11172081	Pcla_GPCR_C5	2093.7	5165.74	70	0.696845	1.62096	4.81243	28.0987	-4.22942	18.7579
	Pcla11279061	Pcla_GPCR_D1	71	938	285	-1.72364	3.3027	-2.09465	4.27123	0.25716	1.19512
	Pcla11255375	Pcla_GPCR_D2x	23.83	426.59	43	-2.21109	4.63026	-0.992299	1.98935	-1.33265	2.51865
	Pcla1596396	Pcla_GPCR_D2y	32	25	2	2.35614	5.11998	3.91034	15.0359	-1.66807	3.17788
	Pcla1913740	Pcla_GPCR_E1	77	0	0	10.7092	1674.18	8.61969	393.354	NA	NA
	Pcla11518527	Pcla_GPCR_F1	54	62	8	1.8007	3.48389	2.66525	6.34338	-0.978413	1.9703
	Pcla1627226	Pcla_GPCR_F2x	21.84	36.31	18	1.2224	2.33335	0.132783	1.09641	0.975762	1.96668
	Pcla1627219	Pcla_GPCR_F2y	19.16	26.69	0	1.54749	2.92308	6.60084	97.0626	-5.16726	35.9337
	Pcla135255	Pcla_GPCR_G1	1188	511	2	3.21715	9.29946	9.12459	558.181	-6.02132	64.9526
	Pcla183326	Pcla_GPCR_G2	51	417	0	-1.03144	2.04406	8.02533	260.535	-9.17064	576.284
	Pcla1217025	Pcla_GPCR_I1	90	554	0	-0.62185	1.53885	8.84475	459.764	-9.58046	765.608
	Pcla11245077	Pcla_GPCR_J1	809	9655	93	-1.577	2.98349	3.03121	8.17497	-4.72204	26.3923
	Pcla11578371	Pcla_GPCR_K1	439	166	11	3.40304	10.5783	5.22899	37.5044	-1.93981	3.83655
	Pcla11715712	Pcla_GPCR_L7	15	85	8	-0.502471	1.41664	0.817272	1.76207	-1.4336	2.7012
	Pcla1646672	Pcla_GPCR_L8	49	112	49	0.807373	1.75002	-0.0896039	1.06408	0.783125	1.72085
	Pcla11836106	Pcla_GPCR_L9	159	41	13	3.95531	15.512	3.5228	11.494	0.318656	1.24717
	Pcla1591726	Pcla_GPCR_M1	2	64	0	-2.99994	7.99966	3.35285	10.2167	-6.4668	88.4507
