# Supplementary material for: G protein-coupled receptors as candidates for modulation and activation of the chemical senses in decapod crustaceans
Source: PLoS One. 2021 Jun 4;16(6):e0252066. doi: 10.1371/journal.pone.0252066 (PMC8177520; doi:10.1371/journal.pone.0252066)
Supplement: S4 Table — Receptors are organized by type: opsins, small-molecule receptors, neuropeptide receptors, leucine-rich repeat-containing GPCRs, and orphan receptors. Values are (from left to right) number of transcript expected counts from RSEM for each transcriptome, and the log2 fold change and actual fold change for LF vs. brain, LF vs. dactyl, and dactyl vs brain. Green box (RSEM expected count > 1000). Orange box (1000 > RSEM expected count > 100). Blue box = log2 FC > 1.5 between the two organs. Pink box = log2 FC < -1.5 between the two organs. Yellow box = log2 FC between –1.5 and 1.5. (XLSX) [file pone.0252066.s007.xlsx]

## Sheet: S4 Table - Csap
	Callinectes sapidus	Csap ID	GPCR ID	Expected Counts from RSEM		LF vs Da Log2 FC	FC
				LF	Dactyl
	Opsins	Visual Opsins
		Csap11348294	Csap_Rh7	17	16	-0.611666	1.52802
		Csap1748121	Csap_Onychopsin-like	10	0	5.06522	33.4798
		Non-Visual Opsins
		Csap1575586	Csap_Peropsin	8	2	1.30083	2.4637
		Csap1825913	Csap_Pteropsin	554.92	388.38	-0.185307	1.13706
		Csap1484722	Csap_Arthropsin	6	17	-2.2016	4.5999
		Csap11229816	Csap_Neuropsin	645	252	0.656734	1.57651
	Small Molecule Receptors	Dopamine Receptors
		Csap1529949	Csap_D1⍺R	62	112	-1.55229	2.93282
		Dopamine/Ecdysteroid Receptors
		Csap11114987	Csap_DopEcR	179	30	1.87777	3.67507
		Serotonin Receptors
		Csap192097	Csap_5HT4R	301.51	128.85	0.534478	1.44842
		Csap199368	Csap_5HT7R	178	259	-1.24021	2.36232
		Octopamine Receptors
		Csap11069358	Csap_Oct⍺R	81	5	3.31875	9.97798
		Csap1226376	Csap_Octβ1R	667	250.22	0.716617	1.64332
		Csap1857205	Csap_Octβ2R	241	293	-0.981	1.97383
		Csap11172841	Csap_Octβ3R	80	1	5.62271	49.2724
		Csap1203291	Csap_Octβ4R	53	16	1.02877	2.04029
		Adrenergic Receptors
		Tyramine Receptors
		Csap1851852	Csap_TyrR1	486	25	3.58179	11.9737
		Histamine Receptors
		Csap1194955	Csap_H1R	360	2	6.79264	110.864
		Acetylcholine Receptors
		Csap1500955	Csap_mAChR_B	77.37	34.58	0.480181	1.39492
		Eicosanoid Receptors
		Csap1501432	Csap_PGD2R	78.73	6.52	3.00127	8.00705
		Csap1972194	Csap_PGE2R1	547.57	695.85	-1.0446	2.0628
		Csap1955710	Csap_PGE2R2a	251.91	148	0.062951	1.0446
		Adenosine Receptors
		Csap1254961	Csap_AdoR	809	349	0.513773	1.42778
	Neuropeptide Receptors	Sulfakinin Receptors
		Natalisin Receptors
		Tachykinin99D Receptors
		RYamide Receptors
		Neuropeptide F Receptors
		Long Neuropeptide F Receptors
		Short Neuropeptide F Receptors
		SIFamide Receptors
		Csap1341456	Csap_SIFa-R1	241	45	1.72189	3.29867
		Allostatin A Receptors
		Csap1631725	Csap_AstA-R	72	32	0.470782	1.38586
		Allostatin C Receptors
		CCHamide Receptors
		Proctolin Receptors
		Myosuppressin Receptors
		FMRFamide Receptors
		Csap1264884	Csap_FMRFa-R	174.95	93.43	0.204644	1.1524
		CNMamide Receptors
		Pyrokinin Receptors
		Capability Receptors
		Csap11076951	Csap_CapaR	35	46	-1.09341	2.13378
		Ecdysis Triggering Hormone Receptors
		Csap11090418	Csap_ETH-R3	78	29	0.728276	1.65666
		Trissin Receptors
		Csap1504810	Csap_TrisR	107	62	0.0881305	1.06299
		Elevenin Receptors
		Csap1176472	Csap_ElevR1	137	59	0.516246	1.43023
		CHH Receptors
		Csap11246130	Csap_CHH-Ra	100	55	0.163356	1.11989
		Csap1609927	Csap_CHH-Rb	30	84	-2.18455	4.54585
		ACP Receptors
		Csap11067556	Csap_ACP-R1	26	5	1.67935	3.20284
		Csap1107010	Csap_ACP-R2	113	38	0.873106	1.8316
		Red Pigment Concentrating Hormone Receptors
		Csap1744862	Csap_RPCH-R2	36	24	-0.114175	1.08236
		Corazonin Receptors
		Inotocin Receptors
		Csap11095644	Csap_InotR1	18	47	-2.08378	4.23917
		Leucokinin Receptors
		Crustacean Cardioactive Peptide Receptors
		Csap1562155	Csap_CCAP-R	76	12	1.96381	3.9009
	Leucine-rich repeat-containing GPCRs	Csap1923192	Csap_LGR1-R2	1189	406	0.851056	1.80382
		Csap1105293	Csap_LGR2-R1	278	60	1.5129	2.85383
		Csap11094017	Csap_LGR2-R2	64	57	-0.532026	1.44596
	Orphan Receptors	Csap1605471	Csap_MoodyR	389	133	0.849201	1.8015
		Csap1456368	Csap_Tre1R	989	181	1.75083	3.36553
		Csap1102924	Csap_HP1R	59	238	-2.71129	6.54909
		Csap1229343	Csap_CG13995	506.14	7	5.47645	44.5222
		Csap1671265	Csap_CG12290	795	158	1.63188	3.09917
		Csap11098975	Csap_GPR150	22	30	-1.14659	2.21389
		Csap1929267	Csap_GPR161	348.8	178.96	0.26807	1.2042
		Csap1321046	Csap_GPCR_A1	633.67	256	0.606921	1.52301
		Csap1680343	Csap_GPCR_A2	330.16	129.09	0.655952	1.57566
		Csap1894887	Csap_GPRCR_C1	2947.54	820	1.14641	2.21363
		Csap1908597	Csap_GPCR_C2	973.22	962.34	-0.682728	1.60517
		Csap1838566	Csap_GPCR_C3	416	49	2.38658	5.22915
		Csap1103812	Csap_GPCR_C4	35	58	-2.28398	4.87019
		Csap1854836	Csap_GPCR_C4x	241	57	1.38085	2.60422
		Csap11080737	Csap_GPCR_D3x	1793	8	7.10896	138.042
		Csap1360385	Csap_GPCR_D3y	147	2	5.50047	45.2696
		Csap11278554	Csap_GPCR_D3z	121	15	2.31281	4.96851
		Csap1102683	Csap_GPCR_E1	224	23	2.58464	5.99864
		Csap11093838	Csap_GPCR_F1	58	24	0.573875	1.48852
		Csap1565328	Csap_GPCR_F3	58	10	1.8369	3.57241
		Csap1286046	Csap_GPCR_G1	548	11	4.93942	30.6842
		Csap1592430	Csap_GPCR_H1	73	12	1.90571	3.74692
		Csap1942074	Csap_GPCR_I1	662	23	4.14796	17.728
		Csap1191767	Csap_GPCR_J1	223	30	2.19485	4.57844
		Csap11074358	Csap_GPCR_K1	87	74	-0.465646	1.38094
		Csap11290664	Csap_GPCR_L3	141	72	0.270485	1.20621
		Csap1534527	Csap_GPCR_L9	81	41.94	0.283156	1.21685
		Csap11079660	Csap_GPCR_N1	96	0	8.32835	321.428
