# Supplementary material for: G protein-coupled receptors as candidates for modulation and activation of the chemical senses in decapod crustaceans
Source: PLoS One. 2021 Jun 4;16(6):e0252066. doi: 10.1371/journal.pone.0252066 (PMC8177520; doi:10.1371/journal.pone.0252066)
Supplement: S5 Table — GPCR homologues are listed along with the species (P. argus, H. americanus, P. clarkii, C. sapidus) and organs (LF, dactyl, brain) in which they are expressed. ✅ = differentially expressed transcripts (FC > 2.8); organ of highest expression. Light blue box = transcripts not expressed in a species (not in any organ). Red box = transcripts not expressed in that organ. (XLSX) [file pone.0252066.s008.xlsx]

## Sheet: Sheet2
	Class	Subtype	Panulirus argus				Homarus americanus				Procambarus clarkii				Callinectes sapidus
			LF	Brain	Dactyl		LF	Brain	Dactyl		LF	Brain	Dactyl		LF	Dactyl
	Opsins	Visual Opsins																		✅	Differentially expressed genes/ organ of highest expression based on a FC > 2.8 relative to the other organs
		LWS Opsin										✅									Transcript is expressed at some level
		LWS Opsin 1							✅												Transcript is not detected in this species
		LWS Opsin 2		✅																	There are 0 predicted transcripts in the organ
		LWS Opsin 3							✅											Not all variants for the same receptor are listed if they exhibit similar expression patterns (e.g. Lgr5a, Lgr5b, Lgr5c, Lgr5d all have enriched expression in the brain in P. clarkii), and are all assumed under Lgr5 for P. clarkii)
		LWS Opsin 4						✅
		MWS Opsin 1
		MWS Opsin 2						✅												Differential expression is based on relative expression levels between the LF, dactyl, and brain for P. argus, H. americanus, and P. clarkii. Only the LF and dactyl are included for C. sapidus.
		Rh7
		Onychopsin-like	✅												✅
		Non-Visual Opsins
		Peropsin										✅
		Neuropsin (Opn5)									✅
		Pteropsin
		Arthropsin														✅
	Small Molecule Receptors	Dopamine Receptors
		D1⍺R		✅												✅
		D1βR		✅								✅
		D2⍺R		✅				✅				✅
		Dopamine/Ecdysteroid Receptors
		DopEcR					✅								✅
		Serotonin Receptors
		5HT1AR		✅								✅
		5HT1BR						✅				✅
		5HT2AR		✅				✅				✅
		5HT2BR		✅				✅
		5HT4R							✅
		5HT7R		✅
		Octopamine Receptors
		Oct⍺R					✅								✅
		Oct⍺2AR		✅				✅				✅
		Octβ1R		✅								✅
		Octβ2R		✅				✅				✅			✅
		Octβ3R						✅
		Octβ4R						✅				✅
		Adrenergic Receptor
		⍺1AdrR						✅
		Tyramine Receptors
		TyrR1	✅				✅								✅
		TyrR2			✅		✅
		Histamine Receptor
		H1R	✅				✅								✅
		Acetylcholine Receptors
		mAChR_A		✅				✅				✅
		mAChR_B
		Eicosanoid Receptors
		PGD2R													✅
		PGE2R1									✅
		PGE2R2									✅
		Adenosine Receptor
		AdoR		✅				✅
	Neuropeptide Receptors	Sulfakinin Receptors
		SKR										✅
		Natalisin Receptors
		NTLR1		✅								✅
		NTLR2										✅
		NTLR3						✅
		Tachykinin 99D Receptor
		Tachykinin 99D R		✅				✅				✅
		RYamide Receptor
		Ryamide R
		Neuropeptide F Receptors
		NPFR1										✅
		NPFR2		✅				✅				✅
		Long Neuropeptide F Receptors
		LNPFR1
		LNPFR2		✅								✅
		Short Neuropeptide F Receptors
		sNPFR		✅				✅				✅
		SIFamide Receptors
		SIFa-R1						✅				✅			✅
		SIFa-R2						✅				✅
		Allostatin A Receptor
		AstA-R		✅				✅
		Allostatin C Receptors
		AstC-R1										✅
		AstC-R2		✅				✅
		AstC-R3		✅
		CCH Receptors
		CCHa-R1			✅
		CCHa-R2										✅
		CCHa-R3		✅
		Proctolin Receptors
		Proctolin R1					✅					✅
		Proctolin R2										✅
		Myosuppressin Receptors
		Myosuppressin R										✅
		FMRFamide Receptors
		FMRFamide R							✅
		CNMamide Receptors
		CNMamide R										✅
		Pyrokinin Receptors
		Pyrokinin R										✅
		Capability Receptors
		CapaR
		Ecdysis Triggering Hormone Receptors
		ETHR1										✅
		ETHR2
		ETHR3		✅				✅
		Trissin Receptors
		Trissin
		Elevenin Receptors
		Elevenin R1		✅				✅
		Elevenin R2		✅
		CHH Receptors
		CHH-R		✅									✅
		ACP Receptors
		ACP-R1			✅						✅
		ACP-R2
		Red Pigment Concentrating Hormone Receptors
		RPCH-R1										✅
		RPCH-R2			✅						✅
		Corazonin Receptors
		Corazonin										✅
		Inotocin Receptors
		Inotocin R1										✅				✅
		Inotocin R2		✅
		Leucokinin Receptors
		LKR1		✅								✅
		LKR2
		Crustacean Cardioactive Peptide Receptors
		CCAP-R									✅				✅
	Leucine-rich repeat-containing GPCRs	Lgr1-R1		✅								✅
		Lgr1-R2
		Lgr2-R1		✅											✅
		Lgr2-R2
		Lgr3		✅				✅				✅
		Lgr4										✅
		Lgr5		✅				✅				✅
	Characterized Orphan Receptors	Moody R		✅							✅
		Tre1 R									✅				✅
		HP1R	✅				✅									✅
		CG4313		✅				✅				✅
		CG33639						✅				✅
		CG13995	✅				✅								✅
		CG13579						✅				✅
		CG12290		✅					✅		✅				✅
		GPR150		✅							✅
		GPR161						✅
		GPCR_A1			✅
		GPCR_A2		✅				✅				✅
		GPCR_A3											✅
		GPCR_B1
		GPCR_C1
		GPCR_C2		✅			✅
		GPCR_C3									✅				✅
		GPCR_C4														✅
		GPCR_D1		✅				✅
		GPCR_D2										✅
		GPCR_D3													✅
		GPCR_E1	✅				✅				✅				✅
		GPCR_F1									✅
		GPCR_F2
		GPCR_F3													✅
		GPCR_G1	✅				✅				✅				✅
		GPCR_G2						✅
		GPCR_H1		✅											✅
		GPCR_I1	✅												✅
		GPCR_J1										✅			✅
		GPCR_K1			✅			✅			✅
		GPCR_L1
		GPCR_L2
		GPCR_L3
		GPCR_L4
		GPCR_L5
		GPCR_L6
		GPCR_L7
		GPCR_L8
		GPCR_L9									✅
		GPCR_M1										✅
		GPCR_N1													✅
