# Supplementary material for: G protein-coupled receptors as candidates for modulation and activation of the chemical senses in decapod crustaceans
Source: PLoS One. 2021 Jun 4;16(6):e0252066. doi: 10.1371/journal.pone.0252066 (PMC8177520; doi:10.1371/journal.pone.0252066)
Supplement: S6 Table — Listed are the original names in Kozma et al. (2020b) [Ref 41] and the new names in this paper. (XLSX) [file pone.0252066.s009.xlsx]

## Sheet: Annotation Revisions
S6 Table: Annotation Changes
Parg ID	Old Names (Kozma et al. 2020b)	Revised Names (this paper)
Parg11025178	Histamine H1R	Parg_H1R
Parg11194163	5HT1AR	Parg_5HT1AR
Parg11089978	5HT2AR	Parg_5HT2AR
Parg1960020	5HT7R	Parg_5HT7R
Parg11287412	Dop1αR	Parg_D1βR
Parg11612544	Dop1βR	Parg_D1⍺R
Parg1285694	Dop2αR	Parg_D2⍺R
Parg1306831	Octβ2R	Parg_Octβ2R
Parg1452996	Octβ3R	Parg_Octβ3R
Parg1791827	Octβ4R	Parg_Octβ4R
Parg180593	TyrR1	Parg_TyrR1
Parg11050552	DopEcR	Parg_DopEcR
Parg1640129	TAAR-like	Parg_GPCR_L2
Parg1822444	mAChR_A	Parg_mAChR_A
Parg11292241	mAChR_B	Parg_mAChR_B
Parg178085	AdoR	Parg_AdoR
Parg11413735	Allatostatin C R2	Parg_AstC-R2b
Parg1571334	Allatostatin C R3	Parg_AstC-R1
Parg11367626	TrissinR	NA
Parg1734599	TachykininR99D	Parg_TKR
Parg1931686	NatalisinR1	Parg_NTLR1
Parg11141039	FMRFamideR	Parg_FMRFa-R
Parg1510284	InotocinR2	Parg_InotR2
Parg1504660	Inotocin-like	Parg_GPR150
Parg1824316	sNPFR	Parg_SNPFR
Parg1517264	CCAPR	Parg_CCAP-R
Parg11271592	EleveninR1	Parg_ElevR1
Parg1514955	CCK-like	Parg_GPCR_B1
Parg11423829	ETHR1b	NA
Parg11578653	BursiconR1	Parg_LGR2-R1
Parg174458	BursiconR2	Parg_LGR2-R2
Parg1870374	GRL101	Parg_LGR5
Parg1460394	GPA2/GPB5_R1	Parg_LGR1-R1
Parg1969986	GPA2/GPB5_R2	Parg_LGR1-R2
Parg1297985	ProstaglandinE2R2	Parg_PGE2R2
Parg1859899	Onychopsin-like	Parg_Onychopsin-like
Parg11549669	LWS_Opsin1	Parg_LWS_Opsin1
Parg164262	CG13579	Parg_CG13579
Parg11570436	CG13995	Parg_CG13995
Parg1738422	GPR84	Parg_GPCR_C1
Parg172726	GPR161	Parg_GPR161
Parg1246731	GPR142	Parg_GPCR_A1
Parg1846406	HP1R	Parg_HP1R
Parg1213688	Orphan2	Parg_GPCR_I1
Parg1654666	Orphan3	Parg_GPCR_J1
Parg178076	Orphan3x	Parg_GPCR_H1
Parg1254312	Orphan4	Parg_GPCR_E1
Parg163218	Orphan5a	Parg_GPCR_G1
Parg11480319	Orphan5b	Parg_GPCR_G2
Parg1746492	Orphan7	Parg_GPCR_K1
Parg1521119	Orphan8	NA
Parg1794907	Orphan9a	NA
Parg1316925	Orphan9b	Parg_GPCR_D1
Parg1843421	Orphan15	Parg_GPCR_C3
Parg11126148	5HT1BR
Parg1258161	5HT2BR	Parg_5HT2BR
Parg1443830	5HT4-like	Parg_5HT4R
Parg1471265	Octopamine alpha- Oct⍺R	NA
Parg11266510	Adrenergic-like Octopamine- Oct⍺2AR	Parg_Oct⍺2AR
Parg1505007	Octβ1R	Parg_Octβ1R
Parg1550757	TyrR2	Parg_TyrR2
Parg1284774	TAAR-like2	Parg_GPCR_L8
Parg1510632	TAAR-like3	Parg_GPCR_L1
Parg155653	AstAR	Parg_AstA-R
Parg11413737	AstCR2a	Parg_AstC-R2a
Parg1489028	NatalisinR2	NA
Parg11240120	EleveninR2	Parg_ElevR2
Parg1512984	NPFR	Parg_NPFR2
Parg11206588	LNPFR	Parg_LNPFR
Parg1514518	RYamideR	Parg_Rya-R
Parg1505377	SIFamideR1	NA
Parg11514331	SulfakininR2	NA
Parg1526648	RPCHR2	Parg_RPCH-R2
Parg1694848	RelaxinLgr3	Parg_LGR3
Parg1859052	ACP_Ra	Parg_ACP-R1
Parg1723989	CCHamideR1a	Parg_CCHa-R1a
Parg1723997	CCHamideR1b	Parg_CCHa-R1b
Parg11072051	CCHamideR3	Parg_CCHa-R3
Parg1880216	EFLamideR	NA
Parg1490937	LeucokininR	NA
Parg11590173	CHHR	Parg_CHH-Ra
Parg1703274	ETHR1a	NA
Parg1673582	ETHR2	Parg_ETH-R2
Parg1498932	ETHR3	Parg_ETH-R3
Parg182737	ProstaglandinE2R1	Parg_PGE2R1
Parg1518332	MWS_Opsin1	Parg_MWS_Opsin1
Parg11296002	MWS_Opsin2	Parg_MWS_Opsin2
Parg169304	LWS_Opsin2	Parg_LWS_Opsin2
Parg11033884	MoodyR	Parg_MoodyR
Parg11022733	CG4313	Parg_CG4313
Parg11582198	CG12290	Parg_CG12290
Parg11212491	CG32547	NA
Parg11251378	CG33639	NA
Parg1466287	Orphan1	NA
Parg1852715	Orphan6	Parg_GPCR_F1
Parg12412	Orphan12	Parg_GPCR_A2
Parg11081653	Orphan13a	NA
Parg11523256	Orphan13b	NA
Parg1992005	Orphan14	Parg_GPCR_C2
Parg1427542	Orphan14x	Parg_GPCR_C2x
