# Supplementary material for: G protein-coupled receptors as candidates for modulation and activation of the chemical senses in decapod crustaceans
Source: PLoS One. 2021 Jun 4;16(6):e0252066. doi: 10.1371/journal.pone.0252066 (PMC8177520; doi:10.1371/journal.pone.0252066)
Supplement: S1 File — (FA) [file pone.0252066.s010.fa]

>Erow_OnychopsinA FM75824.1 onychopsin [Euperipatoides rowelli]
MDIANDTEFNNASYYSNLSAALIQHNTFSTFPLDTTKDPSQHNETIYIESTTQQMTRLLSQTAASAFSII
MNTTSSVVSLGFNSTTVLSEPSAAALEYDTSIWGNTSDLLANISSIWKPAHIPKDIWVHPHWYQFPPQTD
LMHFIFGLSICVLGIFSVIGNFSVMWVFSGIKGLRTPSNLFIINLAFSDFMMMATNFPIYVYNSYQTQWA
FGSLVCEIYGFCGAFFGTLSIVTMAVISVDRYYVIVKPFVVMRKMNHTRASGIIAGVWIYVLAWCIPPFL
GWNAYVVEGFLTTCSFDYLSQDIFNRAFVFGLFIGAYAFPLAVIVYCYFYIVKEVAKHEAEFKKKAKEMN
VASLRGNEEFMKKRREIKTAKIALSIIFLWVFAWTPYAAVALMGVFTDQSKITPLLSQLPAVFAKTASVY
NPLVYAISHPKFRAGLRKKLPWLTCIPIEESKSMADASSSASLSRQSSLASNIDSVRGGSIREKTQRDPE
IADTKHKKDPSLDSSIDSNLDSGIPETPNTMQMKTIEKKTLPQPKEQGQKDVASVPEGTNQESKKTTEQS
SEVPKNVSSVPGGTTSGTQKISEQSSENQKNVNSVPGDSIPGTQEKQNQIENKIIANNNPENSNVETIKK
QDTVIEEHKKNLNSVPGDSVPGTLKKQLNTETIGISSGIISDNLDQNCIKKQLSIENSSINEVNNHLQES
KKEIILSVSEQIASSKQYSHFVPLTENTDLGQAMLVPPMAFAAHIGPYGNHFDLKYEEPNHIGLPSDDYL
PLASYPPDLARYMTYFNPSMDEVETMSNTSLKNEDENTKSLKERSKQNIPFHSKYASPNEGQPIWVMRSY
PGSSHHRKTLPPTVQASMEQYQSRRPSFTKEY
>Ohis_Onychopsin AFM43712.1 onychopsin [Ooperipatus hispidus]
MDIANDTEFNNASYYSNISAALIQHNTYSTFPSDTSTDPSQHNETIYIESTTQQMTTLLSQSAASAFSII
MNTTSSVVSLEFNSTTVLSEPSAAALEYDTSIWGNTSELLANISSIWKPAHIPKDIWVHPHWYQFPPQTD
LMHFIFGLSICVLGLFSVIGNFAVMWVFSGIKGLRTPSNLFIINLAFSDFMMMATNFPIYVYNSYRTQWS
FGSLVCEIYGFCGAFFGTLSIMTMAVISIDRYYVIVKPFVVMRKMNHTRASGIIAGVWIYVLAWCLPPFI
GWNAYVVEGFLTTCSFDYLSQDLFNRAFVFGLFIGAYAFPLAVIVYCYFYIVKEVAKHEAEFKKKAKEMN
VASLRGNEEFMKKRREIKTAKIALSIIFLWVFAWTPYAAVALMGVFTDQSKITPLLSQLPAVFAKTASVY
NPLVYAISHPKFRAGLRKKIPWLTCIPIEVSKSMADASSSASLSRQSSVASNIDSVRGGSIREKTQRDPE
IADTKHKKDPSLDSSKDSNLDSGIPETPNTMQMTTIEKKTLPQPKEQGQKVVDSVPEGTNQAPDKTSEQS
SEVPKNVSSVPGETTSGTQKISEQSSENQKNMNSVPGDSIPGTLEKQNQIEENKIIANNIPGNSIVETIK
KQDTVIEEHKKNLNSVPGDSDPGTLKKQLNKEIIGISSAIISDNSDQNGIKKQLSIEKSSINQVNNHLQE
SKKEIILSVSEQNASSKQYSHFVPLTENTDLGQAMLVPPMTFAAHIGPYCNYFDLKCEEPSHLGSPSDDY
LPLASYPPDLARYMTYFNPTMEEVETMSNTSLKNENENIKPLKERSKQNIPFHSNYASPNEGPPIWVMRS
YPGSSHHRKTLPPNVQASMEQYQSRRTSFTKEY
>Ptal_Onychopsin AFM43710.1 onychopsin [Phallocephale tallagandensis]
MDIANDTEFNNASYYSNLSAPLIQHNTFSTFPSDTSTDPSQHNETIYIESTTQQMTRLLSQTAASAFSII
MNTTSSVVSLEFNSTTVLSEPSAAALEYDTSIWGNTSELLANISSIWKPAHIPKDIWVHPHWYQFPPQTD
LMHFIFGLSVCVLGIFSVIGNFSVMWVFSGIKGLRTPSNLFIINLAFSDFMMMATNFPIYVYNSYKTQWS
FGSLVCEIYGFCGAFFGTLSIVTMAVISVDRYYVIVKPFVVMRKMNHTRASGIIAGVWIYVLAWCLPPFL
GWNAYVVEGFLTTCSFDYLSQDLFNRAFVFGLFIGAYAFPLSVIVYCYFYIVKEVAKHEAEFKKKAKEMN
VASLRGNEEFMKKRREIKTAKIALSIIFLWVFAWTPYAAVALMGVFTDQSKITPLLSQLPAVFAKTASVY
NPLVYAISHPKFRAGLRKKLPWLTCIPIEESKSMADASSSASLSRQSSLASNIDSVRGGSIREKAQRDPE
IADTKHKKDPSVDSSIDSNLDSGIPETPNTMQMKTIEKKTLPQPKEQGQKDVDSVPEGTNHGSEKTEQSS
EVSKNVSSVPGGTTSGTQKISEQSSENQKNVNSVPGDSIPGTLEKRNQIENKIITNNNPENSIMETIKKQ
DTVIEEHKKNLNSVPGVSDPGTLKKELNKEIIGNSSGIISDNLDQNCIKKQLSIEKSSINEVNNPLQESK
KEIILSVSEQNASSKQYSHFVPLTENTDLGQAMLVPPMAFAAHIGPYSNHFDLKYEEPNFLGLPSDDYLP
LASYPPDLARYMTYFNPTMDEVETMSNTSLKNEDENIKSLKERSKQNIQFHSKYASSNEGQPIWVMRSYP
GSSHHRKTLPPTVQASMEQYQSRRTSFTKEY
>Parg1859899/1-415
MLNDIFHSIVWSEQRWRECLGLNLTLVSRVPEDVQHKVPKHWHQFEAPHPLWQPILGTFYILIGAVAVTGNS
LVLWIFGTSRSLRCGTNLLVMNLALTDLLMVLTQFPVLVANCYNHRWTLGPAACEVYGFCGALFGTVSIITM
MLIALDRYFAIVNPYSGWRLSYGKASLWVGAAWSYGVLWCSPPLVGWNQYVLEGFLTSCTFDYLSDEPWSRL
YVFLMFIFAYVVPLTAISWCYSCIYFSVSRHDRRLIKENQLAVNSLNIHQRETQLARVVLTSVGFWTLAWTP
YAVVALLGVFSWSSALTPVNTMLPALFAKLSTLYNPFIYAVSHHRYRQEVARRLPWLCWVMITERHQRMPST
LRSPTSLYHSDVVSHTSSFRAFSKKEKAVIDLPSPDSLASSMARDSTGHNRSTNL
>Csap1748121/1-213 
MDWSTWQAWVRAGYGHLDPTSWEAANVTLLDLVRPEVHHKVHQHWHSFPPPHPLWHPVLGTLYTIIGLLSLA
GNGIVLWVFSFTRSLRSGTNLLTINLAFSDLLMMLTQFPILVANCFNQSWTLGPFACEVSGFCGALFGTVSI
ISLALIALDRYRAIMSPFGSTRLSMRRAAWWVCGVWVYSVAWCVLPFLGWNEYVLEGFLTSCSFDYLSD
>Pvan_Onychopsin1 ROT82196.1 onychopsin, partial [Penaeus vannamei]
MITDLFHNMGWPDRRWEVLTYAHLRELTDLANVTLLTFVAPDVHHKVHEHWHQFPVPHPLWHPVLGTLYA
VIGLLALTGNGMVLWVFAMTRSLRSGTNLLTMNLALSDLLMMLTQFPVLISNCFHQSWTLGPLACEIYGF
CGALFGTVSIITMALIAFDRYRAIVTPFAGRRLSFGRAVMWAAGAWVYSAAWCGLPFLGWNQFVLEGFLT
SCTFDYLSGDVWSRSYVVALFLAAYLVPLAVIACCYVHIVISVNRHDEDILNHERAQGEGVKYTNLQRRE
AQLARVVFTSVFFWALAWTPYAVVSMMGVISWHSALTRWHDAAALFAKLSTVYNPFIYAVSHPRYRQELG
RRLPWLCCVLPSPAAIPTSSLRSSTRSDVSTMPFLSRSSSVVSS
>Pvan_Onychopsin2 ROT85804.1 onychopsin [Penaeus vannamei]
MALIAMDRYYAIAQPFIGWRLSYGRAIVWVCGAWAYGVVWCCPPLLGWNEYVLEGFLTSCTFDYLNEDLW
SRSYVFVLFVGAYLLPLATITICYGRIFSSVSRHDQKVARENDLGDLSSVNFHRRETQLARVVIISVWFW
AMAWTPYAVVSLMGILSWRDNLTPLATMLPALFAKLSTVYNPFIYAVSHPRYRQELAVRLPWLCCRLPME
RSYSMSRQRSLTSTVSRTSSVNNYRKDLPSLDALVSSLGNEASKTTHNTDL
>Ekan_Onychopsin/1-866 CCP46946.1 onychopsin [Euperipatoides kanangrensis]
MDIANDTEFNNGSYYSNLSAALIQHNTFSTFPSDITTDPSQHNETIYIESTTQQMTRLLSQTAASAFSIIMN
TTSSVVSLGFNSTTVLSEPSAAALEYDTSIWGNTSELLANISSIWKPAHIPKDIWVHPHWYQFPPQTDLMHF
IFGLSICVLGIFSVIGNFSVMWVFSGIKALRTPSNLFIINLAFSDFMMMATNFPIYVYNSYKTQWAFGSLVC
EIYGFCGAFFGTLSIVTMAVISVDRYYVIVKPFVVMRKMNHTRASGIIAGVWIYVLAWCIPPFLGWNAYVVE
GFLTTCSFDYLSQDIFNRAFVFGLFIGAYAFPLSVIVYCYFYIVKEVAKHEAEFKKKAKEMNVASLRGNEEF
MKKRREIKTAKIALSIIFLWIFAWTPYAAVALMGVFTDQSKITPLLSQLPAVFAKTASVYNPLVYAISHPKF
RAGLRKKLPWLTCIPIEESKRMADASSSASLSRQSSLASNIDSVRGGSIREKTQRDPEIADTKHKKDPSLDS
SIDSNLDSGIPETPNTMQMKTIEKKTLPQPKEQGQKDVDSVPEGTNQETKKTSEQSSEVPKNVSSVPGGTTS
GTQKISEQSSENQKNVNSVPGDSIPGTLEKQNQIENKIIANNNPENSIVETIKKQDTVIEEHKKNLNSVPGD
SDPGTLKKQLNTETIGISSGIISDNLDQNCIKKQLSIDNSSINEVNNHLQESKKEIILSVSKQIASSKQYSH
FVPLMENTDLGQAMLVPPMAFAAHIGPYGNHFDLKYEEPNHIGLPSDDYLPLASYPPDLARYMTYFNPTMDE
VETMSNTSLKNEDENTKSLKERSKQNIPFHSKYASPNEGQPIWVMRSYPGSSHHRKTLPPTVQASMEQYQSR
RT
>Csap11348294/1-475
MMCAVVHNSLMEAPAMGRVGCDLYGFIGGLSGTTSIMTLAAISFDRYLVISYPLDPFKKLSHRQVLAIILTT
WLYSFTFSVMPLVGFSDINYSPEGYLTTCSFDYLSESTNTRIFIFAFFVAAWVLPLNIILFSYLSIVSTVSK
QERYCRTCQGSFSSSFKHQRLKRKEGVELKLTKVASGIIALWVLAWTPYSVVALLGIFRQRAVITPLVSMLP
AFFCKTAACLDPFIYALSHPRFKAELANRLVRRRQLLGGMLNGITQGFSVSTFSEIREERELSDVQVCGNYD
PSTSSLGPLLQRNASSSSNPTLERSRRRDTAGSPGSKSLVSPVSNEIYPRKSLSTYSFRSISKSNRLDEKIE
ALHKSRRDKCHLELRTTALIELPAAPLPRPPFSLSCSFSTGLERVSLCAQPSTHLWSTSQKPPAVEDQNCPG
EEPPSVEESPRRKAKTCVRSHGGLPSSAATCRSKRRSNSLPNM-----------------------------
------------------------------------------------------------------------
------------------------------------------------------------------------
------------------------------------------------------------------------
------------------------------------------------------------------------
------------------------------------------------------------------------
---------
>Parg1518332/1-378
MANLTGPQVAFYGQAPSFGYPEGVTIADFVPDTIKDMVHQHWYKFPPVNPMWHYLLGVIYIILGFFSIVGNG
LVIYLFIRSAPLRSPANLLVVNLALSDLIMLTTNFPPFAYNCFSGGQWMFSAFFCELYAALGAVTGVCSIWT
LGMISWDRYNIICNGFNGPKLTMGKALIMCLFCWAMAVGWALPPFFGWGRYIPEGILDSCSYDYLTQDWNTK
SYNISIFVFDFFLPASIITCSYIFIVKAIFAHEAAMRAQAKKMNVSNLRSNEAETQRAEIRIAKTAIANVSL
WLVCWTPYAAITIQGVLGQHENITPLVTMLPALLAKSASCYNPFVYAISHPKFRQAITVYMPWFCVHEVEHK
HEDSKSNASNTTAQDDKA------------------------------------------------------
------------------------------------------------------------------------
------------------------------------------------------------------------
------------------------------------------------------------------------
------------------------------------------------------------------------
------------------------------------------------------------------------
------------------------------------------------------------------------
---------
>Parg11296002/1-297
MKSKALKTPANLLVVKLALSDLIMLTTNFPPFAYNCFSGGRWMFSPFFCELYAALGAVTGVCSIWTLGMISW
DRYNIICNGFNGPKLTMGKALCMCLFCWIMAVGWALPPFFGWGKYIPEGILDSCSYDYLTQDFNTKSYNMCI
IFFDFCLPCTLIVSSYIFIVKAIFAHEAAMRAQAKKMNVANLRSNEAESQRAEIRIAKTAIANVSLWLVCWT
PYAVITIQGVSGNYENITPLVTMLPALLAKSASCYNPFVYAISHPKFRLAITQYMPWFCVHESQPKSEDSKS
NSTEAQEKA---------------------------------------------------------------
------------------------------------------------------------------------
------------------------------------------------------------------------
------------------------------------------------------------------------
---------------------------------------------------------------- g--------
------------------------------------------------------------------------
------------------------------------------------------------------------
------------------------------------------------------------------------
---------
>Hame1215374/1-376
MANTTGPQVAFYSQDEPSFGYPAGMTVVDFVPETIKHMVHQHWYQFPPVNPMWHYLLGIIYIFLGFFSTVGN
GLVIYLYMKCKALKTPANMLVVNLALSDLIMLTTNFPPFAYNCFSGGRWMFSSFFCEIYAALGAVTGVCSIW
TLAMISWDRYNIICNGFNGPKMTQGKAMTMCLFCWAMAIGWALPPFFGWGKYIPEGILDSCSYDYLSQDFST
RSYNLCIIFFDFCLPCALIIGSYVFIVKAICAHEAAMRAQAKKMNVTNLRSNEAESQRAEIRIAKTAIANVS
LWLVCWTPYAIITIQGVSGNYENITPLVTMLPALLAKSASCYNPFVYAISHPKFRLAITEYLPWFCVHEVER
KTTDDNQSNATAAEKS--------------------------------------------------------
------------------------------------------------------------------------
------------------------------------------------------------------------
------------------------------------------------------------------------
------------------------------------------------------------------------
------------------------------------------------------------------------
------------------------------------------------------------------------
---------
>Hame1946139/1-377
MSSWNNPANQDEFSLPSTNPYGNYTLVDTVPKEILHMVDPHWYQFPPMNPLWYGLIMFFMIVMGCLSVAGNF
VVVWVFMNTKSLRTPANLLVVSLAFSDFLMMFTMFPPMVITCYWRTWVLGALFCEIYGFLGSLFGCISIWSM
VFITLDRYNVIVKGVAGEPLSSKGATLRILFAWLFSFAWCLPPFFGWNRYVPEGNMTACGTDYLTETMLSHS
YLYVYSCIVYFSPLFITIYCYFFIVKAVAVHEKGMRDQAKKMGVKSLRNEESQKTSAECRLAKVAMMTVALW
FIAWTPYLVINWAGMLNKPSVSPIYTIWGSVFAKGNAVYNPVVYAISHPRYRAALEKKLPCLACKSDDDTIS
ETASTSTTAVPEKTESA-------------------------------------------------------
------------------------------------------------------------------------
------------------------------------------------------------------------
------------------------------------------------------------------------
------------------------------------------------------------------------
------------------------------------------------------------------------
------------------------------------------------------------------------
---------
>Pcla11420773/1-377
MSSWSNQPAMDDYGLPSSNPYGNFTVVDMAPKDILHMIHPHWYQYPPMNPMMYPLLLIFMLFTGILCLAGNF
VTIWVFMNTKSLRTPANLLVVNLAMSDFLMMFTMFPPMMVTCYYHTWTLGPTFCQVYAFLGNLCGCASIWTM
VFITFDRYNVIVKGVAGEPLSTKKASLWILTIWVLSITWCIAPFFGWNRYVPEGNLTGCGTDYLSEDILSRS
YLYVYSTWVYFLPLAITIYCYVFIIKAVAAHEKGMRDQAKKMGIKSLRNEEAQKTSAECRLAKIAMTTVALW
FIAWTPYLLINWVGMFARSYLSPVYTIWGYVFAKANAVYNPIVYAISHPKYRAAMEKKLPCLSCKTESDDVS
ESASTTTSSAEEKAESA-------------------------------------------------------
------------------------------------------------------------------------
------------------------------------------------------------------------
------------------------------------------------------------------------
------------------------------------------------------------------------
------------------------------------------------------------------------
------------------------------------------------------------------------
---------
>Hame11672921/1-375
MSYWDNPSNYASGGPSTNPYGNYTVVDSAAPEILHMVDPHWYQYPPMNPLWYGLLALWMFVMGTLSVCGNSI
VIWVFMTTKALRTPANLLVVNLAISDFLMMFCMCPPLLINCYYQTWVWGAFACEVYGCIGSTVGTCSIFCMV
FITLDRYNVIVKGVSATPLTTKGAVLRNLFSWVTSIGWCLPPFFGFNAYVPEGNLIACGTDYLKESFAYHLY
LYLYSVWCYFLPLVIIVYCYTYIVAAVSAHERQMREQAKKMGVKSLRSEETKKTSNECRLAKVALTTVSLWF
IAWTPYLIINWAGMINKPSVSPLLTIWGSVFAKANAVYNPIVYAISHPKYRAALEKKLPCLSCATEGRESQG
DTTSTATTNEKSESA---------------------------------------------------------
------------------------------------------------------------------------
------------------------------------------------------------------------
------------------------------------------------------------------------
------------------------------------------------------------------------
------------------------------------------------------------------------
------------------------------------------------------------------------
---------
>Parg169304/1-380
MSYWNDPANLAPDTDRLPSTNPYGNHTVVDIVPKEILHMVDPHWYQFPPMNPMWYGLLMFFMIIMGSLSLVG
NFVVIWVFMNTKSLRSPANLLVVNLAFSDFLMMLTMFPPMMFSCYWQTWTLGALFCEIYAFFGSLFGCVSIW
TMVFITLDRYNVIVKGMSAQPLKTGGAMMRIGGVWIIALAWCLPPFFGWNRYVPEGNMTACGTDYLTEDAFS
HSYLYVYSVFVYFFPLFASIYLYTFIVKAVGAHEKAMRDQAKKMGVKSLRNEEAQKTSAECRLAKVAMMTVS
LWFIAWTPYLVINYAGMLNKPMVTPLFSIWGSVFAKANAVYNPIIYAISHPKYRAALEKKLPCLACQGESKD
DTESSNTAGTSQVAEKPEGA----------------------------------------------------
------------------------------------------------------------------------
------------------------------------------------------------------------
------------------------------------------------------------------------
------------------------------------------------------------------------
------------------------------------------------------------------------
------------------------------------------------------------------------
---------
>Hame11278772/1-375
MSYWDNPANMASNSLPSTNPYGNYTVVDTVTKEILHMVDPHWYQFPPMNPLWYGLVGFWMVVMGTLSVFGNF
VVIWVFMATKSLRSPANLLVVNLAVSDFLMMLTMFPPIVINCYWQTWILSATFCELYAFFGSLFGCVSIWTM
LWITYDRYNVIVKGVAAEPLNSKGAMLRIFFTWTFAFAWCLPPFFGWNRYVPEGNMTACGTDYLTEDVFSHS
YLYIYSVWVYFVPLIVIVYSYTFIVKAVAAHENQMREQAKKMGVKSLRSEEAQKTSAECRLAKVALMTVSLW
FMAWTPYLIINYAGMINKSHVTPLFSIWGSVFAKANAVYNPIVYAISHPKYRAALEKKLPFLSCATEGRDNH
SESASTVTNEKSESA---------------------------------------------------------
------------------------------------------------------------------------
------------------------------------------------------------------------
------------------------------------------------------------------------
------------------------------------------------------------------------
------------------------------------------------------------------------
------------------------------------------------------------------------
---------
>Parg11549669/1-401
MLALSRKYGSHKQNNLNFRSSYGKMSYWNDPANLASSGLPSTNPYGNYTVVDTVPKEILHMVDPHWYQFPPM
NPLWYGLLGFFMVVTGFLSVFGNAVVIWVFMNTKSLRSPANSLVVNLAFSDFLMMLTMFPPMVISCYWQTWT
LGAFFCELYAFFGSLFGCVSIWTMLWITLDRYNVIVKGVAAEPLTSKGSMLRILFTWIFAFAWCLPPFFGWN
RYVPEGNMTACGTDYLTEDALSHSYLYVYSAFVYFTPLVTIVYSYTFIVKAVAAHEKQMRDQAKKMGVKSLR
NEEAQKTSAECRLAKIALVTVSLWFMAWTPYLVINYSGMLNKSMVTPLFSIWGSVFAKANAVYNPIVYAISH
PKYRAALQKKLPFLACATENQDNQSGTGSANTTTNEKSESA-------------------------------
------------------------------------------------------------------------
------------------------------------------------------------------------
------------------------------------------------------------------------
------------------------------------------------------------------------
------------------------------------------------------------------------
------------------------------------------------------------------------
---------
>Dmel_Rh3_PA/1-383
MESGNVSSSLFGNVSTALRPEARLSAETRLLGWNVPPEELRHIPEHWLTYPEPPESMNYLLGTLYIFFTLMS
MLGNGLVIWVFSAAKSLRTPSNILVINLAFCDFMMMVKTPIFIYNSFHQGYALGHLGCQIFGIIGSYTGIAA
GATNAFIAYDRFNVITRPMEGKMTHGKAIAMIIFIYMYATPWVVACYTETWGRFVPEGYLTSCTFDYLTDNF
DTRLFVACIFFFSFVCPTTMITYYYSQIVGHVFSHEKALRDQAKKMNVESLRSNVDKNKETAEIRIAKAAIT
ICFLFFCSWTPYGVMSLIGAFGDKTLLTPGATMIPACACKMVACIDPFVYAISHPRYRMELQKRCPWLALNE
KAPESSAVASTSTTQEPQQTTAA-------------------------------------------------
------------------------------------------------------------------------
------------------------------------------------------------------------
------------------------------------------------------------------------
------------------------------------------------------------------------
------------------------------------------------------------------------
------------------------------------------------------------------------
---------
>Dmel_Rh4_PA/1-378
MEPLCNASEPPLRPEARSSGNGDLQFLGWNVPPDQIQYIPEHWLTQLEPPASMHYMLGVFYIFLFCASTVGN
GMVIWIFSTSKSLRTPSNMFVLNLAVFDLIMCLKAPIFIYNSFHRGFALGNTWCQIFASIGSYSGIGAGMTN
AAIGYDRYNVITKPMNRNMTFTKAVIMNIIIWLYCTPWVVLPLTQFWDRFVPEGYLTSCSFDYLSDNFDTRL
FVGTIFFFSFVCPTLMILYYYSQIVGHVFSHEKALREQAKKMNVESLRSNVDKSKETAEIRIAKAAITICFL
FFVSWTPYGVMSLIGAFGDKSLLTPGATMIPACTCKLVACIDPFVYAISHPRYRLELQKRCPWLGVNEKSGE
ISSAQSTTTQEQQQTTAA------------------------------------------------------
------------------------------------------------------------------------
------------------------------------------------------------------------
------------------------------------------------------------------------
------------------------------------------------------------------------
------------------------------------------------------------------------
------------------------------------------------------------------------
---------
>Dmel_Rh5_PA/1-382
MHINGPSGPQAYVNDSLGDGSVFPMGHGYPAEYQHMVHAHWRGFREAPIYYHAGFYIAFIVLMLSSIFGNGL
VIWIFSTSKSLRTPSNLLILNLAIFDLFMCTNMPHYLINATVGYIVGGDLGCDIYALNGGISGMGASITNAF
IAFDRYKTISNPIDGRLSYGQIVLLILFTWLWATPFSVLPLFQIWGRYQPEGFLTTCSFDYLTNTDENRLFV
RTIFVWSYVIPMTMILVSYYKLFTHVRVHEKMLAEQAKKMNVKSLSANANADNMSVELRIAKAALIIYMLFI
LAWTPYSVVALIGCFGEQQLITPFVSMLPCLACKSVSCLDPWVYATSHPKYRLELERRLPWLGIREKHATSG
TSGGQESVASVSGDTLALSVQN--------------------------------------------------
------------------------------------------------------------------------
------------------------------------------------------------------------
------------------------------------------------------------------------
------------------------------------------------------------------------
------------------------------------------------------------------------
------------------------------------------------------------------------
---------
>Dmel_Rh7_PA/1-483
MEAIIMTTLPNLTTDAGDSSFWLTGALSLSEMLANSSHSHSTGSTTSTAGSSATESSAVNVGKDHDKHVNDS
VSTGLSNYSNYPSYIHYRDKYDLSYIAKVNPFWLQFEPPKSSTFLIMAALYCLISVVGCVGNAFVIFMFANR
KSLRTPANILVMNLAICDFLMLIKCPIAIYNNIKEGPALGDIACRLYGFVGGLSGTCAIGTLTAIALDRYNV
VVHPLQPLRRCSRLRSYLIILLIWCYSFLFAVMPALDIGLSVYVPEGFLTTCSFDYLNKEMPARIFMALFFV
AAYCIPLTSIVYSYFYILKVVFTASRIQSNKDKAKTEQKLAFIVAAIIGLWFLAWSPYAIVAMMGVFGLERH
ITPLGSMIPALFCKTAACVDPYLYAATHPRFRVEVRMLFYGRGVLRRVSTTRSSYMTRSRSSFTHRLRTSTT
GEGGMGDHRMENYLMNNNLMMVPEETEENEEIVVVAEINNSISSVMEQSKF---------------------
------------------------------------------------------------------------
------------------------------------------------------------------------
------------------------------------------------------------------------
------------------------------------------------------------------------
------------------------------------------------------------------------
---------
>Hgam_LWS_Opsin/1-268 ABI48881.1 opsin, partial [Homarus gammarus]
MNPLWYGLLALWMFVMGTLSVCGNSIVIWVFMNTKALRTPANLLVVNLAISDFLMMFCMCPPLLINCYYQTW
VWGAFACEVYGCIGSTVGTCSIFCMVFITMDRYNVIVKGVSATPLTTNGAMLRNLFSWVTSIGWCLPPFFGF
NAYVPEGNLIACGTDYLKESVPYHVYLYLYSVWCYFLPLVIIVYCYTYIVAAVSAHERQMREQAKKMGVKSL
RSEESKKTSNECRLAKVALTTVSLWFIAWTPYLIINWAGMINKPSVSPLLTI--------------------
------------------------------------------------------------------------
------------------------------------------------------------------------
------------------------------------------------------------------------
------------------------------------------------------------------------
------------------------------------------------------------------------
------------------------------------------------------------------------
------------------------------------------------------------------------
------------------------------------------------------------------------
---------
>Pcla_LWS_opsin/1-377 ALJ26467.1 long wavelength-sensitive opsin [Procambarus clarkii]
MSSWSNQPAMDDYGLPSSNPYGNFTVVDMAPKDILHMIHPHWYQYPPMNPMMYPLLLIFMLFTGILCLAGNF
VTIWVFMNTKSLRTPANLLVVNLAMSDFLMMFTMFPPMMVTCYYHTWTLGPTFCQVYAFLGNLCGCASIWTM
VFITFDRYNVIVKGVAGEPLSTKKASLWILTIWVLSITWCIAPFFGWNRYVPEGNLTGCGTDYLSEDILSRS
YLYVYSTWVYFLPLAITIYCYVFIIKAVAAHEKGMRDQAKKMGIKSLRNEEAQKTSAECRLAKIAMTTVALW
FIAWTPYLLINWVGMFARSYLSPVYTIWGYVFAKANAVYNPIVYAISHPKYRAAMEKKLPCLSCKTESDDVS
ESASTTTSSAEEKAESA-------------------------------------------------------
------------------------------------------------------------------------
------------------------------------------------------------------------
------------------------------------------------------------------------
------------------------------------------------------------------------
------------------------------------------------------------------------
------------------------------------------------------------------------
---------
>Cshu_LWS_opsin/1-301
LHMIHLHWYQYPPMNPMMYPLLLIFMFITGIPCLAGNFVTIWVFMTTKSLRSPANLLVVNLAMSDFLMMFTM
FPPMMITCYYHTWTLGPTFCQVYAFLGNLFGCTSIWTMVFITFDRYNVIVKGVAGEPLSNKKAALWILSAWV
LSFSWCSAPFFGWNRYVPEGNLTGCGTDYLSEDALSRSYLYVYSVWVYFLPLLITIYCYVFIIKAVAAHEKG
MRDQAKKMGIKSLRNEEAQKTSAECRLAKIAMTTVALWFIAWTPYLLINWVGMFARSYLSPVYTIWGYVFAK
ANAVYNPIVYAIS-----------------------------------------------------------
------------------------------------------------------------------------
------------------------------------------------------------------------
------------------------------------------------------------------------
------------------------------------------------------------------------
------------------------------------------------------------------------
------------------------------------------------------------------------
------------------------------------------------------------------------
---------
>Hcos_LWS_Opsin1/1-267 ABI48875.1 opsin, partial [Holmesimysis costata]
MNPLWYGLLGFWMTVMGTLSVAGNFVVIWVFMNTKSLRTPANLLVVNLAISDFFMMLTMTPPLLANAYWGTW
ILGAFFCEVYAFLGSFFGCVSIWSMVFITADRYNVIVKGVSAEPLTSGGAMMRIAGTWAFTLAWCLPPFFGW
NRYVPEGNMLACGTDYLTETELSRSYLYVYSVWVYLFPLAYIIYSYTFIVKAVAAHEKGMREQAKKMGVKSL
RSEEAQKTSAECRLCKVALMTVTLWFMAWTPYFIINWGGMFNKPMVTPLFS---------------------
------------------------------------------------------------------------
------------------------------------------------------------------------
------------------------------------------------------------------------
------------------------------------------------------------------------
------------------------------------------------------------------------
------------------------------------------------------------------------
------------------------------------------------------------------------
------------------------------------------------------------------------
---------
>Name_LWS_Opsin/1-272 ABI48886.1 opsin, partial [Neomysis americana]
MNPLWYSLVGFWMVIMGVLSVVGNFVVLWVFMTTKSLRTPANLLVVNLALSDFLMMFTMFPPMVISCYWQTW
TLGAFFCEVYAFLGSLFGCVSIWSMVWITLDRYNVIVKGVSGEPLTNSGAMTRIAGTWVTAFAWCLPPFFGW
NRYVPEGNMTACGTDYLTDDKFSHSYLYIYSVWVYIFPLFLNIYLYTFIIKAVANHEKQMREQAKKMGVKSL
RSEESQKTSAECRLAKVALMTVSLWFMAWTPYFIINWAGMLSKSNVTPLFSIWGSV----------------
------------------------------------------------------------------------
------------------------------------------------------------------------
------------------------------------------------------------------------
------------------------------------------------------------------------
------------------------------------------------------------------------
------------------------------------------------------------------------
------------------------------------------------------------------------
------------------------------------------------------------------------
---------
>Pfor_Rh1/1-378 AMH38606.1 opsin Rh1 [Platyeriocheir formosa]
MANATGPQMAFYGTGAATFGYPEGMTVADFVPDRVKHMVLDHWYNYPPVNPMWHYLLGVVYLALGVISIAGN
GLVIYLYMKSQALKTPANMLIVNLALSDLIMLTTNFPPFCYNCFSGGRWMFSATYCEIYAALGAITGVCSIW
TLCMISFDRYNIICNGFNGPKLTQGKATFMCALAWIISVGWSLPPFFGWGSYTLEGILDSCSYDYFTRDMNT
ITYNICIFIFDFFLPASVIVFSYVFIVKAIFAHEAAMRAQAKKMNVTNLRSNEAETQRAEIRIAKTALVNVS
LWFICWTPYAAITIQGLLGNAEGITPLLTTLPALLAKSCSCYNPFVYAISHPKFRLAITQPLPWFCVHEKDP
NDVEDNQSSNTQQTQEKS------------------------------------------------------
------------------------------------------------------------------------
------------------------------------------------------------------------
------------------------------------------------------------------------
------------------------------------------------------------------------
------------------------------------------------------------------------
------------------------------------------------------------------------
---------
>Ejap_Rh1/1-378 AMH38603.1 opsin Rh1 [Eriocheir japonica]
MANATGPQMAFYGTGAATFGYPEGMTVADFVPDRVKHMVLDHWYNYPPVNPMWHYLLGVVYLALGVISIAGN
GLVIYLYMKSQALKTPANMLIVNLALSDLIMLTTNFPPFCYNCFSGGRWMFSATYCEIYGALGAITGVCSIW
TLCMISFDRYNIICNGFNGPKLTQGKATFMCALAWIISVGWALPPFFGWGSYTLEGILDSCSYDYFTRDMST
ITYNICIFIFDFFLPASVIVFSYVFIVKTIFAHEAAMRAQAKKMNVTNLRSNEAETQRAEIRIAKTALVNVS
LWFICWTPYAVITIQGLLGNTDGITPLLTTLPALLAKSCSCYNPFVYAISHPKYRLAITQYLPWFCVHEKDP
NDVEDNQSSNTQQTQEKS------------------------------------------------------
------------------------------------------------------------------------
------------------------------------------------------------------------
------------------------------------------------------------------------
------------------------------------------------------------------------
------------------------------------------------------------------------
------------------------------------------------------------------------
---------
>Hsan_MWS_BcRh1/1-377 Hemigrapsus sanguineus
MANVTGPQMAFYGSGAATFGYPEGMTVADFVPDRVKHMVLDHWYNYPPVNPMWHYLLGVVYLFLGVISIAGN
GLVIYLYMKSQALKTPANMLIVNLALSDLIMLTTNFPPFCYNCFSGGRWMFSGTYCEIYAALGAITGVCSIW
TLCMISFDRYNIICNGFNGPKLTQGKATFMCGLAWVISVGWSLPPFFGWGSYTLEGILDSCSYDYFTRDMNT
ITYNICIFIFDFFLPASVIVFSYVFIVKAIFAHEAAMRAQAKKMNVTNLRSNEAETQRAEIRIAKTALVNVS
LWFICWTPYAAITIQGLLGNAEGITPLLTTLPALLAKSCSCYNPFVYAISHPKFRLAITQHLPWFCVHEKDP
NDVEENQSSNTQTQEKS-------------------------------------------------------
------------------------------------------------------------------------
------------------------------------------------------------------------
------------------------------------------------------------------------
------------------------------------------------------------------------
------------------------------------------------------------------------
------------------------------------------------------------------------
---------
>Upug_Rh1/1-377 Uca pugilator
MANTTGPQMAFYGTGAATFGYPDGMTVVDFVPNQVKHMVLDHWYNYAPVNPMWHYLLGVIYLFLGFVSITGN
GLVIYLYMKSPALKTPANMLVVNLALSDLIMLTTNFPPFTYNCFSGGRWMFSATYCQIYAALGAVTGVCSIW
TLCMISFDRYNIICNGFNGPKLTQGKATAMCAIAWIISIGWCLPPFFGWGAYTLEGILDSCSYDYLTQDWNT
ISYNVCIFVFDFFLPAAVIVFSYIFIVKAIFAHEAAMREQAKKMNVTNLRSNEAEAQSAEIRIAKTAIANVS
LWFLCWTPYAAITVQGVLGNHEGITPLVTTLPALLAKSCSCYNPFVYAISHPKFRQAITVHMPWFCVHEPEP
KTSSDNQSNTTVSNEKA-------------------------------------------------------
------------------------------------------------------------------------
------------------------------------------------------------------------
------------------------------------------------------------------------
------------------------------------------------------------------------
------------------------------------------------------------------------
------------------------------------------------------------------------
---------
>Esup_Peropsin/1-329 AMP19653.1 peropsin [Euphausia superba]
MDPLEKQWEPVSSYQHIYIGIYLFFVGILGTLDNGLVVVMFLRFRKLLTPSNMLLLNLCIADLGICLMGGFP
FSGTSSFAGKWLWGEWGCQYYAFMGFFFGIGNLTTILMIALDRYLVTCRQDLKLREGVDLGDKLNYSRYIQM
ITFIWTWSFFWAVCPLLGWARYGYEPSVTTCTLDWQHNDSSYKSYIMMASIMVYMVPCMIMTSCYYQSAKYL
RQARKQGNSTIKYDWATESNVNKMGIILIAAYLICWSWYAVVCIWVVFRDPKTVPMILTLLPPLMAKASPVL
NPIIYFYANPTLKKGMIATLCCWCHDPPQELLEDTPESKRK-------------------------------
------------------------------------------------------------------------
------------------------------------------------------------------------
------------------------------------------------------------------------
------------------------------------------------------------------------
------------------------------------------------------------------------
------------------------------------------------------------------------
------------------------------------------------------------------------
---------
>Glat_peropsin/1-301
CSPPLWEHPPINVGDACTSGIRLLLVMEPPSDGTCAGAAATTLLHDDHCQAQDMAEDLDMLSPEQQLALLNA
SGHQPKPWEPVTPEQHTYVGIYLIIVGVLGTFDNALVVAMFFKFRTLLTPSNLLLLNLCITDLGICVLGGFP
FSGVSSLAGRWLYGDFGCQYYAFMGFLMGIANLTTLLMIALDRYLVTCRQDLRGKLTFRRYYQMIAFIWLWS
LFWSVCPLLGWASYGYEPSVTTCTINWQHNDSSYKWYIMTLCVMVYLVPLILMCSCYYQAARFLHRARDSGD
SIYAYDWASEKNV-----------------------------------------------------------
------------------------------------------------------------------------
------------------------------------------------------------------------
------------------------------------------------------------------------
------------------------------------------------------------------------
------------------------------------------------------------------------
------------------------------------------------------------------------
------------------------------------------------------------------------
---------
>Rpro_Pteropsin/1-342
MELMLMPSAGFLAASIILFLIGFLGFFGNLIVIIIMCRDKNLWTPVNFILFNVIVSDFSVAALGNPFTLASA
IAKRWFFGQSMCVAYGFFMALLGITSINSLTVLALERYLIVSQPVSHGSLSRPTALTIVGSIWLYSFVITAP
PLVGWGEYGLEAANISCSINWETRSHSSTSYILFLFTFGFFIPIIVISYSYMNIILTMKKSTMNAGRVNKAE
SRVTWMIFVMIFAFFLAWTPYAILALMIAFFDSNVSPAIATIPAIFAKTSICYNPFIYAGLNTQFRQSWRRV
LGGKREDSTTMATATSFGLNSKRYKEVSCVIDVKGKDKIKLSALNKSTATETAI------------------
------------------------------------------------------------------------
------------------------------------------------------------------------
------------------------------------------------------------------------
------------------------------------------------------------------------
------------------------------------------------------------------------
------------------------------------------------------------------------
------------------------------------------------------------------------
---------
>Amil_Pteropsin/1-328 DAA05735.1 TPA_exp: pteropsin [Apis mellifera]
MSLNRSTMEHVIYEDQVSPVMYIGAAIALGFIGFFGFTANLLVAIVIVKDAQILWTPVNVILFNLVFGDFLV
SIFGNPVAMVSAATGGWYWGYKMCLWYAWFMSTLGFASIGNLTVMAVERWLLVARPMQALSIRHAVILASFV
WIYALSLSLPPLFGWGSYGPEAGNVSCSVSWEVHDPVTNSDTYIGFLFVLGLIVPVFTIVSSYAAIVLTLKK
VRKRAGASGRREAKITKMVALMITAFLLAWSPYAALAIAAQYFNAKPSATVAVLPALLAKSSICYNPIIYAG
LNNQFSRFLKKIFDARGSRTAVPDSQHTALTALNRQEQRK--------------------------------
------------------------------------------------------------------------
------------------------------------------------------------------------
------------------------------------------------------------------------
------------------------------------------------------------------------
------------------------------------------------------------------------
------------------------------------------------------------------------
------------------------------------------------------------------------
---------
>Apis_Arthropsin/1-492 AWM72029.1 arthropsin [Acyrthosiphon pisum]
MSNHLASFNAMCKNESKKCYGDEEGNEKLTSPMIFFSYGMLLTVIGIVGLIGNGLVLIVFTRFRRLKGPFST
FVLNLATADFATSILHFMSAVSSFKQEWIFHEIGCTIYAFGVGQFGLVSIVTLSTIAIERYLVITAKPVSGS
WKLTRQGATKVCAFVWIYCLSITLPPIFGWSKYVLEGFETSCSWDYTTRTVSNRLFYIYMLVLGFILPVSII
TYCYIFIIVSILDHNKEMADCNTNAEPLGTESWDYRLALNVARRGQAVPIRSALRTSYIILILIGLFIASWT
PYAVVTFVGQFGSQTKIEPWISALPAICAKASVVYNPIVYGLSHPHFRSSIRNYISGCTTVGHSHTELCTPG
RNQRLATNKSLNRFALLTGQNRNRANVVELKCVRHRRVPPDSNSICMDYYSEPDCRSLTLTMEPNRGSAIIK
IDKVPFKVVVSTIRSKSVNGKINTITDKTDCSEESNEESNENQNEEVKKTSISDQFVFDF------------
------------------------------------------------------------------------
------------------------------------------------------------------------
------------------------------------------------------------------------
------------------------------------------------------------------------
------------------------------------------------------------------------
---------
>Iper_Arthropsin/1-665 BAQ54936.1 opsin, arthropsin type [Indolestes peregrinus]
MTDEEEQLSEVVSTLNYTSSKVDTTAWTEGVGTNLSTTTEFGLSVWVGSWSEEGQAIENGQIKLIRATVVTH
THWLQYPPLRPEFHYLLGTLLVIIGTAGVLGNGLVLFVFTRFRRLRGPASSFIVNLAVADLCNSLLHSMAAA
SSFRRAWAFGNAGCVVYACGVGYFGLLSIVTLAAIAVERYMVITAKPLSGNWKMTKYGARKVCVVVWFYCAL
MCAPPLFGWSRYVAEGFLTSCSWDYLSRTPANRSYYIYLLSLGFVVPVCVIAYCYAFILAAIRAHGKEMAAV
KGMMTGGSPPSFGSNVSGGMGMNCRSHYHYHSNHHSPHHHNHGQRLAQRHGSSNTSATATTSHPHHMRSASH
RSGARSSNAVRTAEVILTLILLFLISWTPYSVISLIGQFGDMQKITPWTATLPAIFAKASVIYNPIVYGLSH
PHFRSSVRQYLSACTTAASAGHMTTASLMRRHSPQAPMKKKVEAAATIAEAASPPPSVASAPAAAVMLSEAD
IDPDFKRRMGIPLQHCKHRRRRKHRSGSNSPSSRGKLHHVHFRYHSGEFLSEPDNHHVTLLMEKSTKDSAEC
FINPGPVQENGAKRLTVSHGGDDRDRLNKDDVPLECKGVRRSSCSRAVCVMHDGSHVCRLSGREAGKLFAQD
RKESTSSKSQWEMSSLL-------------------------------------------------------
------------------------------------------------------------------------
------------------------------------------------------------------------
---------
>Dpul_Arthropsin/1-590 EFX83830.1 arthropsin4 [Daphnia pulex]
MTSSNDSAGYLWAINATIWIIDDSNETLGIDWDDWDVSLWTQEQRQLLEHGGIPRQVHVALGVLLSFIVLFG
FAANSTILYVFSRFKRLRTPANVFIINLTICDFLACCLHPLAVYSAFRGRWSFGQTGCNWYGMGVAFFGLNS
IVTLSAIACERYIVITSSSCRPVVAKWRITRRQAQKVCAGIWLHCAALVSPPLLFGWSSYLPEGVLVTCSWD
YTSRTLSNRLYYFYLLFFGFFLPVSVLTFCYAAIFRFILRSSKEITRLIMTSDGTTSFSKSTVSFRKRRRQT
DVRTALIILSLAILCFTAWTPYTIVSLIGQFGPVDEDGELKLSPMVTSIPAFLAKTAIVFDPLVYGFSSPQF
RNSVRQILRQQSISSSGNAGNRAGPNNMAMARTAIQNSRASSHATVSSFSRNARMFPKDPLSKKTPNDPFVS
TPLAVQQIPHFRLPTDVDINEQQFRRGIYANKSVSYWIDIIVLLQLGENLRKSCMKRKNSFKIPAGSIPQKN
KLSNSRCSLLEDVSTHSLALRQMIFRKEGELYLFHHQPSHNAELAANKMDHQGNNKRIRRRFSEADMMHRSG
KCRKNLPVSTSFDQ----------------------------------------------------------
------------------------------------------------------------------------
------------------------------------------------------------------------
------------------------------------------------------------------------
---------
>Ggal_Opsin5/1-357 NP_001124215.1 opsin-5 [Gallus gallus]
MSGMASDCNSSSQEEYLPHYVQQEDPFASKLSREADIIAGFYLTVIGILSTLGNGYVIFMSSKRKKKLRPAE
IMTVNLAVCDLGISVVGKPFSIISFFSHRWIFGWMGCRWYGWAGFFFGCGSLITMTAVSLDRYLKICHLAYG
TWLKRHHAFICLALIWAYATFWATVPFAGVGSYAPEPFGTSCTLDWWLAQASVAGQAFVLSILFFCLLFPTA
VIVFSYVKIILKVKSSTKEVAHYDTRIQNSHILEMKLTKVAMLICAGFLIAWIPYAVVSVWSAFGQPDSVPI
QFSVVPTLLAKSAAMYNPIIYQVIDCKFACCRSGGPKTLQKKSSLKESRMYTLSSHRDSAALSGTQLEV---
------------------------------------------------------------------------
------------------------------------------------------------------------
------------------------------------------------------------------------
------------------------------------------------------------------------
------------------------------------------------------------------------
------------------------------------------------------------------------
------------------------------------------------------------------------
---------
>Mmus_Opsin5/1-377 NP_861418.2 opsin-5 [Mus musculus]
MALNHTALPQDERLPHYLRDEDPFASKLSWEADLVAGFYLTIIGILSTFGNGYVLYMSSRRKKKLRPAEIMT
INLAVCDLGISVVGKPFTIISCFCHRWVFGWFGCRWYGWAGFFFGCGSLITMTAVSLDRYLKICYLSYGVWL
KRKHAYICLAVIWAYASFWTTMPLVGLGDYAPEPFGTSCTLDWWLAQASGGGQVFILSILFFCLLLPTAVIV
FSYAKIIAKVKSSSKEVAHFDSRIHSSHVLEVKLTKVAMLICAGFLIAWIPYAVVSVWSAFGRPDSIPIQLS
VVPTLLAKSAAMYNPIIYQVIDYRFACCQAGGLRGTKKKSLEDFRLHTVTAVRKSSAVLEIHPESSSRFTSA
HVMDGESHSNDGDCGKK-------------------------------------------------------
------------------------------------------------------------------------
------------------------------------------------------------------------
------------------------------------------------------------------------
------------------------------------------------------------------------
------------------------------------------------------------------------
------------------------------------------------------------------------
---------
>Dmag_Opsin5/1-384 KZS13848.1 Opsin-5 [Daphnia magna]
MPIDLAEHRENTSHFPSGDLPDKFQSIFDPWGDYVFAIVMIVIGIASLLGNGLAVHVFRRKGTDINVPEVLL
LNIAVVDLFLGIASYPATIVAAFSHRWLFGQTGCTLYAFTCYFLGLATILSLTALALFRFIKTCFPQRAQWI
TVPRTRLVIFLIYVYSMCWAMMPFFGLGGYDVEPFGISCTLTWTHTNQNDKNYILAASIFCVFLPSAVIIVS
HLAILFKIRQASQMFSSKSAGKQSSKAEIQFIRVSFGVCFGFLIAWLPYACISLWSAYGDVSAIPLWITPIP
VLLAKSSIAYNPIIYVLLTRRYRVDFAKALRDLLHFSLDKSNRNMTKTEPTDQIEMGSLGNGDINTRDESTV
TAAEILVGAGNNIERNSMEEVVRV------------------------------------------------
------------------------------------------------------------------------
------------------------------------------------------------------------
------------------------------------------------------------------------
------------------------------------------------------------------------
------------------------------------------------------------------------
------------------------------------------------------------------------
---------
>Pcla11840272/1-497
MVVGGGKEMGGAVDVATSVYASREAVSDAPGLEAALSANSTNISAACCGGAPGVDLDKFASRLMWYEDFIVG
SFLVFVGVLSVLGNVSTVLMFRQRLRQLTPAEVLLLNLALMHLFLALCSYPAPMVSSFAHRWLFGDIGCEVY
GFVCYLLGIATITSMAALAVVRYLKTCSLAYGRRLTSEHMKVVLVGVYMYSVFWAVLPLFSFVSDFEVEPFG
TSCTLNWANPANSAQVYIVLVVTLVVTLPAAVMVWCYARILLLVRRNYRNKLTTLRNPPTSQRRSELQITLV
SGLVCAGFLVAWLPYCLVSVVTGLMGHQAPVYVTLVPVLLAKSSCAYNPVIYVFVNARYRKEMLGILQKHLS
PLMCCLRGQERHDEDDDEESSQEVKSVYMTRTYRESPILEEDLSTTIAVGTRLQRVLATAADLTPAATLNLD
LTAISAGINLKPDVDTSAADLTQTTRLKPDLTITSASLPPDLTTTLASHSLQPDLQGSVAAPLSN-------
------------------------------------------------------------------------
------------------------------------------------------------------------
------------------------------------------------------------------------
------------------------------------------------------------------------
------------------------------------------------------------------------
---------
>Csap11229816/1-529
MNKMTQDGVAAAVAAVHSPLTTPSPTGPSPAMASVPTDLPGACNVTYSDKFDSRLLWYEDHIVGGFLVLVGI
TSLLGNGTTIVMFYRKLRHLTAAEVLLLNMAVMHLCLAIFSYPCPTISSFAHRWLFGNVGCQIYGFVCYTLG
IATIVSMVALAVVRYLKTCTHTYSRRLTTQHMKVVLVGVYFYSLFWSILPFLSLAKAYEVEPFGTSCTLHWA
SDEKATQVYILAVVVMVVVVPFMVMFWCYLEILLMVRRNHRKKMYMSKRSGNSHGRTELQLTLVSALVCLGY
LVAWLPYTVVSVSYALVRREAPVYFALAPVLLAKSSCAYNPIVYVFVNARYRQQMREILCESLQTLLCWRSS
PQVNTEAQVADTSQDINSSRTLGVNQESVLMEEVQPLNVTAAASIKSLNSTQATTPCHLPSEPSHSSLRKSE
EEEEEEEEEKEDQEKQGKETKETALSQGTSSPVQDAATSPKKSPALNSNVFHPLYGFEGAERCKECEEVSCN
HYQQQPPEGPKEEPARASDHSERMD-----------------------------------------------
------------------------------------------------------------------------
------------------------------------------------------------------------
------------------------------------------------------------------------
------------------------------------------------------------------------
---------
>Pcla1627168/1-354
MVLSSQEMTEEEAVDGEMFSPELHLAFLNSSAHDPKPWDSITPNQHTFVGVYLIIVGVVGTLDNALVVAMFI
KFPGLMTPSNLLLLNLCLTDLGMCLFAGFPFSGLSSLAGRWLYGDMGCQYYAFTGFLMGNANLNNHLMIALD
RYLITCRNDLRGKMAYGRYYQMVAFIWLWSLFWAVCPLLGWASYGYEPSGTTCTINWQDNDAGYKWYIMTLL
VLVYVVPLILMCSCYYQAARFLRHARDNGHAIYAYEWANENNVTRMGVVLVATFLCCWSGYAVVCVWTVFRH
PYTVPVFLTLLPPLMAKAGPVLNPIIYFYSHPRLRKGMVAILTCCCREPPVELLEMPETKSIVEDK------
------------------------------------------------------------------------
------------------------------------------------------------------------
------------------------------------------------------------------------
------------------------------------------------------------------------
------------------------------------------------------------------------
------------------------------------------------------------------------
------------------------------------------------------------------------
---------
>Csap1575586/1-267
MVWVDGTPSSHLASDHCHAQDMPEDLDMLSPEQQLALLNASGHLPKPWEPVSPQQHTYIGIYLIIVGVLGTF
DNALVVAMFIKFRVLLTPSNLLLLNLCLTDLGICVLGGFPFSGVSSLAGRWLYGDFGCQYYAFMGFLMGIAN
LTTLLIIALDRYLVTCRQDLRGKLTYRRYYQMIAFIWLWSLFWSVCPLLGWASYGYEPSVTTCTINWQQNDS
SYKWYIMTLSVVVYLVPLILMCSCYYQAARFLHQARDSGDSIYAYDWASER---------------------
------------------------------------------------------------------------
------------------------------------------------------------------------
------------------------------------------------------------------------
------------------------------------------------------------------------
------------------------------------------------------------------------
------------------------------------------------------------------------
------------------------------------------------------------------------
------------------------------------------------------------------------
---------
>Hame11462125/1-370
MDHSDDGVCGGGGSTLTQQGDPNHCSLQEMGEDVFSPEQQMALLNASGHEPRLWEPVSPNQHTYIGIYLIVV
GVLGTFDNALVVAMFVRFRVLLTPSNLLLLNLCLSDLGICLLGGFPFSGVSSLAGRWLYGDFGCQYYAFMGF
LMGIANLTTLLMIALDRYLVTCRHDLRGKMTYKRYYQMIAFIWLWSLFWSVCPLLGWASYGYEPSVTTCTIN
WQQNDASYKWYIMTVFVVVYMVPLILMCSCYYQASRFLHQAHESGESIYAYDWANEKNVTRMGVVLVVAYLF
CWSAYAVVCVWTVFRHPYTVPLILTLLPPLLAKVSPVLNPIIYFYSHPRLRKGMMATLTCCFREPPPELLEL
PETKSMTEHK--------------------------------------------------------------
------------------------------------------------------------------------
------------------------------------------------------------------------
------------------------------------------------------------------------
------------------------------------------------------------------------
------------------------------------------------------------------------
------------------------------------------------------------------------
---------
>Csap1825913/1-303
MSLFGITSITTLTILSLERWLIITKPLQAQTLTKDRANWTIVGIWLFSLLLTAPPLIGWGHYGIEGPGISCS
VDWEAKNTLNSTYIIFLFTFGLGIPLLIMAASYLSILMRLRTHTTTTTTATTTTTRAERRVALMVLVMVIAF
LIAWLPYAIISLIVVVDGENRTAIPPESAVFPAIFAKTSCIYNPVIYVGLNTQFRSAWLQLINCKKTDRQTQ
IHTTEKVSISNFSEQQQQLQLQQQQQLQLQQQQQQQLVMVSDGKNHLAVPMREFKASSISSFANSGGGRRKP
HGHPPGVCGFSRYIC---------------------------------------------------------
------------------------------------------------------------------------
------------------------------------------------------------------------
------------------------------------------------------------------------
------------------------------------------------------------------------
------------------------------------------------------------------------
------------------------------------------------------------------------
------------------------------------------------------------------------
---------
>Csap1484722/1-290
HAAVAVPPELHLLVAFILTTIGVLGTAGNAIVVWVFTRFRRLRTPANTFIVNLAASDLITSLLHSMAAYSSF
RHQWSFGRLGCSVYGGGVGLLGLVSIVTLSFIAVERLIVIRTSSSSSKWRITRPTARKLIPAIWVYCCALSL
PPFFGWSAYVPEGLLTSCSWDYINRDSSNRAYYVYLLVGGFVLPVTIITCCYTYILLALFRHSRLLLAHVPS
RSTSARRTDLRTAQMVLTLILLFTISWSPYATVSFIGQFGDVRLLTPWVSALPALFAKASVIYNPIVYGMSH
PH----------------------------------------------------------------------
------------------------------------------------------------------------
------------------------------------------------------------------------
------------------------------------------------------------------------
------------------------------------------------------------------------
------------------------------------------------------------------------
------------------------------------------------------------------------
------------------------------------------------------------------------
---------
>Pind_LWS_OpsinQCQ84228.1/1-299 opsin, partial [Penaeus indicus]
LWYGLLGFWMIVMGSLSVAGNFVVIWVFMNTKSLRTPANLLVVNLAISDFLMMLTMTPPLLINAYWGTWVLG
AFFCEIYAFLGSFFGCVSIWTMVFITADRYNVIVKGVSAEPLTSGGAMMRIAGTWAFTLAWCLPPFFGWNRY
VPEGNMLACGTDYLTETELSKSYLYVYSVWVYLFPLAYIIYSYTFIVKAVAAHEKGMREQAKKMGVKSLRSE
EAQKTSAKCRLCKVALMTVTLWFIAWTPYFIINWGGMYNKAHATPLFSIWGSVFAKANTVYNPIVYAISHPK
YKSALYQKMPS-------------------------------------------------------------
------------------------------------------------------------------------
------------------------------------------------------------------------
------------------------------------------------------------------------
------------------------------------------------------------------------
------------------------------------------------------------------------
------------------------------------------------------------------------
------------------------------------------------------------------------
---------
>Nhra_LWS_Opsin/1-400 AWX63628.1 putative LWS opsin, partial [Niphargus hrabei]
SVVQHWGRSSRRKASFYQTLFFRSLVSIMPVNAMSTNPFGNYTVVDAAPKEILHLIHHHWYQFPPLNPLWHG
IIGVVITFLGILSISGNVIVMWIFMNTKSLRSPANLLVVNLALSDFCMMATMFPPMVISCYYGTWSFGALFC
EIYGCFGSLFGCISIWTMVFLTFDRYNVIVKGISGKSLTNKGALARIAFVWIVSLTWTSLPFFGWNRYVPEG
NLTACGTDYLTDGMLSHSYLYVYGGWVYFVPLFITIYCYSFIVSAVYAHEKQMKEQAKKMGVKSLRSEEARK
TSAEFRLAKVALMTVSLWFTAWTPYLIINFGGMLNKPMINPLFTIWGSLFAKANAVYNPIVYAISHPKYRAA
LEKTMPFLSCTPTNDDKDNISITTTQSEPASEKDIEMISR--------------------------------
------------------------------------------------------------------------
------------------------------------------------------------------------
------------------------------------------------------------------------
------------------------------------------------------------------------
------------------------------------------------------------------------
------------------------------------------------------------------------
---------
>Aaqu_LWS_Opsin/1-396 AWX63626.1 putative LWS opsin, partial [Asellus aquaticus]
TRELFFLKMLEDLPSPQRYFGGSSYGPSVSYGESYTNPFGNRTVVDNMFQDMLPYVSSHWYGFPPLNNLWYG
LVSFFVGVTSVFAILGNLIVIYIFSSSKSLRTPSNYFVVNLAIADFFLMAVMGPPVLVNSYYNTWALGPMFC
QIYGAVGSLTGCVSIYTMCLISRDRYNVIAVGLAAKPLTPTSAMLRILGVWAVSILWTIAPFLGWGRYTPEG
NMTACGTDYLSEDWYTFSYVLVYGTWVWLLPLLFIIYSYWFIVAAVAAHEKQMREQAKKMGVKSLRNDKDAQ
NKSAECKLAKVALITVTLWFVAWTPYCVINAAGIFKREIVTPLFSIWGSVFAKANSVYNPIVYAISHPRYKA
ALYTKLPWLSCQSDNMDDDSNKSSASTLTTSEETKE------------------------------------
------------------------------------------------------------------------
------------------------------------------------------------------------
------------------------------------------------------------------------
------------------------------------------------------------------------
------------------------------------------------------------------------
------------------------------------------------------------------------
---------
>Mnip_LWS_Opsin/1-375 ASS36969.1 long wavelength sensitive opsin [Macrobrachium nipponense]
MGYWDDPSKMAGNTLPSTNPYGNYTVVDTVPHHLLHLVDVHWYQFPPMNPLWYNLIAVWMVVMGLLAVGGNF
VVIWVFMNTKSLRTPANMYVVNLAFSDFGMMLTMCPPILVNCYYQTWAFSDMACQIYGLLGSSFGTISIWTM
IFITLDRYNVIVKGLSATPLTSKAALLRIFFVWAQTFFWGLLPLFGFCRYVPEGNMTACGTDYLTEELWSHL
YLYFYAFDCYIFPLFLIIYCYGYIMKAVATHERQMREQAKKMGVKSLRNDPESKKTSNECRLAKVALTTVSL
WFIAWTPYFVINMAGLLYKPMVTPLFSIWGSVFAKANAVYNPIIYAISHPKYRAAMEKKLPCLSCATDRDED
ASSTGDATTVADEKA---------------------------------------------------------
------------------------------------------------------------------------
------------------------------------------------------------------------
------------------------------------------------------------------------
------------------------------------------------------------------------
------------------------------------------------------------------------
------------------------------------------------------------------------
---------
>Llud_LWS_Opsin/1-301 sp|O16017.1|OPSD_LACLU Full=Rhodopsin [Lacunicambarus ludovicianus]
LHMIHLHWYQYPPMNPMMYPLLLVFMLITGILCLAGNFVTIWVFMNTKSLRTPANLLVVNLAMSDFLMMFTM
FPPMMITCYYHTWTLGATFCEVYAFLGNLCGCASIWTMVFITFDRYNVIVKGVAGEPLSTKKASLWILTVWV
LSFTWCVAPFFGWNRYVPEGNLTGCGTDYLSEDILSRSYLYIYSTWVYFLPLAITIYCYVFIIKAVAAHEKG
MRDQAKKMGIKSLRNEEAQKTSAECRLAKIAMTTVALWFIAWTPYLLINWVGMFARSYLSPVYTIWGYVFAK
ANAVYNPIVYAIS-----------------------------------------------------------
------------------------------------------------------------------------
------------------------------------------------------------------------
------------------------------------------------------------------------
------------------------------------------------------------------------
------------------------------------------------------------------------
------------------------------------------------------------------------
------------------------------------------------------------------------
---------
>Oaus_LWS_Opsin/1-301 sp|O18481.1|OPSD_ORCAU Full=Rhodopsin [Orconectes australis]
LHMIHLHWYQYPPMNPIMYPLLLVFMLITGILCLAGNFVTIWVFMNTKSLRTPANLLVVNLAMSDFLMMFTM
FPPMMITCYYHTWTLGATFCQVYAFLGNLCGCASIWTMVFITFDRYNVIVKGVAGEPLSTKKATLWILTIWI
LSTTWCVAPFFGWNRYVPEGNLTGCGTDYLSQDILSRSYLYIYSTWVYFLPLAITIYCYVVIIKAVAAHEKG
MRDQAKKMGIKSLRNEEAQKTSAECRLAKIAMTTVALWFIAWTPYLLINWVGMFARSYLSPVYTIWGYVFAK
ANAVYNPIVYAIS-----------------------------------------------------------
------------------------------------------------------------------------
------------------------------------------------------------------------
------------------------------------------------------------------------
------------------------------------------------------------------------
------------------------------------------------------------------------
------------------------------------------------------------------------
------------------------------------------------------------------------
---------
>Dmel_ninE_PA
MESFAVAAAQLGPHFAPLSNGSVVDKVTPDMAHLISPYWNQFPAMDPIWAKILTAYMIMIGMISWCGNGVVIYIFATTKS
LRTPANLLVINLAISDFGIMITNTPMMGINLYFETWVLGPMMCDIYAGLGSAFGCSSIWSMCMISLDRYQVIVKGMAGRP
MTIPLALGKIAYIWFMSSIWCLAPAFGWSRYVPEGNLTSCGIDYLERDWNPRSYLIFYSIFVYYIPLFLICYSYWFIIAA
VSAHEKAMREQAKKMNVKSLRSSEDAEKSAEGKLAKVALVTITLWFMAWTPYLVINCMGLFKFEGLTPLNTIWGACFAKS
AACYNPIVYGISHPKYRLALKEKCPCCVFGKVDDGKSSDAQSQATASEAESKA
>Dmel_Rh2_PA
MERSHLPETPFDLAHSGPRFQAQSSGNGSVLDNVLPDMAHLVNPYWSRFAPMDPMMSKILGLFTLAIMIISCCGNGVVVY
IFGGTKSLRTPANLLVLNLAFSDFCMMASQSPVMIINFYYETWVLGPLWCDIYAGCGSLFGCVSIWSMCMIAFDRYNVIV
KGINGTPMTIKTSIMKILFIWMMAVFWTVMPLIGWSAYVPEGNLTACSIDYMTRMWNPRSYLITYSLFVYYTPLFLICYS
YWFIIAAVAAHEKAMREQAKKMNVKSLRSSEDCDKSAEGKLAKVALTTISLWFMAWTPYLVICYFGLFKIDGLTPLTTIW
GATFAKTSAVYNPIVYGISHPKYRIVLKEKCPMCVFGNTDEPKPDAPASDTETTSEADSKA
>Dmel_Rh6_PA
MASLHPPSFAYMRDGRNLSLAESVPAEIMHMVDPYWYQWPPLEPMWFGIIGFVIAILGTMSLAGNFIVMYIFTSSKGLRT
PSNMFVVNLAFSDFMMMFTMFPPVVLNGFYGTWIMGPFLCELYGMFGSLFGCVSIWSMTLIAYDRYCVIVKGMARKPLTA
TAAVLRLMVVWTICGAWALMPLFGWNRYVPEGNMTACGTDYFAKDWWNRSYIIVYSLWVYLTPLLTIIFAVAAHEKAMRE
QAKKMNVASLRNSEADKSKAIEIKLAKVALTTISLWFFAWTPYTIINYAGIFESMHLSPLSTICGSVFAKANAVCNPIVY
GLSHPKYKQVLREKMPCLACGKDDLTSDSRTQATAEISESQA
>Lpol_peropsin1 AIT75833.1  [Limulus polyphemus]
MASSTELGSVDLNMSLGETPEFQADKDTYLVDSTFPTSTHKAVGIYLVIVGILGTFGNGIIITMFIRFRT
LLTPTNLLLITLAVSDLGIILFGFPFSASSSFANRWLFNEGGCQWYAFMGFLFGSAHIGVLALLGLDRYL
ITCRIDFRRKLTYKRYCQMICAVWVYAIFWSVMPLIGWGRYGPEPSITTCTIDWRHNDGSYKSFIIVYFV
LGFLVPFLLIAICYFNIARQLSVKPVAPSLRSAICDQWANERNVTMMCLVIVITFVVSWSPYAIVCLWTV
FKPPSTVPSVLTLIPPLFAKASTVFNPIIYYLTNPRLRMGIIATITCSGELPGEMIPVSSNPEATPETHE
SI
>Lpol_opsin1 AAA02498.1 opsin [Limulus polyphemus]
MANQLSYSSLGWPYQPNASVVDTMPKEMLYMIHEHWYAFPPMNPLWYSILGVAMIILGIICVLGNGMVIY
LMMTTKSLRTPTNLLVVNLAFSDFCMMAFMMPTMTSNCFAETWILGPFMCEVYGMAGSLFGCASIWSMVM
ITLDRYNVIVRGMAAAPLTHKKATLLLLFVWIWSGGWTILPFFGWSRYVPEGNLTSCTVDYLTKDWSSAS
YVVIYGLAVYFLPLITMIYCYFFIVHAVAEHEKQLREQAKKMNVASLRANADQQKQSAECRLAKVAMMTV
GLWFMAWTPYLIISWAGVFSSGTRLTPLATIWGSVFAKANSCYNPIVYGISHPRYKAALYQRFPSLACGS
GESGSDVKSEASATTTMEEKPKIPEA
>Lpol_opsin2 AAA02499.1 opsin [Limulus polyphemus]
MANQLSYSSLGWPYQPNASVVDTMPKEMLYMIHEHWYAFPPMNPLWYSILGVAMIILGIICVLGNGMVIY
LMMTTKSLRTPTNLLVVNLAFSDFCMMAFMMPTMASNCFAETWILGPFMCEVYGMAGSLFGCASIWSMVM
ITLDRYNVIVRGMAAAPLTHKKATLLLLFVWIWSGGWTILPFFGWSRYVPEGNLTSCTVDYLTKDWSSAS
YVIIYGLAVYFLPLITMIYCYFFIVHAVAEHEKQLREQAKKMNVASLRANADQQKQSAECRLAKVAMMTV
GLWFMAWTPYLIIAWAGVFSSGTRLTPLATIWGSVFAKANSCYNPIVYGISHPRYKAALYQRFPSLACGS
GESGSDVKSEASATMTMEEKPKSPEA
>Lpol_Opsin5 ACO05013.1 opsin 5 [Limulus polyphemus]
MSTGSYFIGNSTAPRSSGWWSYDPGLSVRDTAPENIKHLISDHWSKFPAVNPMWHYLLGLIYIVLGIASL
TGQSVVLYLFAKTKPLRTPANMLIVNLAFSDFMMMITQFPVFIINCLGGGAWQLGPLLCEITGFAGGLFG
YGSIVTLAVISIDRYNVIVRGFSASPLTHARSAVFILVIWAWTLGWALPPFFGWGRYVPEGILNSCSFDY
LTRDWATVSYIMGCWICEYALPLMVIIYCYIFIVKAVCDHERHLREQAKKMNVASLRSNVDTQKASAEMR
IAKVALVNVLLWVVSWTPYAAIAMIGIAGDQMLITPLRSALPALAGKAASVYNPIVYAISHPKFRLAMQK
EIPCCCINEPQPQSDTSSEMSTKTSVATVNGEDSTAGGTTNN
>Lpol_Opsin6 AIT75830.1 opsin 6 [Limulus polyphemus]
MTGWNPSHSLGHSLWWGSDNEHFLWMRRHGANVTTTDVLPADMEPLIREYWKQFRVLSPEWFFALGICIT
ALGLISLTGNSVVIYIFLTTKSLRTPSNLLVVNLAFSDFMMMFTMMPMMSVCCFSQSWIFGPLACGIYGA
FGSGFGSISIISMMAIAIDRYRVIVKGLSGERLTYREAVLWICIIWIFVGLWTAAPFFGWNSYVPEGNLT
SCSIDMVSHDWNSRSYVIAYGTSVYLLPLLFLSYTYFYIVKTVVEHEYLLRKQARRMNVDRLKPKQPGIS
VEAKISLVALMTVVLWFVAWTPYAALAILGSLTNGKLVTPLISIWGAVFAKAGSCYNPIVYAISHPKYQE
ALRKRLPRLYKFFSCTSSKPLEKVENQENQHESTTIEKIISPESSP
>Lpol_Opsin7 AIT75831.1 opsin 7 [Limulus polyphemus]
MVEWNHTESAGLALSGGSDDRYFLWMRRHSDDTAITNLFPHDMGHLIRDHWRQFQAPSSEWYFAIGVIML
ILELIGLTGNFSVIYIFLTTKYLRRPSNMFIVNLAFSDFMMMFTIMPMMVVSCFKQKWIFGPLMCEIYGA
CGSGFGSVSIISMVAIAMNRYRVVVKGLSSEKLTYKQAILWICLIWIYVGLWTSAPFFGWSSYILEGNFI
NCSLDSVSHNWNSRSYVIGYSIGVYFLPLFFLTYTYYYVAKTVIQQESALRKYSRCMSVDQLKPRQSKIT
VEAKLSMVALITVVMWFVAWTPYIIFIFLGSFTSGKFFTPLLSLLGAVLAKCASFCDPIVYGVSHPKYRE
ALRERMLKFYKFFSCGKCRPTKENEDHKNQHELTTIEKNNSTTEADH
>Lpol_Opsin8 AIT75832.1 opsin 8 [Limulus polyphemus]
MLDIISSSSPFWWQFSSNASVVDMVPKDMLHMVHEHWYRFPSLNPLWFQILGVAMIFLGILCICGNGVVI
YIFLTTKSMRTASNVLIVNLAFSDFMMMGTMMPMMATNCFAEKWALGPFMCEVYGMLGSLFGCASIWSMV
MITYDRYHIIGKGFSVSPMTHSKAALMNIFVWAWSIGWTLAPFFGWNRYVPEGNMTSCTFDYLTKDTHSR
SYVVIYATAVYFLPLFITIYCYFFIVRAVADHERSLREQAKKMNVTSLRANGDQQGARAEIRLAKIAMFN
VGLWFVAWTPYLIIAFNGIFSDGTKLTPLATIWGSVFAKANSVYNPIVYGISHPKYRVALKAKLPWLFCD
TDNDENFSNESNDTSTLITEKIQLPFKIST
>Lpol_Opsin9 ANF89423.1 opsin 9 [Limulus polyphemus]
MTDSTVLTNWTDGGSEEKRETDFVSTGWAHRSPIDQWRELLSPEYFNIVPDLWLQFPPPSIEAHQVLGAV
YTLIMVPGVLGNVLLIWIVCSTKALRTPSHILVVNLAISDFLMMTEIPLFIYNSFCQKAAFGVWGCQLYG
FIGALTGTTAIMTIAAMAGERYYSISRPLDPSRRMTRARATVIVVCIWIYSFTFSVMPLFRINQYVPEGY
LSSCSFDYLTSDLKSRVYVLVFFIAAWCVPMVIICLSYFGIIFIVRKKQFIYQNQEQGINLERFNIQKHR
KNEIKLSKIVFALISFWMISWTPYAMVALLGISFNQKLLTPTISMVPALFCKTASVIDPFLYGLSHPRFK
AALKKKVSCLHITNKNTKRKRSFNIHSFQHASLESRESLDRQLPPINRYRGDSSETSFQNISLTIIHPQK
GRPKRKYSNSFSNH
>Lpol_Opsin10 ANF89424.1 opsin 10, partial [Limulus polyphemus]
NATVVSALDKWKTILTSDFLQLVPNHWLQFDPPSDLSHYILGTVYFVVMVTGILGNGTIVWLFCTVKALR
TPSVFLVFNLAVSDLAICLMIPSFVYNSFSLGPATGIVGCKMYGFIGGLSGTSAIMTITAMSMERYYSIS
KPLGVSGQANWTLIVCTIAFIWIYSSVFSFIPLFGINQYVPEGYLNSCSFDYLSEDLASRRFVLAYCFAA
WCLPVSIICFCYLGIGFVVRKHQLYLREQARRMNVQNFASSKQRKTRVQLAKITFCLISLWTLAWTPYAI
VALLGVFSRKDLLLPTVSMGPALFCKFASVIDPFVYGLSHPRFKKELKKNFHGSL
>Lpol_UVopsin1 AEL29244.1 UVopsin [Limulus polyphemus]
MVPENLTFRDNQLDFFFQAEPLQQEIHMNGWNAPKDMFINPYWKQFEAPNPFMHYLLGILYTGLMIVACI
GNGIVIYVFSMSKTLRTPANLFVVALAVTDFLMMLKTPVFIYNSFHAGPVYGNIGCIIYGTVGAYSGLMS
AFCNAVISYDRYRVIACPFSSSKLTNKKAVAMLLGIVLYVSPFALLPAFEIWNRYVPEGYLTSCTADYFQ
HDLNGRSFIFCIWFFAWFIPVIIIFCCYFRIYAAVRDHENQLREQAKKMNVENLRTNQNQKDTRGEIRIA
KVAFGIIMLFLFSWVPYILVAFIGAFSTKERQLITPLMSMVPALTLKASACFDPFIYAINHPKYRLELQK
KIPWLCIHESYSDNASTCSNKTQLSGDTTPTVNSDG
>Lpol_UVopsin2 ANF89422.1 UV opsin 2 [Limulus polyphemus]
MLISNMPEFTTSANWTPDSEQSKSRDVGLKNSTYTDPVEQWRELLTPEFFELVPDFWLHFPPPSEEAHQT
LGVLYTLIMVPGILGNALIIWLVCSTKTIRTPSNFLVVNLAISDFCMLAKMPIFIYNSFCQKPALGVWAC
QLYGFLGGITGTSAIMTIAAMAFERYYSISRPLDLSGRMTRARASTIVICVWIYAFIFSVLPLFHVNRYV
PEGYLSSCSFDYLARDLTSRLFVLIFFIAAWCVPLVIICVSYCGIILTVRRNQQLFRNTVSQINSERSYI
QKHRNTEIKLAKISVSLISLWMISWTPYAVVALFGISFNYQLLTPTTSMVPALFCKTASVVDPFLYGLSH
PRFKSELKKKIICLYVLNKFAKQKESFNIPIPSHVSDESSFSLQYPSLKQKLEEPLGHQVSTISRCHQDI
FLTDSQSLPPNILYTGIEHQKHKRFHSVSCYLNESCEKPLEMGVFSNH
>Lpol_Arthropsin1 ANF89420.1 arthopsin 1, partial [Limulus polyphemus]
MSLCLDAEDFIRAYIGSSEEMNVSQELRDQSSVFFQSLNSSSSVYHGVFGHWCGYSAITSEIHFVVGSFL
LLIGVAGIAGNGLVILVLTRYRRLRTPANRLLGNLAVSDLLMSCLHPMASFSSFRHSWQFGKLGCEFYGS
MCGLFGLISITTLSAIALERCLVIAIKPWYSGLHINNSKLCKIVAFIWLYSSVCVAPPLFGWGNYIPEGF
LTSCSFDYLTRTPVNRAYFVFLYILGFFLPLLVILTSYFIIWKAVFQHEQEMSQIHVNRATSRYITRRRS
DCKSAEMILCIIGLFLLSWTPYAIVATIGQFWDTNVVTPWVSAIPSFFAKMSTVYNPIIYGFSHREFCAC
TRHLFTRTQTPALRKKIYSRYSQNTPRHEKQTRLSRASGVEKLNNDVKQQPELKNKFRKCYIVMSFLQEG
RSMKTVSLNQK
>Lpol_arthropsin2 ANF89421.1 arthopsin 2 [Limulus polyphemus]
MSLCFDAQNFVRTYIGDTKVLNVSVKSLDQSSDFLQHLNSSSVYHRVFNHWCSYSAISTSAHYFVGILLI
LVGIAGIGGNGLVVLVFTRYRRLRTPANRLIVNLAVSDLMMSFLHFMASYSSFRKSWQFGKIGCEFYGSL
CGLFGLVSIVTLSAIALERCLVIAIKPWYCGYPITKRKLGRVVAFIWLYCFVCVTPPFLGWGSYVPEGFL
TSCSFDYLTRTPTNRSYFFFLFILGFILPLSVIATSYCVIWKTVVQHEREMSQASISSISPRFMTRKRSD
FKSAIMILCVIGLFLLSWSPYAAIATIGQFCNSSYITPWVSAMPALFAKMSTMYNPIIYGISHRRFCSCI
RLLFMKTQIPPPKKKIYMRFSKGLPRRDNRQTFLSTACGDYRVRGDVSLQPTNKGRKCYVMMSLGREGKS
TNTVFAEPQAEHCEKLTCDLCLLEATAHKYQRNMWVRKLLSDSSIYSRSKANVNNDLSLPECLIKQKYRY
EACFCWYDHKNSSICYNTTCSCSCEFRLEASPSSAKKEHYIKRPSGGSLPARCASCYYCDRKIIHYY
>Iper_Pteropsin BAQ54937.1 opsin, pteropsin type, partial [Indolestes peregrinus]
MRSPWETDVVDVADEGGRSEPPVPSEGAEEERLLMSPGAYAAAAVALMLIGLLGFVSNLLVMVLMCRNKQ
LWTPLNAILFNLVCSDFSVSVLGNPITLTAALFRRWIFGRTVCVIYGFFMSLLGIASITTLMVLSFERYV
MISKPFQVKRLSQKGALGLIGAIWIYSLILTAPPLLGWGDYVNESANISCSVNWESKTMSATTYIIFLFA
MGLVVPVIVICFSYLNIIWTMKKNAIAMGRVTKAETRVALMVFVMIVAFLVAWTPYSVFALLVAFGDASL
ISPGLAVVPALMAKSSICYNPIIYVGLNTQFRSAWHKLLGVRAISETSQEVGGEHTAMLSPSHYMSHTLL
DGGAATGTTSASTGGLLLNAPNSPAPANAAAFKRRPGGAQGVGANGDAARPSGNISKIAEAVPEEAEEAR
GGEERAVCDDAVEDTE
