# Supplementary material for: G protein-coupled receptors as candidates for modulation and activation of the chemical senses in decapod crustaceans
Source: PLoS One. 2021 Jun 4;16(6):e0252066. doi: 10.1371/journal.pone.0252066 (PMC8177520; doi:10.1371/journal.pone.0252066)
Supplement: S3 File — (FA) [file pone.0252066.s012.fa]

>Parg1504660/1-411
MDWTGGGNTTVGGSMGGVDMILGEGAGEKVMVGGVKVGGGEDGWHRDPLWPTLPPVHPALFNMTLQLNETVV
ARPEVLGPNYHKQLRQGILGVMFLVALLGNSKVMWTLRQKWGKRGRMTILSLNLTMADMLVVLVTILGQLMW
EVLDMHWYLSNTACKLYKMVSTFAITSSNYMLVAIAIDRHEAVVRPLNPFISAKNLVLAAWAVSLLPSLPNL
FVFLRHVTPEGGTYCVSKFYTKDLDNNFRKVYLMVVLVMVFISCQVLLLIFYIRIYITIWRQTSYFKSGQRG
NSDSRRTNSLLPKAKTKTLNMTIIIVVTFFITNTPYVIQEMIMAFGDMYSINPNVLALFGIISASNSCFNPF
IYLFFCPKGENRSPESYRVTFTRRCNTLTSSPTPASAHALLTSGNSVRSNR
>Csap11098975/1-386
MGWSEGSNMSSSSSQSLASIGEGGEWPPNPSHFNHTASGNNTVLARPDVLGPEYHEQLRMGILGVMFLVALL
GNTKVMWTLRQKWENRGRMTILSFNLTLADTLVTLITILGQLLWEVLDKHWYLSNGACKVYKVASTFAITSS
NYMLVAIAIDRHEAVVRPLNPFISAKNLVLAAWAVSLLPSLPNLFIFLRHTTPEGKAYCVSKFYTQELDTNF
RQVYLMVVLVLVFIICQVLLLVLYVRIYFTIWRKSSYFRGGQRGNNNDSQRSNSLLPKAKTKTLNMTIVIVA
TFFVTNTPYVVQELLIAFGNMDNINPNVVALFGIISASNSSLNPFIYLLFCPKAERRSPESYRVTFSRRWPT
LNNHPISTPASAQTFLSSGNSCKSRN
>Hame1243706/1-404
MIVGALMDWAEDFNTTMGGEDLVIGQGTNEEVVGGGDEWPPTPPIHSDLHNLTSHHPNETIMARPEVLGPGY
HKQLRQGILGVMFLVALVGNSRVMWSLRSKWGKRGRMTILSFNLTLADTLVVLVTILGQLMWEVLDMHWYLS
NVACKLYKVASTFAITSSNYMLVAIAIDRHEAVVRPLNPFISAKNLVLAAWAVSLLPSLPNLFVFLRYETQD
GGVYCVSKFYTKELDNNFRKVYLMVVLVLVFVSCQMLLLILYLRIYFTIWRQSSYFKSGDRGNSDSRRSNSL
LPKAKTKTLNMTIVIVATFFITNTPYVTQELMMAFWDMNKINPNVLALFGIISASNSCFNPFIYLFFCPKGE
GRSLESYRVTFTRRWNTLNSSRSPPTPASAQAYSTTGTSSRGSR
>Pcla1578099/1-320
MFVVALVGNLKVMWTLRQKWAKRGRMTILSFNLTLADMLVVLVTILGQLMWEVLDMHWYLSNVACKLFKVAS
TFAITSSNYMLVAIAIDRHEAVVRPLNPFISAKNLVLAAWAVSLLPSLPNLFVFLRHVTPEGGVYCVSKFYT
KELDNNFRKVYLMVVLVLVFISSQVLLVILYLRIYFTIWRQSSYFKSGQRGNSESRRSNSLLPKAKTKTLNM
TIVIVLAFFITNTPYVIQELLMTFGDMHQINPNVLALCGIISASNSCLNPFIYLFFCPKGEGRTLESYRVTF
TRRWNTLNSRMASSPAAAQAYPTSGLSSKGNR
>Arut_GPR150 XP_033862220.2 probable G-protein coupled receptor 150 [Acipenser ruthenus]
MEALTSFDSYLHANSSSLLVSQWNLNASNIGGEATDSPQYDRPIRIITMTVIFAVALVGNSTVLYKICCR
KSKRRKIDFLITNLALADLCVSALTLFSQIIWEVLEDKWVAGELACRLFKILQVFGLIASSNIIAVIALE
RHHVIVNPLASPLPTKILALVAWFTALLLSVPQAFVFKVKGGEKCLSTFGDLPKWHFQMYIIYGSIAVFF
APFCILCVAYTRILWTIWRKEQHVDSKGADPKQLTRRPVRIIATNSAIPRAKIKTLKMTLVIIILFIICG
LPYFIIEMKVAFGTSTELDAKVIAVLGVFVVSNSAVNPYVYLFFKTDNVYLRKLEKKLCFSCLKEYRENT
FHRERLVHPGRKAERSTTTTTSETETTAVQSVSYIKSALSLGDIASCESSI
>Npar_GPR150 XP_018416026.1 PREDICTED: GPR 150 [Nanorana parkeri]
MDEFFLYGSFSLGNLSISNHKVTPAQAATNVSFTNQSQVVESPPYNRQIRIIAMAVIFTVALVGNSLVLY
KIWSGKDKKRKINFLITHLTLADLYVSLITLFSQIVWELLEDQWLAGDVACRIFKVFQVSGLIASSNIIA
ILALERHHVITNPLGTPLPTRFFTAMCWVLALLLSVPQAFVFKAAQTKEGPRCRNVFWQLPKWHFQVYII
YSSVTVFFLPFCILVVAYSRILWIIWRKGKNCKNPKHFNDSCEVTKRPIKLEATNSCIPRAKIKTLKMTL
VIIILFIVCGLPYFIVEMKVACGTITGLDEEVMAVLGIFVVTNSAVNPYVYLFFRTNNVFLRRLEKKVCF
SCCLQEHREIAFRRELFPSCAPTLRRDPSTTTTNTTEVEATSILQRSVNYMQPAIKKELKVACDSCM
>Locu_GPR150 XP_006626603.1 PREDICTED: GPR150 [Lepisosteus oculatus]
MDGAPGFAGDPRTNSSELDRWSLPLADRGGNSSSTRGPFYNRQVRIISMSVIFAVAFLGNSIVLHKICCG
RSKRRKIDALITNLAVADLCVSVLTLLSQIVWEVLEDRWVAGDLACRLFKVLQVFGLIASSNIIAIIALE
RHHVIVHPLASPLPTKLLATVGWLAALVLALPQAFVFKVQPDRSPHSKCLNTFSDLPRWHFQAYIVYGSV
TVFFAPFCVLCVAYARILWTVWSRDTQASGTAHGLLSRKPRHRKRPLRVTAANSAIPRAKIKTLKMTLVI
IILFIVCGLPYFVVEMKSAFGATTDLDEEVIAVLGIFVVTNSAVNPYVYLFFKTNNVYLRKMEKKMCFSC
LQDYKESTLHRELLVYHGRKTEPSTHTSLDTDPTAAQSVSLLKPAASLGEITSAL
>Pcla11271949/1-904
MVSGVGGEAAALLVITILAILGNALLVITLLRRRLLHHPSNRLVLSLTASNLVLAVVVLPGMVACLLVGPCT
TPPPHHPPLLVGSGTPTAPHHPSPTTSHTTFTIQSHTSPTTSHTTFTIQSHTTPQPSHTPQYLPNTHVPNIR
QQKCKNDYKNNTQKNPNESERLEGSGDPALMEGNEGSWEGQEDDGSRRRMHPLQGQHEEDIMGGQWWAASDT
LCQGAAFLANLVTSASAITVAVIALDRYLAIVRPMVYGLMVTGSRCVVLLAWCWVQALITALPPLLGWSRYK
NCGAEGRCGVAWAVSPSYTAVWVLSVFLVPVIIMLVCYHFILQVARNKCRRISVGKVLGATSSPVVPDPSSV
GLDGPCLPDISEPSLENVSGVPLASGLGVVENRLSVPLRSGSRLSIENTSSQPLTNGTGHLQIPSSIIPQSL
AASSQGIPCRSRSVTGMNRMSDAAYMSLVPKRKLADCGRSLSFCQQPQLVRPCLRRAQSSIAMRPTIKKKLS
LGGRKPSWSWEASPAKGFRTVCVVVGTHVFTWAPYSALAVAEAVLGQERSSLVPHWVTVTSTLLLFTASVFY
PIIYGLYNRSIRKEIVACVCPISSRDRRRGSCHHRTSTLHSNTGSVLDFSSLRNRENEEQQKEALTSLGSGL
LTVPIKTISGSIADPTIPSFSPLLLMAEYDILQTQSYNIVRKPSQDSGAVMGGSDDPDSDMDTPVLIPQHYQ
SARRVSAPSILHTVCESLHATQVEVHASSSNMSLSTHQRKRPIIPISSQLLNAGPKSSSSLQRSRSLEKLTI
SDNTSLGTLSDNITSKHLQKKYSIPIIVRETHFNSPSSCERIQRRKSSVSALKVMVIPEDGGILECSEIPDS
GRGSVESDEATKMRANRQISIDEGIGTDCLVEEEVISERL
>Hame11355035/1-923
MGVGGEAAALVVVTILAILGNALLVVTLLRRSLLHHPSNRLVLSLTASNLVLAVVVLPGMVASLMMGSNTTN
TLLQQQPPLPALTHHHSNASKDLDASDLSTTQHYLNVRDSNLQENSNQLYQKDKSHNNSLKMQDGERKETED
NVSQIKEETEIIEETKEQEKNVSRRQELYQLQGQEQEEEEGWEAGEWPGSDALCQGAAFFINLVTAGSAITV
AIIALDRYLAIVRPMVYGLMVTGNRCLLMLAWCWVQALLTALPPLLGWARYEHRGPEGRCGVAWSSSPSYTA
VWVITVFLTPVIIMLVCYYFILQVARNKCRRIHVGTVLGSSSPPITPDPSSICLDGPVLQDSLEPPLENGSG
VPPECRLSHLLGNGSGVPPEYRLGHLLVNESSVPLGNGSGPTLGNTSSLPVRNGSGPHQMKSAAVPDTLDVL
VGQGLPCRSRSISGMNRISEPGTTSHVPKRKLADCGRSLSFCQQPQPVRPCLRRAQSSISMRPSTIRKKLSL
GTRKPSWSWEASPAKGFRTVCVVVGTHVFTWAPYSAVAIAEAVLGPERSSLVPHWVTVTSTMLLFTASVFYP
IVYGLYNRSIRKEIMACICPMLSRDRRRGSCPRRTSTLHSNTGSVLDFSSLRQREHEELQHVSLTAPSPGLL
TVPIKTISGTLANPAVPSLLLLADYDIIPSQSYNINVRKPSQDSDCCLYELSPTLSKRGGQPGTSGAVMGSG
DDPDSDMEAPAIIPHLQQPARRVSAPSILDTVREDPDTTTAVVYVNSSNTPPSIPKRKSPILPFSPQCLGAG
LKISSSLRRSHSLEKFNSDYDCKVHRDIILNNKIPTRSLRKKLFLPPIVRETQFNTPSSCERVQRRKGSVSM
LKVMAIPEDSGILECPEVPDSGRGSVDSGEVVKTRANRQISIDEGIGADCVLEEEGVSD
>Parg172726/1-888
MGTGGEAAAMVVITFLAILGNALVVVTLLRRSLLHHPSNRLVLSLTASNLVLAVVVLPGMVASLMMGASGSV
PDAQPPLSLTLQQQNQSLDVDLSALTTPEISREHQVYSLNDYQLQEQQVDGHRQQGSKNDASHDVDLKKQGS
QDKKSQGGVPQTKDGQARKREKWENASVREEGRSLQGKLEEGLEAGQWIGSGILCKMAAFFTNFVTTASAIT
VAVIALDRYLAIVRPMVYGLMVTGNRCLLMLAWCWVQALFTALPPLLGWARYEHRGPEGHCGVGWASSPSYT
AVWVISVFLIPVIIMLVCYYFILQVARNKCRRIHVGTVLGSAMSPVTPDPSSVCLDGPALPDILEPPIEDGS
GLTMESVLNHQLENGSSHLVENGSGPTRVNRHSQSNGNGSGPPPGHATTVTQPVEPLVGQGVPCRSRSISGM
NKVSDAGATTLAPKRKLAECGRSLSFCQHPQPVRPCLRRAQSSISMRPSTVRKKFSIGGRKPSWSWEASPAK
GFRTVCVVVGTHVFTWAPYSALAVAEAVLGQELPSLVPHWARVTSTLLLFMASVFYPIVYGLYNRSIRKEVL
ACMCPSSSRDRRRGSCHRHASTLHSNTGSVLDFSSLRQRENEEQQQESLMTITPGLLTVPIKTISGTLANRA
VTTLSPLLLLAENDVLPSRGYNFNARKQSQDSGAVMGSSDDPDSDLEIPALVLNHHQPTRRVSAPSILDTVR
EDPHASSVTVQVSSGSRSPTQLKKLPIIPLSAQLLGAGPVMNSSLTRSRSLEKLTSFDNRVQRDILLNDKIT
TKSLRKKLSLPPVVRETQFNASSSCERVQKRKGSVSVLKVMAIPEDSGIVECPEIPDSGRGSVDNGEIVKTR
ACRQISIDEGIGVECLVEEVGAPD
>Csap1929267/1-926
MVVVRAAAGGEAAALVVITILGVIGNAVVVVTLLRRSLLHHPSNRLVLSLTASNLLLTLVVLPVLVASVVLG
PPYHDPSTPPGTTFLVLASQNTSLANATEEGIAALRLERSVAPEEDTSHDVDPQPVWESLEGQQDLAESWMG
PDNATRGLEEEETAVQDGVGPVWGGGGVGSAALCQGAAFLANLVTAASAITVAIIALDRYLAIVRPMVYGVT
VTGNRCLVLLGWCWVQATLTALPPLLGWARYEHHGPEGRCGVAWDSSPSYTSIWVLSVFVVPIVIMLICYYF
ILQVARNKCRRIHVGTVLGSRGSTITPDASSVCVEVPAPPSTTSLEVPPGNGTTLPQELTLPRVNGHVVGNG
TGLDTGQKTLGSGPDAPSLPVPTLLVSGLEVPKAGSVIPNRSRSINGVNRVSEVGGATLVPKRRLAECGRSL
SFSQQRSQLVRPCLRRAQSNISMRPSTIRKKLSIGGRKPSWSWEASPAKGFRTVCVVVGTHVFTWAPYTALA
VVEAVLGPQRTDLIPHWATVTSTLLLFTASVFYPIVYGLYNRSIRKEVLACVCPSSSRARRRSCHRHASTLN
SNTGSVLDFSSLRQRDSDEQQQQQQQQQEILAANTLNKGCNPVPIKTISGTLTPLPPLLQLTECEGIPLRGY
NFSARKPSQDSGAVMGSTDDTDSDLEGTVPPPQPHRPARRVSAPSILDTVCEDPFITRAVVHNNNMCGGGSR
RGSSSSNSSSVSRTSLNVSRKLPILPLSPQLLRARYNRRLPMWRSHSLEKLTSSSDSCQESLLLLKKGASSL
PKTKNFLSPLVRENQFGELARDRSQRRGSASARKVMAIPEDTGILECPEIFDSGRGSVDSGEANKSRANREI
SIDEGIGAECLKSSVAKYQGHHLGRLHPSRPLGLVCRGSDHPHSAPWCGARVAHSWHVSVHL
>Lobl_GPR161/1-660 XP_026942209.1 161 [Lagenorhynchus obliquidens]
MKGEQERQCQESTARLEEENGTVRSLREESESISVMERQMEKGTSQRLELGRRNGIGEGPRRDHKGLRESSG
ASREGLFQCRNKCSPSLEIQLQERRDLGVLFSAVCQLQSGAWDQTAVQHALPTPRRGALTMSFNSSLSHRKE
LSNLTEEDGGRGGVVVTEFIAIVVITIFVCLGNLVIVVTLYRKSYLLTLSNKFVFSLTLSNFLLSVLVLPFV
ATSSVRREWIFGVVWCNFSALLYLLISSASMLTLGVIAVDRYYAVLYPMVYPMKITGNRAVVALAYIWLHSL
IGCLPPLFGWSSVEFDEFKWMCVAAWHREPGYTAFWQIWCALFPFLVMLVCYGFIFRVARVKARKVHCGTVV
LVEEDTHRNGRKNSSTSTSSSGSRKNAFQGVVYSANQCKALITILVVIGAFMVTWGPYMVVITSEALWGKNY
VSPTLETWATWLSFTSAVCHPLIYGLWNKTVRKELLGMCFGDRYYREPFVQRQRTSRLFSISNRITDLGLSP
HLTALMAGGQPLGNSSSTGDTGFSCSQDSGTDVMLLEDFTSDDNPPSHTCPPKRRSSVTFEDEVEQIKEAAK
NPVLHVRAEVHKSLDSYAASLAKAIEAEAKVNLFGEEALPGVLLATRTVPGVGFGSRRGSRTLASQRLQLQS
IEEGNVLAAEQT
>Ttru_GPR161/1-625 XP_033711329.1 G-protein coupled receptor 161 [Tursiops truncatus]
MERQMEKGTSQRLELGRRNGIGEGPRRDHKGLRESSGASREGLFQCRNKCSPSLEIQLQERRDLGVLFSAVS
QLQSGAWDQIVVQHALPTPRRGALTMSFNSSLSHRKELSNLTEEDGGQGGVVVTEFIAIVVITIFVCLGNLV
IVVTLYRKSYLLTLSNKFVFSLTLSNFLLSVLVLPFVATSSVRREWIFGVVWCNFSALLYLLISSASMLTLG
VIAVDRYYAVLYPMVYPMKITGNRAVVALAYIWLHSLIGCLPPLFGWSSVEFDEFKWMCVAAWHREPGYTAF
WQIWCALFPFLVMLVCYGFIFRVARVKARKVHCGTVVLVEEDAHGNGRKNSSTSTSSSGSRKNAFQGVVYSA
NQCKALITILVVIGAFMVTWGPYMVVITSEALWGKNYVSPTLETWATWLSFTSAVCHPLIYGLWNKTVRKEL
LGMCFGDRYYREPFVQRQRTSRLFSISNRITDLGLSPHLTALMAGGQPLGNSSSTGDTGFSCSQDSGTDVML
LEDFTSDDNPPSHTCPPKRRSSVTFEDEVEQIKEAAKNPVLHVRAEVHKSLDSYAASLAKAIEAEAKVNLFG
EEALPGVLLAARTVPGVGFGSRRGSRTLASQRLQLQSIEEGNVLAAEQT
>Mmus_GPR161/1-545 AAI37660.1 Gpr161 protein [Mus musculus]
MDFVQHALLTASRGALTMSLNSSLSYRKELSNLTATEGGEGGAVSEFIAIIIITVLVCLGNLVIVVTLYKKS
YLLTLSNKFVFSLTLSNFLLSVLVLPFVVTSSIRREWIFGVVWCNFSALLYLLISSASMLTLGVIAIDRYYA
VLYPMVYPMKITGNRAVMALVYIWLHSLIGCLPPLFGWSSVEFDEFKWMCVAAWHQEPGYTIFWQIWCALFP
FLIMLVCYGFIFRVARVKARKVHCGTVVTVEEDSQRSGRKNSSTSTSSSGSRRNALQGVVYSANQCKALITI
LVVIGAFMVTWGPYMVVITSEALWGKNCVSPTLETWATWLSFTSAICHPLIYGLWNKTVRKELLGMCFGDRY
YRESFVQRQRTSRLFSISNRITDLGLSPHLTALMAGGQSLGHSSSTGDTGFSYSQDSGTDVMLLEDGTSEDN
PPQHCTCPPKRRSSVTFEDEVEQIKEAAKNSLLHVKAEVHKSLDSYAASLAKAIEAEAKINLFGEEALPGVL
FTARTVPGAGFGGRRGSRTLVNQRLQLQSIKEGNVLAAEQR
>Tcas_Bursicon/1-1103 ABA40401.1 bursicon receptor, partial [Tribolium castaneum]
DLTSNNITALNETSLSHYTHMEELTLSENKLESIHPKSFAKNVQLKRLLLQGCALSEIPVEVLRPLSKLQTL
HLGNNEIWKLDGTTFQQVPALRSLRLDGNRLRGVPSEALSSLLHLEVLNIGNNLINALPPAAFPSLDKLVVL
LMKRNQISEIAEEAFANLTSLKVLELDDNFLTEIPAAVTKLAKLQELSISGNRIKYIRGGLLQKTPALALLE
LKGNPLTGVDAHAFSFLPRLRKLQVLYVTSCAYISLRINTRTLSAFTTRNSISKSVLDDFMGVATLRKLILS
EARELSTFPNLNGTTALEILRLDRAGISSVPSTLCTTCPRLKSLDLKSNKLKTIPDLNDCREMRVLDLASNH
IRTLENRPFRGMYQMHDLLLAHNEIQYIPQDAFYNLSRLQVLNLEDNQISFIHPDAFLPISKIEDLNLGQNV
FPHLPSAGLERLLHLKTFNNPNLREFPPPEEFPRIQTLVLAYAYHCCAFLPLIPSNPPPKAKDFIVFPDIED
IDMNMWNSSLNDYWPSQQNLSHKFGKKFETIWENLRSDFTYPGNFPSYMEEYAEEEAQRVAGGDGPPGKIQC
LPLPGPFLPCQDLFDWWTLRCGVWIVFLCAMLGNGTVVFVLIFSRGKMDVPRFLVCNLAAADFFMGIYLGFL
AVVDASTLGEFRMYAIPWQMSAGCQLSGFLGVLSSELSVYTLAVITLERNYAITHAMHLNKRLSLKHAGYIM
ICGWSFAIVMGLLPLFSVSDYRKFAVCLPFETKDAASLTYVVFLMFINGVAFLILMGCYLKMYCAIRGSQAW
NSNDSRIAKRMALLVFTDFLCWSPIAFFSLTAAFGLQLISLEQAKVFTVFVLPLNSCCNPFLYAILTKQFKK
DCVMICKAIEESRVTRGIGRCRHSSNFSNRQTPANTNSLADRSSRENQNHVPTCTCNVKLLGERSAPPPRTD
RKTRTREWLLSKARWLLCVRRQPRHRPRSDQYTYQIAEIQQKQHKRASSVSSSENFSSSRSDSWRHNHHCGI
PLRLLDPKRRASSWLVTRKTSQDSNLSSSRNDSSGSATTASTSTWRMSRSSASSEPNRIRAKPRLTRQSAIQ
DEADLPGSPGRLTVRFLTTIPSA
>Glat_GPA2_GPB5Ra/1-1555
MTGRHSLLPTTTSPSCTRALLPLLLVALYCCAPAAPASSVVRQGPEDAVGQAEGMGAPGGVWLRGRTFHPPE
TEDLNIPKGSGEAAVSRTSGDGTVIGDYGGELQSRRYLHKGKYPAARKTSHRSRKSLDADGPESENGERSSS
SFFVSSDWSRGSETQEREGARDIRPGNWPQEAREFERVSSGDENEREASQSQHKFSIMAETGEGGRLEREED
HSRLGREVMEGEWGENEGNILSSAIQDSQAARKVTHTTFDGSDNPVAPLEESLAAIGAVEDQDDDDTFNGPV
ENVGNLEHSLPSINPAVFPLRENSWYPGRGTMPLEAPQAGQDNEGFLDSWGMPADLGSLQTNLAEQTFMERD
EGLRREEPSLPHLPDLDEPGCECKDTECNCVNWDIQQIPTNFTSNVTIITMTLVNLRTIRNDSFTRYRETLN
EIVFENVEELTTVEAGAFKGLEQLRVIYIQSAPKLRTLPNLTFNEDNSKLRSFRITNSGLEEIPNIQNIASG
KIINMVEIDTSRIRRVRSRSLRIIVDSLSLSFNQIEEVEKEAFYGSQIGTLSMKGNTRLRHLDPEAFKGIAS
IRTLDLSQTSITTLPTMGLTQLENLFLERTPTLKVFPSVYSFKNIKKALLTYPYHCCAFQFPQQHDPLRYRE
AIRKLEQICSDVTSPNPLLLTSTPPPRTRRFKSHVTGPSSAVSQTAGNAYDKFSAERFSDQARTLETWGAIA
HGEGGAAAFSLSSPSSVEEAGHRHGHSRQFERPQSPLEGAPAKLHSTLAQRRKELPEVTTDPASSSLTRSHA
RHSGHHTRVLRPQGVSDAEGPEGSGLTSVKPKVRFRRHSHTHLGPRSARVTRSQDAAKAALRPQTRFGQQAA
ALIREPDEVKISRPEKRDPHSDHLNFYSNQPRREFTGGSIGGHFPLPLGFGPFNKTHARLPQSIPRPNTSTQ
GWDTHVWQEAAPPLDSGDEATYLLGPAEHPEDPHQGEAGGTFHAEAGEVWHKAHEVGGTKHTSKWLPGQAHV
PTNMYVACGNLSKNYHDVECEPGPDAFNPCEDIMGNLALRVAVWLVVVTAVVGNLAVMVVLISSKFKMTVSK
FLMVNLALADLCMGLYLLIIAAMDLHTIGDYFNYAIDWQNGPGCKVAGFLTVFASELSIFTLTVITSERWYA
ITYAIHLNKRLKLSMAVKMMVGGWTYSITMAALPLVGVSSYSKTSICLPMETGDGLSLAYLVSLLLVNGLAF
FVITACYASMYFSISRNDAMAPHSDLTVAKRMALLVFTDFACWAPIAFFGLTAVAGLPLINVTRAKILLVFF
YPLNSCANPYLYAILTKQYRRDLFILLGRYGFCTKRAMKYKGAYSSVNNTFPPNTGVNAPNHRSSTLTQITL
CDLSRTRASQQSNNGSLIGGTIVVGSQESLQRNVSPLRTPTKPETCCGGSAGENERLSTVQEMSHSTHSDDE
ASDDHILSGDDDSHSGVVKQAGSPHPIKNCYTRLSFTPEQEEILKQALNESKAKKKRGKTEKENVDQAARHG
EAIVICIREVCPKEIEIDRRGRHRVSNLHEEEEEVEEEDEEEK
>Csap1923192/1-1629
MTGRNAPLPRTASPRPVTPLLPLLLVVFCCSTPVRPASSVGRQGGVGDAGQPGSRGVLSSVWQAGGAPHPLN
VDPSPEGEGEVVRARTWDTADGDYSESRNVVLQKRRHLYHGEYPVTRKSAHRSHDSLDADERSSENSKRSSS
SFFVSSEWRQPTSSSSGRKGPRDIRPGNWAQEAGEFERVSSGDESSKRKASPSQHKSSIMRGKGERRRTARR
EELLSRRGREVLADNSHVNFQADNIARFTPHRNENPSHSNTPLEERLAALGTDRTPYLDHFGIPVDSNVGYN
PPSIDPPAYPLREHQWHSGTGTMPLEAPHTGFSDYGESLPPKLVDQTPYDLEEVLAREEAALAANTLMVHQP
PLDDPGCGCWETDTEKSYWECSCWNCEIDQVPTNFSGPVSIITLSNVNLKTIRNDSFTRYRETLNDLVLDKM
GELSIIEAGAFKGLNYLRSIYIHSAPKLQAMPNLTFNEDNTKLMIFRITNSGLETIPYIENAASGKIIQMIE
MDTNRIRKVGTRSLHVMVDSLSLNYNRIEEVEREAFAGSQIAKLSLKGNRRLRHLHVEAFKGIGSLRTLDLS
ETSITSLPTMGLTDLEVLILERTPTLKVFPSVYSFKHIEKAHLTYPYHCCAFQFPQQHDPKRYMESMRKMDQ
RCSDVTSPNPLVMAPTTRPRSRRVQLRQGTTASPVEPRPSGDVYGQAPVDYNPDDGSFGERWGGVSHGESWG
TVSLSSPGASDEVVGNSKRHERSRQFERPQLSPESSTEKLVHHSSPQRRRELPETTTDAATSNLPHPHARHS
SHHTRLLKPQHDPDTPGAEGSGRPSLKPKGRFRRGSHMQLGPRLSRAPRSQDGDKVALRHESRFGQQAAALI
WEPEQVTIPRPEKRDPYNDQLNFHSDSPRKEFVGGGVGSGFPIIPLGFGSFNNTYSKVPQSVIPKTNASTQG
WEGHVWPEPAPPLDSGDEPTYLVNAPAPHPVDPLKDDVGGTFHGGVFNSAPVGEVWHKGHEDGGTKHSSTWL
HGQVNISTKNTTIYISCGTLSKDYHDVQCEPGPDAFNPCEDIMGNLALRLAVWVVVVTAVVGNLAVMIVLIS
SKFKRSSLRNLEQKIAARNRTRRPVSSASYAPSCKPFSRMTVSKFLMVNLALADLCMGLYLLIIAAMDLHTI
GDYFNYAIDWQNGPGCKVAGFLTVFASELSIFTLTVITSERWYAITYAIHLNKRLKLSMAVKIMVGGWTYSI
AMATLPLVGVSSYSKTSICLPMETGDGLSLAYLVSLLVVNGLAFFVITACYISMYFSISRHDATTEHSDLTV
AKRMALLVFTDFACWAPIAFFGLTAVAGLPLINVTRAKILLVFFYPLNSCANPYLYAILTKQYRRDLFILLA
RYGFCTKRAMKYKGAYSSVNNTLPHNTVVNAPNHRSSTLTQITLCDLTRTRTSQQSNNGSLLGGTIVSGSQD
SLQRNVSPIRTPTKPETTSGCAAAENERLSTVQEMSHSNPSDEEPSDDHLHSGDDDSHSGVMKQAGSPHPIK
NCYTRLSFTPEQEEILKHALNVSKAKKKRGRGDIENVDQAAQELLGDQRKPAGVENGNSLCQGEAVVICEMG
LCREDVEADSRGRHRVSRLSEAEEEEEEKENDQELESKIEATSTV
>Cmae_GPA2_GPB5_R2/1-377
FNPCEDIMGNLALRLAVWVVVVTAVVGNLAVMIVLISSKFKMTVSKFLMVNLALADLCMGLYLLIIAAMDLH
TIGDYFNYAIDWQNGPGCKVAGFLTVFASELSIFTLTVITSERWYAITYAIHLNKRLKLSMAVKIMVGGWTY
SIAMAILPLVGVSSYSKTSICLPMETGDAISLAYLVSLLLVNGLAFFVITACYISMYFSISRHDATTEHSDL
TVAKRMALLVFTDFACWAPIAFFGLTAVAGLPLINVTRAKILLVFFYPLNSCANPYLYAILTKQYRRDLFIL
LARYGFCTKRAMKYKGAYSSVNNTYPHNTVVNAPNHRSSTLTQITLCDLSRTRTSQQSNNGSLLGGTIAGDS
QDSLQRNVSPIRLLSFT
>Pcla11522488/1-1071
TKAFLSRLQQVVLQGNPLLTVHRNAFVHLPSLTKLILKETRELAEFPSLNGTHNLETLRIDRASLTSVPDHL
CSFTPRLRSLNLHLNSITNIPLLEGCHHLRLLDLSDNAISSLGHGRLRGAPLLHDLLLQHNKITHVPADAFL
GLSHLQVLALQKNQITHIEEGAFLPLVSLEDINLGDNVFPQLPHEGLKHVLSIKVHNNPHLRVFPGPEHFPQ
VRTLALSYAYHCCPFLSLEEEGWTEEEPSMIGEDVLFDVSQFQDIHPGLWNTSTQWKSEEVLAKFRSVWDNL
ASAFSLAVTTSSSSSNTNITTTAADSATDSATDSAAASSSTTAVTTTSSRSQYTPSPSAPVGDHRPHQVLHV
TASSLRLRPQCIPLPGPFMPCRDLFDWWTLRCGVWIVFLLALMGNGVVVVVLVAAYSKMDVPRFLVTNLAVA
DFFMGVYLGFLAVADASTLGEFRMYAIPWQMSPACQVAGFLGVLSSELSVYTLAVITMERNYAITHAMHLQK
RLSLRQAAYIMVVGWMFAITMAVLPLTGVSDYRKFAVCLPFETDGAGLGYVVFLMFINGVAFLILMGCYFKI
YCAIRGSQAWNSNDSRIAKRMALLVFTDFICWAPIAFFSLTAAFDMHLISLEEAKVFTVFILPLNSCCNPFL
YALLTKQFKKDCVMLCKTIEESRVTRGIGRCRHSSNFSNRQTPANTNSAIDHTSQGDKQSCSCKGKQEKKKK
KKKLPRWTFTSLKYFLCTRGAEEITSSSDTSYQTDPAQHRGPRHTSLSSDTYSGSWSDTWRKGRGSSTLRLM
DRRRHNSWTASHKPSQESSLSSSRPDSTATSASTSTSGSTATSASTATWRISRSSVSSDTSNSSGKVKSSEP
TNPSRLGSLRRGDGRGFGLARQHSQSQFAKETLSTRPSPNGRPKPRLQRQGAVEREAYTPGKENSGLESPPC
SLHLRPDHLSCVYEQSHEDDNTMAGNSPSGGLPTQPNLFLSPYSLDTPLDDNVFVDPPDEQAPEPLSRSPSH
VQEVSITMPSDKDFAPAATETTALMTDSTSDAKTDNLKEPQPGRVLETHFPLEVPLPEIRPLI
>Hame1137510/1-1428
MCHKHGLGTTHLGSCGRIASAALFPMPAPARDVSQRIRCFTTGLWLVRQDSETCENTTNDKTVSPGSDTVMF
LRSRDLYCTLRVRRVSPGILVPVNHRPASETQRIEEKAQQTAEEKLASRFSARPPWRHRRLASLPSLTLFII
LMAAILRPVLACPAACTCTTPSTLSRISGQVGREGRKARAGVRMACVGAGLSMVPRLEQLDGLDPATVTSLD
LSNNNLTSLPDLIFSDFPGLQYLKLSGNRISSVSPKAFHRLPLQNLYLDNNHLSGLLTGSLPTRMLELSLED
NFFSSVPPSVTPLTNLQFLNLARNKISGLRVGELQGLRSLTSLSLHQNKITTIEEAALESLPQLQVLDLTEN
HLVEVPAAILRCSQLTRLLLGNNQVTYLGEGVFTGLAKLEQVVIQGNPLLTVHQDAFTHLPSLTKLILKETR
ELTDFPSLNGTYNLEMLRIDRAALTSVPDHLCSFTPKLRSLNLHLNSISDIPVLEGCHHLKLLDLSDNALSS
LGHGRLTGAPHLQDLLLQHNRITHVPADAFFGLPHLQVLALQQNQISQIEEDAFLPLISLEDINLGDNVFPK
LPQRGLEHVLSIKVHNNPYLREFPGPESFPKVHTLTLSYAYHCCPFLSLEVDTAEDQEVYRIQEDVLFNVSD
FQDIHPGLWNISRPWPHDEDLDKFESVWANLADAFSLAGTTTTTTTTDLPSTSTNIASTTAGSSSSPPPPSS
SPPPPPRQHHLALPVTPSIRIRPQCIPLPGPFMPCRDLFDWWTLRCGVWIVFLLALMGNGVVVVVLVAAYAK
MDVPRFLVTNLALADFFMGVYLGFLAVADASTLGEFRMYAIPWQMSPACQVAGFLGVLSSELSVYTLAVITL
ERNYAITHAMHLQKRLSLRQAAYIMAVGWVFAITMAVLPLAGVSDYRKFAVCLPFETDGAGLGYVVFLMFIN
GVAFLILMGCYFKIYCAIRGSQAWNSNDSRIAKRMALLVFTDFICWAPIAFFSLTAAFDIHLISLEEAKVFT
VFVLPLNSCCNPFLYALLTKQFKKDCVMLCKTIEESRVTRGIGRCRHSSNFSNRQTPANTNSAVDHTSQGDK
QSCSCKGKQEKNKRPRWTFISLKYLLCTKGAEEITSSSDTSYQTDPAQHRGPRHTSLSSDTYSGSWSDTWRR
GRGSTTLRMMDRRRHNSWAASNKPSQESSLSSSRPDSSATSASTATWRISRSSVSSDTSNSSGRVKTSEPGG
PSRLGSLRRGDGRGFGPTRQLSQSQFVKETPCTRPPPVRPKPRLQRQGAVEREAYTPGKENSGLESPPCPLH
LRPDHLSCVYEQSHEDDNMAAGTSPGAGLPTQPTLLLSPCSLDTPMDDDVFTDPPDEEIQVPVGSSPSHRQE
ITLVMPTEEANEPAATENTALMAEGDTDAEKETSKEPQSNKVLETHFPLEATLPEVRPLI
>Parg174458/1-1356
MVTLGTAVMFLVRQVICSGWVNLHVRPAGRELTSHKRTSEPQEIGERLRQTPDTGLAPRLSARTMWRHRRLA
SRPALTLLILMAAVLRPVLACPAACTCTTPSTLSIVSGQVSKEGHRARGGVRMACVGAGMSSVPRLEPEGDL
DPTAVTSLDLSNNNLTSLPDLAFSDYPAVQYLKVSGNRISTVSRKAFHRLPLHSLYLDNNQLSGLVTGSLPE
DVLELSLEDNFFSSIPPSVTPLHSLQFLNLARNKITALREGDLEGLRSLTSLSLHQNSINQIHPAALLPLQQ
LHILDLTENHLLQVPAAILRCPRLSRLLLGNNQLTYIGKEAFSGLGGLQQVALQGNPLLTVHHEAFAHLPSL
TKLILKETRELTEFPSLNGTHSLETLRIDRAALSAVPSDLCSFTPRLRSLNLHLNSITVLPALQGCLHLRLL
DLSDNAILSLGHRSFTGVPHLQDLLLQHNRITHVPADAFVGLSNLQFLALQQNQITRIEEDAFLPLVSLEDI
NLGDNLFPELPQRGLEHILSIKVHNNRHLRVFPGPESFPQVLNLVLSYAYHCCPFLSLEAEVAEEDLEGPRI
KEDVLFDVSDFQDIHPALWNTSKPWTTDEELDKFGTVWDNLADAFSLALANASSTTASADLPPHPTPTTRPS
VSAHHQMALPATPSMRVRPQCIPLPGPFMPCRDLFDWWTLRCGVWIVFLLALMGNGVVVVVLVAAYAKMDVP
RFLVTNLAMADFFMGVYLGFLAVADASTLGEFRMYAIPWQMSPACQVAGFLGVLSSELSVYTLAVITLERNY
AITHAMHLQKRLSLRQAAYIMIVGWVFAITMAVLPLAGVSDYRKFAVCLPFETDGAGLGYVVFLMFINGVAF
LILMGCYFKIYCAIRGSQAWNSNDSRIAKRMALLVFTDFICWAPIAFFSLTAAFNIHLISLEEAKVFTVFIL
PLNSCCNPFLYALLTKQFKKDCVMLCKTIEESRVTRGIGRCRHSSNFSNRQTPANTNSAVDHTSQGDKQCCN
CKGKQEKKRPRLNFNSLKYLLCTRGAEEITSSSDTSYQTDPAQRRGPRHTSLSSDTYSGSWCDTWRKGRGST
TLRMMDRRRHNSWAASHKPSQESSLSASRPDSSATSASTATWRISRSSVSSDTSNSSGKMKVSEPGIPSRLG
SLRRGDGRGFGLTRQHSQSQFTKETPSSRAPSTARPKPRLQRQGAIEREAYIPGKESSGLESPPCPLHLRPD
HLSCVYEQSHEDDNIPTGNSPATSLPLQPTFLLSPYSLDTPIDDNVFADPPDEQIQVQLDSPSSPGRQEVIH
TTPSPPLDEPVDQSASETTGLMTEAAADSQKETSSDAQPNRVLETHFPLEVTLPEVRPLI
>Csap11094017/1-675
MVATPLDLEETTTTASSYPSLPRHQVLCQPEPGPFMPCEDLFDWWTLRCGVWIVFLLALMGNGVVVVVLVAA
YAKMDVPRFLVTNLALADFFMGVYLGFLAVADASTLGEFRMYAIPWQMSAGCQVAGFLGVLSSELSVYTLAV
ITLERNYAITHAMHLQKRLSLRQAAYIMAAGWVFALTMAVLPLAGVSDYRKFAVCLPFETAGPGLGYVVFLM
FINGVAFLILMGCYFKIYCAIRGSQAWNSNDSRIAKRMALLVFTDLVCWAPIAFFSLTSAFDLHLISLEEAK
VFTVFILPLNSCCNPFLYALLTKQFKKDCVMLCKTIEESRVTRGIGRCRHSSNFSNRQTPANTNSAVDHTSQ
GDGKAPCGCRLGKQEKRRRPRLSLAALKHLLCQRGATTITSSSDGSFQADAAARRGPRHASLSSDTCSGSWS
DTWRRGRGGASVPRPVDRRRHNSWSASHRPSQESSLSASRPDSAASASTATWRISRSSVSSDTSNGSGRVVR
GGEVTTAPRRCGRGAGPPRQLSQGALIPTMRPPTGRAKPRLTRQTAVEREAYTPGRDGSAPDSPPCPLHLRP
DQLSCVYEQSHEDDPSPAPPLLLDAAALDDSVFADSSDDHHASPPASPPSPARDHAQEDVALATYTEASETS
ALVPPPLPAQAAPLETHFPLEERRPLI
>Cmae_BursiconR2a/1-1024
MHTPHALSTLRGLQDLNLARNKIKLISTGDFRNLSHLSSLSLHQNQIEDIEENAFENLQMLQILDLTENHLK
EVPVAVRSCVRLTRLLLGHNRIRHLGAASFSGLRDLQQVTLQGNPLTTVHPAAFSNLPSLTKLILKEIRSLT
VFPLLNGTQGLEMIRIDRASLSALPHALCAHAPRLRSLNLHLNAITELPDLTSCTHLRLLDLSDNAILSLGH
ASFRGAPLLQDLLLQDNRITHVPADAFVGLSNLQVLDLQRNQIMEIEEDAFLPLENLEDINLGDNQFPRLPH
LGLQHVVSIKVHNNRHLRVFPGPESFPKVHSLVLSYAYHCCPFLSLEEEAEQETRIEEDVLFNISWSSHPAL
WNATEEWRVGADEGQDEEEGGYTFEQVWANLPTAFPPALLNTTHKGRPHPTRPTPTPTPTTRYQTPFPAQRP
RPQCIPLPGPFMPCRDLFDWWTLRCGVWIVFLLALMGNGVVVVVLVAAYAKMDVPRFLVTNLALADFFMGVY
LGFLAVADASTLGEFRMYAIPWQMSAGCQVAGFLGVLSSELSVYTLAVITLERNYAITHAMHLQKRLSLRQA
AYIMAAGWVFALTMAVLPLAGVSDYRKFAVCLPFETAGPGLGYVVFLMFINGVAFLILMGCYFKIYCAIRGS
QAWNSNDSRIAKRMALLVFTDLVCWAPIAFFSLTSAFDLHLISLEEAKVFTVFILPLNSCCNPFLYALLTKQ
FKKDCVLLCKTIEESRVTRGIGRCRHSSNFSNRQTPANTNSAVDHTSQGDKAPCGCRLGKQEKRRPRLSLAT
LKHFLCQRGATTVTSSSDGSFQTDPTARRGPRHASLSSDTCSGSWSDTCRRGRGGSAAARHADRRRHNSWSA
THRPSQESSLSASRPDSAASASTATWRISRSSVSSETSNSSGRVRSGEATAPPRRGGRGMAPPRQLSQGALL
PTTRPPTGRAKPRLTRQTAVEREAYTPGREGSAPDSPPCPLHLRPDQLSCVYEQSHEDDPAAPQPPSPLPPQ
PSPPLLPPLLLDAATL
>Parg11578653/1-1403
MRDSGDAGGPAGGGRGSLSPLPLPLLLLLPLLLLPLVSACPASCTCEPALPRRTSITSRRMPWAVGREALVP
QDTEFVALLCQGAGLTAPPEPLSLSGLDPASVIKMDLSNNEIMELPDHAFSHYTALQTLILSGNKIETIARR
ALHKLPLEVLMLDDNRLSGLVGGSLPEGLRELSLEMNAFASFPPFLSSLHGLRCLNVAHNQLTSLRESDLHG
LHNLLILSLHQNRISLVEPRALVRLRNLEVLDLGNNLLTEVPAAVTRCRKLRQLLLASNRLTYVAEDSLTGM
TRLEEVDLHANPLLTVHHRAFSNLPGLFKLILKEAKQLREFPDLNGTRSLEMIRIDRAALTSVPSDLCTSTP
RLRSLNLQRNDIGELPDLNHCHHLRLIDLSNNNISTFRSKPFRNLSYLQDLLLQGNRISAIHNDTFRGLDRL
QVLQLEGNLITSIHPDAFLPLVSLEDINLGNNSFPELPARGLERVVSIKVHNNRHLRVFPGPESFPMVRTLT
LSYAYHCCPFLRLEDQTEAPQIIEEVVFGMDGLEDLDPTIWNVSGVWPDMPGMSTNFAAIWANLAADFPPAN
TDLATASLDLGEATAATQTLPPMPRHQVDCKPEPGPFMPCEDLFDWWTLRCGVWIVFLLALLGNGTVVVVLM
FARAKMDVPRFLVTNLAFADFFMGLYLGFLAVVDASTLGEFRMYAIPWQTSSGCQVAGFLGVLSCELSVYTL
TVITMERNYAITHAMHLNKRLSLRHAAYIMVLGWLFACTMALLPLIGVSDYRKFAVCLPIETKGAGLGYVVF
LMFINGIAFLILMGCYLKIYCAIRGSQAWNSNDSRIAKRMALLVFTDFICWAPIAFFSLTAAFGLQLISLKE
AKVFTVFILPFNSCCNPFLYALLTKQFKKDCVMLCKTIEESRVTRGIGRCRHSSNFSNRQTPANTNSALDNS
RPDNKSCRCLNKAQETQKLHHRLRISALKYLFCHRETEEVNSAGDFSYQPSRSALKSKRQTSVSSETYSSSW
SETWRRGQAAMSLRILDRRRHNSWYLSRKPSQESNLSSSRNDSSATTASTSTWRISRSSVSSDISSSGSRGV
GKTDATPTLRLGSLRDRRGESHTQIPARQITHHQALLVRQQSGISGQRSAPTTSAVRIKPRLQRQAAIERET
YIPSKALVGKCDVPCPLHQRSDNLSCVYEQESYEEDEHEISRDYLNPRYPMGGLTVAFIPRKLSTISSHSVS
VVKDADGEESMVGPCVDVHNANDQSPTFSRDFPRGGKCVSLTLLPQSSSQTSPSRFPSDGHLPRNTQHAELL
YITNLAAPALIVPNSEKKSDCSSNLCDSVKENCYGPSIISIHHSQSQRSDTSQSPEQDGCLEESTSLIDDVC
DRGDDEVFEEDEGPQRPLETHFPLDDPPGETRPLI
>Pcla1242062/1-1381
MRDCGDAGGHAGDGRGTLLPLLWSLCCMLLLLSSTIVSACPSDCTCEPARPLTSRRCPWSKFKEKRVDQTTG
LVSLKCHGIRLTDPPDLPALGGLDPATIVKMDLRYNEITELRDHTFSLYTSLHTLILSGNKIKTVSVKAFHA
APIQVLMLDNNKLSELTAGSLPASLKEISLEMNFFTTFPRALSSMSCLQNVNMAHNKLTALKTGDLHELHNL
LILSLHNNRISTVEPRALARLRSLEILNLQDNLLTEVPAEVVHCTKLRQLLLSSNRLTYVGETSLKGLTHLE
EVKLQSNPVLSVHHRAFTNLPALTKLILKEAKQLQAFPDLNGTSSLELIRIDRSALTTVPWDLCTSAPRLRS
LNLQRNQISIMPDLTLCRDLRLLDLSNNNISSLPEGAFGSLSYLQDLLLQGNRIASIHNNTFSGLERLQVLQ
LEDNLISGINQDAFLPLLSLEDINLGNNCFPELPARGLEHVVSVKVHNNRHLRVFPGPESFPMVRSLTLSYA
YHCCPFLRLGDMTEAPPIGEEVVFPPGLDPTIWNVTNVWPEMAGLSTNFAAIWANLAADFPPAGPDQAGGTS
QDPGDATAATHTLPPLPRHHVICNPEPGPFMPCEDLFDWWTLRCGVWIVFLLALLGNGTVVVVLTFARAKMD
VPRFLVANLAFADFFMGLYLGFLAVVDASTLGEFRMYAIPWQTSAGCQVAGFLGVMSCELSVYTLTVITMER
NYAITHAMHLNKRLSLRHAAYIMVLGWLFACTMALLPLIGVSDYRKFAVCLPIETKGGGLGYVVFLMFINGV
AFLILMGCYLKIYCAIRGSQAWNSNDSRIAKRMALLVFTDFICWAPIAFFSLTAAFGLQLISLKEAKVFTVF
ILPFNSCCNPFLYALLTKQFKKDCVMLCKTIEESRVTRGIGRCRHSSNFSNRQTPANTNSALDNSSRQDNQS
CRCQSKTQQPQKFHQRLRISALKYIFCHKDTEELNSASDFSYQPTKSAVKSKRQTSVSSETYSSSWSDTWRR
GQAAMSLRILDRRRHNSWYLTRKPSQESNLSSSRNDSSATTASTSTWRISRSSVSSDISSSGSRGVGKNDGA
PTLRLGSLRERRGDCQPQGSARQPTNHHQALLVRQQSGASGQLSAPTTSAVRIKPRLQRQTAIERETYIPNK
AAAGQADVSCPLHQRPDNLSCVYEQESYEEEDHETNKEFLNPCYPMAGLTVTFIPRKLSTISSHSTSVVRDP
DGDDTVTGPFVDVHTSADPSPTSISHFPGRGKCVSLTLLPQTPSQTSPSRFPSDGHLPRSPRCTELLYFTNV
TTPAIVIPNDEDKAESPSEDFDAARVNRYGKVITSVHDGCEESTALMGEECDGDDEVFEVVRSHQRPLETHF
PLDDPPGETRPLI
>Csap1105293/1-1370
AACSCEAVRQVRGTWPSHSRTPSLWPSPTRVRPGLRDGAAQPPDINTVAVTCKNAGLQAPPDHLALNGLNST
TVIKLDLSFNNLTELIPRALTPFPALQTLILANNRIKRIAPEAFLGLNLEVLHLEENALTSLVEVELPAGLR
ELSLEKNHFTALPPSLSSLHSLQTLNVARNRLTVLKDGDLRGLHNLLILSLHYNKITAVEDRAFVRMKKLEI
LNLEGNALTEVPPVVPHCTKLRQLHLGHNRLSYFGEKALAGLKKLQEVALHFNPLRSIHHRAFSNLPALTKL
ILKEVKNLQEFPDLNGTNSLEDLRIDRSSLTAVPEDLCSVAPILRSLNLQRNRIMEQPYLNGCRYLRLVDLS
YNNISSLRPGGFAGLSFLQDLLLQGNVVTTLHNRTFKGLERLQVLQLEGNLITSIDPEAFMPLHNLEDINLG
NNSFPELPYEGLNKVISIKVHNNRYLREFPGPENFPLVRTLTLSYAYHCCPFLRLRETTEAPKIIEDVVFSV
EGLNNLDPTIWNVSSVWPDLGAGMNKNFAAIWANLAAEFPSANTEMVATPLDLEETTTTASSYPSLPRHQVL
CQPEPGPFMPCEDLFDWWTLRCGVWIVFLLALLGNGTVVVVLIFARSKMDVPRFLVTNLAFADFFMGLYLGF
LAVVDASTLGEFRMYAIPWQTSAGCQVAGFLGVLSCELSVYTLTVITMERNYAITHAMHLNKRLSLRHAAYI
MVFGWLFASTLALLPLIGVSDYRKFAVCLPIETRGAGLGYVVFLMFINGVAFLILMGCYLKIYCAIRGSQAW
NSNDSRIAKRMALLVFTDFICWAPIAFFSLTAAFGLHLISLKEAKVFTVFILPFNSCCNPFLYALLTKQFKK
DCVLLCKTIEESRVTRGIGRCRHSSNFSNRQTPANTNSALDNSTRQDNQSCRCQNKTQESQKLHHRLRISAL
KYMFCHKDTEEMNSASDFSYQQTKSAVKSKRHPSVSSETYSSSWSETWRRGQAVMSMRLDRRLHNSWYLSRK
PSQESNLSSSRNDSSATTASTSTWRISRSSVSSDISSSGSRGMGKADAAPVLRLGSIRDRRGEGPTHIPARQ
ITHHQALLVRQQPGASGQRSGTTTSAVRIKPRLQRQIAIERETYIPSKNGGKPCDIPCPLHPRSDNLSCVYE
QDSYEEEEHEHQKDFLSPRCPMTGLTVTFIPRKLSTISSHSVSVVKDADNEESTTPVGTDGHSPCGASPTLK
SSTLPRGGKCVSLTLLPQSSVQASSHRFPSDGHLPRSPRHTEFLYFTKLATPALMISRSDQKVYSSVKCEGD
GESHHYGQAIISIHQPDDAHQSEQEECMESTALMDDDGCDGDDEVFEEEKETQKRPLETHFPVEEPPGESRP
LI
>Glat_bursicon/1-786
MPCEDLFDWWTLRCGVWIVFLLALLGNGTVVVVLIFARSKMDVPRFLVTNLAFADFFMGLYLGFLAVVDAST
LGEFRMYAIPWQTSAGCQVAGFLGVLSCELSVYTLTVITMERNYAITHAMHLNKRLSLRHAAYIMVLGWLFA
STLALLPLIGVSDYRKFAVCLPIETKGAGLGYVVFLMFINGVAFLILMGCYLKIYCAIRGSQAWNSNDSRIA
KRMALLVFTDFICWAPIAFFSLTAAFGLHLISLKEAKVFTVFILPFNSCCNPFLYALLTKQFKKDCVLLCKT
IEESRVTRGIGRCRHSSNFSNRQTPANTNSALDNSTRQDNQSCRCQSKTQESQKLHHRLRISALKYIFCHKG
AEEMNSASDFSCQQAKSAVKSKRHTSVSSETYSSSWSETWRRGQAVMSLRLDRRLHNSWYLSRKPSQESNLS
SSRNDSSATTASTSTWRISRSSVSSDISSSGSRGMGKADAAPVLRLGSIRDRRGEGTTHIPARQITHHQALL
VRQQPGASGQRSGTTTSAVRIKPRLQRQIATERETYIPNKTGGSPCDIPCPLHPRSDNLSCVYEQDSYEEEE
HEHQKDYLSPRCPMTGLTVTFIPRKLSTISSHSVSIVKDADNEESAATPGMEGHSPGCPSPAALKSSLPRGG
KCVSLTLLPQSSVQASPYRFPSDGHLPRSPRHTELLYFTNLATPALMISRSDQKVYSPVDCDDDEENQYGQA
IISIHQPDDTQPLDHDESIESAALMDDDGCDGDDEVFEEEKERRRKPLETHFPVEEQHPGETRPLI
>Cmae_BursiconR1a/1-1401
MGDSGDTGGHAGSSRGTWLPLRLPLCLLLLLLLLLPVSTACPAACTCEAALRRTSASSRPGLWSSLREVAAT
SPDTNTVAVSCRSAGLKAPPDPLTLNGLDSTTVIKLDLSFNNLTELLPRALTPFPALQTLILTNNRIRRIAP
GAFFGLNLEVLHLEENGLTSLVEVELPVGLRELSLEKNLLTALPSSLSSLHGLQTLNIARNRLTVVKDGDLR
GLHKLLILSLHYNKITAVEDRAFIRMRNLQILNLEGNGLTEVPPVVSHCPNLRQLRLGHNRLSAFGEKALAG
MKKLQEVALHFNPIRSIHHRAFSNLPALTKLILKEVKQLQEFPDLNGTYSLEDLRIDRSSLTAVPEDLCSAA
PRLRSLNLQRNRIREQPYLIGCRHLRLVDLSFNNISSLRPGGFVGLSFLQDLLLQGNVVTTIHNRTFNGLQR
LQVLQLEGNLITNIHPEAFMPLHNLEDINLGNNSFPELPNQGLEKVISIKVHNNRYLREFPGPENFPLVRTL
TLSYAYHCCPFLRLRETTEAPKIIENVVFNVEGLNNLDPTIWNVSSVWPDLGAGMNKNFAAIWANLAAEFPS
ANTEMVATPLDLEETTTTASSYPSLPRHQVLCQPEPGPFMPCEDLFDWWTLRCGVWIVFLLALLGNGTVVVV
LIFARSKMDVPRFLVTNLAFADFFMGLYLGFLAVVDASTLGEFRMYAIPWQTSVGCQVAGFLGVLSCELSVY
TLTVITMERNYAITHAMHLNKRLSLRHAAYIMVLGWLFASTLALLPLIGVSDYRKFAVCLPIETKGAGLGYV
VFLMFINGVAFLILMGCYLKIYCAIRGSQAWNSNDSRIAKRMALLVFTDFICWAPIAFFSLTAAFGLHLISL
KEAKVFTVFILPFNSCCNPFLYALLTKQFKKDCVLLCKTIEESRVTRGIGRCRHSSNFSNRQTPANTNSALD
NSTRQDNQSCRCQSKTQESQKLHHRLRISALKYMFCHKDTEEMNSASDFSYQQAKSAVKSKRHPSVSSETYS
SSWSETWRRGQAVMSMRLDRRLHNSWYLSRKPSQESNLSSSRNDSSATTASTSTWRISRSSVSSDISSSGSR
GVGKADAAPVLRLGSIRDRRGEGPTHIPARQITHHQALLVRQQPGASGQRSGTTTSAVRIKPRLQRQIAIER
ETYIPNKNGGSPCDIPCPLHPRSDNLSCVYEQDSYEEEEHEHQMDYLTPRCPMTGLTVTFIPRKLSTISSHS
VSVVKDADNEESMSIPAMEGHSPCGPSPTSKNSNLPRGGKCVSLTLLPQSSVQASSCRFPSDGHLPCSPRHT
EFLYFTKLATPALMISRSDQKVHSPVKCEGGGENHHYGQAVISIHQADDAHQSEHDDCMESTALMDDDGCDG
DDEVFEEEKESSRRPLETHFPVEEQPGETRPLI
>Hame1141754/1-1399
MRDSGDAGGPAGGGRGSLAPLLLPLCLLLLLLAPAVSACPTACTCEAVPPRRSSALSRRSVWAAKTEVPAAH
NTNNVTLVCRDAGLMAPPDLVALNGLDPATVSKMDLSKNGITELHEYSFSLYPSLHTLKVCGNRLTTIAAGA
FQDIPLRVLVLDNNKLSELVADSLPASLREISLERNTFTSIPPSLTALHGLQFLNLARNRLTALKDGDLRGL
HNLQRLSLHQNRISTVESRALAPLRNLEKLDLEVNTLTEVPTAVTRCLKLKELLLGSNRLTYVGEDSFKGLA
RLQDVALWPNQLLTIHQRAFSNLPSLTKLILKEMKQLQEFPDLNGTSSLELIRIDRAALTAVPENLCSVAPK
LRSLNLQRNSISEMPDLNRCRQLRLIDLSHNNISSLPAATFSSLSFLQDLLLQGNRVHTIHNNTFNGLEKLQ
VLQLEDNLITSIHQDAFLPLVSLEDINLGNNSFPELPAQGLEHVVSIKVHNNRHLRVFPGPESFPMVRALTL
SYAYHCCPFLRLEDHTEAPQIIEEVIYSGDGFKGLDPTIWNVSSVWPETAGLRTNFAAIWANLAADFPPANT
DLVDTTSLDLGEATAATHTLPLLPRHQVLCNPEPGPFMPCEDLFDWWTLRCGVWIVFLLALLGNGAVVVVLV
FARAKMDVPRFLVTNLAFADFFMGLYLGFLAVVDASTLGEFRMYAIPWQTSVGCQVAGFLGVLSCELSVYTL
TVITMERNYAITHAMHLNKRLSLRHAAYIMVLGWLFACTMALLPLIGVSDYRKFAVCLPIETKGAGLGYVVF
LMFINGVAFLILMGCYLKIYCAIRGSQAWNSNDSRIAKRMALLVFTDFICWAPIAFFSLTAAFGLQLISLKE
AKVFTVFILPFNSCCNPFLYALLTKQFKKDCVMLCKTIEESRVTRGIGRCRHSSNFSNRQTPANTNSALENS
SRQDNQLCRCQNKTQESQKLHHRLRISALKYLFCHKDTEGLNSTSDFSYQPTKSAVKSKRHTSVSSETYSSS
WSDTWRRGHAAMSLRILDRRHHNSWYLSRKPSQESNLSSSRNDSSATTASTSTWRISRSSVSSDISSSGSRG
VGKSDVAPTLRLGSLRERRGECHIQIPTRQITHHHQALLVRQQSGASGQRSAPITSAVRIKPRLQRQSAIER
ETYIPNKAAGGQNEITCPLHQRSDNLSCVYEQESYEEEDHEASKDYLNPRCPMAGLTVTFIPRKLSTISSHS
VSVVRDAEGDEPAVGPCVDVHSSSDPFPMSNCDFSRGGKCVSLTLLPQSSSQTSPSRFPSDGHLPRSPRCTE
LLYFTNLAAPALIVPSTEQNAESPPKDLDATPKNHYGQAILIHSQPRSPQSLEHDECMESTALMDDDCYGDD
EVFEEENKSRERPLETHFPLDDPPGETRPLI
>Dmel_rk_PA/1-1360
MAARCRWSWRLALCPLLLQLLLQLLLLPPSAMGHDETKENPAPDMQNSQEQEPYVHLQHLQQQQQQNPQTVQ
QLSQITVNRTSKSASVTPTGIRENVMLPSADPEKEAQILYEKSLQEYHGSQLSTASTATDVIAGKRTLHSIC
ERWLQKHCHCTGSLEVLRLSCRGIGILAVPVNLPNEVVVLDLGNNNLTKLEANSFFMAPNLEELTLSDNSII
NMDPNAFYGLAKLKRLSLQNCGLKSLPPQSFQGLAQLTSLQLNGNALVSLDGDCLGHLQKLRTLRLEGNLFY
RIPTNALAGLRTLEALNLGSNLLTIINDEDFPRMPNLIVLLLKRNQIMKISAGALKNLTALKVLELDDNLIS
SLPEGLSKLSQLQELSITSNRLRWINDTELPRSMQMLDMRANPLSTISPGAFRGMSKLRKLILSDVRTLRSF
PELEACHALEILKLDRAGIQEVPANLCRQTPRLKSLELKTNSLKRIPNLSSCRDLRLLDLSSNQIEKIQGKP
FNGLKQLNDLLLSYNRIKALPQDAFQGIPKLQLLDLEGNEISYIHKEAFSGFTALEDLNLGNNIFPELPESG
LRALLHLKTFNNPKLREFPPPDTFPRIQTLILSYAYHCCAFLPLVAMSSQKKTSQVQEAVLFPSDAEFDMTL
WNNSMMNIWPQMHNLSKQLGASMHDPWETAINFNEEQLQTQTGGQIATSYMEEYFEEHDVSGPATGYGFGTG
LFSGMSTEDFQPGSVQCLPMPGPFLPCADLFDWWTLRCGVWVVFLLSLLGNGTVVFVLLCSRSKMDVPRFLV
CNLAAADFFMGIYLGILAIVDAATLGEFRMFAIPWQMSVLCQLSGFLAVLSSELSVYTLAVITLERNYAITH
AIHLNKRLSLKQAGYIMSVGWVFALIMALMPLVGVSDYRKFAVCLPFETTTGPASLTYVISLMFINGCAFLT
LMGCYLKMYWAIRGSQAWNTNDSRIAKRMALLVFTDFLCWSPIAFFSITAIFGLQLISLEQAKIFTVFVLPL
NSCCNPFLYAIMTKQFKKDCVTLCKHFEESRVVGGGGPGGRGAVARTKRGDLPPPLLPAAAVAHPPGCRCLR
MLPSEMPNWHKMEQTPSMWQRLRTFCCGENRRRRKQRRQPQQRRQRAYTAAAANPYQYQFAELRQQRQNRAS
SISSENFCSSRSSSWRHGPPSSAPVPPGNCSMPLKMLEPHAHPHGHGRRRHSAWLITRKTSQDSNLSSSRND
SSASATTASTSTFRLSRSSAGSSTPLPSIIAHNGKAQLDAVKPRLVRQEAVQEEEDSSPPRLGVRFLPTIPS
AADSSVVMEDGDSANTGVASFLGMPLPGASSGFLIAPTTAATTSPPPVVLQPAKPPPDPNDAPL
>Dmel_Lgr1_PA/1-831
MEKHPSLSQRMGTTYRPRKGLKCLSFEFQCRLLLHHLLLTSLSGRHFVYATSAVGGALSANNCHDIHHGFDV
YPNLTAVSLAQSTDTPLTATMPRSAWKCCCWNASNQAEEVECRCEGDGLNRVPQTLTLPIQRLTIASAGLPR
LRHTGLKVYGSTLLDVAFTDCLQLELIQDGAFANLTLLRTIYITNAPKLTFLSKDVFLGISDTVDIIRIINS
GLTRVPDLGHLPPHNILQMIDLDNNQITRIDSKSIKVKTAQLILTNNEISYVDDSAFFGSKIAKLSLKENKK
LQMMHPNAFDGIIDITELDLSSTSLVGLPSAGLQNIEALYIQNTHTLKTIPSIYNFRNLQRAYLTHSFHCCA
FQFPSRHDPQRHAQRMLEIEKWRKQCKSDSGTRKERSTLDNPFNMPEDFGSFGGTDDSATDITPITFASFDY
MADDTMNKGTFHEKIILNPGDDSSAELCGNFTFRKPNIECYPMPNDLNPCEDVMGYQWLRISVWIVVALAVV
GNVAVLTVILSIRPESTPVPRFLMCHLAFADLCLGLYLLLVACIDAHSMGEYFNFAYDWQYGLGCKVAGFLT
VFASHLSVFTLTVITIERWLAITQAMYLNHRIKLRPAALIMLGGWIYSMLMSSLPLFGISNYSSTSICLPME
NRDVYDTIYLIAILGSNGVAFSIIAVCYAQIYLSLGRETRQAHQNSPGELSVAKKMALLVFTNFACWSPIAF
FGLTALAGYPLINVTKSKILLVFFYPLNSCADPYLYAILTSQYRQDLFTLLSKLGLCQQSALKYKDSLSGQA
TTRFTIHGSIQRHSSLTCKMQTVMGAETQKMLKNSEDYV
>Hame1137016/1-1814
MSKPDPLLQSSATPPPTPSPKALLLPLFLLILFCCAPAGSASAGADKQRSWGAAESPAGSGSGLEVTSTYWS
SASEFYRRVTIGSGDLMDSEITVVEEKVLPDALEDSDGTLFIVRAALPPPSEPLVPESEIRSPDDKYVIIKR
SDYHGLSQDWPHPSLDKEGKLFSARTVWSQVEKSKGHDLFEQRNWGQEGEKFEQVSSEDKSSGEPRHGSSIT
TTVGKKREVAIVKERETHLRPRKWEQPRKNKGGGREQEVQKPGPGETLPLGTDRHITSDHSKRNFGRASTTL
SGDSHDNVLRDRPNTVRVTRGLGTQHSSTEISGLYTSDSKRDEHTSVDILGLHNIPSATPVATQPGETSPAS
SLRDTARLAMGVPIGGKPENQADGWHTGVGGDDHAGGWHTGIRGDNHAGGQHTGIGGDDLAGGWHKGIGGDD
HTGGWHTGVGGEDHAGGWHTVGDLQPAWETFQEDDRSLDYHHQHDDMIESTVDQGDQTWPSGGDDHDHWPSG
GAEHSSWPSGGTDHDQWPPGSTDYDNWPTGGARYDHWPSGGADHDNWPPGAIHGGPRIPHLGPGPPGLTTES
GCGCWDTDAVTPEVECSCWGSPLTQVPSDFSKGVFRITLNNVKLTTVRNDSFISYRRSLHEIVLENMGELHT
IEVGSFKGLHQLRSIYIHLAPQLKTMPNLTFAEDNKNLKSLRITNSGLEMIPNMKFIGHAEIIKMIELDSNR
IKKVHTNSLEVRVDQLSLNYNLIESVEREAFAGSKIGKLSLKGNIHLENLHPHAFENIGSLLSLDLSGTSIT
SLPTLGLNGLEFLYLVNTPSLKVFPSVYSFKTIKQANLTYPYHCCAFQFPEQHDPEQYIKYQNFKRKMEQKF
CSEVTSPSSHVMISATRPRRRRRHVTPPMGIPQDLGGSRRIGALTPPTDEPQGARGGPIPVEVIPGVRSGYG
NKGERWGGVPSGVTGTVFDLSVPSNTMKYSDENRNEQYRSSERSQTFLADPSPRETDLDLQQYWKTIWLGTA
PNPHILGGSAHLRTRHNGHHSRYIKAKIGSNSDQEDVRTALTGYNFEGLKSRPRRGDHSQLRRLPGGGDDVH
QLPLPTPQQQRTAALIRDPVKELIPLPDKRFDEGDGSYPHQDESYFGGGALGDVHGPFLGFGSFNHTPGRYV
PEPPRSSNSSSRGWEHDQGLIDRNTALDLGDDSIYKTSSEAHDGSRVLDYPGKKKVFHYPDGDFPDAHEEGP
QGEIMSELGGHDLSSNDGWHHNGTKVKNTTMIVSCGELSKDYHSVLCVPEPDAFNPCEDIMGNLALRVAVWL
VVITAVLGNLAVIIVLISSKFKMTVSKFLMVNLALADLCMGVYLLIIAAMDLHTIGVYFNHAIDWQNGPGCK
VAGFLTVFASELSIFTLTVITSERWYAITYAIHLNKRLKLSMAVKIMVVGWTYSISMAALPLLGISSYSKTS
ICLPMETGNGLALAYLVSLLLVNGLAFVVITACYTSMYCSISRHDATAPHSDLTVAKRMALLVFTDFACWAP
IAFFGLTAVAGVPLINVTRAKILLVFFYPLNSCANPYLYAILTKQYRRDLFILLARYGFCTKRAMRYKGAYS
SVNNTFPHNTVVNAPNHRNSTLTQITLCDLTRTARASQQSNNGSLLGTMVGGSQDSLQRNVSPLRTPTKPDS
CTAENERLSTVQEMSHSTHSDDEPSPDEHHNLPHNDHRHLHDSSSSPSGVVKQAGSPHPIKNCYTRLSFTPE
QEEILKQAVNESKAKKKAKAEGETSTKATSPVKQGLLTDQGLPTTENGKSPGHGEAIVICEVEINHVGDNKT
HRALEEVEEATSTV
>Nnor_GPA2_GPB5Ra/1-247
NLAVIIVLISSKFKMTVSKFLMVNLALADLCMGVYLLIIAAMDLHTIGVYFNHAIDWQNGPGCKVAGFLTVF
ASELSIFTLTVITSERWYAITYAIHLNKRLKLSMAVKIMVVGWTYSISMAALPLLGISNYSKTSICLPMETG
NGLALAYLVSLLLVNGLAFVVITACYTSMYCSISRHDATAPHSDLTVAKRMALLVFTDFACWAPIAFFGLTA
VAGVPLINVTRAKILLVFFYPLNSCANPYLY
>Pcla11226124/1-1746
MSEPAFHPHPTVCNSPTVTLKILLVQLFLLTVFYCAHVASASADVDKQRSWGAAGLTDSLGGTNAFWSSINE
FFNRLSVSEDLVSDDSSAAEDETGVPETSDGAVFSEREGPQPFSEYLVRKSLSSLDDTVNAQLFEYHEPSES
LDRTLNREQLSKSNWGQSEKSKRHNGFEGPGQGNWVQEDLEFKQVSNTDKNSKVQGTRLESSITSPEDKKIP
ARAEKREMHLARGVKEQPSHNSGATREDTQIFSQEAASSLIEERNIPSDNSKKNYFQVYSKPLTETHEIALG
ESPNMERIARDSKHTEHVTSGLYTSGARRDGPTKADNFGIYIASASPVAPPPWDHQWHSMKGTLAARSSPAR
MTQEVFSGSLHGVDASKNRGYEQYDGWHEGADDEQARQRSIVSNHTLDYLDQDEGTWDDLRDHVPEPWPYHR
RPPIPGLNEETPLPRIESMCGCWETDSKTPQDFPEVECSCVGPDITQVPTNLSRSVFRITLNDVGLEILRND
SFTPYRKNLHEIVLENVPQLHTIEAGAFMGLNQLRSIYIHTAPQLRNMPNFTFTVNDRNLKSLRISNSGLER
IPNMQFIGLNDISNMIDLDSNRIRKVHSNSLKVRVEQLSLNYNLIECVEKEAFAGSEIGTLSLKGNDQLKSL
HPEAFQGIGSLRRLDLSETSITSLPTLGLTDLDFLYLEKTPSLKVFPSIYSFKSIKEAHLTYPYHCCAFQFP
EQHDPKQYIRHQEFIRKMEELCSDLTTPNIPVMASTIRSRPRQAFPTYIAPMEGFPSHIITSTITETVPEDS
SGQSEPDDRWESSLSRESGGVVSLPLPTSTMMARDAKRESYKLSVHSPATSSDAVSRYWKMRLDSGSYSLSP
VNAAHSRTRHKGHHAHRARLKLALNPDYKGTGMFMTEHKLEDLMSRSRRGEHSELVGLSDTGDVTRYNLLPT
SQQDQRTAALMREPEKELIPYPEKRFHTDENSHTQQEVDESFIGGGAIGGYHTPYSGFGNFNSTSNRFHGLS
IRRNDSSQSSGGHDPERPEHLPALDSGDDKTYGVISGQNNTQGFPIEDNGHQYSSEGFPKDGGFSLVPGKDE
VSSKKKNAPDSGWHPSVPLPKNETRFIPCGNLSKDYHYVLCVPEPDAFNPCEDIMGNLALRVAVWLVVVTAV
LGNLAVIIVLISSKFKRATLRKLEQTLDARAYPRRPSPFYYSCNPSSRMTVSKFLMVNLALADLCMGLYLLI
IAVMDLHTIGVYFNHAIDWQNGPGCKVAGFLTVFASELSIFTLTVITSERWYAITYAIHLNKRLKLSMAVKI
MVVGWTYSITMAALPLLGISSYSKTSICLPMETGNALALAYLISLLLVNGLAFFVITACYASMYCSISRHDA
TAPHSDLTVAKRMALLVFTDFACWAPIAFFGLTAVAGVPLINVTRAKILLVFFYPLNSCANPYLYAILTKQY
RRDLFILLARYGFCTKRAMRYKGAYSSVNNTLPHNTVVNAPNHRNSTLTQITLCDLTRTARASQQSNNGSLL
GTMIGGSQDSLQRNVSPLRTPTKPETVAGENERLSTVQEMSHSTHSDEDASDDHGHHDDRGRPNDQESPSGV
VKLAGSPHPIKNCYTRMSFTPEQEEILKQALQESKVKKKARTEAGMKSSASQTLLADNSNPVTEDGKSLGQV
MAENGKSPGLCAVDSKKSITQHLPEKAKSPCHEMIEHAKLFAHKIVESGKSSSHGEAFVICEVEINHGRNKK
NLGKKNGLEEVEEATSTL
>Parg1969986/1-1720
MTERHPVPQPPPVPAPPPSPKIWLQPLLLLTLVCCSAATSVSAAANEQGPEEEAAAAAAAGPPPDDALKKPR
GLWSSDRLFFQDETRDLDRLGVGGETARVHTREFHGAQGARGGARLGAGEVWQPSANHLQIYNPENRFTITE
NFDPLGDQGDHDRITADGEFPFPGTVKIQTAGYKGHELQGYKRRGNCDQEAPECKEVSSLDKGSDQTGKIRR
ESSGTAGDRRARSLGGAVLKGAQSRRERQVDPSSSKGERKDEDQLPSQWEPLLPGVDGNVPTDSMKGGSFPP
LVPSPDAHDTVLNDGPFAQGLPSDDEHGEHDDSGVSRLLYTPGGTRRESAGVSTSELYIPSASPVAAPPRND
PWHSLKDTTSGGASLADVPYEMPGGSWNSGSLGGAEGQTMGEYGDYRQAWENSGEDYHLPDYAGGPIMHLTG
AAPPSLTSECGCWDTNSQTPEVECRCWGPLKTQVPTDLNSTVTMITLTDVGMEILRNNSFTRYRSTLQEIVL
ENVRQLSTIEAGAFNGLHQLRSIYIHSAPLLQKMPNLTFSDISTSLRSIRITNSGLEKIPVMQFTGPEDIVH
IIELDNNHIKKVHRRSLKVRVEQLSLNFNLIECVEKEAFDGSKIGKLSLKGNNKLKSLHPEAFQGIGSLRTL
DLSETSITSLPTLGLTDLEILLLEKTPSLKIFPSVYSFKTIKEAHLTYSYHCCAFQFPEQHDPEQYIRHQEF
LRKMEREQCSDVTSPSPPLMAPGTRLRRRRHTTPTPTTTPAMDESQGLRDIPAPVEIIPDVRSEEGKPRESW
GSVRSPATGGAILLSSVTNRGGKKYNATGKFDRDEVLENPQLHLADSSPRAKKSSPVRHYGISRWQRGAPTF
VNKGGPAFPRTRHFGRHGRHARSRHGPNADFEERGSFHAAYDFGDEQGRYRRGDRARQDLPLARHSWGDGGA
DHMLLYPTPQQQYHGRAAALRNPEKDLVPLPEKRFKSEESSHRHHDEENDGFLGGGAVGGYPSSFLGFGAFN
HTSERYLPGFPRHADSSQGWGDSQGWSGGVHPPPLDSGDDRTYGGSPFEVHEGSHALGFPGEEEVALFPPVG
FPGDGGFPDDTVEGAVGGRGESDHERSNSLHQMDNQWHGSQAPVNNTIIVVLCGNLSKDYHKVLCVPGPDAF
NPCEDIMGNLALRVAVWLVVVTAVVGNLAVMVVLISSKFKRSTLRKLEQNLDAKSCGRRPIPSYASCNPSSR
MTVSKFLMVNLALADLCMGLYLLIIATMDLHTIGVYFNHAIDWQNGPGCKVAGFLTVFASELSIFTLTVITS
ERWYAITYAIHLNKRLKLSMAIKVMVVGWAYSITMAALPLLGISSYSKTSICLPMETGDALALTYLIALLLV
NGLAFFVITACYASMYCSISRHDATAPNSDLTVAKRMALLVFTDFACWAPIAFFGLTAVAGLPLINVTRAKI
LLVFFYPLNSCANPYLYAILTKQYRRDLFILLARYGFCTKRAMRYKGPYSSVNNTFPHNTLVNAPNHRNSTL
TQITLCDLTRTARTSQQSNNGSLLGAMVEGSQDSLQRNVSPLRTPTKPEMVGGENERLSTVQEMSHSTHSDE
DNSEDVPHPDGADRAAAHHHQHDDSPPSGVVKQAGSPHPIKNCYTRLSFTPEQEEILKQALHESKARKKTKS
EGDRGSQAAQETTDQGKPATENGKTFGHGEVVVICEVEVNHAGQSRSVSDHGALDKVDEATSTV
>Parg1460394/1-2689
MVSPVGTHPRGSGMTSPGVTSPGGCKTAPPGVRSSAGEAMASPSVTSSPRGSKMASPGGTLTMAANTLLITS
QVILCLGSPTFQASGPGSSSTQSSSFHYVLSSLHASPSPHRGVTSPHSNPSRPGTRQTAGESGLPTNGNLTS
TERAALTEDHYNNVRFTDFSRFSQAFNLTLPSSLQTPRRENSTPRSGVEESWINENETGRINSQGGNSGDDE
EQVKKSKKYEVVQYKNGSRADVIRRLFRHSFESTSPDLHTAQTRTAPSGDTPSLRTWGLSKKETCLSTVPKD
ETSGRVAGDSINTFRVGEVKNLKTLHHFSSIGEDEDSLASLESLSKPGTKVSFLRSTTRLAGPIVTRPQGEK
PAFIRVREMLVNSPRSLEQEYPSEEGILEQEGPSEDGHRQEGLGEDHRLQEGPSKVGHLQEHSSEDGHLQEG
PSEDRHLQEGPTEDGHLQEGPSEDGHPQEGANKDRHLQEEDSIKKHYILLRPTEQKTQEEQEKLEEDLHLAQ
EHTSKEHERASSEHQLKPESSSKERNPKYKQASKESQIEHASKDGHPEHAHVSNEHHLEHSHASIDHYVKQS
SSNKDRHLEQAGVSGALLPDAVMAISDEGTGGSKTRTSLPSPVLKHHIKEEVNGPSMTTVHHQLRSAHSQLR
QHHAHITKGSDNSVFDKSSPDDAQTSRKAVSEWRKINLAKRRKNSTQLKDSYGKVSRTSLTNRPQNVTTKPL
RSKETSFLETNDGIPKARALPTACTSSACEASPEEGARIGGQAETQPATTAVHLHPLQPLKPDTHMSKDLID
VNGYGDGKLPRFSENHQFHDISKVLRRQELRRNVVHDTDQERVTVKSNPRTLKQNNTGRVSTVGRTEGGEYG
SEAQKQKILVSSPKTKDGYLRTLTSGLQRSSQSKPEASIEDLSTKHQEQQKKNERHEGARPQARSPLDMQST
SHSKEPRRRVKRNAAMVPDVMADAALVPDGSSRAPVPNNTAYLPERYHNLLQTRSRGVFRRLGTESRSGNTA
TASSRQGGDASETMKTSRTSPEDGPKTAIDSSRDSHNSGDLGIPRETRQGILSSIGSPPDKNNSETSHLIPQ
NINHGPDYSYLPPGFGGIDNGEGCSCWQTHDDSFMKEIECRCQGEHVVQLPTNLSTNVDRLTLTKTGVESLG
NGNLSQYTAALQELILRDAKKLKKMETDCFRGMGRLRTIYISHAPRLTTLPPHIFHAYLPSLKVLRIVYTGL
SEMPNLTQLVTKSIIHMVDLENNKIQRIRGRSIKIRTEQLLLDNNMLETVEARAFHGSQIGKLSMKGNLQLK
DLHPLAFKGLKSLVSLDLSETGISHLPTVGLEGLETLRLVRTYNLKVFPSVYSFKSITTAELTYHYHCCAFK
FPKLHDPAEHKKHEEFLRRMEKEQCSEVTSAPSLISASQVGLGRRRRSVAPRPHLAGPHPSPRPPVALTEHS
VGPHPSPRPSVVFIRDPAGSQSSPQPRVALESYPAGSQSSSQPPVALESYQAGSHSSPQPPVALESHPAGSQ
SSPQPPVALESYQVGSQSSPHPPVALESHPAGSHSSPQPPVALESHPAGSQSSLQPPVALESHPAGSQPSTE
QPVALESHPAGSQSLLHPPVALESHPAGSHSSPQPPVALESHPAGLQTSPQPPVALESHPAGSQPSPQPPVT
LESHPAGSHTSLQPPVALESHPAGSQSLPHPPVALESHPAGSHSSLQPSVVLESHLFGPYPSPQLTAARGGD
SADTTKTGAGSSISLLPSDNHVDYIPSRPPPSLRRGPLPTLTTPPAPSSSPSSSPLRPTTSKQPRDVSSQGL
LVSSQTNEARKFSGAERLATAGVWGASPEVKEQPRVYDSQGTHSHQADGTVLYTDDGAGRRGDSHTLETGTQ
GPPLTVCRSGRCAKGRQPGLLQQQKGDGATFISRATVGPERGALDGFSGHGDDDSRTGRDRPRGPVKLQMGL
DVFIDVHRGDPGGGGASGVDDGGVGGDGWVKARTGGVPVHHWQLEAGDRRYPPFRDRKERVASTKSPGAVEK
NPSDAEDTISGFGDHEGSFSNAGFSEMDNFGFQEERDFDIDDRFGTHLPFYPGGDGGVGGFNLDADHGLPED
YDPDECVNGLCPKTARLPHNGPGFPFDPSKQFEANFPFEQVEVYNANGGFRPVLETSVESVADGHSGSPHGQ
FHNKVSLSQGIRTVCRGNLSKNYRDVQCMPEPDAFNPCEDIMGNLGLRVAVWLVVVTAVFGNLAVMVVLMST
RFKMTVSKFLMCNLAGADLCMGLYLLIIAAMDLRTIGVYFNYAIDWQNGPGCKVAGFLTVFASELSILTLTV
ITLERWYAITYAIHLNKRLRLSVAVRVMMLAWLYAVTMATLPLLGVSGYSKTSICLPMETVDGADQAYLLIL
LITNGLAFILICVCYAKMYCSIAGNNLAANTSDTTVAKRMALLVFTDFACWAPIAFFGLTAVSGYPLISVTH
AKFLLVFFYPLNSCANPYLYAILTKQYRRDLFILLARHGFCTKRAMKYKGGYSTNTWLNHHNVCVSGGTGGG
SGGPSRRISTLTQITTCGDWRSRVRDGSEESLGRQCSPSRARSISAELTVPSPMTMGLADRRLSDVGRRLQP
VAEVRDGRTSPKPGLLAPTSGSPHPIKNCYARMSFTPEQEALLLRYASDRQPSVTPSNARRRMSPADRDETV
PLSIYTPTTPDTITTPISPQLDHSV
>Pcla11898107/1-700
AAAQVGLARRRVAYTTTPAPLHQPPAVDPDADYQYVEHNEDFSNNGFGKIETSGPSDHHGSDIDEEIRSHDS
NPVGRGSESFNEPDGIRLSKEYDPLPCVNGLCPNTYRFSQDGINYTFIPRHPFNVSNDFGSSEAGGSQPPLE
PETTGRSHPNNGSASVVEVPVGHTHKGQETFHPEVIVNAEVRIVCEGNLSNKNYRDVQCVPEPDAFNPCEDI
MGNLGLRVAVWVVVVTAVFGNLAVMVVLMSTRFTMTVSKFLMCNLAVADLCMGLYLLIIAAMDLHTIGVYFN
YAITWQNGPGCKVAGFLTVFASELSILTLTVITLERWYAITYAIHLNKRLRLPVALKVMVLAWLYALTMATL
PLLGVSGYSKTSICLPMEAMDGGDQAYLLILLITNGLAFILICVCYAKMYCSIAGNNLAANTSDTTVAKRMA
LLVFTDFACWAPIAFFGLTAVSGYPLISVTHAKFLLVFFYPLNSCANPYLYAILTKQYRRDLFILLARHGFC
TKRAMKYKGGYSTNTLLNLHNVCVSGGTGGGSGGPSRRISTLTQITTCGDWRSRVRDGSEESLGRQCSPSRP
RSISAELTVSAPMTIGLTDRRLSDVGRRLQPVAEARDGRAPNKLCSLAPNSGSPHPIKNCYARMSFTPEQEA
LLLSYASDKQTNNSWQNTGRADGGEALPMSSYTPTTPDTISTPISPQLDHSV
>Cmae_GPA2_GPB5_R1/1-1541
MTGRNLLLPRTAPPIFVKVLPPLLLVVLCCCAPANSASSVGRQGPKGDAGEPRSRDVLSSVWRHGVELHPLN
NDDSKIPEGDGEVVEAKTWDSDDEDYSDSRSVALQKKRLYQREYQVNRKIAHRSHVSLDADERSLENRKRSS
SSSFVSLDWRQTTSSSGGTGPRDIRPGNWPQETGEFERLSNGDESSRRKASPSQHKSSIMREREEWRQTATG
GELLSRRGREVLEDNTPNDFQVEKNIARFTSDGSENPNHSSTSHEEQLAIGTDGTSDIGNYGMPVDYKPEHI
LPNIDSATFPHREYERHSRTGTMPVETPDTGFSDWGTDTNENLEIGHVDNIPYEEVLEREDAVLAANTLMIQ
QPELQDPGCECWKTDTLKAYWECSCWNCDLNQVPTNFSVPVSIITLSSVRLKTIRNDSFTRYRNTLNDLVLD
QMDDLTTIEAGAFKGLNHLRSIYIHSASKLRTMPNLTFNEDNTKLMIFRITNSGLEEIPYIENAASGNIIHM
IEMDTNRIRKVGSRSLHVMVDLLSLNYNLIEEVEREAFAGSQIAKLSLKGNSRLRSLHLEAFKGIGSLRTLD
LSETSITSLPTMGLTDLEVLFLQDTPSLKVFPSVYSFKNIEKAHLTYPYHCCAFQFPQQHDPMRHKESMRKM
EQRCSDVTSPNPVLVATTTRPRRRRVKVSQETSASPLESRPSGGVYGQTLPDYNQEHGSPEERWGSVSHGEG
WGTVSLSSPGTGDELVGNAKRHERSRQFERPQSSSESSTEKLLHSISSQRRKEISETTTDSEYLNLPPTHAR
HSGHHARLLKPQHEPDIPGAEGSGHPSLRPKGRFRRGSHTQLELWLAKATRSQEKTKVAFRHESHFGQQAAA
LIREPELLTFPRPEKRDPYKDHQNFHSDSPKKEFIGGGVGNSFPIPLGFGSFNNTFPKVPQSVINKTNTSSQ
GWDGHVWPEHAPPLDSGDEPTYLLNAPAAHPAEHHKDEVGGTFHPAVFKSEPVGEVWHKGHEDGGTKHPSTW
LHEQVNISSKNATIYIACGNLSKDYHDVQCEPGPDAFNPCEDIMGNLALRLAVWVVVVTAVFGNLSVMIVLM
STRFKMTVSKFLMCNLAVADLCMGLYLLIIAAMDLHTIGVYFNYAIYWQNGPGCKVAGFLTVFASELSILTL
TVITLERWYAITYAIHLNKRLRLSVAARVMVLAWLYALTMAGLPLLGVSGYSKTSICLPMETADTADQAYLL
ILLITNGMAFVLICVCYAKMYCSIAGNNLASNTSDTTVAKRMALLVFTDFACWAPIAFFGLTAVCGYPLISV
THAKFLLVFFYPLNSCANPYLYAILTKQYRRDLFLMLARHGFFTRRAMKYKGGCSTNTWPNQHQVCVSGGPG
GGGGSVGPSRRISTLTQITTCGDWRARARDGSVESLSRQASPPRLRSISAELAVPLAVPHVGGCDRRLSDVC
RKLQPVAEVHDGRASPQPAAATSGSPHPIKNCYARMSFTPEQEALLQRYASDRQSSTTSANPRRRSSATDSR
DDPLPLSLYTPTTPDTITTPISPSIDHAV
>Pcla1990297/1-1257
MINVVQLVTFLISSGVLLPVARSSASILPGGVTEQAMSDNTHRASLVQAAYKNSLPVYAQSGLVGDAEGEDI
ATTADGGVSCPPGMWCSNGSRCVPQNATCSGLAECPDESNEAVTLCGCLPDEYQCRNTCIDALKRCDTESNC
DGGEDEQHCETWVCPASHYKCTNGLCVPSYAVCNFVDDCHDNSDEQQCHYRKCFYGEFRCANGECVRPGLVC
DGHKDCIDGTDETQCQPEDFVVCASRRRVHRFFWCDGWPDCADTHADELNCGECEEHQFRCPDSQCVSAGNV
CDSQCDCTDCADERDCGRFYTRVSGVAVCEVGQAITCVVSANQRHKDRCVAADRLCDGFNHCHNGDQLSDET
GCRQRDECVGTGEDGSWFHCSEGRCISARLRCDRKFDCLYGEDEKDCPVVECQEKEWQCASGQCVQLADRCD
LHFHCLDKSDELNCSDHPCGPGQVKCHTGQCLPQSYWRDHIPDCPDKSDEIFSEKEISGCVPGAFRCATSGQ
CIPAERRCLLSRDRHLSCADGSHLLDCKLLQCPAGMYKCLSGPCLDASRKCDGIIDCPETWDDEDFCPFQCS
MQVPECQCYDVQANCSGLGLKYFPDIENNIIRFHLADNNLSVSLQEPIRHYDQIIYLDLSRNHIQHLGNGTF
KYLLRLLILMLSDNNLTSLSEGTFQGLHNLRTLNLNGNKIAFISPVAFYGLSALPTLDLSHQRLSVISARAF
AGLRNLTTLNLSHNMLTVLDDAVFTGLRNLKKLDLTHNAIETFSDELFHHIPRLHHLETDEWRLCCLARHVD
KCLPVADEFSSCEDLMSNLVLRVCIWILGFIALLGNSFVIIWRSVYSSGNKMHSFLIVNLGVGDFLMGVYLV
IVAAVDLQYRGVYAAYELSWRTSSLCQLAGFISTFSSELSVFTLTVITVDRLIVIKFPFGVRRKEGSVTRMV
MAGVWVLVGLLAALPLTRLQYFHNFYGRSGVCLALHITNEKPSGWEYAVFIFLVLNLLSFGVIAVSYVLMYV
AARDTHSAARADTNVRGGDGGMAKRMSLIVATDAACWLPIIFLGIASLCGVTIPPRVFSWIAVFVLPLNAAI
NPVLYTLSTAPVRKRLVSLRQSVASKHSRSASAVSGGRQPSTYKTRISTEVTDLAHPGDPDGRVTPKSSVCV
YAAAATNRRSSEVLHYVHRSPEGTKDKANNDPGAAVPSSLNGGNGIHVLLCQQESSSSEAFQDDKDPGAREL
VPLEELTAVLPGTKKSSIRKLNRRRNLSDNRYD
>Pcla188581/1-1218
MRLSALFLILAGTIFPASSKSASLVSPGVSAEWDNSHAKPHGYSQYNHDQPPAARNAVMETGVEVWASQEQE
LEEGSGGGGAEGVSCQAGTFRCWDGSQCVPMNATCSGVAECRDESDEAVAHCGCKPGEYQCQDTCIDALWRC
DTVEDCDGGEDEEHCETWECPVSHYKCTNGLCIQSDAVCNFVDDCHDGSDEDSDAHKCPYRKCFYGEYKCAN
SECVRPGLVCDGIPNCIDGTDETQCQPEDFVTCASGKRVHRFFWCDGWPDCDDNHADELNCGECDQQQFRCP
NSQCVLAGNVCDSQCDCSDCADESDCGHIYTRVSGVAVCEVGASITCVVSASQRHKDRCLAANRLCDGLNHC
HNGDQLSDETGCRQRDECVGTGEDGSWFHCSEGRCISARLRCDRKFDCLYGEDEKDCPVVECQEKEWQCASG
QCVQLADRCDLHFHCLDKSDELNCSDHPCGPGQVKCHTGQCLPQSYWRDHIPDCPDKSDEIFSEKEISGCVP
GAFRCATSGQCIPAERRCLLSRDRHLSCADGSHLLDCKLLQCPAGMYKCLSGPCLDASRKCDGIIDCPETWD
DEDFCPFQCSMQVPECQCYDVQANCSGLGLKYFPDIENNIIRFHLADNNLSVSLQEPIRHYDQIIYLDLSRN
HIQHLGNGTFKYLLRLLILMLSDNNLTSLSEGTFQGLHNLRTLNLNGNKIAFISPVAFYGLSALPTLDLSHQ
RLSVISARAFAGLRNLTTLNLSHNMLTVLDDAVFTGLRNLKKLDLTHNAIETFSDELFHHIPRLHHLETDEW
RLCCLARHVDKCLPVADEFSSCEDLMSNLVLRVCIWILGFIALLGNSFVIIWRSVYSSGNKMHSFLIVNLGV
GDFLMGVYLVIVAAVDLQYRGVYAAYELSWRTSSLCQLAGFISTFSSELSVFTLTVITVDRLIVIKFPFGVR
RKEGSVTRMVMAGVWVLVGLLAALPLTRLQYFHNFYGRSGVCLALHITNEKPSGWEYAVFIFLVLNLLSFGV
IAVSYVLMYVAARDTHSAARADTNVRGGDGGMAKRMSLIVATDAACWLPIIFLGIASLCGVTIPPRVFSWIA
VFVLPLNAAINPVLYTLSTAPVRKRLVSLRQSVASKHSRSASAVSGQQLHPHLLKRSASAASGQPVYPNSYL
IKRSASLPLCIVGNTATRNCGPILISQNGNTHTGKTHNNHINEVCGADELLCHESLRLSYVDEADE
>Parg1870374/1-1244
MMIYTSLLLIQGILLLCSASSGSLLTGAVTEQNLTDAERHHNNHTRQSTTAATEVELGTGGQQDSSPERNLC
QPGMWRCWDGSHCIPENATCSGVAECPDESDENVAVCGCLPNEYQCRDECIDILKRCNTDRDCTGGEDEKNC
ETWICPTTHTKCTNGFCVPSSALCNFVDDCGDASDEQNCSYPVCFASEFTCDNGQCIRPMLVCNDVQDCQDG
TDEAQCQPEDFAVCGSGRLVHRFFWCDGWPDCEDNHADELNCGECGEQQFRCPNSQCISLSNVCDAQCDCVD
CADEQDCSRYYTRTSGVAVCEIGRATLCVHAREERDKDRCVAADSICDGTTHCYNNIDQVFDEMGCQLDKED
GVCEIPEETEEGFPCSDGRCVPARFVCDRKVDCLYGEDEHDCPALECQEDEWQCASGQCVPLTGRCDLTFHC
HDKSDEMNCSEHQCGPGQVKCHTGQCLPEDYWCDLTTDCPDQSDERYCEEVSPECEPPGFLCANGRQCIPPE
EQCIVFDDRHRGCADDSHLINCKSLECPAGMFKCLSGPCLDSSKQCDENIDCPDSWDDEDYCPFRCSKMAEC
RCLDVEADCSGLGLQYFPDIEKRLNNLIFADNNLSVTLQEMAIQNYDNIISLDLSRNHIQYIKNGTFSNLWQ
LRILVLSENNLTSLTEGAFDGLHNLRTLHLNGNQIASLGPVAFYGLRVLPTLDLSHQGLSHIAPRAFLGLRN
LTTLSLSHNLLKNLDDAAFSGLRNLKKLDLTHNAIEVLSDKMFHHIPRLRYLETDEWRLCCLARHVEKCLPE
GDEFSSCKDLMSNLVLRVCIWILGLIALVGNSFVILWRSLYSSGNKMHSFLIVNLGVGDFLMGVYLIILAVV
DLQYRGVYAAYEPSWRSSSLCQLAGFISTFSSELSVFTLTVITVDRLIVIKFPFGVRRMEKSVIRMVMAGVW
VLVAILSGLPLTYLDYFSNFYGRSGVCLALHITNEKPSGWEYAVFIFLVLNLLSFGVIAVSYVLMYMAARDT
HTAARMGAQARAGDAGMARRMTLIVATDAACWLPIIFLGIVSLCGVTIPPKVFSWIAVFVLPLNAAINPVLY
TLSTTPVRIKLGHMRASVSSRKWRSASAISAVSSLASSFKTRTTNDLTNPGRASDGEARIPNVKSSLCVYTP
AAPCSRKGVHLGQNPDVGKNKGASSPLSADDEDEEVHKLVCLQDSSAPTAAQDGKVPWAKEMVTLGEPIVTH
PTTKNASRKVNGEGSATNNH
>Sver_GRL101/1-1254 ARK36624.1 G-protein coupled receptor GRL101 [Sagmariasus verreauxi]
MVAMLLYSPLLLLPGLILPSSPSSASLLAGDVIEQSNTDTGRHNSHTHQSTTAETEVEPVTTRQWDSLSERD
LCQPGLWQCWDGLHCIPENATCSGVAECPDESDENVAVCGCLPNEYQCRDECIDILRRCDTTRDCTAGEDEE
HCETWVCPMSHYKCTNGLCVPSYAVCNFVDDCGDASDEHNCHYRKCFYSEFKCDNGDCIRPGLVCDDIQDCS
DGTDEAQCQPEDFAVCGSGRRVHRYFWCNGWPECDDNHADELNCGECGEQEFQCPDSQCISLGNVCDAQCDC
VDCADEQECSGYYTMNSGVAVCEVGQATTCIVSQKKRENDRCVSTENICDGMNHCYSGNQVSDETGCLLIDK
ENGKCEWAGEKGKWFPCSDGRCIPVRFLCDRKIDCLHGEDEYDCPSLECQEDEWQCTSGQCVPLTGRCDLSF
HCRDKSDEMNCSEHQCGRGRVQCHTGQCLPEDYWCDHTNDCPDKSDELFCEELGSECEPAGFLCANGRQCIP
AEERCIKFDDRHRGCVDGSHLLNCKSLECPAGMFKCLSGSCLEASKQCDGPIDCPETWDDEDYCPFQCSMMA
EECRCQHLEADCTGLGLQYFPDIEENINRFIFADNNLSVTLQEKAIQDHDNMVYLDLSRNHIQHIKNGTFRY
LWRLRILILSQNNLTNLTEGAFDGLHNLRTLHLDGNQIASLGPVAFYGLAALPTLDLSHQSLNLISPRAFVG
LRNLTTLSLSHNLLASLDDAAFSGLRNVKKLDLTHNAIQVLSDKMFHHMPRLLHLETDEWRLCCLARHIEKC
LPEGDEFSSCEDLMSNLVLRVCIWILGFIALLGNSFVILWRSFYSSGNKMHSFLIVNLGVGDFLMGVYLIIV
AVVDHQYRGVYAAYELSWRTSSLCQLAGFISTFSSELSVFTLTVITVDRLIVIKFPFGARRVEGSVTRMVMA
GVWILVAILSGLPLTYLDYFHNFYGRSGVCLALHITNEKPNGWEYSVFIFLVLNLLSFGVMAVSYVLMYMTA
RDTHTAARTGAQARAGDAGMATRMTLIVATDAACWLPIIFLGIASLSGLTIPPKVFSWIAVFVLPLNAAINP
VLYTLSTAPVRKRLDHMRQSVNSRQWRSASAISAGSLLASSFKARMATELTDLGQASDGEARAPNTKSAVCV
YTSSAPRPQKVVHYVQNPDVDEKKSINGSGASLRPSINGGDDEGHRLLCPKNSSALQGVQEGKDPGALELVP
LEELNTTLPATKSASRKLSGRKNLSDNRYN
>Nnor_RelaxinRa/1-258
NSFVIIWRSIYSSGNKMHSFLIVNLGVGDFLMGVYLIIVAVVDLQYRGVYAAYELAWRTSSLCRLAGFISTF
SSELSVFTLTVITVDRLIVIKFPFGVRRVKGSVTRWVMAAVWVLVGFLSALPLTHLEYFNNFYGRSGVCLAL
HITNEKPNGWEYAVFIFLVLNLLSFGVIAVSYVFMYVAARDTHTAARTSTETRGSDGGMAKRMTMIVATDAA
CWLPIIFLGIASLCGITIPPKVFSWIAVFVLPLNAAINPVLF
>Pcla1990299/1-863
MDCLKGEDESDCVTVECAAGEWQCVSGQCISEALRCDLHFDCYDKTDELNCSSDQCGSGQAKCHTGQCLPLS
YWCDHIPDCPDQSDELYCEAVTECGPEEFLCASGRQCIPMADNCIVPTDRHHGCADGSHLHHCKPVKCPAGM
FKCRSGPCLDAARQCDGNIDCPETWDDEDFCPFQCSRKVPECQCYHLEANCSGLALKYFPDIEDNINRLILA
NNNLSVTLQEMPIEGHDNIVYLDLSRNNIQHLKNGTFRHLWRLRILLLSDNNITALTEGAFLGLHNLRTLHL
NGNLIGSLGSLAFYGLGALPILDLSHQLLSRVFPGAFVGLRNLTTLTLSHNQLTVLDDAAFTGLRNLKKLDV
THNAIVTLSDKLLHHIPGLTHLETDEWRLCCLARHVEKCLPVADEFSSCEDLMSNLVLRVCIWILGFVALLG
NSFVIIWRSVYSSGNKMHSFLIVNLGVGDLLMGVYLLIVAAVDLQYRGVYAAYELSWRTSSLCQLAGFISTF
SSELSVFTLTVITVDRLIVIKFPFGVRRKEGSVIRMVMAGVWLVVGLLAALPLTRLQYFSNFYGRSGVCLAL
HITNEKPSGWEYAVVVFLVVNLVSFGVMAVSYVLMYVAARDTHSAARTDTDARNGHGAMAKRMSLIVATDAA
CWLPIIFLGIASLCGVTIPPRVFSWIAVFVLPLNAAINPVLYTLSTTPVRKKLSHLRQTVSSRNTLSASAMS
GSRVASLYKVRGSTDVTDIVRQGDTNGRSSVATSPTSVFTTSTSLSPEAIPYVFTSPEVEPQEVVPNGPGSS
LLLSVSGAAERVPVSLCPHDSLSAQECHQSQGPRGLEFVPLEELAITLPGAKKASSRKINRRKNPSDNRYD
>Hame11367910/1-1141
MCGCLPGEYRCPDQCIDQLKRCDTYTDCTGGEDELDCESYTCADTHYKCDNGFCVPRDVLCDFDDDCGDSSD
EHYCLYRKCYEEEFTCDNGECVFPGFVCDGEPKCSDGSDETHCQPEDFAVCKSGRLVHRHFWCDGSADCADN
HADELHCGECREDQFLCPNGRCILQGNVCDAQCDCLDCADERNCSRFYTTRSGVAVCQLGQSIRCGILTGDR
QEERCVAAEYVCDGIDHCHIGKKRLSDELECWHMSKPCLPPEGEVEPWVQCSDGRCVPKSLLCDREGACPNG
HDANGCPVMTCKEGEWQCFSGQCIPLQHHCDGKFYHCNDSSDERNCRKVNEKCTSDWRPCSDGRCIPGAFFC
DEKVDCLNGEDEDNCTATVECGEGEWQCSSGGQCVNVSYRCDLYFDCNDTSDELLCSDHECDQDHMKCHSGQ
CVRRDYWCDYVVDCFDKSDEMYCEINIGCEEGQFQCASGQCIPSEDRCVVHQGTTRRGCGDGSHLLNCKGSN
GTTCGEDMHRCLSGPCIHHSDICNEKINCPNTWDDESNCIFSCSKNAAKCRCFNVEANCSSLDLQEFPDTEE
QINIFIFADNYLNVTLEAKPIRQNMSRAIHLDLSSNHIAHLRNNVFAHLWRLKILDLRDNHLTNLTANAFNG
LLNLRSLHLSGNSITSLASHAFYGLTSLATLDLSYQGLTHISSNAFLGLRKLATLSLSHNKLGHLHHKFFSG
LQNLKKLDVSHNSIVTVNYNTFQHIPKLKFLVLDEFRQCCQVRHIARCVPEADEFSTCEDLMSNLVLRVSIW
VLGLVALFGNTFVIIWRSAFSSFNKLNSFLIVNLALGDLLMGFYLIVVGGVDLHYRGVYAEHQLFWRTSWLC
QMAGFLSTFSSELSVFTLTVITVERLRIIMHPSHNKSTKPTKLVMAGVWIVVGVLATLPLVNREYFNNFYGR
SGVCLALHITQEKPSGWEYSVFIFLGLNFVSFGVIAVSYVLMYFAVRKTRMEAARISRREDENLAKRMTLIV
ATDAACWLPIIILGVVSLYGVDVPPKVFSWVAVFILPLNAAVNPVLYTLSTSPVRKKLGTIRQSLSSRNSGS
ATGIPLPPIKRPRESTLSSDVVKTSDKGTAVNTKDTVCVYKPGTAHTQDVLTCLHKSPEAV
>Nnor_RelaxinRd/1-254
NTFVIIWRSAFSSFNKLNSFLIVNLALGDLLMGFYLIVVGGVDLHYRGVYAEHQHFWRTSWLCQMAGFLSTF
SSELSVFTLTVITVERLRIIMHPSHNKSTKPTKLVMAGVWIVVGVLATIPLVNREYFKNFYGRSGVCLALHI
TQEKPSGWEYSVFIFLGLNFVSFGVIAVSYVLMYFAVRKTRMEAARISRREDENLAKRMTLIVATDAACWLP
IIILGVVSLCGVDVPPKVFSWVAVFILPLNAAVNPVLY
>Pcla1678297/1-425
MTNTVLRVCVWVLGSLALSGNLLVIVWRFLYHTDNRVHSFLITNLALGDLCMGLYLLIIAAVDVHYRGVYFI
YDAVWRTSPLCRLAGFFSTFSSELSVFTLTVITLERLVVIIFPFRVPRLSMRWTKVIMGVVWACVGLLAALP
LTDIHYFRNFYGRSGVCLALHITHEKPSGWEYSVFVFLVLNLVSFSVIAGSYWGMYQAARTSSAAVRSDQQV
RESSMATKMTLIVVTDAACWLPIILLGLVSLAGVPIPPQVFAWVAVFVLPLNAAINPLLYTLSTTPFLGKAR
ERVVDVRHSFRWSILRRTASPTTGVSVSGEAAMVVKPSDVTAPTIVLSLANHRYQPRQLCTQLSATNSSTHT
SILNNTHKTPAQHRCEMRSLGTSLGEVPAQGEIIPLSDLTSEDHAILAIHLSRRKPTRHRPDLYD
>Nnor_RelaxinRb/1-256
NILVIVWRLLYENDNKVHSFLITNLALGDLCMGLYLLIIATVDINYRGVYFIYDALWRTSSLCQLAGFFSTF
SSELSVFTLTVITLERLVVIVFPFRVLRLSMRQTKVIMGVVWACVVLLAGLPLMDTHYFRNFYGRSGVCLAL
HITHEKPSGWQYSVFVFLALNLVSFSVIAGSYWVMYRAASSSSAAVRSDLQRRESSMARKMTLIVVTDAACW
LPIILLGVISLAGVTIPPQVFAWVAVFVLPLNAAINPLLY
>Pcla1718362/1-494
MSNINEIHFTGNALHTLDNGTLVGTSSLSHLQLSSNNISDLPDGFFIHNTNLQRLELNDNNLAQLRPAMFCG
LRNLLNLYIERNKMDHIGEEVFTEMPRLQFLYLGTNLLRTVAPGAFCGLHHLHLLSLERNHLITLANGTFSG
LAQLKTLVLQDNGMRHLEQGAFSDLVSVESMNLEGNNLEERPETDVFGEMTSLEYIYFDEFRLCSLALHVRV
CEPKGDGISSVEHLLDSLVLRVSVWVMGVLACAGNLLVLIGRLVVKETNKVHSFYIKNLSLSDLLMGVYLFI
IASYDAFFRGSYIRHEYSWRRSWQCNLCGFLSTLSSEASVFTLTTITLDRYFSIVHPLTLKERTLPIAVGVM
VATWSLAALLAILPLLGIHYYGDNFYGSNGMCLPLHIHDPYAKAWEHSAIIFIGFNLVAFMFIAYAYGRMIL
AIRESQMSLRSTQEKQDRILVKRFAFIVGTDFLCWMPVIIIKVIALGGQCLLNCLYGFQTVH
>Hame1936675/1-793
MAVRGTWACGGAACGIPPFLRLLLLVLLTVSLQCRVAWAALLRPVNTDGSCEPRWFHCGENGTMCVEQRFVC
DRDEDCPSGEDELNCLDDKGDSSVMKEILDKPVVPWEERQKCNLKTYPPYCLCRMESRIHCKNLNLTSVPQD
IDENVTALLLGNNSIILTSDSFTRYPKLTLLHLQNNRITSLPPGVFTPLTKLNKLFLSDNKLSWGRGESVGG
LRALTQLKMLHLSHNAITQFDAVLTLLPRLASLWLNFNQVTLRGREMSPHAHNLTDLALEYNLVEELTEDSL
KGFSGLEGLYLRHNKIKVIHDGAFQHLDKLLDLELNYNRIEHLHASTFKGLISLVNLNLEGNPLVVVAALTL
IQLPKLDSLRMENIELTTDLLVNISADLTPSVHTRNVTHAYFKRFRYCGYLLHVLDCRPKTDGVSSFEHLMV
RMELRVAVWLVALVTLVGNLMVLGGRVLSRDDNKILSLFIRNLAVADLLTGFYLVVVAAKDLQFRSEYHEHA
YYWMTSWQCTLTGVLAMTSAEVSVLILSFMSVERWVCITWPLAAPKLSLEGAKVALTCIWALGFLLAVTPVL
YYQGQPRFYGTNGLCFPLHLDDPWVPGWLYSALIFVGLNQIGVVLILMSYTGMFCSIRRTRANTPLSLGDRE
FAMRFFFIVFTDCLCWTPIIILRIMALADIPITPKLYAYVVVVLLPINSALNPFLYTFTTTKFRSQVRRFLT
GRGVCRWPHRRDSDSEVTRTSFFRSATYRLTNGRGDLLHLHNGASHNLDDTTLAEVSRVSLVKDEISKAETK
L
>Parg1694848/1-790
MTPSVLWVGTWSTSSSLLLLLLLLSASRWRPSASTAVLQPVYQDGSCEMGWFHCGDNGTVCVEQRFVCNREE
DCPAGEDEQDCLDDKGDSNMTKTILSKPVYRWEERHRCSLSHYPPHCLCRIETRIHCKNVNLTRVPQQIDTN
VTALLLGNNSIRLIPESFHRYPRLKLLHLSKNSLTSIPAGVFSGLANLTKLFIANNQLSTQGPGTLEGLRSL
KHLELLDLSHNAFRQLDPVLGLVPSLSSLWLNSNQVTLKDREVVQQAYTLKELFLENNLVQELTQESLRGLS
GLETLYLRHNKISVIHGGAFQDMDQLVDLELNYNRIQHLPTDAFRGLKSLIILNMGGNPLMVVPRHTLRPLL
SLDSLRLEETELSTSVLLNISADLTFGDLAPNVSHAYFKRFRYCGYLPRVPDCWPKTDGVSSFEHLLVCVEL
RVTVWLVALATLAGNLTVLGGRVLSRDDNKILSLFIRNLAVADLLTGLYLVVVATKDLQFRAEYHEHAYYWM
TSWQCTVTGVLAMMSAEVSVLILSFMSVERWVCITWPLGTPKLSLEGAKVALACIWATGFLLSVLPVLCYRG
KQRFYGINGLCFPLHLDDPWVPGWLYSALVFVGLNQLGVVLILLSYTGMFCSIRRTRANTPLSLGDREFAMR
FFFIVFTDCLCWTPIIILRILALADLQISPKLYAYVVVVLLPINSALNPFLYTFTTTKFRSQVLRFLTGRGV
CRWRPRRDSESEATRSSFFRTTTCKLAGGGRDLPTLHNGATQTVDDSLAPEVSRVSLVRDEITKTETTKL
>Pcla11829214/1-780
MRAWPGRPLLLLSTHLLLLLLPSRVFTSPAVLHPLLWDGTCEVGWFECGHNSTLCVEQRFFCNGVRDCPGGH
DEVNCVPSSGDSSAAKAILNKKKLLHEEIHSCSLTRVPAFCMCRIETLLHCKAANLTSVPQDLDTNVTGLLL
GNNSIVLTPDSFTRYPSLTLLHLENNGLRSIPRGVFKPLTNLAKLFLAKNHLGRSDGLRPSLEELGALPSLH
HLDLSYDSLTQFDLLLDLAPGLKALFLNFNRVTLRGREVSPNAHSLKDLFLEHNLVEELTKDSLRGFTGLEA
LYLRHNKIRVIHPGAFMELHSLLDLELHNNRIQSIHPETFEGLTALVNLGLKGNPLVVVASDTFRTLPKLDS
LGLADMELSVEQLLNVSRDLAHNAVTHAHFKRFRYCGYFPRVPNCSPKTDGVSSFEHLLVRLELRVTVWLVA
AATLVGNLTVLGGRGLSRDDNKVLSLFIRNLAVADLLTGFYLVVVAVKDLQFRSEYHVHAYYWMTSWECTIT
GVLAMTSAEVSVLILAFMSVERWVCITWPLAAPKLSHEGAKLALACIWALGIVISIIPVMYYRGQQGFYGTN
GLCFPLHLDDPWVPGWLYSALVFVGLNQIGVVLILMSYTGMFCSIRRTRANTPLSLGDREFAMRFFFIVFTD
CLCWTPIIILRIMALADIDITPKLYAYVVVVLLPINSALNPFLYTFTTTKFRSQVRRFFTGHGMCRWPPRRD
SDSEVTRTSFFRSATCRLTNGRDILHLHNGASHAVDDTTVAEVSRISLIKDENTMAETKL
>Nnor_RelaxinRc/1-254
NLMVLGGRVLSRDDNKILSLFIRNLAVADLLTGFYLVVVAAKDLQFRSEYHEHAYYWMTSWQCTLTGVLAMT
SAEVSVLILSFMSVERWMCITWPLAAPKLSLEGAKVALTCIWALGFLLALTPVLYYQGQQRFYGTNGLCFPL
HLDDPWVPGWLYSALIFVGLNQIGVVLILMSYTGMFCSIRRTRANTPLSLGDREFAMRFFFIVFTDCLCWTP
IIILRIMALADIPITPKLYAYVVVVLLPINSALNPFLY
>Dmel_Lgr4_PB/1-806
MCIAHLPITFTLAILLAIASNEGAQGVESATRTAIEAIRTGIGTKPETEIADATEAEAPVREVISLLGIIDG
AESDILVPDADDKCPGGYFHCNTTAQCVPQRANCDGSVDCDDASDEVNCVNEVDAKYWDHLYRKQPFGRHDN
LRIGECLWPNENFSCPCRGDEILCRFQQLTDIPERLPQHDLATLDLTGNNFETIHETFFSELPDVDSLVLKF
CSIREIASHAFDRLADNPLRTLYMDDNKLPHLPEHFFPEGNQLSILILARNHLHHLKRSDFLNLQKLQELDL
RGNRIGNFEAEVFARLPNLEVLYLNENHLKRLDPDRFPRTLLNLHTLSLAYNQIEDIAANTFPFPRLRYLFL
AGNRLSHIRDETFCNLSNLQGLHLNENRIEGFDLEAFACLKNLSSLLLTGNRFQTLDSRVLKNLTSLDYIYF
SWFHLCSAAMNVRVCDPHGDGISSKLHLLDNQILRGSVWVMASIAVVGNLLVLLGRYFYKSRSNVEHSLYLR
HLAASDFLMGIYLTLIACADISFRGEYIKYEETWRHSGVCAFAGFLSTFSCQSSTLLLTLVTWDRLMSVTRP
LKPRDTEKVRIVLRLLLLWGISFGLAAAPLLPNPYFGSHFYGNNGVCLSLHIHDPYAKGWEYSALLFILVNT
LSLIFILFSYIRMLQAIRDSGGGMRSTHSGRENVVATRFAIIVTTDCACWLPIIVVKLAALSGCEISPDLYA
WLAVLVLPVNSALNPVLYTLTTAAFKQQLRRYCHTLPSCSLVNNETRSQTQTAYESGLSVSLAHLGGGVGGG
SGRKRMSHRQMSYL
>Cmae_Relaxin_R1a/1-794
MVVARVGRREGPPPPSPLLLHLLLHLLLLLQYCSSSAVRLESVNPNGSCPVGWILCTSTSDVCLEQRFFCDQ
KEDCPDGEDEGEEKCVPDEADGILTTKILDKEILAPENISRCDLKRVPPGCYCHLGTHLVCRNAHFTAIPQN
LDPNVTSLLLGNNSIVLSSDDLQLYPRLNQIFLDHNKITFLPPGVFRNLSLVKVFLSHNLLQDEPTSLEGLS
SLSRPSYLHLCHNLISDIDLVLNLVPGLLSLWINYSPVTMTNRKVSPNAQSLTELWMEGNKVKLTTGAFKGF
TNLESLYLRYNGIAEVHSRAFEDLHNLKDLELNYNMIQHLGSESFVGLDSLISLNLDNNPLLTIHASTFQPL
TSLASLWMDSVELSTELLMNISTDLVRDETHPANLSHVIFKRFRYCGYFPHVPDCYPKTDGVSSFQHLLVRL
ELRVGVWVMSLLTLLGNLMVLGGRVFSRDDNKILSLFIRNLAVADLLTGLYLLVIAVKDVEFRDSYSDHAYH
WMTSWQCTITGVLAMTSSEVSVLILSFMSVERWLCITWPLAAPKLSLSGAKMALTLMWLIGVALALAPVLYY
RGQHQRFYGTNGLCFPLHLDDPWVPGWLYSGLLFVGLNQLGVILILISYTGMFYSIRRTRANTPLSLGDREF
AMRFFFIVFTDCLCWTPIIVLRIMALAEVDLTPEFYAYVVVVLLPINSALNPFLYTFTTTKFRSQIRRFLSG
HGLCLCVWVPRQDTDSETTRTSFFRSATLKLTNGRDLLPAHNGTAPTHTVDDTVAEVSRASVGKEETVKVET
KL
>Glat_LGR2/1-793
MRIARVGVREAGGPPSLLHLHLYLLVLLVLQFSSTSAARLEPVHPDGTCPVGWFPCGSPGEVCLEQRFFCDK
SEDCPDGEDEGEDCVPDEADGTLMEEMLKKKIHPPEHNAQCHLTFFPPTCYCRLGTHLVCRNAHLTAVPQDL
DPDATSLLLGNNSIVLTSDAFQPYPRLTQIFLDHNGITALPPGVFRGLPLDKVFLSHNLLEDDPASLEGLRS
LTNPRYLHLCYNLISNIDLVLDLVPGLLSLWINYSRVTMRNRKVSLNARDITELWMEGNRVELTKGAFRGFT
NLETLFLRHNRITDVESHAFEDLRKLKDLELNFNMIRHLRSDSFAGLQSLASLNLDNNPLLTVHTSTFKPLV
NLVSLWMDDLELSSELLANISTDLHHESRTANLTHVGFKRFRYCGYFLDVPDCSPKTDGVSSFQHLLVRKEL
RVGVWLVALLTLLGNLMVLGGRVFSRDDNKILSLFIRNLAVADLLTGVYLLVIAVKDLEFRARYSDHAYYWM
NSWQCTFTGVLAMTSSEVSVLILSFMSVERWLCITWPLAAPKLSLGGAKMALSLIWLLGLSLALAPVLYYRE
HQQRFYGTNGLCFPLHLDDPWVPGWLYSGLLFVGLNQLGVILILVSYTGMFCSIRRTRANTPLSLGDREFAM
RFFFIVFTDCLCWTPIIVLRIMALAEVDIKPELYAYVVVVLLPINSALNPFLYTFTTTKFRSQIRRFLTGRG
VCLCVWVPRQDTDSETTRTSFFRSATLKLTNGRDLLPALNGAAPTHTVDETTVAEVSRASLGRDEVVKVETK
L
>Dmel_Lgr3_PA/1-765
MVYGRSIAVGFCLMTVVLLLAAVIFYLSLGPCPAASFACDNGTLCVPRRQMCDSRNDCADSSDENPVECGLL
YGSKEIADKIVRNAIEKKQQRLISAVSNASGADSTTSMVPRNQSLTLNMTCDIVTYPKACQCGQGTILYCGR
YAKLRRFPRLSSEVTNLIIIRNNLTLRDNIFANFTRLQKLTLKYNNISRVPLGSFSGLFHLERLELSHNNVS
HLPHGVFLGLHSLQWLFLVNNHLHHLPVEQLRFFRRLEWLVLSRNRLTLRNVQLPKIPTLYEVYLDFNRIEY
IGEETFSQLDNLHLLDLQHNLITHIHGRAFANLTNMRDIRLVGNPIKELSGETFLHNTRLEALSLALMPIHI
SSSLMEPLNISFLNLTGIRYDHIDFEAINSMRNLTYIIYDRFFYCSMTPRVRMCKPSTDGVSSFQDLLSKPV
LRYSAWVMATLTIAGNVLVLWGRFIYRDENVAVTMVIRNLALADMLMGFYLVTIGVQDYRYRNEYYKVVLDW
ITSWQCTLIGTLAVSSSEVSMLILAFMSLERFLLIADPFRGHRSIGNRVMWLALICIWITGVGLAVAPVLLW
RTSTLPYYGSYSGTCFPLHIHEAFPMGWLYSAFVFLGVNLLLLVMIAMLYTALLISIWRTRSATPLTLLDCE
FAVRFFFIVLTDFLCWVPIIVMKIWVFFNYNISDDIYAWLVVFVLPLNSAVNPLLYTFTTPKYRNQIFLRGW
KKITSRKRAEAGNGNVATTTTGTATGSSQHPDDFTIFAKAAMRCH
>Cmae_Relaxin_R2/1-863
MDRKKITHSSFLKSLLKAKRLAFLHRGKRGLVFKKDGNNVLDPFYPRRRIQHGIEVTGAMSSGVREPPAAAR
THTHESPLKGTFNKTLPAVCWYDAQIKNQVHKTRRKRQVMTGDAATNLDTVTHLNSFDHDTGKLDYDNTTSM
LTSVNMTLEGEEEEPTQLNNEAQGAMGEEGAPSHTSEHLPQQPRGEVLDSCHCELSSHLTCVGTHIRNISDR
IVGEMKQLTVTKDDATSLEGRMLTRFIMLRTLSHTSGGLTKLPHHLFVKLDHLEHLYLTGNRIKVVEENTCL
GLNVLKVFFINRNRMTLFDLTCFQHTPALQDLNMAHNWLTLEGQRFPRLPNLTSLYLNNNLLANITNILLQQ
LTSVRILDLRDNRITTVHPSALSSLTHLQHLMMSGNRVTSVAGLFQGLNHLVMLKLEDLDLHDIHTKNFHIL
QGLKFVYFDTFRYCRYVPTVAICLPNFDGVTSTEDLLGWRTLRVAVWVMALVTLVANVLVIFCRAISRKDNK
ILKLFVKNLAAADLLMGVYLVVIGVQDAMTRGSFNSHALQWADSYTCIFAGALAMISSETSVFILSFMSLER
YLYISESLDGRTLSLRGARLCLAAIWLTSISLAFFPILWIRSFYGNNSVCFPLYINEPYLAGWQYSAFIFLG
LNFFSMVVIFGSYVGLFLNIRGTRLSTSRSSDENNFAFRFFFIVVTNCLCWLPIMCLKLAALAHVEVHQGFY
AWLVVLVLPINSAVNPALYTFSTSQFQLQMTGAVTTFRRLRYRHNSDTEALRHSSTRTGGSHLHHLHAATQP
PLLASVNAPLVEVSGIHLKNLPTPRPLARLSPRNLRNGLLLTEAPTLPEESLPPDDDAGDNMSNNGDSVVG
>Cmae_Relaxin_R3a/1-773
MKKKSASTYHFFLLTCLTCLAGWLPVHVTGMECEPGWFPCQSEEVCVERRFICDDHFDCLDHSDEWNCTDHH
VDDFVDMLFRKRPDEDSEKRRGRCELEEPPRECRCADLSLFCESRRLKAVPSPLPPTARYLDISGNTIPSLT
ASTFSRLPHLRVLVVIRAGVRELRRGVFSSMAQIDEIHLTGHDIHTLENGTMEGTASLTHLQLSSNNISDVP
DLFFLNNVNLKRLELNDNRLTRLRPAMFRGLASLRNLYIERNRMKHLEAHVFDEVPNLQFLYLGSNQLRTIA
QGTFRRLAHLHLLSLERNLLATLTNGTFHGLTRLKTLILQDNGVKEVEQGTFSQLLSVESMNLQGSHLQDGP
QTAVFGNMTSLEYIYFDEFRLCSLALHVRVCEPKGDGISSVEHLLDSLVLRISVWVMGILACVGNLVVLIGR
FVVKEPNEVHSFYIKNLSLSDFLMGIYLFVIASYDASFRGTYIRHEYTWRRSWQCSLCGFLSTLSSEASVFT
LTTITLDRYFSIVHPLTLKERTLRAAVVVMGCIWLLAVVLALLPVTGLTYYGDNFYGSNGMCLPLHIHDPYA
KAWEHSAIIFIGLNLVAFMFIAYAYGRMIVSIRESQSSLRSTQEKQDRLLVKRFAFIVGTDFLCWMPVIIIK
FIALGGVVIDKTLYAWLAVFVLPVNSALNPILYTLATKIFKQQVVKMVFNMSRWPTAPPRPAHDSNPSNSYV
TLYRGRFHAGQVSTRTSFTGSQRPRPSSLDARGFYRGREPPTIPCTCPPTCEI
>Dtin_GRL101/1-570 RWS03618.1  [Dinothrombium tinctorium]
VIKGNRLKNIEAFGFYGMSSLKSLDLSNQMLENISQNAFLGLRSLLTLDLSHNNLYKLEDGVFNGLHSLRSL
DLSNNFLSIISPRVFNGLTSLQVLATDEFKFCCLVNPSIQCSPEPDEFSSCEDLMSNIVLRFCIWVLGVIAL
IGNVLVLIWRVKLRATNRVHSFLISNLALGDLLMGVYLMIIACVDFYYRGVYIIYDNNWKKSNLCKLAGFLS
TLSSESSVFTLTVITLDRFITIIFPFRINRMKLSQTVAIMLFIWFLCICIAGIPLLNIDYFDNFYGRSGVCL
ALHITHHRPNGWEYSVFVYLVLNLTSLALIAVAYIWMFLFAHSSRRAARSVDVGKTDSTMARRIMIIVFTDF
FCWMPIIILGLCSLHGIKIPSQVYAWVAVFILPLNAALNPVIYTLSTPLFLGGAKRNMFNFHASFLHSETQR
SSLGSYSCQNNEAKNRFQRAFILDTSPPHNKRNSKRFKDRNKTKFNENELTSESNSKNSRLEESHRLSARFG
RTKLSSKQESPKLIVTADPCTSRAKNSQHPDSNLELKIRSRESKIYKQCNYDQVERKDDNSKITHV
>Smim_GRL101 KFM82218.1  GRL101 [Stegodyphus mimosarum]
MYVRSGKDGPGSYSRTLVYSVGMEKLKALTNASKTCRQFISWRCWGTGFRFESEKPWSWWVSWNGQPQYT
WGGAKKDRTCGCDVEGCRNVNKTCNCDSVQKFEGSADEGFLENKDTLPVKEVRFGYTFRTGQYGYHRIGP
LECFGNAVEVMERCTNSTNYMRCFTGHYVPISFKCLYEFDQYGYHLGCRDVTHLRHCEDFVCPKDYVKCP
ESYCIPTSYVCNGKWDCIGGKDEEECDSYNCPGQYKCYNRSSCLPLEKLCDGVRNCPHGDDELLCDLVCP
ENCMCVGLFISCMRQNASVLPSNLPHDVRKLDFSFNRLDLHKTDFSNYWTLGELILQYNHLNSIPAKRFV
PLRNLFKLDLSNNRITFIEASAFEGLTNVRLLVLENNPTLTEIEAEAFNGLTNLPTLNLTGISLRILRRS
TFNGMSSLRTLNLQNNNIEKVETGAFVGLHSVTVLDIKGNDIVDFTSHIFTGLKSLEYLYTDSYTFCCMA
SSLVSLQNCLPPPDEISSCEDLMSSPVQRSFLWVLGIIALLGNLFVIIWRSKTKDSSRISSTLILSLGCA
DFLMGIYLIIIASVDVYYRSIYIENSDKWKRSTLCKICGFLSTVSTEVSVLTLAFITLDRLICLCFPLSQ
RRFSLQFTYRLIASSWIIAGVMAAIPLVVEPYFQGRFYARSGVCLALHITNHRPAGWEYSVAIFFCLNSI
AFIIIVLAYLYMYITIRQSYQNMSRLMSRQTRENKIGRQMALIVLTNSMCWFPIIVMGMLAMSGINITGE
AYSWTAIFVLPLNSATNPLIYTISSLHFHTRLLSRFGLNSKDAKGLYVTRLTSSNRKSDKSERMMLRDQL
NSRPFKPPHGYISLLQYLRTVPGLRPRHLLKIATAICKMLTELHAGSYALGGIDVNAVFVSENSDGDEIH
VYVPDFNAYKIVSTPISGMPDDTAVDMEEFGLLVKKMLRVYHVISRSNDPMQGTAC
>Aven_GRL101 GBM83582.1 GRL101 [Araneus ventricosus]
MLQLCELPQFSEGVIFQQDGSPPHYGHTVRELLDSTFPQRWIENFVCPKDYVKCPESYCLPTIYVCDGKW
DCIGGGDEEECDRYSCPGQYKCYNKSSCLPLNKLCDGIRNCPHGDDELLCDLVCPENCMCVGLFVSCMRQ
NASTLPHNLPQEVRKLDFSFNRLDLQKTDFSKYWTLGELILQYNYLTTLPPKRFMHLKNLYKLDLSHNRL
TFIASSAFAGLTNVRLLILENNPTITEIEPEAFNGLSNLPTLNLTGITLNVLKKTTFNGMSSLRTLNLQN
NNIAKVESGAFVGLHSVTVLDIKGNDIVDFNSEIFIGLKSLEYLYSDSYTFCCIASNQVPLYNCQPPPDE
ISSCEDLMSSPIQRSFLWVLGIIALVGNLFVIVWRCRTKDSTRISSTLILSLGCADFLMGVYLIIIASVD
VYYRSIYIENSDKWKRSILCKICGFLSTVSSEVSVFTLVFITVDRLISLCFPLSQKRFSVNFTYKLIFAS
WIIACVMAAVPFFVKPYFQGRFYARSGVCLALHITNHRPAGWEYSVAIFFCMNFIAFLIIASAYLYMYIT
IRKSYQNMSRLMSRQSMTDKIGRQMALIVLTNSLCWIPIIIMGMLAMSGVNITGEAYSWTAIFVLPLNSA
TNPLIYTISSLHFQSMLLSRFGLGSKYGKDSYVRKLSNNPIPDKTKRRLTQEQLNSRPFKPPHGYISLLQ
YLRTVPGLRPRHLLRIATAICKSLAELHAGSYALGGIDVNAVFIQAATSEGTRSAQTALARLRSGHIKSL
KFVDREKTYSSCPRSCPASPAHVIDCIGASARLLSSEVGHGLVWTSNQRLEKDSPICVVWKRGSLDFNIE
PCIPFRCLTPTTYLDKVSFNDQLLTIASKHAQHPEMMRQLSLKVINNIPSQALVLYTDGSKSDSAKIQSK
NWPKIQEETGQEIIPKIVTLSQKSRVCIQWIPSHVGVFGNEVADLLAKEGSALPSAASGELFASEIFSIH
RAKANSAWKVSPTHEWYAENRPGLSLQSEGTRSAQTALARLRSGHIISLKFVFKEKTYSSCPCSCPASPA
HVFDCIGASARLLWSEGGNGLVEGTVRATWYHGPGLVFGPGRHETTATGFKGVLLFLEEFTYNICRGEKG
QDGSDEIHVYVPDFNAYKIASSPISGMPDDTAVDMEEFGLLVKKMLRVYHVISRSNDPMQGTAC
>Tcas_Lgr4 DAA64490.1 TPA_inf: DLGR4-like G protein-coupled [Tribolium castaneum]
LEQNKICPILGYFQCENTTICIPQQNNCDGKVDCPGGSDEVIGCDDRAKDDYWDHQFKKRPSALNDHLAH
ICNLSYNGSCVCRGRDLLCGHKNMVKIPGDLPADNITLLDFEGNNFGVLSGNVLEKVPLFVEKINFAHCN
IDELKPHTFHQLTHIHDLHLDNNDLKTFPSDLFPESNNLRLLSVTHNHISRISSDAFRKLRALEELDLSG
NKISEIKREVLAPLAKLRLLILRNNQIRYISNSTFPQLPLRKLSLIENRIDRLDPGAFANLTQLQELYLT
NNRLVHLKNGTFFNLSQLLVLFLGDNFIKTIEVGVFIDVLNLTSLTLERNQFRTLDKKVLAPLTILQHIY
FDRFELCESALHVRDCEPKGDGISSQYHLLDSIVLRTSVWIIAAIGCTGNLIVLLGRLLAPTNNVVHSLY
LRNLALSDLLMGVYLFAIAIADQHYRGDYLRYQYSWRHSYVCNICGFLSTLSCESSVLILTLVTWDRFVS
VTQPLARKQPSPKTAAFTLVVLWSIAAAVALAPLSEGYFGDEFYGNNGVCLPLHIHEPYAKGWEYSAAMF
MLVNALALTFICYAYMRMINEIIASGVACRSTRQSQERDKVAQRFGIIVFTDCLCWVPIIVVKLVALAGY
PIPKDLYAWLAIFILPINSALNPVLYTLTTTVFKKQ
>Aven_RelaxinR2 GBM02568.1 Relaxin receptor 2 [Araneus ventricosus]
MLAERPGVAQAISNNGMFPGGEKDLQGNKIRSIERKTFSMMTKLDSLNLKKNPLKALRPGAFDELLQLNY
IYFDEFHLCSLALHVRVCEPRGDGISSIAHLLDSVVLRISVWLVAFVAGLGNVAVLVGRFLLAEPNEVHS
FYIKNLSLADLLMSVYLFIIAAYDVVFRGHYIHHETRWRHSWQCSMCGFLSTLSSESSVLILTIITVDRY
TSILYPLSLKRRTIASASIAMGAVWSVAILLSALPLLDIDYYGDEFYGNNGVCLPLQIHDPFGQAWEYST
FLFCGLNLAAFLFILFAYISMFFTISHSKIGLRSTQQLQDRTIAKRFAFIVGTDFLCWVPIVLIKVIAMG
GVEIQKDLYAWVAVFLLPVNSALNPVLYTLTTKLFKQHLAKIVYSCRTPAHTANDSSGISLTSILHHRNS
KKTMVTTFSERDHNSSNRTSLLVPDSPASVRANSSHKRKDFQSYMKEDMI
>Aven_RelaxinR1 GBN41103.1 Relaxin receptor 1 [Araneus ventricosus]
MQRLEFAREVMFCDNQWLQVTFSAEKKWHLDIPDGCKYKCRDLRYLTSNSLTYLKDQNFGNLTSLLTLDL
QDNQIYTVEVKAFVLLEKLNSLNLKENALRHIQPECFSTLTSLQYIYFSNFYFCSYARHVRVCEPNSDGI
SSFSHLLDSIVLRISVWIVAGLACIGNASVVISRSLLTDTNRIHSFYIKNLSIADFLMCLYLFIIAGHDV
AFRGEYIRHDVSWRHSWQCTFAGMLSTLSSEASIFIMTIITADRYLSIVYPLVLRRRTMVFAGTLVAASW
VAAATIAIVPVFNLGYFGDEYYGNNGVCLPLQIHDPFSKGWQYSMVVFCGLNSVAFGFICYAYITMFITI
SRSKLGLRSSQQQQDRTIAKRFSFIVATDLLCWLPIIVIKTLAISATSVTEHPLPPAMREIKSNQTSTFL
PASSSLHPFLWRWKVSFHQFNIQLRLLFSPSSPNELKTALVVLLGLSSKIHRVSPSNRVPSVNSNSKSNF
LKQCAAHLSVLVGGRGGLVVRSRLWGRRVPGSRPDSTEDPPCMGPVAR
>Aaeg_BursiconR QBC65452.1 bursicon receptor [Aedes aegypti]
MAVRFTNHLTMKGHVVLVLLVLLLFQSCTRCEGYGLSPTLQTTSQTKMVLKESLLIPSMDPEKEAKAMYE
KALQQYGIVGRTLKEICKPWQSKGCQCTGSSEEVSLTCRGIGLEAIPVNLPAELVKLDISSNNISSLPNK
SFDMLPNLEELILSHNKIEHIDSEAFFGLSNLKKLVLQNCGLVRIPAEALRRVRTISSLQLDSNLIAGVE
NVTFRGFNYLKSLRLEGNLLQRVPTEALIGLRSLEALNLGNNLLTTIKAGDFPLLESLHILLVKRNQISE
ITSGALSNLTRLKVLELDDNVLSSVPVGLENLVMLQELSASGNRIRWISKDDFPKSLVTLELKSNPLVGI
KPGALQNMPRLRKLILSDVRGLQELPPLDGCTSLEVLRIDRANLTKLPDHICKTSPRLRSLNLKSNRLRI
IPNVTNCRDLRVLDLAGNSISSLHGAPFSSLSQLHDLLLSHNEIESIPHDAFVGLFRLQVLDMEANHIYF
IHQDAFRPLIKLEDLNLGNNLFPNLPTAGLARLLHLKTFNNPNLREFPPPESFPRIQTLVLSYAYHCCSF
LPLVASAPKVPKHHPIKEEVLFPTDNEFDMSLWNNSYNDIWPQLHNLSKKFGTQINELLHAYGPEYYPGG
MPTYPEEYFEEEGGVSHPIPTSQPGTIQCVPEPGPFMPCQDLFDWWTLRCGVWVVFLLAMLGNGTVVFVL
IFSRSKMDVPRFLVCNLAAADFFMGIYLGFLAVVDASTLGEFRMYAIPWQMSAGCKLSGFLAVLSSELSV
YTLAVITLERNYAITHAMHLNKRLSLRHAGYIMTIGWTFAITMAILPLFGVSDYRVFAVCLPFEVTSGTG
SLAYVVFLMFINGVAFLILMGCYLKMYCAIRGSQAWNSNDSRIAKRMALLVFTDFICWSPIAFFSLTAVF
GLHLISLEQAKVFTVFILPLNSCCNPFLYAILTKQFKKDCVLICKAIEESRVTRGIGRCRHSSNFSNRHT
PANTNSLVERSSRELPPLLPGQTCNCSAKLMEQENLRRRLQQQSTFSKTWRRLLCNLGQRNDGRRGRRNG
DQYAYQIAEIQQKQHKRAGSVSSSENFSSSRSDSWRHAQHHCGIPLRLLDPRRRHTSWLITRKTSQDSNL
SSSRNDSSGSTATQSTGTWRISRSSASNSVVLPGVKIDGVPHPHHTSGARQSIPGGKPRLVRQSAVQDDS
QELSCSPPRLGVRFLPTIPSAADSSIQLDDDTAEARSSPSSCHSEPAICDVDVEAAGTGTSAEGAQQQQS
QQQNMSPAPFYAILHGSNPQATVSSLKDKTKPP
>Dmag_RelaxinR1 KZS19071.1 Relaxin receptor 1 [Daphnia magna]
MFFTHHRRKRVTTPTSSTWLARGGHGDDEQSKEMTNYVRSTTSRMCRPKKKRSSNNRTNSALLVQRWWLW
SCCVYWLLIASVATSPAPQFDWTAQTNEETTDLVLTLPTVTSVPTTVHPFHPTASSSSCPVDCVCKNSET
VDCRGAGIRNVSNFLANHRVTKLDLSHTDVTKLGPMTFQHMTFLEDLNLAGNSLSDIDENAFHHPRLKVL
RLDSNDISHLDPLVFGGLPALRQLRLDVNRLSFIPQEALSRVTTLEVLNLSYNEIKAIPAGAFRNLSFLT
FLVLDHNDIEYIDDDAFIGLFSLKVLELRHNAINQIEPPYFRQVPLLAELYMNNNNITHVKAGVFQQISR
VMVLELRGNPLVNVDLEAFAFLPRLKKLCDLLFFFFSFSNLWCNRMKCTIYFDVFQMLYRILSEVRELRN
FPLLNGTGALELIRIDRAKLKLIPSYTCQHSPHLRSLDLKSNWIEALPDFSHCRSLRLVDLSHNRITNLP
NYAFQHQVHLHDLLLSNNRIKLIPEHAFEGLRKLKTLDLSENSIESIHPDTFLPLIEVQDVNLGHNGFPV
FPSTGLENVLHIKVHNNPNLREFPSPSSFPRVKTLALSYAYHCCPFQQSASYSIINGMAEESSLRDSIIF
PSSEHGIDLTAWARGETAWADSNPLWTNMSQQLASPANHLNLSEADIEKLLNSAANVKSSGLFFMTSKRN
YDKKNPVTCIPEPSPFMPCQDLFDWWSLRCGVWIVFLMALLGNGAVVFVLIFARSKIDVPRFLVCNLGMA
DFFMGIYLGFLAVVDASTLGEFRMYAIPWQLSAGCQVAGFFGVLSSELSVFTLAVITMERNYAITHAMHL
NKRLSLRHASYIMAAGWLFALIMAFLPLVGVSDYRKFAVCLPFEVGNSVSKGYVVFLMVINGVAFLILMG
CYLKMYCAIRGSQAWNSNDSRIAKRMALLVFTDFLCWAPIAFFSLTAASGLRFVSLEEAKIFTVFILPLN
SCCNPFLYAILTKQFKKDCVLICKAIEESRVTRGIGRCRHSSNFSNRQTPGNTNSLGDRNSGSKDGSSCQ
CQGRGLLKEDKMSNSSMSHRHHRRNRSSGLGWFRSPLRAFLRRIRAAERDMGESSSSANEYAYQIAEIQQ
KQLNRNKHRRAESVSSDTYSTSRSDSVKAVGCGLPLRMVGRRRNSWTVTRKPSSDSNLSSSRNDSSTSAM
TASTSAGTTTWRNSRSSVSSDGGSSNKGTIRDRDKLPTGTTKSVKVMPPNMPLIYVPPIEGQRRSSSIRD
KSGRNLPTSPLAAGILRQQSVATPTGNFVHRTVIPHVTSSVAAGACMMDPTYHPDGSSNDSERHSNSLAI
GAKCKPRLTRQIAVQDDAASNAQCPPSGYNKCVSFNTANVVVLPNKEERNYCPLHSPRSLQGVWESSIEE
DYEETYELPDEPKKKSIDKDKIFSVVASIYTNRDKNRLGLSGFIPRKLSTISSRSCSINPDNDVGLDEYE
IADESSGHCPTAVNQAQPSVCPVNPSHDVKSSKELLNVFGTRANVKKETERQLSKSDNDLYHKSQEKCAR
KSIGSIVRFIVTPEAGSHCVNTTLPRAGTSSSSSRDDPWSSTRIVETRFGAETVLEQPNKSPDSREHERS
MRKGNQKECDSSSSHEELDPLMQ
>Tlon_Lgr KAF2362330.1 Leucine-rich repeat [Trinorchestia longiramus]
MYKGTLLNTSVLCRDLSNNAISELSEGAFRDTALLQDLLLQHNRIETVPQGAFVGLHQLQVLNLEHNLIS
FLHPDTFLPLHNIEDLNLGNNVFPELPSRGLEHVLHLKVHNNRHLRQFPGPQSFPAVLSLVLSYAYHCCP
FLNLDVATDTARLGSENTSRAQTPQLIHEDVVFSLEGLQRHDPRLWNHTHAFWPYYPVHPSSNFTALWAN
LAGRYPAAGTASSANSTNASTKHEGSELHTIASSTPRYPEEPFYVPGDFSKTWLELSGAGSMMGEDELRN
QHSIQCIPQPGPFMPCRDLFDWWTLRCGVWLVFLLALMGNGVVVVVLIAAYAKMDVPRFLVTNLAMADFL
MGVYLGFLAVVDASTLGEFRMYAIPWQMSAGCQLAGFLGVLSSELSVYTLTVITLERNYAIIHAMNLNKR
LSLRHAAYIMAIGWIFALTMAVLPLTGVSDYRKFAVCLPFETDGAGLGYVVFLMVINGVAFMILMGCYLK
IYCAIRGSQAWNSNDSRIAKRMALLVFTDFICWAPIAFFSLSAAYGLQLISLEEAKVFTVFVLPLNSCCN
PFLYALLTKQFKKDCVMLCKAIEESRVTRGIGRCRHSSNFSNRQTPVNTNSALDSKSRDTCSCGAAEKRR
SRPTQFIDFICCRKTRLSAGTYSKGHRRNLSPKKEVGRSNAASANWSWRGGWRSTQKPGPLRLLDLRKPA
SLDLTRKSSQESSLSSSRHDSSSASTATWRVSRSSVSSDASKTDSASRPGSQREDSRAGNTSRNPSRGGG
GGKPRLQRQRAIEKDTQGISRLNCPVHHREELSCVYEQASIEEAAEIKMNPSPRFAHRRSLSDGLLFCTI
TATQPISGVQPNPAALLVRSPTVLPTTILPSTPEIEKQDSVSQDSDTDKPRLLETHFPLDNDNGDGVPKE
ASPLL
>Parg11033884/1-824
MEHLRSSLDYHDHQHYLNYSWEDRSWDEAAESEIAKMSRGVATFIAVLFIGYLVLGLTGNALTILALLRCPR
VRNVTAAFIISLCVADFLFCFLVLPWEVSRFLAGKWIWGEGWICTLFPLLRYWNVAVSLLSIAMITINRYIM
IAHFSVYKLVYRKAWIALMIAFCWVFAFVMLLPTLLSKWGRFGFDRRLQTCSILDDNNKSPKQVLFGLGFCV
PAIIIVICYSLIFYVIHKSEKRMRQHSSRSMNGAHPSGPSLQSQPRVPGKVEREARRRRNEWRITKMVLIIF
IAFLITYLPITLVKNLDKKVDYPGLHVLGYVLIYISSCINPVIYVIMNRQYRQAYKTVLLCKRPRLPSLTSS
QTELDKAASCRRYASIKCNSCMSQPSLSNCGTPTRHPHPDPTNPNPQTVHGVSYRHKRLPHIRLLGFETPDT
QSLVSISTNNNNTCQDCRGLRNNHRLACVECQTLRNTKRNTLLGAEGVRFSRQGGSRGDLAMDGHIDSSPQA
FLDHLYHVESSLTSETIPSKGSPRAKAQGQLSKELKENSSNSSQDLTPDTVQDKTSQQTLRNSLKAIQPQTR
GRHPHCNQDEVRPQVPSDADYHKDNHTDNHNQTQTSEDIRVRANSSPQGTTQRPPVEPQTSHDRQVDDYVPQ
RRRGSQQLPSGSDAWGSSTPSSSQTDSSRENDASPLNIVSKRKPPSVSENSPSFPTISSKTNPTSEYDRTSH
TLKDNTGTTRSTNPISGTEELPSSPTGQSETANPSRYDPSYSSQHTLPTDEAEIDCILRRKLSSSSNELLQE
VNRGIYERHASWAPWTPDATANLAHDNPVFED----------------------------------------
------------------------------------------------------------------------
------------------------------------------------------------------------
------------------------------------------------------------------------
------------------------------------------------------------------------
------------------------------------------------------------------------
------------------------------------------------------------------------
------------------------------------------------------------------------
------------------------------------------------------------------------
------------------------------------------------------------------------
------------------------------------------------------------------------
------------------------------------------------------------------------
------------------------------------------------------------------------
------------------------------------------------------------------------
------------------------------------------------------------------------
------------------------------------------------------------------------
------------------------------------------------------------------------
------------------------------------------------------------------------
------------------------------------------------------------------------
------------------------------------------------------------------------
------------------------------------------------------------------------
------------------------------------------------------------------------
------------------------------------------------------------------------
------------------------------------------------------------------------
------------------------------------------------------------------------
------------------------------------------------------------------------
-------------------------
>Hame11382149/1-818
MDALQSFPEQLGFTANNTWEEHLALEDEAAASEIAKMSRGVATFIAVLFIGYMVLGLTGNFLTILALLRCPR
VRNVTAAFIISLCVADFLFCVLVLPWEVSRFLAGKWIWGEGWICTLFPLLRYWNVAVSLLSIAMITINRYIM
IAHFSVYKLVYRKGWIALMIAFCWVFAFIMLLPTLLSKWGRFGFDRRLQTCSILDDNNKSPKQVLFGLGFCV
PAIVIVICYSLIFFVIHKSEKRMRQHSSRSMNGSHPSGPSLQPQSRVITKVEREAKRRRNEWRITKMVLIIF
IAFLITYLPITLVKNLDKKVNYPGLHVLGYVLIYISACINPVIYVIMNRQYRQAYKTVLLCRRPRLPSLTSS
HTELDKAASCRRYASLRCNSCMSQPSLNNGTPTPHPHPNRPHSRPHSMHDVSYHHKKKFQTRLLWFSTFDTH
SSESSVNTNNKVSDTCKDCERLKKSHRSTCVECQTLKNTKRNTVLGMTERLGDRRTYGGDSTMQGGVECSPQ
VFVDHLLQVETTLTTDTAYSRPVTPERPRSQLSDTTKHNFSKSSLHNVSDVNQNGEHKGFDKSSDASHTQTL
DTDQHQNQVDSQKETQNNNLTHKQKQSYFNNKVQIDSNGRPQTTGLDEDQNQKSCASKSQEPSVETNPETTL
TLGSSLHPHAADQISQVPTDDKTHKTVGPNPSSGHKFVLGPHRTNTNTNSTSEGEDSPSHKVRSDKRLASIP
DDLPSLEDQNQTNSSRTLSDSSHAANSKTQTLPMHDESSPVHSYEAEMNSILRQTLSSSCNKLLDEVNRGIF
EKHASWAPWTPPTTPTTVHDNPVFQD----------------------------------------------
------------------------------------------------------------------------
------------------------------------------------------------------------
------------------------------------------------------------------------
------------------------------------------------------------------------
------------------------------------------------------------------------
------------------------------------------------------------------------
------------------------------------------------------------------------
------------------------------------------------------------------------
------------------------------------------------------------------------
------------------------------------------------------------------------
------------------------------------------------------------------------
------------------------------------------------------------------------
------------------------------------------------------------------------
------------------------------------------------------------------------
------------------------------------------------------------------------
------------------------------------------------------------------------
------------------------------------------------------------------------
------------------------------------------------------------------------
------------------------------------------------------------------------
------------------------------------------------------------------------
------------------------------------------------------------------------
------------------------------------------------------------------------
------------------------------------------------------------------------
------------------------------------------------------------------------
------------------------------------------------------------------------
-------------------------
>Pcla1604351/1-801
MARREAGTVKGVARRDAGTMTGVARGGDERVTGVARVIAGAVKITAKLPPSPKGETSAITRREEPKIKTNKG
EIVENSECEKKRSKQAVVSGRRGVEEANTPLEHPLRGSSTRPHSKFTIGRVRSYNTELGVARRRQNMESPSL
PYPTDLHQNFLMDKFSSGSDADEASSLLTRTEADVKSQHTRDDSNSSQKQPSASIAGAQEGQTHYKEESHKE
EESVLKHKRPIPYQTEIIFDHSEFDSPSGFNIDNIDSNGGQQEKQDRLYHTYRANNIERSGGSRRVQYLKDN
ASNSAREAATHEASNEYNLQEVPPTGAPHQADREMRDTSASKKPGGGGQTSSVPLLDTEGSVRIPCYVIIFL
LGVVGNTLVIVTLLQNRKMRTITNVFLLNLAFSDLLLGVFCMPFTLVGSLLRDFIFGPVMCRLIPYFQAVSV
SVSVWTLVAISLERYYAICQPLRSRGWQTLSHAYKIISLVWLLSLAFMAPIAALSQLLPVGDTSRHKCREMW
PSLHLERGFSMFLGAGLLLVPLIIMVAAYSSIIISLWHGMRLERETGQGTRSLISLTDLNSLTMVQQSLRRK
NSRRHASKISIRFRKIPAQTRACEECGEAGRNSGIELGPVHDPHTQSLDQESGSHTCLHGREYHNYKWQVES
VRENGNLASPQGKAPKNGFKRLRSTHLEKSIEAKKHVIKMLFVVVLEFFLCWTPIFVVNIMCLYIPDQVYRA
LGSFGISFMHLLSYASSCCNPVTYCFMNKKFLQGFRHAFGCRKENERMARGNGTGASFRSQSNNACRLAMEV
KRDTRETTV---------------------------------------------------------------
------------------------------------------------------------------------
------------------------------------------------------------------------
------------------------------------------------------------------------
------------------------------------------------------------------------
------------------------------------------------------------------------
------------------------------------------------------------------------
------------------------------------------------------------------------
------------------------------------------------------------------------
------------------------------------------------------------------------
------------------------------------------------------------------------
------------------------------------------------------------------------
------------------------------------------------------------------------
------------------------------------------------------------------------
------------------------------------------------------------------------
------------------------------------------------------------------------
------------------------------------------------------------------------
------------------------------------------------------------------------
------------------------------------------------------------------------
------------------------------------------------------------------------
------------------------------------------------------------------------
------------------------------------------------------------------------
------------------------------------------------------------------------
------------------------------------------------------------------------
------------------------------------------------------------------------
------------------------------------------------------------------------
-------------------------
>Parg11022733/1-794
MATSCTTSSLAQPCETPRPSLTMVSGAGGSVGVGQAPPPPQVPGTGAPWSPRVTGGSRQVAQGSQPTSLALN
DGSHDLSFSHGREEEGGGEGRNTSFVRNDLYSFPSSGGGQNRTDNYVHKILRSVYRATTSGYHSDPNGAKEG
REGRHEAGGPGTRPFGAGSYNFTLGRDLGGLLGDGGARNATSPASDGARSQSFIGVLLGSATPSMATDEGPV
ASRNSSSSSSSSIIKDALSFTLEAGGGGGGDDEAGSPTEGGGLQRLLGGPGAPYLSALTHNLSQPQQGLATS
LANTTGGREPLFADYPPHLLDFAVFCCVLFIVLGVPGNLITIIALIKCKKVHNATAVFIINLTLSDLMFGVF
NLPLAASLFGHRAWVHTHFLCLLFPILRYGLLAVSVFTVLAITINRYVMIAHPRLYHRLYTRTWLAIMVVAT
WVGAFGALVPTLLELWGTFGLDPAIGSCTILPDRDGNSPKEFLFVFAFVLPCVAICVCYARIFFIVHRADRK
SHSHGQTFLKVNGKRHNRHVHAPCRDPPTLQTLHATPLQDRLQLETLVKLSTSSNSVQVEILEPGEKSQREK
KSERKREDTSVGEGGSSKDVTRTPSPSTTPRNASVDANSLLKAEANGFSGHTSDEGVSAAELAVCSPIRICP
PSTPGSPVSEKSETKARGIERRPSTISGKAGGTFSQLRGTFRKTRAGSFIARQPTLSAKDRRLLKMILVIFM
SFVACYLPITLVKTFSKDDNPILNILGLLLIYLTTCINPIIYVVMSSEYRQAYVSLLTCRRDIDPTNRSVTK
IS----------------------------------------------------------------------
------------------------------------------------------------------------
------------------------------------------------------------------------
------------------------------------------------------------------------
------------------------------------------------------------------------
------------------------------------------------------------------------
------------------------------------------------------------------------
------------------------------------------------------------------------
------------------------------------------------------------------------
------------------------------------------------------------------------
------------------------------------------------------------------------
------------------------------------------------------------------------
------------------------------------------------------------------------
------------------------------------------------------------------------
------------------------------------------------------------------------
------------------------------------------------------------------------
------------------------------------------------------------------------
------------------------------------------------------------------------
------------------------------------------------------------------------
------------------------------------------------------------------------
------------------------------------------------------------------------
------------------------------------------------------------------------
------------------------------------------------------------------------
------------------------------------------------------------------------
------------------------------------------------------------------------
------------------------------------------------------------------------
-------------------------
>Hame11418525/1-747
MMSGESGSPATLQVWHTDTPVWPSVLGGSRQVPQGSQSPLTYSESRDLSDGGVTGGAAVAANDSYSSFFTGE
GQGKGGHNMAENNVHTILGSIYRATTSGYLSDRRGTGGSDVEEVRKNDGREGPSVHSVSASAYNYTVGQDLS
GLFREDEVENMTSSVNEGTRGHSFMGVLMGSASPSVDNEASQNSSSIIKEALSFTLEAGEDTLGSPEDGGLQ
RLLGGPDEPYLSALTHNLTYHHPSVTSTFANVTHGRGELFADYPPHLLDFAVFCCVLFIVLGVPGNLITIIA
LVKCKKVHNATAVFIINLTLSDLMFGVFNLPLAASLFVHRAWVHTWFLCLLFPILRYGLVAVSVFTVLAITI
NRYVMIAHPRLYHRLYTRTWLAIMVVSTWIGAFGALVPTLLEFWGTFGLDPAIGSCTILPDSDGNSPKEFLF
VFAFVLPCVAICVCYARIFSIVHRADKKSHSHGQRFLKVNGKRQKPVASPCADPPTLQTLHATPLHDRLQLE
TLVKLSTSSNSVKVEIVEPGEETQKQQKEREVDANGEGGERDKKDGTRTPSPDTTPGDVTTDASSLLKTEAN
GFSGHNSDEGVGVSAAACSPIRICPPSAPDSPASEKSETKITRAIERRPSTISGKGGTFSQLRGTFRRTRAG
SFIARQPTLSAKDRRLLKMILVIFMSFVACYLPITLVKTFSKDDNPILNIFGLLLIYMTTCINPIIYVVMSS
EYRQAYVSLLTCKRDFDPTNRSITKIS---------------------------------------------
------------------------------------------------------------------------
------------------------------------------------------------------------
------------------------------------------------------------------------
------------------------------------------------------------------------
------------------------------------------------------------------------
------------------------------------------------------------------------
------------------------------------------------------------------------
------------------------------------------------------------------------
------------------------------------------------------------------------
------------------------------------------------------------------------
------------------------------------------------------------------------
------------------------------------------------------------------------
------------------------------------------------------------------------
------------------------------------------------------------------------
------------------------------------------------------------------------
------------------------------------------------------------------------
------------------------------------------------------------------------
------------------------------------------------------------------------
------------------------------------------------------------------------
------------------------------------------------------------------------
------------------------------------------------------------------------
------------------------------------------------------------------------
------------------------------------------------------------------------
------------------------------------------------------------------------
------------------------------------------------------------------------
------------------------------------------------------------------------
-------------------------
>Csap1605471/1-745
MDHAGLSAETQGFPQVHNVTWQDAGASEIAKMSPGVATFIAVLFIGYLVLGLTGNFLTILALLRCPRVRNVT
AAFIISLCVADFLFCILVLPWEVSRFLAGKWIWGEGWICTLFPLLRYWNVAVSLLSIAMITINRYIMIAHFS
VYKLVYRKGWIALMIAFCWVFAFVMLLPTLLSKWGRFGFDPRLQTCSIIDEENKSPKQVLFGLGFCVPAIII
IICYSLIFYVIHKSEKRMRQHSSRSVNGAHHGPSLQPQPRMAGKMEREVRRRRNEWRITKMVLIIFIAFLIT
YLPITLVKNLDKGVDYPGLHVLGYVLIYVSSCINPVIYVIMNRQYRQAYKTVLLCKRPRLPSLTSSHTEMDK
NAHCHRYESIRCYSCMSQAHTSPSQQPSASDQPHSSRHSLHLVNSFKKSFDYCLLEIVAFFNLMSTAQAKPS
GPDSCKKCRRLRVAHKLNCIDCQTKRNTKRNTLLGLELLPDTNRSKEAREEEGCSQAFVDHLLHLDSSQLTH
NKRGGGVETRLSKKAINTRRSKTNTPELLQVINVPHSQSLTALKPAIEIQSVSIQQRPHSDGSYSTVEPIKS
FEAARCSRAWGQFTQSTIPLTTPPRATRNDSLASSQSHAPQQGFRTSMGGDSDLGHSDAPIETSSRLEITSN
FSETGLDTRSRSASISPASFSFPSASQSSSFSSKYQCDRPLEHKQSYLSSSSYPRAPNLTHSTSFLSHESIE
ECSRGDSSKHADIDQYGFENPAFQD-----------------------------------------------
------------------------------------------------------------------------
------------------------------------------------------------------------
------------------------------------------------------------------------
------------------------------------------------------------------------
------------------------------------------------------------------------
------------------------------------------------------------------------
------------------------------------------------------------------------
------------------------------------------------------------------------
------------------------------------------------------------------------
------------------------------------------------------------------------
------------------------------------------------------------------------
------------------------------------------------------------------------
------------------------------------------------------------------------
------------------------------------------------------------------------
------------------------------------------------------------------------
------------------------------------------------------------------------
------------------------------------------------------------------------
------------------------------------------------------------------------
------------------------------------------------------------------------
------------------------------------------------------------------------
------------------------------------------------------------------------
------------------------------------------------------------------------
------------------------------------------------------------------------
------------------------------------------------------------------------
------------------------------------------------------------------------
------------------------------------------------------------------------
-------------------------
>Pcla11248172/1-739
MMTAGEPSPSAAEAALHAWLSLEPHQVTQASEPAISRDDVRQISGRGEGGGATVAETGPYSLLYPEADQGKG
VKNLTENSVHRMLGLVYREATAGYFSDLRSVNKSEDATHSGEREGSSNQSVSAYNFTSSKDLSSLLSEDAMD
NATSSDGDGARSHIIGVLMGSASPTIDQDESTASKNSSSMIKEALSFTLEAGEETLGSPQDQGLQRLMGGSD
WPYLSALTHNLSYHHPSVSANLANVTHGREPLFADYPPHLLDFAVFCCVLFIVLGVPGNLITIIALVKCKKV
HNATAVFIINLTLSDLMFGVFNLPLAASLFGHRAWVHTGFLCLLFPILRYGLVAVSVFTVLAITINRYVMIA
HPRLYHRLYTRTWLAIMVVATWIGAFGALVPTLLEFWGTFGLDPAIGSCTILPDRDGNSPKEFLFVFAFVLP
CVAICVCYARIFCIVHRADKKSHSHSQHFLKVNGKRHKNVASPCTADPPTLQTLHATPLHDRLQLETLVKLS
TSSNSVKVEIVEPQEESQKNEESSLDGNGRGGCGSKEGTRTPSPETTPAGMTTDASSLLKTEANGFSGHSSN
EGVGASSAACSPIRISPPTAPESPASVKSDRKISTNIERRPSTISGRGGTFSHLRGTFRRTRAGSFIARQPT
LSAKDRRLLKMILVIFLSFVACYLPITLVKTFSKDDNPVLNILGLLLIYLTTCINPIIYVVMSSEYRQAYVS
LLTCKRDHDPANRSVTKIS-----------------------------------------------------
------------------------------------------------------------------------
------------------------------------------------------------------------
------------------------------------------------------------------------
------------------------------------------------------------------------
------------------------------------------------------------------------
------------------------------------------------------------------------
------------------------------------------------------------------------
------------------------------------------------------------------------
------------------------------------------------------------------------
------------------------------------------------------------------------
------------------------------------------------------------------------
------------------------------------------------------------------------
------------------------------------------------------------------------
------------------------------------------------------------------------
------------------------------------------------------------------------
------------------------------------------------------------------------
------------------------------------------------------------------------
------------------------------------------------------------------------
------------------------------------------------------------------------
------------------------------------------------------------------------
------------------------------------------------------------------------
------------------------------------------------------------------------
------------------------------------------------------------------------
------------------------------------------------------------------------
------------------------------------------------------------------------
------------------------------------------------------------------------
-------------------------
>Pcla11781714/1-733
MEKEEIGLWVKMVDVLGCVVEASPDINTTHQLINNFESLANISFSQLSENEIYWQLMNSSLWKEMNQTVSEG
GVGGRALEECLAPRAADRPYLLPWWQQLSWSLAFGPMLLIAVGGNAIVMWIVIAHRRMRTVTNYFLVNLSVA
DLMMSVFNCIFNFIYMLHSDWPFGSTYCTISNFLANVTISASVFTLMAISLDRYIAIVRPLKPRMTKSEALK
TIVVIWVSSLTLAVPCLLYSTTVSIRYNNNEVRRGCFLLWPDGKTSVSYSEYVYNTVFFTTTYMLPMLVMLV
SYSLIGCELWGSRSIGEMNARHATSIKSKKRVVRMFLVIVVLFMLCWLPQQGFFLYQYHNSQVLDTKNIQHI
YLGFYWLAMANAMVNPVIYYWMNTRFRSYFREVVLQCCLGRRCRCCCCCWGVKSSRLLHSPGPAPRRHDSLE
LTSRSRSNYRPDTNVEPRTSAVAGSGHHHRLQVYSAKNKLRNQDGAVHNQHRTKTGGEQNSVDVPKLRFETP
SERKCSRQPIRDEGDMHSNLCLPAQHSVKRLKTHQTSTKITSVNGLKVFQNCLIDNDPPNEQCREHVEMTRL
APDDERVGDVIETSNVSCPTEPSSEILFNISQTSGALTLVPVTYKIQVKSKSLCGSHNDSTFPKKIIFGKTA
VSINKFIGNGEFLQNFLPESSSASRTDPGNHPYVKTSGNLVQQAIEEMLQSATKQSHTSDYCGIQKKDLSFN
PVIGLNASKEIML-----------------------------------------------------------
------------------------------------------------------------------------
------------------------------------------------------------------------
------------------------------------------------------------------------
------------------------------------------------------------------------
------------------------------------------------------------------------
------------------------------------------------------------------------
------------------------------------------------------------------------
------------------------------------------------------------------------
------------------------------------------------------------------------
------------------------------------------------------------------------
------------------------------------------------------------------------
------------------------------------------------------------------------
------------------------------------------------------------------------
------------------------------------------------------------------------
------------------------------------------------------------------------
------------------------------------------------------------------------
------------------------------------------------------------------------
------------------------------------------------------------------------
------------------------------------------------------------------------
------------------------------------------------------------------------
------------------------------------------------------------------------
------------------------------------------------------------------------
------------------------------------------------------------------------
------------------------------------------------------------------------
------------------------------------------------------------------------
------------------------------------------------------------------------
-------------------------
>Pcla1873773/1-672
METLRSSADYPDYPHFFNDSWDEPPWDEAAESEIAKMSRGVARVIAVLFIGYMVLGLTGNFLTILALLRCPR
VRNVTAAFIISLCVADFLFCVLVLPWEVSRFLAGKWVWGEGWICTLFPLLRYWNVAVSLLSIAMITINRYIM
IAHFSVYKLVYRKGWIALMIAFCWVFAFVMLLPTLLSKWGRFGLDRRLQTCSILDDSNKSPKQVLFGLGFCV
PAIVIVICYSLIFFVIHKSEKRMRQHSTRGMNGAAPPSGPTLQPQSRVTTKVEREARRRRNEWRITKMVLII
FIAFLITYLPITLVKNLDKKVDYPGLHVLGYVLIYISACINPVIYVIMNRQYRQAYKTVLLCRRPRLPSLTS
SHTELNKAASCRKYAHLRCNSCMSQQPSSNTPTPRPQTRPHTLHDLSFPNRNTTFPIRHLGFDTPDTQSLDT
LSVDTNRDTSTCKDCELIRRHHKLSCVECLTAKNTRRNTFQSLSEALATRGRSIESFAMQHVVDHLPHPILN
RFIQVESSVSLENASLRSNTPALAEVSKSAKESSPNNSFDEETDTCSNKNTLAKYISLTTTQEIDPLRSKGE
SKTPDQNGICSFINPTYTQSQTIEHNQDQHNTRINFRQQNTTRGQQYTMEHNHDQHNNTTEHNQDQHNTSEH
KEDQHNTSQHNQGQHHTTQHKDQL------------------------------------------------
------------------------------------------------------------------------
------------------------------------------------------------------------
------------------------------------------------------------------------
------------------------------------------------------------------------
------------------------------------------------------------------------
------------------------------------------------------------------------
------------------------------------------------------------------------
------------------------------------------------------------------------
------------------------------------------------------------------------
------------------------------------------------------------------------
------------------------------------------------------------------------
------------------------------------------------------------------------
------------------------------------------------------------------------
------------------------------------------------------------------------
------------------------------------------------------------------------
------------------------------------------------------------------------
------------------------------------------------------------------------
------------------------------------------------------------------------
------------------------------------------------------------------------
------------------------------------------------------------------------
------------------------------------------------------------------------
------------------------------------------------------------------------
------------------------------------------------------------------------
------------------------------------------------------------------------
------------------------------------------------------------------------
------------------------------------------------------------------------
------------------------------------------------------------------------
-------------------------
>Pcla1881182/1-662
MELLETSVDIPSSVVINSTLMTDPNSTSILYPYAHNTSLLNLENDYPFYPEDQNASYNRLKIHRGPSEVLIT
STSSPNFAIYEKFMDESRHWVQRVMVPIVMCIGVVGNSVSMVVLTRRKMRSSTNNYLTALAISDLLYLVFIF
SLSLQHHPDIKQPRHWLYWQYFRYGLWLTDASSSTSIWLTVTFTIERYIAISHPIKGKVLCTMSRAKKVIIV
VYFLCFALTASTPHEWVVVTRTRPDTLEPYLALDFSRLGQDSRYRHTYYWFTAVTFILLPLCLLTVFNFFLI
QAVRTSKLHRRKMTMVSDRDHYSHQQEHKITVMLIAVVILALLCQMPTAVLLLYSTVYEPPSKTPTFAIMRG
LGNIFNLLNAVNAAANFILYCAFSDKYRRTFLLTFVPCAYHQQPLAHSFVASVTAGSVGRGSNTNSIKSVCR
RVSKSSSTPSPMPPRDTSPHLTSGCFKENGIGALDARVTLQYGFGRSPHHLTLSPPLDTHQQLNNTHSLVNK
HSHVSPMVRTKQATQAFSSSIYPGQSPVENTDREDAYHRQISKENLHNVLKAEVNAEKNFLDDMETTVLEIT
PTPSSSLSSVEENNPLEFKFIDDESCETSRSSPASTTRKMATGDADIQLPDQTSENCGASPILPFSKLIPPK
SSKMTNSSTILSPD----------------------------------------------------------
------------------------------------------------------------------------
------------------------------------------------------------------------
------------------------------------------------------------------------
------------------------------------------------------------------------
------------------------------------------------------------------------
------------------------------------------------------------------------
------------------------------------------------------------------------
------------------------------------------------------------------------
------------------------------------------------------------------------
------------------------------------------------------------------------
------------------------------------------------------------------------
------------------------------------------------------------------------
------------------------------------------------------------------------
------------------------------------------------------------------------
------------------------------------------------------------------------
------------------------------------------------------------------------
------------------------------------------------------------------------
------------------------------------------------------------------------
------------------------------------------------------------------------
------------------------------------------------------------------------
------------------------------------------------------------------------
------------------------------------------------------------------------
------------------------------------------------------------------------
------------------------------------------------------------------------
------------------------------------------------------------------------
------------------------------------------------------------------------
------------------------------------------------------------------------
-------------------------
>Pcla1917849/1-636
MVEAGLNTTVDPSVIFRNDSAGALAAFGTPVVLGERGADGLASSRGKINLTLLKLDLDLSPVFPSLEAVSGD
VQVFLIFVYSLAAVLSLVGNVTVILVLAFGRRSSVRCYLINLAVSDITMATFCIPFSYTSFMFHRWVFAPEF
CRIAAFMQHMSVTCSVYTLVAIGVDRYKALIHPLNTRWTKSRARLVIAGIWVFSVLISLVPLVVSDSERFDW
DGEWYYECKENWPQTQNELYEKTYTVVLFVLTFALPVVGLGYTYLSIVAMMCSYRIPGNAEPSRDQQHLQAK
VKVINMMIAVMVCFVLSWFPLQVLQFLIYFAPEITHCRGHECFPYYMSFFACHWIAMANSFMNPFIYCFMSN
NFREDLCQFIRKCGRKRIRRQNSKTWSRSELGSSFRSILYITHKTSVQSSTKTSFRAKTDKQRDGEALELRT
VPDRQSPLRTSREDSQAVRSSLSPPRAPVPLHHPKRGKLAVATLCVEEEPQSLSMNHHHNHNHLQHLNNYRH
TSRHNYYTGLLGRQYKSRCRGIKSGLLEEPQAIAVKGNSSLRKGKDPVLGVVVGSVRTISPSEQSDTLERGR
DQPWGSGEECPDEVCPQSENQDLEGQMNAMISRRSCPLTVENSVYELIDLEAIRRLPRRQ------------
------------------------------------------------------------------------
------------------------------------------------------------------------
------------------------------------------------------------------------
------------------------------------------------------------------------
------------------------------------------------------------------------
------------------------------------------------------------------------
------------------------------------------------------------------------
------------------------------------------------------------------------
------------------------------------------------------------------------
------------------------------------------------------------------------
------------------------------------------------------------------------
------------------------------------------------------------------------
------------------------------------------------------------------------
------------------------------------------------------------------------
------------------------------------------------------------------------
------------------------------------------------------------------------
------------------------------------------------------------------------
------------------------------------------------------------------------
------------------------------------------------------------------------
------------------------------------------------------------------------
------------------------------------------------------------------------
------------------------------------------------------------------------
------------------------------------------------------------------------
------------------------------------------------------------------------
------------------------------------------------------------------------
------------------------------------------------------------------------
------------------------------------------------------------------------
------------------------------------------------------------------------
-------------------------
>Hame1130842/1-589
MEVSNIDLWTMESGSHNPMATAAVAAAAAASEVWGGSSSTTHSPYDTPHLPEDNVTMTFDLNKSCQNDHRLM
DLTDFEYGYRKETWIPITCKEVIKIVAYIMVFLVSLAGNLLVIVVVYYNAHMRTSTNQYLVNLAVADLLVTL
VCMWVHIVRNLSHPHYILPALVCKLESFVQATSLLASVLTLTVISVGRFVAVMFPLHARTSPDRAHRVIAVV
WLTSALLACPPLFYREQYSIQWANFTSWHCDEFWPMEVQFNLKVGHCVTTYDAKRRFYIILTIVFYFLPVGI
MFINYSLVVWKLWMTQLPGEHCVPARNTATRTKKKVVKMVSVVLLVFVLCWTPLQSILLYSSLVHSQDNSLP
EWFSEVEFAAYFVAYSNSALNPIIYCGFNANFRQGLVSLLTCRHASTGRIYHRRNWKGMTGGTRETTVGCSG
PEPAVLLEFNSIKRNRLDHKFSMTSSHSGRVLMTCSNKDLRQNNLNDFGSDNTCKNYNGGEQSQLKGGTGHS
CPNINNAVYNNHHLRPNDVGLTRHHDGKLGARASNSWSSNSGAAVGCGCCKSTTTTTSPLHHHHQMYDLNHL
KEDINNDIREDVL-----------------------------------------------------------
------------------------------------------------------------------------
------------------------------------------------------------------------
------------------------------------------------------------------------
------------------------------------------------------------------------
------------------------------------------------------------------------
------------------------------------------------------------------------
------------------------------------------------------------------------
------------------------------------------------------------------------
------------------------------------------------------------------------
------------------------------------------------------------------------
------------------------------------------------------------------------
------------------------------------------------------------------------
------------------------------------------------------------------------
------------------------------------------------------------------------
------------------------------------------------------------------------
------------------------------------------------------------------------
------------------------------------------------------------------------
------------------------------------------------------------------------
------------------------------------------------------------------------
------------------------------------------------------------------------
------------------------------------------------------------------------
------------------------------------------------------------------------
------------------------------------------------------------------------
------------------------------------------------------------------------
------------------------------------------------------------------------
------------------------------------------------------------------------
------------------------------------------------------------------------
------------------------------------------------------------------------
-------------------------
>Pcla1953672/1-584
MASPSLNAFLLLMAVLETSAAPRVLLEDHHHHRHTHRSPQEQDQELLDVTTPSRDADTTVQSQSDDWLQFPY
EDYFNGSSEANGNFTNLTNDSNTTYLPEKIFEDLTHINITHLIAYSLLFPFAAIGNLMVFVALFRNRHRKSR
VNMMIMHLSLADMIVTFVFLPTEITWQVTIQWVFGNFGCKIYKFFSAFGFYMSSMVVVCISLDRYFAVLHPL
RVNDAQRRGKIMLFFAWLISAVISLPQSVIFNVQPHPVVPDFYQCVTFGFFDSKNGGEMMYTIFCISFLYFI
PLSIIIVAYTRIILEISRKSRDTQHDCSREERYHGRLQLRRSNMSNIERARTRTLRMTFIIVMAFVWCWTPY
ALATLWNFIDPKTFYSMNKHAQDFLFIIAVSNSVVNPIIYGRYSISCCRDLWNRSGEFCCYCCWCWCCCTAH
HAHMAALPAPNVNSYKSNGHCQAASAHTRSTTYNNSTRDRRVVGVILQVKVRSLLMEWNRASQKSLAQEGEM
VSMVPLSVPISQHQKHTTPTPSPIVSRIFTRRPPMDTHEEENDESSGYSSSHAHSFRSFHDLTNSERPHKDP
VWENHHSC----------------------------------------------------------------
------------------------------------------------------------------------
------------------------------------------------------------------------
------------------------------------------------------------------------
------------------------------------------------------------------------
------------------------------------------------------------------------
------------------------------------------------------------------------
------------------------------------------------------------------------
------------------------------------------------------------------------
------------------------------------------------------------------------
------------------------------------------------------------------------
------------------------------------------------------------------------
------------------------------------------------------------------------
------------------------------------------------------------------------
------------------------------------------------------------------------
------------------------------------------------------------------------
------------------------------------------------------------------------
------------------------------------------------------------------------
------------------------------------------------------------------------
------------------------------------------------------------------------
------------------------------------------------------------------------
------------------------------------------------------------------------
------------------------------------------------------------------------
------------------------------------------------------------------------
------------------------------------------------------------------------
------------------------------------------------------------------------
------------------------------------------------------------------------
------------------------------------------------------------------------
------------------------------------------------------------------------
-------------------------
>Pcla1221867/1-582
MELWTRESSHHHTTTMATLEMWLQAAATSLPPFVPTDGPEVNVSNIAIFNKTCHNDLQYMDFSEYEYNYRKE
TWITITWREVIKIMAYVIVFLVSLVGNLLVILVVYYNNHMRTTTNQYLVNLALADLLVTVICMWVHIVRHLS
YPHYVLPALVCKLDGFVQATSLLASVLTLTVISVGRFVAVMFPLHARTSPDRARRVIAAVWISSALLSCPTL
FYRQLFSVKWKNFTTYQCEEFWPTDGHFDPLLSKCVITYDPKKHFYIFLTIAVYFLPVGIMFINYSLVVWRL
WMTKLPGEQSLPARNTATRAKRKVVKMVSVVLLVFVLCWTPLQTIILYISFVHEQSSLPEWFSVLEFSAYFV
AYSNSALNPIIYCGFNANFRQGLMSLLTCRHSASSRMYHQRNWRGMTGGTRETTVGCSGPEPAVVLEFSSFK
RNRTCQKGSMSCQSGRAITTGSTRDLPHNHLTDIIPDKMCKNWNGEGKLEVKNHLTQVCSSISAPAIYTNEC
VLHTSDPAGLSVVQGKKGGKLSTRTSNSSSSSRSSKVCGCCVLHSSKKANSTVTHDNEIYELNDLHENISNN
TKEEIL------------------------------------------------------------------
------------------------------------------------------------------------
------------------------------------------------------------------------
------------------------------------------------------------------------
------------------------------------------------------------------------
------------------------------------------------------------------------
------------------------------------------------------------------------
------------------------------------------------------------------------
------------------------------------------------------------------------
------------------------------------------------------------------------
------------------------------------------------------------------------
------------------------------------------------------------------------
------------------------------------------------------------------------
------------------------------------------------------------------------
------------------------------------------------------------------------
------------------------------------------------------------------------
------------------------------------------------------------------------
------------------------------------------------------------------------
------------------------------------------------------------------------
------------------------------------------------------------------------
------------------------------------------------------------------------
------------------------------------------------------------------------
------------------------------------------------------------------------
------------------------------------------------------------------------
------------------------------------------------------------------------
------------------------------------------------------------------------
------------------------------------------------------------------------
------------------------------------------------------------------------
------------------------------------------------------------------------
-------------------------
>Pcla11316011/1-579
MDATTVASSGAASRDTLESLLTPKSVLWSGQNMSAIHTNTETPVGPHGPPDGATSSTAVQGNRTGVMDSFTA
VYASLNETESTMTDLLTLGSDVSQQASSFLLLNHTSNDTSSLGQLDVDLDNLNGSFGLNYSDYDLSLDDLLY
RHSINTGALLGLSYVIVFILGLVGNCFVIAVVFRTPRMRTPTNYFIVNLAFADVLVIVFCLPATLLSNIYYP
WMLGWIMCKLVAYVQAVSVSASVNSLVAVSLDRFLAIWFPLKLQITTERARALIVVIWIMAVGSAIPYYVYF
ETQIFDPDVPDLIVCVEMWPSREAERLYFLIAHLLFCYLLPLALIIFFYVMIWIRVARRTIPGDTRDAAVHQ
MQQRSKVKVVKMLVVVVIIFMLSWLPLYVIFIRIKLGDELGEMEGAILAIITPIAQWLGSSNSCINPILYAF
FNKKYRNGFLAIVKSRSCCGTLRYDSYSYSTTRRSYYPSYRSTIRPEAGTVDSINRQKTSPANVYTLEGRAN
PRTRYHTGRPRSLANGLSPALHLADNFTTNPGMEQRRPRPTSVLGGIEVVEVDDQSHSYPETNIPFTNGKLD
AVD---------------------------------------------------------------------
------------------------------------------------------------------------
------------------------------------------------------------------------
------------------------------------------------------------------------
------------------------------------------------------------------------
------------------------------------------------------------------------
------------------------------------------------------------------------
------------------------------------------------------------------------
------------------------------------------------------------------------
------------------------------------------------------------------------
------------------------------------------------------------------------
------------------------------------------------------------------------
------------------------------------------------------------------------
------------------------------------------------------------------------
------------------------------------------------------------------------
------------------------------------------------------------------------
------------------------------------------------------------------------
------------------------------------------------------------------------
------------------------------------------------------------------------
------------------------------------------------------------------------
------------------------------------------------------------------------
------------------------------------------------------------------------
------------------------------------------------------------------------
------------------------------------------------------------------------
------------------------------------------------------------------------
------------------------------------------------------------------------
------------------------------------------------------------------------
------------------------------------------------------------------------
------------------------------------------------------------------------
-------------------------
>Parg11590173/1-578
MEWSTAVTTESTPAAMTPVPSADIWGLTYSSLSPFINTNVSEDYMSNDCVYDQTLVNVSMYEYLYRKETWIT
ITWREVLKMFAYVVIFLVSLAGNLLVIVVVYYNANMRSSTNQYLVNLAVADLLVTLVCMWVHIVRHLSYPNY
ILPVIVCKLDGFVQATSLLASVLTLTVISVGRFVAVIFPLHARTSPDRAHRVIAAVWVTAALLSCPTLFYRQ
LYSIKWSNFTSWQCDEIWPREGKFDPAKRLCVITYDAKKLFYTVLIIAVYFLPVGIMLISYSLVVWKLWVTQ
LPGEHHAPSRITATRSKRKVVKMVSVVLLVFVICWTPLQSIILYSNFLLGQEASLPDWFPVMEFAAYFIAYS
NSALNPIIYCGFNVNFRQGLVSLLTCRHTSAGRMYHRRNWKGMTGGTRETTVGCSGPEPAVLLEFSSIKRNR
MVQKYSMTPSQSGRVVTMGSNKELRRNTISDLTSGLTCKNCPRGGQALDPQPADSMCSNTAIYANDNHLHRS
EVGLAACTGGQNGGHLSIHASSTSSGSSRVDKVCGCCAMHRRKKSIPPEAAEDEMYQFNDIQENISNDTKEE
ML----------------------------------------------------------------------
------------------------------------------------------------------------
------------------------------------------------------------------------
------------------------------------------------------------------------
------------------------------------------------------------------------
------------------------------------------------------------------------
------------------------------------------------------------------------
------------------------------------------------------------------------
------------------------------------------------------------------------
------------------------------------------------------------------------
------------------------------------------------------------------------
------------------------------------------------------------------------
------------------------------------------------------------------------
------------------------------------------------------------------------
------------------------------------------------------------------------
------------------------------------------------------------------------
------------------------------------------------------------------------
------------------------------------------------------------------------
------------------------------------------------------------------------
------------------------------------------------------------------------
------------------------------------------------------------------------
------------------------------------------------------------------------
------------------------------------------------------------------------
------------------------------------------------------------------------
------------------------------------------------------------------------
------------------------------------------------------------------------
------------------------------------------------------------------------
------------------------------------------------------------------------
------------------------------------------------------------------------
-------------------------
>Hame11400356/1-578
MGVWMLEAMTYFHLTTTTATSEVWSDVSSTLPTYLSPQVQSVNESLAFALNVTCHNDRKLVDLTEFEYAYRK
ETWIPITWREVIKIVAYVIVFMVSLVGNLLVILVVYYNVHMRSSTNQYLVNLAVADLLVTLLCTWVHLVRNL
SHPHHVLPAIFCKLDGFAQATSLLASVLTLTVISVGRFVAVIFPLHARTSPDRAHRVIAVVWVTSALLSCPT
LFYRELYSIKWANFTSWHCDEVWPNEVKYDPVVRRCVTTYDPKKLFYIILNTAFYFLPVGIMVISYSLVVWR
LWMTQLPGEHCVPARNTATRAKKKVVKMVSVVLLVFVLCWTPLQTIILYSNFVHVDHNSLPEWFGVMEFSAY
FIALSNSALNPIIYCGFNDNFRKGLMSLLTCRHSSTGRIHHRRNWRGVTAGTRDTTGGGSGPEPVVVLEFNS
FKQSRSGQKCSLTSTHSGRVLRTSLEKDLDHNNLKDDALDPTCENHSGGGESRQKGDGCPRITTSTPCNNHC
VCLGGDLAEHQRPSGHHHLTEHHHSAPASASSRGRSRVATCCGCCRSTKSASFTLYDVNKLKGNINTDTKED
RV----------------------------------------------------------------------
------------------------------------------------------------------------
------------------------------------------------------------------------
------------------------------------------------------------------------
------------------------------------------------------------------------
------------------------------------------------------------------------
------------------------------------------------------------------------
------------------------------------------------------------------------
------------------------------------------------------------------------
------------------------------------------------------------------------
------------------------------------------------------------------------
------------------------------------------------------------------------
------------------------------------------------------------------------
------------------------------------------------------------------------
------------------------------------------------------------------------
------------------------------------------------------------------------
------------------------------------------------------------------------
------------------------------------------------------------------------
------------------------------------------------------------------------
------------------------------------------------------------------------
------------------------------------------------------------------------
------------------------------------------------------------------------
------------------------------------------------------------------------
------------------------------------------------------------------------
------------------------------------------------------------------------
------------------------------------------------------------------------
------------------------------------------------------------------------
------------------------------------------------------------------------
------------------------------------------------------------------------
-------------------------
>Csap11090418/1-574
MHMGVEVELFPDWLVGVWTGVLVTLMAVGVGGNVLVPVVVVRTRDLRSSTNFLLVNLAAADLLVLLVSLPTA
LVELHSRPETWVLGEPMCKLVPFVEYCVSHASVLTILVISFERYYAICRPLRASYTCTKMRACTCILTIWAA
AVLLSSPMLVMSKYLFVPYADGTMVHGCYTELTTFWSCLYINLVTAVFFFVPLVLLVLLYLVIGRSLMRDSA
SAALQHRKVDLPNMKARKQVVVMLATVTVFFFVSLFPFRVLTLWIVWTPQETIETIGPLRYFSFLYGTRVLF
FANSAVNPILYNLTSTKFREAFLKLLGENRGDSRRHLSRQSTFNTTGTSMSNGRSGSSRTIPTDLVAIKDSY
PHRVALARCGRQVSTDDFSSTRPNMARYGRQSSFAGSYCFTSTNSATNSAACSRQNSRAGDHSVYGPEEVGR
RLAEGEKRHSGEGRRLLEGDRPPVLTDDMIEEERSSGSTVRGDSLRRSQEQKIESEMEQLLVERNSSPPAPD
KNPSSASPSSSPTQPSTPRDSEEGDAGGESGGATEKSGSPDKENVTEDAITTGENGKSVQFSDTWNAESV--
------------------------------------------------------------------------
------------------------------------------------------------------------
------------------------------------------------------------------------
------------------------------------------------------------------------
------------------------------------------------------------------------
------------------------------------------------------------------------
------------------------------------------------------------------------
------------------------------------------------------------------------
------------------------------------------------------------------------
------------------------------------------------------------------------
------------------------------------------------------------------------
------------------------------------------------------------------------
------------------------------------------------------------------------
------------------------------------------------------------------------
------------------------------------------------------------------------
------------------------------------------------------------------------
------------------------------------------------------------------------
------------------------------------------------------------------------
------------------------------------------------------------------------
------------------------------------------------------------------------
------------------------------------------------------------------------
------------------------------------------------------------------------
------------------------------------------------------------------------
------------------------------------------------------------------------
------------------------------------------------------------------------
------------------------------------------------------------------------
------------------------------------------------------------------------
------------------------------------------------------------------------
------------------------------------------------------------------------
-------------------------
>Csap1341456/1-573
MTNLVPPNSLKLLSLPNLESTSTKDLDHSFTFTETETISIGAMNTLENTTHGILQGNFVGLALPGMSESEEK
MGNVYAMQTSSVHPTPLFNLSDGGSLSLDEEGDVLVEHLGGNGSSVARNESDYVWDADDLLYRHTLEIAVLL
CFSYVLVFILGLVGNCFVIAVVFRTPRMRTPTNYFIVNLAMADVLVVVFCLPATLLSNIYYPWMLGWLMCKS
VAYVQGVSVSASVNSLVAVSLDRFLAIWFPMKLQITTYRARAIIVLIWIMAVVSPIPYFVYFETNIFIPDLP
DLLVCVEMWPSREAEWLYFLIAHLLLCYLLPLVLISFCYFMIWIKVARRSIPGDTRDAAIQQMQQRSKVKVV
KMLVVVVIIFMLSWLPLYVIFVRIKMGEELGEREGAILAIVTPMAQWLGSSNSCINPILYAFFNKKYRNGFL
AIIKSRSCCGTLRFDSYSCSTTRRSYYPSYRSTIRPEAATMDSISRHKSSPSNVYTLEGRANPRTRYHHHHH
PARPRLANGLAPALHLADNFTHDTNLDENCGAATSTLLADIEVVDVDSQEAFSENGERVYPNGKLEPVD---
------------------------------------------------------------------------
------------------------------------------------------------------------
------------------------------------------------------------------------
------------------------------------------------------------------------
------------------------------------------------------------------------
------------------------------------------------------------------------
------------------------------------------------------------------------
------------------------------------------------------------------------
------------------------------------------------------------------------
------------------------------------------------------------------------
------------------------------------------------------------------------
------------------------------------------------------------------------
------------------------------------------------------------------------
------------------------------------------------------------------------
------------------------------------------------------------------------
------------------------------------------------------------------------
------------------------------------------------------------------------
------------------------------------------------------------------------
------------------------------------------------------------------------
------------------------------------------------------------------------
------------------------------------------------------------------------
------------------------------------------------------------------------
------------------------------------------------------------------------
------------------------------------------------------------------------
------------------------------------------------------------------------
------------------------------------------------------------------------
------------------------------------------------------------------------
------------------------------------------------------------------------
------------------------------------------------------------------------
-------------------------
>Pcla1671037/1-572
MMEAGERSVPDAYNQDDNQEDNQEAEEREVLANYSQVYASFVGCLVSEADSLNLTLGEGFWLRIIYEAISLP
ANASVATSAYTNSSVGWVSEQVPPATTTQYPGAYDQSSEEVIQGIWERCSYLTPRATTPRPYLLVWWQQCLW
TLVFGAMMAMAVGGNTLVMWIICAHRRMRTVTNYFLVNLSAADLFMSLLNCMFNFIYMLHSDWPFGAVYCII
SNFMANVTISASVFTLMAISFDRYIAIVKPLEPRMSKTAARVFILVIWTSSMLLALPCLLYSTTVSVAYKDD
EVRRGCILRWPDGQTSTSQHEHIYNIVFFITTYLLPMLVMLACYFLIGRELWGSRSIGELTERQVTSIKSKR
RVVKMFIMIVVMFGLCWLPQQAFFLYTFHNSQILGTAHIQHIYLAFYWLAMANAMINPVIYYWMNARFRAYF
REVVLKCLCLKCPRQPSSFDGSPLQDRRHPPCEEPSSRSDSRQGVNGTLRTGPGTHHSNHHLVLYSSRERLN
ARNGVGRGGAPCNRCPHHTMRPVLLNNNPSTPQFDTHIQTVPLSTVRPKLLSEHYNQLRSSNCMQSQL----
------------------------------------------------------------------------
------------------------------------------------------------------------
------------------------------------------------------------------------
------------------------------------------------------------------------
------------------------------------------------------------------------
------------------------------------------------------------------------
------------------------------------------------------------------------
------------------------------------------------------------------------
------------------------------------------------------------------------
------------------------------------------------------------------------
------------------------------------------------------------------------
------------------------------------------------------------------------
------------------------------------------------------------------------
------------------------------------------------------------------------
------------------------------------------------------------------------
------------------------------------------------------------------------
------------------------------------------------------------------------
------------------------------------------------------------------------
------------------------------------------------------------------------
------------------------------------------------------------------------
------------------------------------------------------------------------
------------------------------------------------------------------------
------------------------------------------------------------------------
------------------------------------------------------------------------
------------------------------------------------------------------------
------------------------------------------------------------------------
------------------------------------------------------------------------
------------------------------------------------------------------------
------------------------------------------------------------------------
-------------------------
>Parg1859052/1-571
MHIANSSMMSLASRTSPSLDSVLGLADKHQTLLRVPTWREDSISTDGSLALEYSDALGGAVVDPDYVELLHR
DVDGDYGGLGAANLTNHTNATSAIPEGLTHINMTQLIAYSLLFPFAAIGNLMVFVALFRNRHRKSRVNMMIM
HLSLADMIVTFVFLPTEITWHVTIEWVFGNFGCKIYKFFSAFGFYMSSMVLVCISLDRYFAVLHPLKVNDAQ
RRGKIMLFFAWLISAVISLPQSVIFNVQPHPQYPDFHQCVTFGFFNSNNGGEMMYTIFCISFLYFIPLSIII
IAYSRIILEISRKSRDTQHDYSREERYHGRLQLRRSNMSNIERARTRTLRMTFIIVMAFIWCWTPYALATLW
NFIDPVTFYNMNKHVQDILFIIAVSNSVVNPIIYGRYSISCCRGLWNKAGDCCCWCWCWCCPCSPHQHLASV
PPPNVNSCKSNGHCHGASANTRSTIYNNSTRDKRVVGMMLQVKVRSLLMEWNRSSQKSLAQEAEMASMVPLG
VPATLQQKARVPAPSSVPTRLFNHRQPMETHEEENDESSGYSSIHAHSFRSYHDVTSTERPPRTHIW-----
------------------------------------------------------------------------
------------------------------------------------------------------------
------------------------------------------------------------------------
------------------------------------------------------------------------
------------------------------------------------------------------------
------------------------------------------------------------------------
------------------------------------------------------------------------
------------------------------------------------------------------------
------------------------------------------------------------------------
------------------------------------------------------------------------
------------------------------------------------------------------------
------------------------------------------------------------------------
------------------------------------------------------------------------
------------------------------------------------------------------------
------------------------------------------------------------------------
------------------------------------------------------------------------
------------------------------------------------------------------------
------------------------------------------------------------------------
------------------------------------------------------------------------
------------------------------------------------------------------------
------------------------------------------------------------------------
------------------------------------------------------------------------
------------------------------------------------------------------------
------------------------------------------------------------------------
------------------------------------------------------------------------
------------------------------------------------------------------------
------------------------------------------------------------------------
------------------------------------------------------------------------
------------------------------------------------------------------------
-------------------------
>Pcla1881179/1-571
MLNVSTAAAGAAAPLLAFALTTLATPTPTSLDPPTTASGTPTIDPYTTPFSNTTNTTDLEMSEFEDVSGYKT
FLAGSRYVVQRVLVPMVLIVGVVGNAVTIVVLTRRQMRSSTNNYLTALAISDLLYLVFIFSLSFRHHPGMSR
PHHWFYWHYSRYALWLTDASGSTSIWLTVTFTIERYIAVCHPIKGKVFCTESRAKRVIVAVFILCFTLTATT
PHEWVINEVTDSVTGQAKLAMDYSVLGSNDTYRKVFYWFTAVVFILLPLVLLAVFNSFLIHVVKQSRAQRCT
MTNQRVERDTHSQSQEYKITVMLIAVVLLALLCQLPVAVLLLYQSFYASKPNSIASYMERGLGNIFNLLSAI
NAACNFVLYCAMSDKYRRTFLRTFCSRWYRQPSPLHSWMATAYSNVEDGSPRFSRMSSMRMSRRSSHRSSGS
GSPRGSPTQGRGQSLGRPGHFLTVPSPSRNPSPTLVTPNKVVLHPAPDEVSRPLLRKTNSGNSSNPSVSSST
TAASLLNGCPNTQTNPSSSAPPPGAVRRFARRLSKLLTRRNTTNSQLAGRNIVITCQQPSMDEQTAL-----
------------------------------------------------------------------------
------------------------------------------------------------------------
------------------------------------------------------------------------
------------------------------------------------------------------------
------------------------------------------------------------------------
------------------------------------------------------------------------
------------------------------------------------------------------------
------------------------------------------------------------------------
------------------------------------------------------------------------
------------------------------------------------------------------------
------------------------------------------------------------------------
------------------------------------------------------------------------
------------------------------------------------------------------------
------------------------------------------------------------------------
------------------------------------------------------------------------
------------------------------------------------------------------------
------------------------------------------------------------------------
------------------------------------------------------------------------
------------------------------------------------------------------------
------------------------------------------------------------------------
------------------------------------------------------------------------
------------------------------------------------------------------------
------------------------------------------------------------------------
------------------------------------------------------------------------
------------------------------------------------------------------------
------------------------------------------------------------------------
------------------------------------------------------------------------
------------------------------------------------------------------------
------------------------------------------------------------------------
-------------------------
>Hame11101027/1-568
MTATPGGVAVHSLGTPVSVLSSSEVSATLYGTPESMSWTDPSHGETRNVRDTSNSNSSTLLVSVNEKVATVT
HLSTFNSETPHHAAATTTLLLLNQTTNITTTGDQDLDYQDNLNASLASNYSDYDLSLDDLLYRHSFNTGLLL
CLSYVVVFILGLIGNCFVIAVVFRTPRMRTPTNYFIVNLAMADVLVIVFCLPATLLSSIYYPWMLGWIMCKL
VAYVQAVSVSASVNSLVAVSLDRFLAIWFPLKLQITTERARALIVIIWIMAVASAIPYSIYFETQVFYKQAP
DLIVCVEMWPSRQAERFYFLIAHLLFCYLLPLLLIIFFYVMIWIRVASRHIPGDSRDAAVHEMQQRSKVKVV
KMLVVVVIIFMLSWLPLYVIFTRIKLGDELGETEGAVLAIVTPMAQWLGSSNSCINPILYAFFNKKYRNGFL
AIVKSRSCCATLRYDSYSYSTTRRSYYPSYRSTIRPEAGTVDPINHHKNSSANVYTLEGRANTRTRYHTGRP
RTLANGLSPALHLADNFTKDASLEEMRPPQPILGGIEVVEVDEYSNSYADSIHTFTNGKLDAVD--------
------------------------------------------------------------------------
------------------------------------------------------------------------
------------------------------------------------------------------------
------------------------------------------------------------------------
------------------------------------------------------------------------
------------------------------------------------------------------------
------------------------------------------------------------------------
------------------------------------------------------------------------
------------------------------------------------------------------------
------------------------------------------------------------------------
------------------------------------------------------------------------
------------------------------------------------------------------------
------------------------------------------------------------------------
------------------------------------------------------------------------
------------------------------------------------------------------------
------------------------------------------------------------------------
------------------------------------------------------------------------
------------------------------------------------------------------------
------------------------------------------------------------------------
------------------------------------------------------------------------
------------------------------------------------------------------------
------------------------------------------------------------------------
------------------------------------------------------------------------
------------------------------------------------------------------------
------------------------------------------------------------------------
------------------------------------------------------------------------
------------------------------------------------------------------------
------------------------------------------------------------------------
------------------------------------------------------------------------
-------------------------
>Hame1869010/1-567
MLNISTAAPLLAAALTTLAPPTLQPPITTDPYGNFSYYYNSTDLEATEASEQEIVDISGYEAFLDISRYVVQ
RVLVPMVLVVGVVGNAVTIVVLTRRQMRSSTNNYLTALAISDLLYLVFIFSLSIRHHPGMSRPHHWFYWHYF
RYALWLTDASSSTSIWLTVTFTIERYIAVCHPIKGKVFCTESRAKRVIVAVFILCFALTATTPHEWVINEVT
DATGQARLVMNYSVLGSNATYKKVFYWFTAVIFILLPLVLLAVFNSFLIHVVKLSRAQRRTMTNHRVERDNH
SQSQENKITIMLIAVVLLALVCQLPVAVLLLYTTVYVSEPHSNSQYVELSLGNIFNLLAAINAACNFVLYCA
MSDKYRRTFLRTFCSRWYRQPSPLHSWMATAYSNVEDGSPRFSRMSSMRMSRRSSYRSSGSGSPRGSPTHGR
GLSGGRPGHYLTVPSPSHNPTPALLTPTKTALLHPVPDDVSRPLLKKTSSGKNGSDNGNAGVTSPAVTASAA
TLLNGSPNSQTPAPSAPPPGAASRFARRLSSLLPQRNNTSTQLAGRHIVITCQQPSVDEQTAL---------
------------------------------------------------------------------------
------------------------------------------------------------------------
------------------------------------------------------------------------
------------------------------------------------------------------------
------------------------------------------------------------------------
------------------------------------------------------------------------
------------------------------------------------------------------------
------------------------------------------------------------------------
------------------------------------------------------------------------
------------------------------------------------------------------------
------------------------------------------------------------------------
------------------------------------------------------------------------
------------------------------------------------------------------------
------------------------------------------------------------------------
------------------------------------------------------------------------
------------------------------------------------------------------------
------------------------------------------------------------------------
------------------------------------------------------------------------
------------------------------------------------------------------------
------------------------------------------------------------------------
------------------------------------------------------------------------
------------------------------------------------------------------------
------------------------------------------------------------------------
------------------------------------------------------------------------
------------------------------------------------------------------------
------------------------------------------------------------------------
------------------------------------------------------------------------
------------------------------------------------------------------------
------------------------------------------------------------------------
-------------------------
>Csap11246130/1-542
MATHALHWNLHIHLLQPTTTHAENLSSVYECSQDSGLTANLSLFEYPYRMKTWVPITWREILKVATYLIVFL
VSLVGNLLVMLVVCYNRHMRSSTNQYLVNLAAADLLVTLVCMWVHIVRHLSHPHYILPAYVCKLDGFVQTTT
LLASVLTLTVISVGRFVAVMFPLHARTSPDRANRVIAAVWLASALIACPILFYRKLYSIQWANFTTWQCDEF
FPTEKEYVEAEGRCEVIYDAKNLFYTILIIALFFLPVAIMIINYSLVVWTLWGAKQPGEQQSAATRNMATKA
KKRVVKMVTVVLLVFVICWTPLLTLILFSLNHQGHLPEWFSSLEFAAYFIAYSNSALNPIIYCGFNTSFRQG
LVALLSCRHAATGRIYHRRHWMGMTGGTRDTTMGCSGPEPAVLLELSSLRRNRVTQRSSLTPSHSGRHLFSG
SSKELRAAAHCDAAHDHGCKVCDGMGSAPLHSTTGIHLLKSDASLGGQNGSKLSTRASSSSGDSVGRGMCGC
CRRHGKRRSRLPLYHENEIYDVNDLPEGIAVKGKEEIV----------------------------------
------------------------------------------------------------------------
------------------------------------------------------------------------
------------------------------------------------------------------------
------------------------------------------------------------------------
------------------------------------------------------------------------
------------------------------------------------------------------------
------------------------------------------------------------------------
------------------------------------------------------------------------
------------------------------------------------------------------------
------------------------------------------------------------------------
------------------------------------------------------------------------
------------------------------------------------------------------------
------------------------------------------------------------------------
------------------------------------------------------------------------
------------------------------------------------------------------------
------------------------------------------------------------------------
------------------------------------------------------------------------
------------------------------------------------------------------------
------------------------------------------------------------------------
------------------------------------------------------------------------
------------------------------------------------------------------------
------------------------------------------------------------------------
------------------------------------------------------------------------
------------------------------------------------------------------------
------------------------------------------------------------------------
------------------------------------------------------------------------
------------------------------------------------------------------------
------------------------------------------------------------------------
------------------------------------------------------------------------
-------------------------
>Parg1526648/1-540
MVLLNGNNISRFPTRVDQSVPKYLVMEEESWKPEPMPTGDLEAFDAMEDFMDISPNMTFAGWGLTPDGGDDL
DPLASFDQFANDTGPPWNISVAENDSLGTYLDNESLPIDMRFNDGHILLISCYSGIFFISLVGNLCVLKAIL
GGGRKQRKSRVNIMLLHLAIADLIVTTVMIPVEVGWAATVQWMAGDASCRVFAFFRIFGHYLSSFILVCISI
DRYFAVVHPLSLNAADRRGKLMIVFAWFLAFSCSLPQVIIFHVENHPLFTFYVQCVTFNFFPSLHHEMVYNL
FCLVMLYVAPLSIIIFFYGAIVVTIFQKSRLSADDSTIRRSSLGYLGRARARTIKMTVSIVLAFFVCWTPYV
VISLWFCFDRSAAALLDEKVKKGLFIFACFNSCVNPIVYGIFNFCKKKPPMTQTWRSTTLNTQMNSRSCDCR
SFKSSRVYWSRREPATTLTNSEVTDHTAELLLPRVLNSPFRTRSHSGSDSGISLPLKTLTKSSPLGRRQMSE
DEYPGSTPLTTQYKNGTYYSSSCRSNAPEDQNGNPV------------------------------------
------------------------------------------------------------------------
------------------------------------------------------------------------
------------------------------------------------------------------------
------------------------------------------------------------------------
------------------------------------------------------------------------
------------------------------------------------------------------------
------------------------------------------------------------------------
------------------------------------------------------------------------
------------------------------------------------------------------------
------------------------------------------------------------------------
------------------------------------------------------------------------
------------------------------------------------------------------------
------------------------------------------------------------------------
------------------------------------------------------------------------
------------------------------------------------------------------------
------------------------------------------------------------------------
------------------------------------------------------------------------
------------------------------------------------------------------------
------------------------------------------------------------------------
------------------------------------------------------------------------
------------------------------------------------------------------------
------------------------------------------------------------------------
------------------------------------------------------------------------
------------------------------------------------------------------------
------------------------------------------------------------------------
------------------------------------------------------------------------
------------------------------------------------------------------------
------------------------------------------------------------------------
------------------------------------------------------------------------
-------------------------
>Pcla1842950/1-532
MEEVNDTWTTLTTTGMSTTTPTTQGALLPTFPPGDASTPTVPPPGANLTSASESGGGQELPHNLTMIVVMTV
IYILITITGVLGNVATCIVIVRNRIMHTATNYYLFSMAVSDLLLLALGMPDEFYLLWWGEPYIFGSVFCFIR
GFTAEISTNASILTIAAFTVERYIGICHPLRSHTMSQLGRVIRSIAIIWIVATVCAVPIAMQYGIVYQKTPD
GQDIPNTSGCYLKKRIWVFFEVSTVLFFVAPMLLITVLYVCIAVQLKKSSRLARSVPSIGCHNCASTNDGSR
NKAVIKMLVAVVIAFFVCFAPHQAQRLMALHADPTNPVAVQLFNVLFNISGVSYYISTCVNPILYHIMSNRF
REALQATLESCYGGRGSSSGGRWRARSQSSRSQHTLELTEHSFITDSTTNLTTSTGASSDASRSDHKTHLKQ
ALNGARKDAGKGKMASRKTRNGSYKFRPLFKPKLRRAEIVESPVDMTVSIAASPAGRKRSQSDSLLSGGSIS
NCSMKHVEEEFTRKELSEVMGRMNTMEV--------------------------------------------
------------------------------------------------------------------------
------------------------------------------------------------------------
------------------------------------------------------------------------
------------------------------------------------------------------------
------------------------------------------------------------------------
------------------------------------------------------------------------
------------------------------------------------------------------------
------------------------------------------------------------------------
------------------------------------------------------------------------
------------------------------------------------------------------------
------------------------------------------------------------------------
------------------------------------------------------------------------
------------------------------------------------------------------------
------------------------------------------------------------------------
------------------------------------------------------------------------
------------------------------------------------------------------------
------------------------------------------------------------------------
------------------------------------------------------------------------
------------------------------------------------------------------------
------------------------------------------------------------------------
------------------------------------------------------------------------
------------------------------------------------------------------------
------------------------------------------------------------------------
------------------------------------------------------------------------
------------------------------------------------------------------------
------------------------------------------------------------------------
------------------------------------------------------------------------
------------------------------------------------------------------------
------------------------------------------------------------------------
-------------------------
>Csap1609927/1-530
MDDSTNFSCDQDPRLTTNFSQYEYEGRTTTWVPITWREVVKLLAYIITFLVSIVGNLLVILVVRYNRTMRSS
TNQYLVNLAVADLLVTLVCKLVHLIRHLSYPHYILPAVVCKLDGFVQGTALVASVFTLTVISIGRFVAIMFP
LQARTSPDRAIWVIAAVWIASALLSSPMLMYRELYGIKWSNFTTWHCDEFFPTERKMMNGVCVVTYDPKKLF
YIIFTITCYFLPVTIMLVNYSLIVWKLWGAQQPGEHHQQQEAATRNTQRVVRMVTVVLLVFVVCWTPLQTLI
LYTSVGEEYEFVNDLEFTAYFVAHSNSALNPIIYCGFNANFRQGLVALLYCRHSRGGHIYYPRSWRGVTGTR
ETTSGYSGPEPAVLVEMGSVRHSRLTQRGSTTSIGGRVVYTGPGRELCHDHHHYHHHHQLCHGLNNQTTTQH
NTGGSGGRSGNSNSGGGDGGGALQEVTLAQRTFLRASYRQNGRVNNHTNHMTPSTSFDAGGGGREGDDMEET
CGCCCRRKRSRYRWRRKDFGRRWGGG----------------------------------------------
------------------------------------------------------------------------
------------------------------------------------------------------------
------------------------------------------------------------------------
------------------------------------------------------------------------
------------------------------------------------------------------------
------------------------------------------------------------------------
------------------------------------------------------------------------
------------------------------------------------------------------------
------------------------------------------------------------------------
------------------------------------------------------------------------
------------------------------------------------------------------------
------------------------------------------------------------------------
------------------------------------------------------------------------
------------------------------------------------------------------------
------------------------------------------------------------------------
------------------------------------------------------------------------
------------------------------------------------------------------------
------------------------------------------------------------------------
------------------------------------------------------------------------
------------------------------------------------------------------------
------------------------------------------------------------------------
------------------------------------------------------------------------
------------------------------------------------------------------------
------------------------------------------------------------------------
------------------------------------------------------------------------
------------------------------------------------------------------------
------------------------------------------------------------------------
------------------------------------------------------------------------
------------------------------------------------------------------------
-------------------------
>Csap1744862/1-530
MNRSGIPYLSGQGGEHVASKYLVMGEAWGGSDSPEDLLSKLNNVEIEPNLPCNVSLDDDDGSGRAHEAPTFA
GRLDYTTPRPNNLTSHDIAVNDSNNVYNDSRSLPIDMRFNDGHILFIACYSCLFFISLIGNLCVLRAILGSG
RKHRKSRVNFMLLHLAIADLIVTTVMMPVEVGWAAMVQWLAGDALCRLFSFFRIFGHYLSSFILVCISIDRY
FAVVHPLSMSAADKRGKIMLIFAWLLAFSCSMPQVIIFHVEKHPNFTFYVQCVTFNFFPSKHHEMVYNIFCL
VMLYVAPLSIIIFFYGAIVVTIFQKSRLSSDDSTIRRSSLGYLGRARARTIKMTVSIVLAFFVCWTPYVVIS
LWFCFDRSAAELLDEKVKKGLFIFACFNSCVNPIVYGIFNFCKKKQPMQTQTWRSTTLNTQINSRSCECRSF
KSSRVYWSRRDPGSTVTSSEAATAELLLPRALNSPYRTRSASGSDSAISLPMQTLPTASPLSRRQVAVGGGP
SLIMQYKNGSYFSSRSLKEERNGNPV----------------------------------------------
------------------------------------------------------------------------
------------------------------------------------------------------------
------------------------------------------------------------------------
------------------------------------------------------------------------
------------------------------------------------------------------------
------------------------------------------------------------------------
------------------------------------------------------------------------
------------------------------------------------------------------------
------------------------------------------------------------------------
------------------------------------------------------------------------
------------------------------------------------------------------------
------------------------------------------------------------------------
------------------------------------------------------------------------
------------------------------------------------------------------------
------------------------------------------------------------------------
------------------------------------------------------------------------
------------------------------------------------------------------------
------------------------------------------------------------------------
------------------------------------------------------------------------
------------------------------------------------------------------------
------------------------------------------------------------------------
------------------------------------------------------------------------
------------------------------------------------------------------------
------------------------------------------------------------------------
------------------------------------------------------------------------
------------------------------------------------------------------------
------------------------------------------------------------------------
------------------------------------------------------------------------
------------------------------------------------------------------------
-------------------------
>Pcla11312117/1-526
MAWPSTNTDQISTSWSLPIKYLDSNYTTSEEWLLTTKRHWKVAAERDAGVLVTNSSYDLARDDLGHVTESVQ
VLVLTSNASAAGDSTQASIRDETLVVWEIITLLAIFVLTVLGNVVVLFMLLVRHKKLTRMCYFILSLCVSDL
ITAFFNVLPQLVWEVTYRFHGGGFLCKAVKFGQLLGPYLNSYLLVMTALDRYQVICYPLSNCAWTPRRSKNM
IFLAWALALGSCTPQVFVFSYQEVGNGSWDCWASFIPPWGPRAYVTWYALSVFIVPLFFLVFAYSCICRTLW
VNFKHKQMDEHTHHWRDSRRPRLLVRLRPHRHRSESEISTCIHDPPPQENIVPLLRAPSHLAIPMVAVHKPA
MVNGVSAQSLRASRGITNPRSHSIRSISRAKIKTVKLTITVIFCYISCSAPFISVQLWHVWDPNASTNPFYN
GAAFTILTLLSSLNSVVNPWIFLAFNENMTQLLHSLCTCRFTLRTGPRRSQTFRSSDSNKNFRLTVFTTTDG
DTAGHRASISQRHTATHYHSSD--------------------------------------------------
------------------------------------------------------------------------
------------------------------------------------------------------------
------------------------------------------------------------------------
------------------------------------------------------------------------
------------------------------------------------------------------------
------------------------------------------------------------------------
------------------------------------------------------------------------
------------------------------------------------------------------------
------------------------------------------------------------------------
------------------------------------------------------------------------
------------------------------------------------------------------------
------------------------------------------------------------------------
------------------------------------------------------------------------
------------------------------------------------------------------------
------------------------------------------------------------------------
------------------------------------------------------------------------
------------------------------------------------------------------------
------------------------------------------------------------------------
------------------------------------------------------------------------
------------------------------------------------------------------------
------------------------------------------------------------------------
------------------------------------------------------------------------
------------------------------------------------------------------------
------------------------------------------------------------------------
------------------------------------------------------------------------
------------------------------------------------------------------------
------------------------------------------------------------------------
------------------------------------------------------------------------
------------------------------------------------------------------------
-------------------------
>Pcla1625517/1-525
MEVSWEGDPIPGTNSDPFLIFPDLPWNDSHKGRVIASQDDSLQTSPLDDYVNSSRSWNASNETYSGYVDTDS
LPIDMRFNDGHILLISSYSGIFFVSLVGNLCVLWAILGGGRKQRKSRVNLMLLHLAIADLIVTTVMIPVEVG
WAATVQWVAGDATCRIFSFFRIFGHYLSSFILVCISIDRYFAVVHPLSLNAADRRGKIMLLFAWFLAFSCSL
PQVIIFHVETHPLFTFYVQCVTFNFFPSMHHEMVYNIFCLVMLYVAPLTIIIIFYAAIVLTIFQKSRLSSDD
TTIRRSSLGYLGRARTRTIKMTVSIVLAFFVCWTPYVVISLWFCFDRSAAALLDEKVKKGLFIFACFNSCVN
PIVYGIFNFCKKKPPATQTWRSTTLNTQINSRSYDTRSYECRSFKSSRVYWSKREQTSTLTHSEVTDHTAEL
LLPRALNSSSSHDARSPTESGPPLPLLPLARSSALCPSSQSEDDAHPSLNGAYGQTPEGGDGDRAALMIRYK
NGFCYSTSTRSVFHNRNGSQV---------------------------------------------------
------------------------------------------------------------------------
------------------------------------------------------------------------
------------------------------------------------------------------------
------------------------------------------------------------------------
------------------------------------------------------------------------
------------------------------------------------------------------------
------------------------------------------------------------------------
------------------------------------------------------------------------
------------------------------------------------------------------------
------------------------------------------------------------------------
------------------------------------------------------------------------
------------------------------------------------------------------------
------------------------------------------------------------------------
------------------------------------------------------------------------
------------------------------------------------------------------------
------------------------------------------------------------------------
------------------------------------------------------------------------
------------------------------------------------------------------------
------------------------------------------------------------------------
------------------------------------------------------------------------
------------------------------------------------------------------------
------------------------------------------------------------------------
------------------------------------------------------------------------
------------------------------------------------------------------------
------------------------------------------------------------------------
------------------------------------------------------------------------
------------------------------------------------------------------------
------------------------------------------------------------------------
------------------------------------------------------------------------
-------------------------
>Hame11053597/1-522
MTNVSQEGASTVAAEGVEGVEGSGGVSMDVVGVSREGVVEGVLEETMSPEIQYMGHIAYSVVAPVIISFGIL
TNVLNLVVLTRPSLRGPTFRYLKWLAVANLLVCVVLLPFTLHSQATPVPYAAALYFAHIEVPVGNALIASSV
YIVVGLSIDRFVAVCYPRKYRNLHSHYVASVRIALSFVIAFIIYIPMGFYKMVVPASGSPDRFLIEGNLRVV
STQWFMVYEYLLEICVRFAPAVLLAVLNTWIIIEFKRISRRRLLLSQGMSCEVSAIPSHSYFEGNANITVVN
HSPTNGQVEPESIAIEPVAINGPCVSKLSNTVNNPATSTSSSDVSPLHQEGLILNSNGYVNGMDYKVVDNTS
LNGNGCKPLSADGDMASTRNSSAKSTIRSKGEKETIGLSMINVSAPAATVTAPRGMSERRHDMERRLVLLLV
SIIVAFFVTNIPAAILSLTFSDDKRNDLNFQIFRAIANNLEFLNFGINFILYFLFSKDIRNAFMSLLRRTID
RLKEGIEGSSSKYAATNL------------------------------------------------------
------------------------------------------------------------------------
------------------------------------------------------------------------
------------------------------------------------------------------------
------------------------------------------------------------------------
------------------------------------------------------------------------
------------------------------------------------------------------------
------------------------------------------------------------------------
------------------------------------------------------------------------
------------------------------------------------------------------------
------------------------------------------------------------------------
------------------------------------------------------------------------
------------------------------------------------------------------------
------------------------------------------------------------------------
------------------------------------------------------------------------
------------------------------------------------------------------------
------------------------------------------------------------------------
------------------------------------------------------------------------
------------------------------------------------------------------------
------------------------------------------------------------------------
------------------------------------------------------------------------
------------------------------------------------------------------------
------------------------------------------------------------------------
------------------------------------------------------------------------
------------------------------------------------------------------------
------------------------------------------------------------------------
------------------------------------------------------------------------
------------------------------------------------------------------------
------------------------------------------------------------------------
------------------------------------------------------------------------
-------------------------
>Hame11849881/1-516
MNPDAAPLLPSILKTSSPLPAYSSAPAIATTTTTTTTTTMSLSYDDPYGYLLQNLTLSYPNINWSYINFTNL
TDFTFLVDTTERVTSNSETITNSTETALYEVPTGIVVLLSIFYGSISLIAVVGNALVMWIVATSRKMHSVTN
YFIANLALADIIIGLFAIPFQFQAALLQRWNLPEFMCAFCPFFQTVSVNVSIFTLTAIAVDRYRAIVFPLNA
RPSKFRSKVVIASIWLFSATLAIPNAIALRVKYIVDPRTKEDIPFCGVGGIDPVVMWTYSHVMVGLQFFVPL
GIISFAYIRMGWELWGARTPGNAEDARDAHVLRNKKKVIKMLFIVVALFAFCWAPLQTYHILQEIYPGINDY
RYINIIWFCCHWLAMSNSCCNPFIYAIYNEKFKREFRQKFRWLFKEENTGETSEFDRSRYQMSFRYPIERQV
STASDQRISRSTDATMLNGSSRSSSHKSTLTVQGRPSTTSGGVRTINGESLGDHQEVHVCVPLKSHSHLHPS
VYRPRVVGDTRI------------------------------------------------------------
------------------------------------------------------------------------
------------------------------------------------------------------------
------------------------------------------------------------------------
------------------------------------------------------------------------
------------------------------------------------------------------------
------------------------------------------------------------------------
------------------------------------------------------------------------
------------------------------------------------------------------------
------------------------------------------------------------------------
------------------------------------------------------------------------
------------------------------------------------------------------------
------------------------------------------------------------------------
------------------------------------------------------------------------
------------------------------------------------------------------------
------------------------------------------------------------------------
------------------------------------------------------------------------
------------------------------------------------------------------------
------------------------------------------------------------------------
------------------------------------------------------------------------
------------------------------------------------------------------------
------------------------------------------------------------------------
------------------------------------------------------------------------
------------------------------------------------------------------------
------------------------------------------------------------------------
------------------------------------------------------------------------
------------------------------------------------------------------------
------------------------------------------------------------------------
------------------------------------------------------------------------
------------------------------------------------------------------------
-------------------------
>Parg11570436/1-511
MLPTARDHVARVADIAMNSSELRHRIEIDVSAFNSSGVVTATNSSFPLASGTWSGWERVTLATLQMGVFVVG
LLGNVTVAASVWRRGTGQQQQPAAHRHALLLSLALADLLVTLLCLPAAATSLLTIPWTAPWILCPLLAAAQS
TAHAASTLSLALLALDRYLTVRRPKLAPRVAAVTAQLLVALWAVAALMSVPHGLTATLQPPGPVCRQTWPAP
TARIIYHTAVAALIHLLPCAAVVICHAAVAASLRRRGTEDTRMNLRPRQVIIMARDCSLGGANNHKIVAASS
SGVDSANDEDDKAAFDLPEAAISQPTRDAGRGRGPQPPPRAAAAIKPARNVHTIIRAHRRMRMRGPAHAASI
FTSYRGHSVETRRRLARLLVALGAVFAACWLPYVVALVVWACRESPATRHALEVTLVLGHAHSAVNPVVYWL
MNRAFVTSLQRLVCAQLRLPEGLSCAGCARPPCLTRPPAPPWAGNSSTNEDNLGPFHPKYLNPHALRPQASR
CTSHYFH-----------------------------------------------------------------
------------------------------------------------------------------------
------------------------------------------------------------------------
------------------------------------------------------------------------
------------------------------------------------------------------------
------------------------------------------------------------------------
------------------------------------------------------------------------
------------------------------------------------------------------------
------------------------------------------------------------------------
------------------------------------------------------------------------
------------------------------------------------------------------------
------------------------------------------------------------------------
------------------------------------------------------------------------
------------------------------------------------------------------------
------------------------------------------------------------------------
------------------------------------------------------------------------
------------------------------------------------------------------------
------------------------------------------------------------------------
------------------------------------------------------------------------
------------------------------------------------------------------------
------------------------------------------------------------------------
------------------------------------------------------------------------
------------------------------------------------------------------------
------------------------------------------------------------------------
------------------------------------------------------------------------
------------------------------------------------------------------------
------------------------------------------------------------------------
------------------------------------------------------------------------
------------------------------------------------------------------------
------------------------------------------------------------------------
-------------------------
>Pcla11655235/1-510
MKSPTMPAEVASPPFNISDSRTNHGENGRNGNQSKPAHGVSSPPRANENSLFVLENAFVEANCSELVDMTSA
NHTCGNYTAATTTNTTNTVPGDSYYFYETEQFTVLWMLFISIVVGNVAVIAALMLSKTRKSRTNFFIMHLAL
ADLSVGLISVLTDIVWKSTVSWNAGNVGCKAVRFAQVLVTYSSTYVLVALSIDRYDAITHPMNFSGSWRRAR
RLVLVAWLLSAVFASPSLVFFMEARVDGAIQCWIDFPEAWQWKLYMTLVALSVFLFPTVIITACYAIIVYTI
WSKSKIMTVNSKALGSKNGEKRGGHHEDDSRRASSRGLIPKAKIKTVKMTLVIVFVFILCWSPYIVFDLLQV
YGYVPQSPTNVAVATFIQSLAPLNSAANPIIYCLFSTHICRNLRRIPAVEWVVRRAFPCLECAQEPLEPVHR
FQRYGTEYTTVSDASSRRHTLTSVRYNARYHPIRAGAELNQGSSLATTTTLPREYLNTELLTYNTKRSHDTL
IRGSVV------------------------------------------------------------------
------------------------------------------------------------------------
------------------------------------------------------------------------
------------------------------------------------------------------------
------------------------------------------------------------------------
------------------------------------------------------------------------
------------------------------------------------------------------------
------------------------------------------------------------------------
------------------------------------------------------------------------
------------------------------------------------------------------------
------------------------------------------------------------------------
------------------------------------------------------------------------
------------------------------------------------------------------------
------------------------------------------------------------------------
------------------------------------------------------------------------
------------------------------------------------------------------------
------------------------------------------------------------------------
------------------------------------------------------------------------
------------------------------------------------------------------------
------------------------------------------------------------------------
------------------------------------------------------------------------
------------------------------------------------------------------------
------------------------------------------------------------------------
------------------------------------------------------------------------
------------------------------------------------------------------------
------------------------------------------------------------------------
------------------------------------------------------------------------
------------------------------------------------------------------------
------------------------------------------------------------------------
------------------------------------------------------------------------
-------------------------
>Parg1517264/1-506
MRSPTMPGQVVTSRFNHTDTFREGSSAFQEGVSTSQEGSSAFQEGSSAFQEGSSTFQDGISTFQEGSRTFQE
ASSGSQSPSREYNNGSAWTNDGLLLVLDNASHEANCSDPLELATANGTCGNFTLASGLANATSLPGDSYFFY
ETEQFTVLWLLFISIVAGNVAVITALLLSKTRKSRTNFFIMHLAVADLSVGVISVLTDIVWKSTVSWYAGNV
GCKVIRFAQVLVTYSSTYVLVALSIDRYDAITHPMNFSGSWRRARRLVVVAWLLSAILASPSLVFFMETSID
GVLQCWIDFSEPWQWKVYMTLVALTVFVFPTVIITGCYAIIVYTIWSKGKIMTLNTGGKAFGAKNGEKRGGG
TAQEDDSRRASSRGLIPKAKIKTVKMTLVIVFVFVLCWSPYIVFDLLQVYGYVPHTPTNVAVATFIQSLAPL
NSAANPIIYCLFSTHICRNLRRIPAVNWCVTRLFPCLACAQQPLEPRGAFHRYGTEYSSMSDASSRRHTLTS
IR----------------------------------------------------------------------
------------------------------------------------------------------------
------------------------------------------------------------------------
------------------------------------------------------------------------
------------------------------------------------------------------------
------------------------------------------------------------------------
------------------------------------------------------------------------
------------------------------------------------------------------------
------------------------------------------------------------------------
------------------------------------------------------------------------
------------------------------------------------------------------------
------------------------------------------------------------------------
------------------------------------------------------------------------
------------------------------------------------------------------------
------------------------------------------------------------------------
------------------------------------------------------------------------
------------------------------------------------------------------------
------------------------------------------------------------------------
------------------------------------------------------------------------
------------------------------------------------------------------------
------------------------------------------------------------------------
------------------------------------------------------------------------
------------------------------------------------------------------------
------------------------------------------------------------------------
------------------------------------------------------------------------
------------------------------------------------------------------------
------------------------------------------------------------------------
------------------------------------------------------------------------
------------------------------------------------------------------------
------------------------------------------------------------------------
-------------------------
>Parg11141039/1-505
MDSPLMTFQDLHHQKMATNSSLLESLEVEARSTEATATEATTTTTTTLLESIPPDYNESEIWVDMCQGNATL
PPPEHLRFVVYGILLTTVGLLGLAGNLISITILSRPKMLSSINCCLIGLTSFDMIVTTTSVLMFGLPEISEY
TQTMKWYGQGVYQRVTPFVFPLALIAQTGSVYLTVTVTVERYIAVCRPLRARSLCTYGRAKVYVLCVALFSI
LYNLPRFWEVSYQECEVDGEVFRVIVVPSALRQDPYYIEIYIMWMYLLVMYLVPFLSLMIFNFFIYREVRAA
NHERQQLSLYREVRAANHERQQLSRLQRKEIGLAVMLLVVVSVFFICNVLAFIINVLELLNITIEELTMSSN
LLVTINSSVNFIIYCIFGQKFRKLFLKMFCWGILSSNRGRNAALESGACRDNSVYGESRTLTNSKTQTIRLS
SWNGSHQSSRVLHPHDTHGHHSHGCSASWRTSRYSSIPMGDPSAPKVSSSSFTNARNSSLMSQHIPSESVHV
L-----------------------------------------------------------------------
------------------------------------------------------------------------
------------------------------------------------------------------------
------------------------------------------------------------------------
------------------------------------------------------------------------
------------------------------------------------------------------------
------------------------------------------------------------------------
------------------------------------------------------------------------
------------------------------------------------------------------------
------------------------------------------------------------------------
------------------------------------------------------------------------
------------------------------------------------------------------------
------------------------------------------------------------------------
------------------------------------------------------------------------
------------------------------------------------------------------------
------------------------------------------------------------------------
------------------------------------------------------------------------
------------------------------------------------------------------------
------------------------------------------------------------------------
------------------------------------------------------------------------
------------------------------------------------------------------------
------------------------------------------------------------------------
------------------------------------------------------------------------
------------------------------------------------------------------------
------------------------------------------------------------------------
------------------------------------------------------------------------
------------------------------------------------------------------------
------------------------------------------------------------------------
------------------------------------------------------------------------
------------------------------------------------------------------------
-------------------------
>Pcla1997693/1-505
MTSPSSAPVLSPRKVIVESKGYFAPWNSSRTAWNDLYGSWNDVESTDTNWTTHRPNINDSLYYPIGRNASFD
LEPFKDEVGIEPEYGSSDLNILLNDSTKSGIGNETEYDYDYDAALDTFFWGQLAPPLVVYGVTYVVGVVGNG
LIIFTICRYRRLKTTTNVFLASLASADLLLILICIPVKLAKLFSYSWTLGEVMCKMLHYLQALSAICSVLTL
TIMSLERYYAIVYPMRAQYRCTISQARRFCLAIWLLSVLLACPVFLLQVHMEVGERVRAYWCVRDFDSPLLW
RSYETYMLVLVLLVPACVMAAAYAAISNAIIFMVVQRRTITGKGQMANGVLLLNGSTRGRRRATEESEVRQV
VSMLVVVVVLFVVCWGPILVVNVLKAYAIIPAYSVPLKHVVTAADLFSYCNSCVNPIVYGFMSRNFRESFRQ
VLCCRQGLRPPAVSRQMSLSVTRTSILRYNNDTSRVWNSRSVSSRISYPLTYGFNIGRNSAPEGPVTIKTTP
S-----------------------------------------------------------------------
------------------------------------------------------------------------
------------------------------------------------------------------------
------------------------------------------------------------------------
------------------------------------------------------------------------
------------------------------------------------------------------------
------------------------------------------------------------------------
------------------------------------------------------------------------
------------------------------------------------------------------------
------------------------------------------------------------------------
------------------------------------------------------------------------
------------------------------------------------------------------------
------------------------------------------------------------------------
------------------------------------------------------------------------
------------------------------------------------------------------------
------------------------------------------------------------------------
------------------------------------------------------------------------
------------------------------------------------------------------------
------------------------------------------------------------------------
------------------------------------------------------------------------
------------------------------------------------------------------------
------------------------------------------------------------------------
------------------------------------------------------------------------
------------------------------------------------------------------------
------------------------------------------------------------------------
------------------------------------------------------------------------
------------------------------------------------------------------------
------------------------------------------------------------------------
------------------------------------------------------------------------
------------------------------------------------------------------------
-------------------------
>Hame1150134/1-503
MYTDNNTLTTNNYFPSYDNYPYNTTACYYDTSHNDTSYNELCSNYEVPMFRHALPVTILYCVAYVLVSVMGV
IGNSFVVAVVVRAARMRTVTNVFIANLAVADLLVNIIVMPTTLIGHLLNAWVLGLFVCKAMSYLQGVSVSAS
INTLVAISVDRAMAICYPMKCQITSRTCRSIIVVIWVFSLTITLPWAIFFNLEPIPETDLHVCTDRWPDEQS
GNLYFVLANLIMCYLLPLTAISVCYILIWRKVWRRKLPGEQQDVGVAMMMQRSKIKVIKMLLVVVILFALSW
LPLYAIFARLKLGVAPTEMENHIIHILAPIAQWLGASNSCINPVLYAFFNDKFRSGFKAILVSRSCCSPLRL
DSNCKNYHSSVRAHNLCSLESKASSEFSIYSSSSGSAETRRKSVLVQIPLDSHSPRTTVTTTTSASEKKRSV
VSQRTRRSMVLYRQCIINNFTNGAASTTTTTTTNATTTTTTAAATSTSTPSSSSTSSFSTTTQVNGSTTLV-
------------------------------------------------------------------------
------------------------------------------------------------------------
------------------------------------------------------------------------
------------------------------------------------------------------------
------------------------------------------------------------------------
------------------------------------------------------------------------
------------------------------------------------------------------------
------------------------------------------------------------------------
------------------------------------------------------------------------
------------------------------------------------------------------------
------------------------------------------------------------------------
------------------------------------------------------------------------
------------------------------------------------------------------------
------------------------------------------------------------------------
------------------------------------------------------------------------
------------------------------------------------------------------------
------------------------------------------------------------------------
------------------------------------------------------------------------
------------------------------------------------------------------------
------------------------------------------------------------------------
------------------------------------------------------------------------
------------------------------------------------------------------------
------------------------------------------------------------------------
------------------------------------------------------------------------
------------------------------------------------------------------------
------------------------------------------------------------------------
------------------------------------------------------------------------
------------------------------------------------------------------------
------------------------------------------------------------------------
------------------------------------------------------------------------
-------------------------
>Hame1679968/1-502
MGSVGEDDVSPTSESNATRRWLRKHLAHIMEASSGFTPSIEGKTHTLNPLRILATKTSRMVGGGLEDATPGS
LVKDWLEGHSNQSTDLLTLLSMEGDAPDPHTLRRVLNNLLQVETTPYHNDDLENEASSDLPFQMPVYQQVLW
VLAFGVMILGACIGNTIVIRIVLGNQRMRTTTNYFLVNLSVADLFMTLFNCIFNFVFMLKSHWAFGSIYCTI
SQFVAHASLAASVFTLAVISFDRFLNVMRPLKPRMSACVCRLLLCIIWLVAASIAAPILPYATTIQYDLGGR
TICVILWPDGLASVSHMDYVYNVVILAVTYVVPMTAMVVCYAVIGCKLYDRRSAKTSRQADNFKSKRKVVQM
LALLVGVFALCWLPYHVYFILVHHHPQLSTRPYVQHMYLAFYWLAMSNAMINPIVYYLLNARFRYFFRQLFA
EMQGNLRSCVKTSDPSSSDFSADDDPFALHLQLIGDPGRCVGGRPPLLKHNNTAHSPLPLSPHHDHPVLP--
------------------------------------------------------------------------
------------------------------------------------------------------------
------------------------------------------------------------------------
------------------------------------------------------------------------
------------------------------------------------------------------------
------------------------------------------------------------------------
------------------------------------------------------------------------
------------------------------------------------------------------------
------------------------------------------------------------------------
------------------------------------------------------------------------
------------------------------------------------------------------------
------------------------------------------------------------------------
------------------------------------------------------------------------
------------------------------------------------------------------------
------------------------------------------------------------------------
------------------------------------------------------------------------
------------------------------------------------------------------------
------------------------------------------------------------------------
------------------------------------------------------------------------
------------------------------------------------------------------------
------------------------------------------------------------------------
------------------------------------------------------------------------
------------------------------------------------------------------------
------------------------------------------------------------------------
------------------------------------------------------------------------
------------------------------------------------------------------------
------------------------------------------------------------------------
------------------------------------------------------------------------
------------------------------------------------------------------------
------------------------------------------------------------------------
-------------------------
>Pcla11525871/1-495
MDRSEVRHRLQIDVSAFNSSEIVASGNANFSHVSGWWSGWEGVTLATLQVGVFVVGLLGNVTVVASVWRRGT
GKQHQQQPAAHRHALLLSLALADLLVTLLCLPAAATSLLRFPWAAPWVLCPLLSAAQSTAHAASTLSLTLLA
LDRYLTVRWPKLAPRVSAVTVQLLVALWLVAAVVALPRGLTATLLAPGPECQEAWHLPAARAVYHTAVAAFI
HLLPCAAVLVFHAAVAASLRRRGADDTRMNLRPRQVIIMARDCSLGGANNHKIVAASSSGDSANEDDERAAF
DLQGAAICQVTRDAGKGRGPQPPPRAVPTMKPARDVHTIIRAHRRMRMRGPANAASIFTSYRGHSVETRRRL
ARLLVALGAVFAACWCPYVVALVVWAFRESPATRHALDVTLVLGHAHSAINPVVYWLMNRAFLSSLHRLLCT
HLRFPEGLSCAGCARPACLTRQSAPWAGNSSTNEDNLGPFHPKYLNPHALRPQASRCTSQYFH---------
------------------------------------------------------------------------
------------------------------------------------------------------------
------------------------------------------------------------------------
------------------------------------------------------------------------
------------------------------------------------------------------------
------------------------------------------------------------------------
------------------------------------------------------------------------
------------------------------------------------------------------------
------------------------------------------------------------------------
------------------------------------------------------------------------
------------------------------------------------------------------------
------------------------------------------------------------------------
------------------------------------------------------------------------
------------------------------------------------------------------------
------------------------------------------------------------------------
------------------------------------------------------------------------
------------------------------------------------------------------------
------------------------------------------------------------------------
------------------------------------------------------------------------
------------------------------------------------------------------------
------------------------------------------------------------------------
------------------------------------------------------------------------
------------------------------------------------------------------------
------------------------------------------------------------------------
------------------------------------------------------------------------
------------------------------------------------------------------------
------------------------------------------------------------------------
------------------------------------------------------------------------
------------------------------------------------------------------------
------------------------------------------------------------------------
-------------------------
>Parg1734599/1-495
MALSDPVLDFERSWNVSGGRLAELEWWNMSGFEYDDARQQFANGSYFPFPNATTNFTDYSEWEENKYDLPWW
HQLIWSVVFGGMVVVATGGNLIVIWIVLADRRMRTVTNIFLVNLSVADAMVSTLNVVFNFTYMLSVDWRFGR
IYCKISQFVSILSICASVFTLMAISFDRYIAIMHPLRPRMGRKTTILIVVCIWMSSTGVSMPNMLYFTTAAL
PLKDGGERIVCYGAWPDGDSGNSYSEYIHSVALMVLTYIVPLLFMGFTYARIGMTLWGSRSIGEQTPRQVES
IRSKRKVVKMMIVVVTIFAICWLPYHAYFILSNLMPEIAHTDYIQETYLAIYWLAMSNSMYNPMIYCWLNSR
FRNGFKKVFSLCLRGLRFRNGFRKVFSGWFPCVHYEREASEVTRVQTTRFSCSGSPENLHRIDCDGSTHISM
KTYVSDAGGGGSNGGRPQPVRLCNGANLRKATNGAITTNTRNYGGTLTTPKTTKFSGVSYQYV---------
------------------------------------------------------------------------
------------------------------------------------------------------------
------------------------------------------------------------------------
------------------------------------------------------------------------
------------------------------------------------------------------------
------------------------------------------------------------------------
------------------------------------------------------------------------
------------------------------------------------------------------------
------------------------------------------------------------------------
------------------------------------------------------------------------
------------------------------------------------------------------------
------------------------------------------------------------------------
------------------------------------------------------------------------
------------------------------------------------------------------------
------------------------------------------------------------------------
------------------------------------------------------------------------
------------------------------------------------------------------------
------------------------------------------------------------------------
------------------------------------------------------------------------
------------------------------------------------------------------------
------------------------------------------------------------------------
------------------------------------------------------------------------
------------------------------------------------------------------------
------------------------------------------------------------------------
------------------------------------------------------------------------
------------------------------------------------------------------------
------------------------------------------------------------------------
------------------------------------------------------------------------
------------------------------------------------------------------------
------------------------------------------------------------------------
-------------------------
>Hame11349616/1-494
MNGSELRHRPEIDVSAFNSSGVVTPGNASYNLATGWWSGWEGVTLATLQVGVFVVGLLGNVTVAASVWRRGT
GQQQQTAAHRHALLLSLALADLMVTLLCLPAAATSLLTFPWAAPWILCPLLTAAQSTAHAASTLSLTLLALD
RYLTVRRPKLAPKVSAVTVQLLVALWLVAALMALPRGLVATLQAPGPVCREMWPVPAARIIYHTAVAALIHL
LPCAAVILCHAAVAASLRRRGMEDTRMNLRPRQVIIMAKDCSLGGANNHKIVAASSSGDSADGEDDRAAFDL
HEAAVSQPVRDAGKGRGPQPPPRAVPTMKPAKDVHTIIRAHRRMRLRGPAHAASIFTSYRGHSVETRRRLAR
LLVALGAVFSACWLPYVVALVVWAVRESPGTRHALEITLVLGHAHSAVNPVVYWLMNRAFLSSLHRLVSAQL
RLPQGLSCGGCARPSCLTRPPAAPWAGNSSTNEDNLGPFHPKYLNPHALRPQASRCTSHYFH----------
------------------------------------------------------------------------
------------------------------------------------------------------------
------------------------------------------------------------------------
------------------------------------------------------------------------
------------------------------------------------------------------------
------------------------------------------------------------------------
------------------------------------------------------------------------
------------------------------------------------------------------------
------------------------------------------------------------------------
------------------------------------------------------------------------
------------------------------------------------------------------------
------------------------------------------------------------------------
------------------------------------------------------------------------
------------------------------------------------------------------------
------------------------------------------------------------------------
------------------------------------------------------------------------
------------------------------------------------------------------------
------------------------------------------------------------------------
------------------------------------------------------------------------
------------------------------------------------------------------------
------------------------------------------------------------------------
------------------------------------------------------------------------
------------------------------------------------------------------------
------------------------------------------------------------------------
------------------------------------------------------------------------
------------------------------------------------------------------------
------------------------------------------------------------------------
------------------------------------------------------------------------
------------------------------------------------------------------------
------------------------------------------------------------------------
-------------------------
>Csap1229343/1-494
MNSSELGELCDGTGNNTTAAADRVASTSGGIVTVSGWQGVTLATLQVGVMLVGLLGNTTVAASVWRQGTSRQ
KQQQPAAHRHALLLSLAMADLLVTLLCLPAALARLLVLPWAAHWVMCPLLAATQNTAHAASTLSIAFLALDR
YLTVRWPKLAPKVASRTAQLLAGLWVMAVLLAVPRGLTAALAVPGPICSEHWPVPVLRVLYHTTVATVVHLL
PCATVILCHAAVASSLRRRGLDDTRMNLRPRQVIIMARECSLGGANTHKIVAASSSGGESDGDEERAALELR
DPNNVPQVTLDAGKGRAPQAPPRPAPAIKPARNIHTIIRAHRRMRVRGPAQTASIFTSYRGHSTETRRRLAR
MLVALGAVFAACWLPYVVALLIWAWRESPATRYALEVTLVLGHAHSALNPVVYWLMNRAFLTSLQRLLSTQL
RLPRGVSCGGCGRPSCLSRPAATPWAGNSSTNEDNLGAFHPKYLNPHALRPQASRCTSHYFH----------
------------------------------------------------------------------------
------------------------------------------------------------------------
------------------------------------------------------------------------
------------------------------------------------------------------------
------------------------------------------------------------------------
------------------------------------------------------------------------
------------------------------------------------------------------------
------------------------------------------------------------------------
------------------------------------------------------------------------
------------------------------------------------------------------------
------------------------------------------------------------------------
------------------------------------------------------------------------
------------------------------------------------------------------------
------------------------------------------------------------------------
------------------------------------------------------------------------
------------------------------------------------------------------------
------------------------------------------------------------------------
------------------------------------------------------------------------
------------------------------------------------------------------------
------------------------------------------------------------------------
------------------------------------------------------------------------
------------------------------------------------------------------------
------------------------------------------------------------------------
------------------------------------------------------------------------
------------------------------------------------------------------------
------------------------------------------------------------------------
------------------------------------------------------------------------
------------------------------------------------------------------------
------------------------------------------------------------------------
------------------------------------------------------------------------
-------------------------
>Pcla180083/1-492
MYSQDVNTTARTTPTEYYYYSNPNHYYDTLDDNTTTCPPNGTEMSDLCVEYEVPTFRHSLSVTILYCVAYVF
VSVMGVIGNSFVVAVVMRAPRMRTVTNVFIANLAVADLLVNIIVMPTTLIGHLLNAWVLGLFVCKAMSYLQG
VSVSASINTLVAISVDRALAICYPMRCQITSRTCRSIIVVIWAFSLTITLPWAIFFKLEPIPDTDLHVCTDK
WPDPHSGNMYFVLANMVMCYLLPLTVISVCYILIWCKVWRRKLPGEQQDVGVAMMIHRSKIKVIKMLLVVVI
LFALSWLPLYAIFARLKLGVVLTEMETQVIHVLAPIAQWLGASNSCINPILYAFFNDKFRSGFKAILVSRSC
CSPLRLDNNCKTFHSVRAQNLCSLESKASSEFSVYSSSSGSAETRHKSVLVQVPVESRGARAVVSTTAAAER
KRPVVTQRSKTSMVLYRQCIINNLTNGAASSSSNTPTTITTTTAATTTTATQVNGCTTLV------------
------------------------------------------------------------------------
------------------------------------------------------------------------
------------------------------------------------------------------------
------------------------------------------------------------------------
------------------------------------------------------------------------
------------------------------------------------------------------------
------------------------------------------------------------------------
------------------------------------------------------------------------
------------------------------------------------------------------------
------------------------------------------------------------------------
------------------------------------------------------------------------
------------------------------------------------------------------------
------------------------------------------------------------------------
------------------------------------------------------------------------
------------------------------------------------------------------------
------------------------------------------------------------------------
------------------------------------------------------------------------
------------------------------------------------------------------------
------------------------------------------------------------------------
------------------------------------------------------------------------
------------------------------------------------------------------------
------------------------------------------------------------------------
------------------------------------------------------------------------
------------------------------------------------------------------------
------------------------------------------------------------------------
------------------------------------------------------------------------
------------------------------------------------------------------------
------------------------------------------------------------------------
------------------------------------------------------------------------
------------------------------------------------------------------------
-------------------------
>Csap1562155/1-490
MSGQVTSVPTTPLPEVTTQGPMGGGGALPDETGVLVEGGGPLLEEEGREALLELNCSMPCGNYTAPTNTSNV
PGDSYYFYETEQFAVMWILFISIVVGNVAVIIALLLSKTRKSRTNFFIMHLALADLSVGLISVLTDIVWKST
VSWNAGNIACKTVRFAQVLVTYSSTYVLVALSIDRYDAITHPMNFSGSWRRARRLVAGAWVLSAIFASPSLV
FFMETSVDGVMQCWIDFPKLWQWKLYMTLVALTVFLFPTVIIAACYAVIVYTIWSKGKVMTVTSKALGARNG
EKRGANPDDDSRRASSRGLIPKAKIKTVKMTLVIVFVFILCWSPYIVFDLLQVYGYVPQTATNIAVATFIQS
LAPLNSAANPIIYCLFSTHICRNLRWGGWGRIPVVEWVVVRFFPCLECSRQPLEPRHTLYRYGTDYTSVSDA
STRRHTANSVRYTASTSTASTASPDPKPPDSTGNGLSQSQAAAKGEAGSTSKCAKPAS--------------
------------------------------------------------------------------------
------------------------------------------------------------------------
------------------------------------------------------------------------
------------------------------------------------------------------------
------------------------------------------------------------------------
------------------------------------------------------------------------
------------------------------------------------------------------------
------------------------------------------------------------------------
------------------------------------------------------------------------
------------------------------------------------------------------------
------------------------------------------------------------------------
------------------------------------------------------------------------
------------------------------------------------------------------------
------------------------------------------------------------------------
------------------------------------------------------------------------
------------------------------------------------------------------------
------------------------------------------------------------------------
------------------------------------------------------------------------
------------------------------------------------------------------------
------------------------------------------------------------------------
------------------------------------------------------------------------
------------------------------------------------------------------------
------------------------------------------------------------------------
------------------------------------------------------------------------
------------------------------------------------------------------------
------------------------------------------------------------------------
------------------------------------------------------------------------
------------------------------------------------------------------------
------------------------------------------------------------------------
------------------------------------------------------------------------
-------------------------
>Pcla1652747/1-489
MELLGPVLDSERTWNVSSIYVRDMVWNGTSLEYEDQTMNSSYSGVTNGTNVTEEWEENKYNLPWWHQLIWSV
FFGGMVVVATGGNLIVIWIVMADRRMRTVTNIFLVNLSVADAMVSTLNVVFNFTYMLNLHWRFGRIYCKISQ
FVSILSICASVFTLMAISFDRYIAIMHPLRPRMGRKATIMIVVWIWVSSTCLSMPNMLFFTTAALPLRDGSE
RVVCYGAWPDGDQGDSYSEYVHTVVLMVLTYILPLLCMGFTYARIGLTLWGSRSIGEQTPRQVESIRSKRKV
VKMMIVVVTIFAICWLPYHVCFILFNLMPEIAHTDYIQETYLAIYWLAMSNSMYNPMIYCWLNNRFRNGFKR
VFSLCVPGLEFRNGFKKVFSGWCPCVHYERDPTEVTRVHTTRFSCSGSPETLHRIACDGSSHISMKTYVTDT
GGGGGGSNGARQQQPPVRVSNGANARKATNGANARNYGGTFNAPKVSKYAAVSYQYV---------------
------------------------------------------------------------------------
------------------------------------------------------------------------
------------------------------------------------------------------------
------------------------------------------------------------------------
------------------------------------------------------------------------
------------------------------------------------------------------------
------------------------------------------------------------------------
------------------------------------------------------------------------
------------------------------------------------------------------------
------------------------------------------------------------------------
------------------------------------------------------------------------
------------------------------------------------------------------------
------------------------------------------------------------------------
------------------------------------------------------------------------
------------------------------------------------------------------------
------------------------------------------------------------------------
------------------------------------------------------------------------
------------------------------------------------------------------------
------------------------------------------------------------------------
------------------------------------------------------------------------
------------------------------------------------------------------------
------------------------------------------------------------------------
------------------------------------------------------------------------
------------------------------------------------------------------------
------------------------------------------------------------------------
------------------------------------------------------------------------
------------------------------------------------------------------------
------------------------------------------------------------------------
------------------------------------------------------------------------
------------------------------------------------------------------------
-------------------------
>Csap1504810/1-483
MMEVTNASSSVWRGEGQGETGNTSERPEEYIFHQTAVKVPLLLLYSVVFVFAFFGNLLVVLVMVLHRRMRSH
TNFFLTNLAVADLCVAVFCIYQNFAMYVIQDWYFGKFLCLMYQFVNQLSYTASVIILVVVSGERYLAIVEPL
RAKSLLTRRNMIITMALVWVVSALYSCPRLLYFTVQEYPVEGGGTEAMCLLRRDQFDTRIWDVVSLTLLYLL
PLALLSLLYARIAQTLWRSGRQLAAAASPYPSSAVAAAAADYATFKTQHTASVSSSSSSGVVEGPGLEGDGT
PRSHCREQKSHVARGSVKSIMSTYVSMASMRDEGSRINHASPDIIPLSPRNQGRGDGTTIIRRPSPRVPCRS
MHLHPSPLVLRARRNVINMLVVVVVSFAACSLPFHTRKMLQYYWASYNHNSDASYIITPVTFLLMYANSAVN
PILYTFMSRKFRTSSRDLLTCRLWQARRPRPPRPTVVARLIGRDKVVTHMV---------------------
------------------------------------------------------------------------
------------------------------------------------------------------------
------------------------------------------------------------------------
------------------------------------------------------------------------
------------------------------------------------------------------------
------------------------------------------------------------------------
------------------------------------------------------------------------
------------------------------------------------------------------------
------------------------------------------------------------------------
------------------------------------------------------------------------
------------------------------------------------------------------------
------------------------------------------------------------------------
------------------------------------------------------------------------
------------------------------------------------------------------------
------------------------------------------------------------------------
------------------------------------------------------------------------
------------------------------------------------------------------------
------------------------------------------------------------------------
------------------------------------------------------------------------
------------------------------------------------------------------------
------------------------------------------------------------------------
------------------------------------------------------------------------
------------------------------------------------------------------------
------------------------------------------------------------------------
------------------------------------------------------------------------
------------------------------------------------------------------------
------------------------------------------------------------------------
------------------------------------------------------------------------
------------------------------------------------------------------------
------------------------------------------------------------------------
-------------------------
>Pcla11516107/1-482
MAMTDLDDYQEAFPGYHRPEDSVLMSQGAATLPAMDVTSQNPFQYPFSKSPASYPNFMATRAANMTDILYSN
DSDFGNGESQHTNETGVGSAVPVFPEYIRVVSTVLCCVVFLVGVVGNTLVPVVILKDRDMRNSTNYFLLNLS
VADLLVLLICLPPVLVELHSPPEMWVLGYTMCKIVPYVEMSVVHASALSLVVISLERYHVICQPLQAGYRCT
KTKAVIAIAIIWVVAFISAGPLLRIVQYSYVKFYDGTWKPHCSAPVDDKWTVSFFFATSILFFFVPLLLLVA
LYTVIARQLLVDTFELTHKKENPQMRARRQVVVMLATVVLFFFLCLLPMRVFYLWILTVTRESITSLGIEGY
YNLLYFCRVMYYINSSINPILYNMTSTKFRTAFLRVFRGKQGRLHRQHTYSNTSFNNPTVSNNLRLNYGTNC
SMVYKTLYSKSVVTNQYSYTSTASGASQVTRQTSLLSNSKSRSSTKDTFV----------------------
------------------------------------------------------------------------
------------------------------------------------------------------------
------------------------------------------------------------------------
------------------------------------------------------------------------
------------------------------------------------------------------------
------------------------------------------------------------------------
------------------------------------------------------------------------
------------------------------------------------------------------------
------------------------------------------------------------------------
------------------------------------------------------------------------
------------------------------------------------------------------------
------------------------------------------------------------------------
------------------------------------------------------------------------
------------------------------------------------------------------------
------------------------------------------------------------------------
------------------------------------------------------------------------
------------------------------------------------------------------------
------------------------------------------------------------------------
------------------------------------------------------------------------
------------------------------------------------------------------------
------------------------------------------------------------------------
------------------------------------------------------------------------
------------------------------------------------------------------------
------------------------------------------------------------------------
------------------------------------------------------------------------
------------------------------------------------------------------------
------------------------------------------------------------------------
------------------------------------------------------------------------
------------------------------------------------------------------------
------------------------------------------------------------------------
-------------------------
>Hame11668192/1-479
MEFGLDLVVSTPYLECGGGECGGVVPLPSLVPPAHNTTSALLPWAPTTTTFSPAPLNGSTAQGALPNISFPA
YMQGVYTAWCLVLLLVGLLGNVLVPLLVVRDRDLRGASTSVFIVNLVAADLLVLVVCLPALLSELYAPPAVW
ILPPSMCKVVPYVEFTVAHASMLTILAISVERYRAICHPLTAAATCSRARAAVACFLVWVLATSVTSPVIAL
TEYTHVRYIDQSLVPVCYTRVDILWAKVFVVSSMVVLFFLPLLVLVVLYWRIARQLLLEDKQLCKDKPNPNL
QARKQVVVMLGTVVVVFFVCLLPHRVFSLWFIFTTKESEQSLGQEVYYNLLYAFRILVYFNSAINPVLYNVT
SSKFRGAFFRLVGVRRGEQVRWSVQQTATNNSTVSNTTLTSSLNKSLPPWKSQRLLVRCSYTCLRGEGETCP
LVDRRPVSPAVWGNTNHAHQPPSPATSPFLARSSCTRDAVRQIESFV-------------------------
------------------------------------------------------------------------
------------------------------------------------------------------------
------------------------------------------------------------------------
------------------------------------------------------------------------
------------------------------------------------------------------------
------------------------------------------------------------------------
------------------------------------------------------------------------
------------------------------------------------------------------------
------------------------------------------------------------------------
------------------------------------------------------------------------
------------------------------------------------------------------------
------------------------------------------------------------------------
------------------------------------------------------------------------
------------------------------------------------------------------------
------------------------------------------------------------------------
------------------------------------------------------------------------
------------------------------------------------------------------------
------------------------------------------------------------------------
------------------------------------------------------------------------
------------------------------------------------------------------------
------------------------------------------------------------------------
------------------------------------------------------------------------
------------------------------------------------------------------------
------------------------------------------------------------------------
------------------------------------------------------------------------
------------------------------------------------------------------------
------------------------------------------------------------------------
------------------------------------------------------------------------
------------------------------------------------------------------------
------------------------------------------------------------------------
-------------------------
>Hame11395599/1-478
MKSTIMAGKVEKSPYNQTVTVDSQSQLSEGVDSKTKSNHNSLYVLEDAFIEVNCSDFMDLAAANGTCGNYTI
TSNVTNTTTTAGDSYYFYETEQFTVLWILFISIVVGNVAVIAALMLSKTRKSRTNFFIMHLALADLSVGLIS
VLTDIIWKTTLSWNAGNIGCKAVRYAQVLVTYSSTYVLVALSIDRYDAITHPMNFSGSWRRARRLVVVAWLL
SAVFASPSLGFFRETSIDGVLQCWIDFSEAWQWKLYMTLVALTVFVFPTIIITACYAIIVYTIWSKSKIMTV
NSKALGSKNGEKRVTSGEDDSRRASSRGLIPKAKIKTVKMTLVIVFVFILCWSPYIVFDLLQVYGYVPQTPT
NVAVATLIQSLAPLNSAANPIIYCLFSTHICRNLRRIPVVDWVVRQVFPCLECAQQPVENRGAFHRYGTEYT
TVSDASSRRHTLTSVSSSSTSAKPFNRTAVKTRPLEPCEEVTSLKG--------------------------
------------------------------------------------------------------------
------------------------------------------------------------------------
------------------------------------------------------------------------
------------------------------------------------------------------------
------------------------------------------------------------------------
------------------------------------------------------------------------
------------------------------------------------------------------------
------------------------------------------------------------------------
------------------------------------------------------------------------
------------------------------------------------------------------------
------------------------------------------------------------------------
------------------------------------------------------------------------
------------------------------------------------------------------------
------------------------------------------------------------------------
------------------------------------------------------------------------
------------------------------------------------------------------------
------------------------------------------------------------------------
------------------------------------------------------------------------
------------------------------------------------------------------------
------------------------------------------------------------------------
------------------------------------------------------------------------
------------------------------------------------------------------------
------------------------------------------------------------------------
------------------------------------------------------------------------
------------------------------------------------------------------------
------------------------------------------------------------------------
------------------------------------------------------------------------
------------------------------------------------------------------------
------------------------------------------------------------------------
------------------------------------------------------------------------
-------------------------
>Parg1512984/1-478
MHILEWQTGGGRGSSEADSASAASAAASSTASRTPAESIFDNLDFESPDFSLMNLVALEENFSLAHNLTRLL
NFSGGLNVDLIHKFERNRRVGEASFYALILAYSVLIILGATGNSLVVMAVIRKPAMRTARNVFIINLAISDL
LLCLVTMPLTLIELLSQYWPLGDTPFACRLVGTLQATSIFVSTISITAIALDRYHVIVYPTKKSLQKVGAVV
SLAVVWLLSFVLALPNFIWRTLENHSVNLPGIEVVSFCFEDWPFEHGRAYYSVFVIVVQYCLPILTVSTAYA
RICNKLKYRMASASARSARSKKEDIRMRKTNTLLVSIALIFCLSWLPLNLYNVVVDLHNPFGDDTERMLVVY
AVCHMMGMSSACSNPLMYGWLNDNFRKEFLEIFSIVLPTCGRRRRSSPPQQQGRRGKAVLAPEKGGKSPSKL
LSNPQGKDERPMVLYTKAGDTQEANGTYDSQKEVTYITQVVTNATL--------------------------
------------------------------------------------------------------------
------------------------------------------------------------------------
------------------------------------------------------------------------
------------------------------------------------------------------------
------------------------------------------------------------------------
------------------------------------------------------------------------
------------------------------------------------------------------------
------------------------------------------------------------------------
------------------------------------------------------------------------
------------------------------------------------------------------------
------------------------------------------------------------------------
------------------------------------------------------------------------
------------------------------------------------------------------------
------------------------------------------------------------------------
------------------------------------------------------------------------
------------------------------------------------------------------------
------------------------------------------------------------------------
------------------------------------------------------------------------
------------------------------------------------------------------------
------------------------------------------------------------------------
------------------------------------------------------------------------
------------------------------------------------------------------------
------------------------------------------------------------------------
------------------------------------------------------------------------
------------------------------------------------------------------------
------------------------------------------------------------------------
------------------------------------------------------------------------
------------------------------------------------------------------------
------------------------------------------------------------------------
------------------------------------------------------------------------
-------------------------
>Csap1102924/1-477
MGHIAYSVVAPVIISFGILTNVLNLVVLSRPSLRGPTFKYLMWLAVANLLVCVVLLPFTLHSHATPVPYAAA
LYFAHIEVPVGNALIASSVYIVVGLSIDRFVAVCYPRTYRNLHSHYVASVRIAFSFIIAFIIYIPMGFYKMV
VPSGMSPDRFLIKENVQVVSTRWFVVYEYLLEICVRFAPAVLLGVLNTWIIIEFKRISRRRLLLSRGMSCEV
SAIPSQSYFEGNVNSTVVNPSPTNGQVEKNNEQVRPVMVAPSSESPLDDTPATVTNVVPPIHPVSYADSYAL
EKEGTIVDPQGLNNNNGHVVSGKCTPEGASTPVVNGYRPVMTGEDVGSSKNSSINRGQEETIVLSAMNVSAA
PAPVPPPRHGMSERRHDMERRLVLLLVSIIVAFFITNIPAAILSLTFSDDKRKDLNFQIFRAIANNLEFLNF
GLNFILYFLFSKDIRNAFTALLRRTMDRLKEGLEGSSNKYGATNL---------------------------
------------------------------------------------------------------------
------------------------------------------------------------------------
------------------------------------------------------------------------
------------------------------------------------------------------------
------------------------------------------------------------------------
------------------------------------------------------------------------
------------------------------------------------------------------------
------------------------------------------------------------------------
------------------------------------------------------------------------
------------------------------------------------------------------------
------------------------------------------------------------------------
------------------------------------------------------------------------
------------------------------------------------------------------------
------------------------------------------------------------------------
------------------------------------------------------------------------
------------------------------------------------------------------------
------------------------------------------------------------------------
------------------------------------------------------------------------
------------------------------------------------------------------------
------------------------------------------------------------------------
------------------------------------------------------------------------
------------------------------------------------------------------------
------------------------------------------------------------------------
------------------------------------------------------------------------
------------------------------------------------------------------------
------------------------------------------------------------------------
------------------------------------------------------------------------
------------------------------------------------------------------------
------------------------------------------------------------------------
------------------------------------------------------------------------
-------------------------
>Pcla1615432/1-476
MTLTYDDYPYTEFLQNLSLRYPDIDWNYINLTNFTFLIDSTERVDHTGANTTDTALYDVPTGIVVLLSIFYG
SISLVAVIGNALVMWIVATSRKMHSVTNYFIANLALADIIIGLFAIPFQFQAALLQRWNLPEFMCAFCPFFQ
TVSVNVSIFTLTAIAVDRYRAIVFPLTARPSKFRSKVVIASIWLFSATLAIPNAIALRVRYIKDSLTKEQKP
VCLAEGIDPTVMWTYSHVMVGLQFFVPLGIISFAYIRMGWELWGSRTPGNAEDARDAIVLRNKKKVIKMLFI
VVALFAFCWAPLQTYHVLQEIYPSINTYRFINIIWFCCHWLAMSNSCCNPFIYAIYNEKFKREFRQKFRCLF
KNDSGGETSEFDRSRYQMSFRYPMDRQVSTASDQRISRTDATVLNGSLRSFSNKSSLTTTGHVLLASGGRSV
NGESHGDVPSGAQHQEVHVCVPLKSHAHLHPSAYRSRFDGDTRI----------------------------
------------------------------------------------------------------------
------------------------------------------------------------------------
------------------------------------------------------------------------
------------------------------------------------------------------------
------------------------------------------------------------------------
------------------------------------------------------------------------
------------------------------------------------------------------------
------------------------------------------------------------------------
------------------------------------------------------------------------
------------------------------------------------------------------------
------------------------------------------------------------------------
------------------------------------------------------------------------
------------------------------------------------------------------------
------------------------------------------------------------------------
------------------------------------------------------------------------
------------------------------------------------------------------------
------------------------------------------------------------------------
------------------------------------------------------------------------
------------------------------------------------------------------------
------------------------------------------------------------------------
------------------------------------------------------------------------
------------------------------------------------------------------------
------------------------------------------------------------------------
------------------------------------------------------------------------
------------------------------------------------------------------------
------------------------------------------------------------------------
------------------------------------------------------------------------
------------------------------------------------------------------------
------------------------------------------------------------------------
------------------------------------------------------------------------
-------------------------
>Hame11406602/1-475
MERVDYEDPFAEYRPQESLGITPGGPSFALLDATSQNPYPVSYPKSFLVSSYPPLLTTRADNITDLLYNGTD
FGSETNTTTTATNMPVFPEYIRVVSTVFCSVVLVVGVVGNVLVPVVILKDRDMRNSTNYFLMNLSVADLLVL
LICLPPVLIELHSVQDLWVLGYTMCKLVPYVEMSVVHASALSLVVISLERYHVICQPLQAGYRCTKAKAVVA
ITIIWAISFISAGPLLMIVQYNIARFYDGTYKPQCIMPIHGNWIKSYFFATSILFFFLPLFLLVVLYTIIAR
QLLVDTYELTHKKENPQMRARRQVVVMLATVVLFFFLCILPMRVLYFWIMTVPNETVTSLGIEGYYNLLYFC
RIMYYINSSINPILYNMTSTKFRTAFRRVFRGKRGRLRRQHTYSNTSFNNPTVSNNLRLNYGTNCSMVYKTL
FSKTVVSNQYSYASTGSNSSQVTRQTSLVSTNRSHVNTKDTFV-----------------------------
------------------------------------------------------------------------
------------------------------------------------------------------------
------------------------------------------------------------------------
------------------------------------------------------------------------
------------------------------------------------------------------------
------------------------------------------------------------------------
------------------------------------------------------------------------
------------------------------------------------------------------------
------------------------------------------------------------------------
------------------------------------------------------------------------
------------------------------------------------------------------------
------------------------------------------------------------------------
------------------------------------------------------------------------
------------------------------------------------------------------------
------------------------------------------------------------------------
------------------------------------------------------------------------
------------------------------------------------------------------------
------------------------------------------------------------------------
------------------------------------------------------------------------
------------------------------------------------------------------------
------------------------------------------------------------------------
------------------------------------------------------------------------
------------------------------------------------------------------------
------------------------------------------------------------------------
------------------------------------------------------------------------
------------------------------------------------------------------------
------------------------------------------------------------------------
------------------------------------------------------------------------
------------------------------------------------------------------------
------------------------------------------------------------------------
-------------------------
>Pcla11276243/1-472
MDGLDDTELEAPETGTEMDEQTGIEYFPSLLSPYLLCNSSNFSKLPLCNKNATGEENPAFEYAFIVAIVVPI
IFGIIVLVGLFGNTLVVIVIIANKQMRSTTNYLIFSLAMADLLFIVFCVPFTASDYILPTWPFGSIWCKTVQ
YLTYVTAYASVYTLLLLSFDRFLAVVHPIAALTIRTEKNALHSITLSWILILTSCIPLYLCHGIKKQKFEDE
VYFQCAFLDHEYNHMAFHIGFITTMYFVPLTVIVVLYLMILNRLWYGVSLGGSRSAESVRGKKRVTRMVVIV
VVTFIVCWFPIQLVLLLKSLNMYEMTTFNIIMQIAGQVLAYINSCVNPILYAFLSDPFRKAFRKVISCGPRR
CSTINGRTDCERSMETRPLNPRPSPQSIPLTNLITSTQHLSPATAPAMQHHATTTTTTTTNTATSFTNGATR
EDTPNSSQLHESILCNKAVSPATNYGGFSDGTCNLRGFSE--------------------------------
------------------------------------------------------------------------
------------------------------------------------------------------------
------------------------------------------------------------------------
------------------------------------------------------------------------
------------------------------------------------------------------------
------------------------------------------------------------------------
------------------------------------------------------------------------
------------------------------------------------------------------------
------------------------------------------------------------------------
------------------------------------------------------------------------
------------------------------------------------------------------------
------------------------------------------------------------------------
------------------------------------------------------------------------
------------------------------------------------------------------------
------------------------------------------------------------------------
------------------------------------------------------------------------
------------------------------------------------------------------------
------------------------------------------------------------------------
------------------------------------------------------------------------
------------------------------------------------------------------------
------------------------------------------------------------------------
------------------------------------------------------------------------
------------------------------------------------------------------------
------------------------------------------------------------------------
------------------------------------------------------------------------
------------------------------------------------------------------------
------------------------------------------------------------------------
------------------------------------------------------------------------
------------------------------------------------------------------------
------------------------------------------------------------------------
-------------------------
>Hame1703048/1-472
MTSAVAQVWTQQAAYTTPTTLAYQAAHSAPTTTLAYQAAHTGRPPGGSGLEDDGWEGEDEWMMGLDNSSLVV
EEDGGNFSILDNLATHPNKSLWPTGPVIHLGVDVELFPEWAVGVWTGVLVTLMTVGVGGNVLVPVVVMRTRD
LRSSTNLLLVNLAAADLLLLLVSLPTALIELHSRPETWVLGEPMCKLVPFVEYCVCHASVLTILVISFERYY
AICRPLRASYTCTKMRACTCILTIWAAAVMLSCPMLVMSQHKRVPYVDGSKVTVCFTNLTSFWATLYINLVT
AIFFFVPLVLLILLYLVIGRSLMQDSASAALQHRKVDLPNMKARRQVVVMLATVTVFFFVSLFPFRVFTLWI
VWTPEEVIKTLGALRYYSMLYTARVMQFANSAVNPILYNLTSTKFREAFLKLLSNDRRRRHLSRQSTFNTTG
TSMSNGRSGSSRTIPTDLGSLKDATYPARVALAKCGRHAS--------------------------------
------------------------------------------------------------------------
------------------------------------------------------------------------
------------------------------------------------------------------------
------------------------------------------------------------------------
------------------------------------------------------------------------
------------------------------------------------------------------------
------------------------------------------------------------------------
------------------------------------------------------------------------
------------------------------------------------------------------------
------------------------------------------------------------------------
------------------------------------------------------------------------
------------------------------------------------------------------------
------------------------------------------------------------------------
------------------------------------------------------------------------
------------------------------------------------------------------------
------------------------------------------------------------------------
------------------------------------------------------------------------
------------------------------------------------------------------------
------------------------------------------------------------------------
------------------------------------------------------------------------
------------------------------------------------------------------------
------------------------------------------------------------------------
------------------------------------------------------------------------
------------------------------------------------------------------------
------------------------------------------------------------------------
------------------------------------------------------------------------
------------------------------------------------------------------------
------------------------------------------------------------------------
------------------------------------------------------------------------
------------------------------------------------------------------------
-------------------------
>Pcla1818949/1-471
MNATQGPSTAPPPITKNLCRFQNVSGDIVLISCTEGTPPHGHHDDAEYDNYISYEYDSYNLTDEQWGIVRQL
NTYYVPLLIVVGFVGNLLSCVVFLKTRLRMRSSSYYLAALAIADVTYLFILFLVWLDLLGFNTFNINVMCQL
EIYLGSVSSSLSVWLTVAFTVERFIAVQYPLQRPTVCTVHRAKTVIILLSAFSVTVHLYVFVTAGVVVHHDE
DGTPITECNLRMDYRGLMNVINWIDTLLTLVIPFIMIVVMNTLIARQLILFSRRFRRRDDFLRLQEVSGGQA
NGHHKQGGTSSHSGRSPCVSSGRGVNRISVKRHVGQAAASSSSSTTKNNNNLKMATPFASSAATVLSYPSKN
PRSILSTRTQYSITKMLLLISTVFIILNLPSHVIRVHAFISSLWGEDHDSDEVTMWNLQQLFMQLQYTHFSI
NFVFYSTCGATFRKCLFQLLPMRLRTCCCRRSTNSQRYQ---------------------------------
------------------------------------------------------------------------
------------------------------------------------------------------------
------------------------------------------------------------------------
------------------------------------------------------------------------
------------------------------------------------------------------------
------------------------------------------------------------------------
------------------------------------------------------------------------
------------------------------------------------------------------------
------------------------------------------------------------------------
------------------------------------------------------------------------
------------------------------------------------------------------------
------------------------------------------------------------------------
------------------------------------------------------------------------
------------------------------------------------------------------------
------------------------------------------------------------------------
------------------------------------------------------------------------
------------------------------------------------------------------------
------------------------------------------------------------------------
------------------------------------------------------------------------
------------------------------------------------------------------------
------------------------------------------------------------------------
------------------------------------------------------------------------
------------------------------------------------------------------------
------------------------------------------------------------------------
------------------------------------------------------------------------
------------------------------------------------------------------------
------------------------------------------------------------------------
------------------------------------------------------------------------
------------------------------------------------------------------------
------------------------------------------------------------------------
-------------------------
>Parg1824316/1-471
MTMMNNSAAELGPVFEPVLGSSAGPAETVGVDDVILNDTWSAVAHLLDQDNNTALVDNLTIAWENTSVYGYN
ILTYPTTQAIFYIEYMTIFLLGVFGNCLVCYVVFRNKHMQNVTNYFITNLALADILLCVLAVPFTPLYTFMG
EWMFGRILCHLVTMAQGTSVYVSTLTLMSIAIDRFFVIIYPFRPRLRLSICYLIIISIWLFSISATLPYALY
VSQVEYQERSYCEELWPSESIRQVFSGFTAIMQFVVPFIIILYCYVKISIRMNERVRAKPGTKSSRKEEADR
ERKRRTNRMLIAMVTIFGTSWLPVNVVHLVGDYYAPASAWSYYNLCFFITHVVAMSSTCYNPFLYAWLNENF
RKEFQLVLPCFQQTPSTDRVGQWRSERTCNGNDTQQETLLQPGPGGSGGSSVRSVNPQMSTAHESPTKMTSP
TTVETHPMTTFIEVPTHTNGSTPDQAVQPLVNGEASEYV---------------------------------
------------------------------------------------------------------------
------------------------------------------------------------------------
------------------------------------------------------------------------
------------------------------------------------------------------------
------------------------------------------------------------------------
------------------------------------------------------------------------
------------------------------------------------------------------------
------------------------------------------------------------------------
------------------------------------------------------------------------
------------------------------------------------------------------------
------------------------------------------------------------------------
------------------------------------------------------------------------
------------------------------------------------------------------------
------------------------------------------------------------------------
------------------------------------------------------------------------
------------------------------------------------------------------------
------------------------------------------------------------------------
------------------------------------------------------------------------
------------------------------------------------------------------------
------------------------------------------------------------------------
------------------------------------------------------------------------
------------------------------------------------------------------------
------------------------------------------------------------------------
------------------------------------------------------------------------
------------------------------------------------------------------------
------------------------------------------------------------------------
------------------------------------------------------------------------
------------------------------------------------------------------------
------------------------------------------------------------------------
------------------------------------------------------------------------
-------------------------
>Pcla11008355/1-470
AARAVRVAGAEEFLRGFSACEDKRASRLCRVVVSVRRQCSDDCSLKSGLSISEGLIQFQPRSCATPSTQGRP
YSMGGTMDIAYEGLLLELTTSTLPLDLNATLAGGGLPGTFGNVSWHSCDSSEPLLMRENFPNPNLEDALRLD
VYESLQVALMVLVVAMSVSGNLAVMVVVYLNSFLHSTINYYLVNLAVADLLISVFCWPTLANRLTHPLYLLG
RPLCKISVLAQGTCVTVSVLTLATVACDRVYAVLLPMRARSSSSRPLTIIIILWLFSFAVAFPSFYVRETRV
FQWNDLVEESCGDIICTAAHLQVFTYYRILLLATLFFVPGAVMVLAYTLIVFRLWCVRRGPSDPHSQATCPE
PHTRAKRKIVKMTAMVLLAFTACWAPLHSLIMYDLVVDHPMPDWFETALFWAYCLGYSNSALNPLLYGGFSD
NFRLGFRKILARWRRTSEASKVVSEHDYDPMSCEITSV----------------------------------
------------------------------------------------------------------------
------------------------------------------------------------------------
------------------------------------------------------------------------
------------------------------------------------------------------------
------------------------------------------------------------------------
------------------------------------------------------------------------
------------------------------------------------------------------------
------------------------------------------------------------------------
------------------------------------------------------------------------
------------------------------------------------------------------------
------------------------------------------------------------------------
------------------------------------------------------------------------
------------------------------------------------------------------------
------------------------------------------------------------------------
------------------------------------------------------------------------
------------------------------------------------------------------------
------------------------------------------------------------------------
------------------------------------------------------------------------
------------------------------------------------------------------------
------------------------------------------------------------------------
------------------------------------------------------------------------
------------------------------------------------------------------------
------------------------------------------------------------------------
------------------------------------------------------------------------
------------------------------------------------------------------------
------------------------------------------------------------------------
------------------------------------------------------------------------
------------------------------------------------------------------------
------------------------------------------------------------------------
------------------------------------------------------------------------
-------------------------
>Parg155653/1-469
MDDMGDMDFEGSGAGGAADLDEESGIEPFLSFLPPYILCNSTNYTKLPLCNNNKTVEENTAFEYAIIVAIVV
PIIFGIIVLVGLFGNTLVVIVIIANKQMRSTTNYLIFSLAMADLLFIVFCVPFTASDYILPSWPFGSIWCQT
VQYLTYVTAYASVYTLLLLSFDRFLAVVHPIAALTIRTERNALYAIACSWILILTSCIPLYLCHGIKKQNFE
GEVYFQCAFLDEEYNHMAFHIGFITTMYFVPLTVIVVLYLMILNRLWYGVVPGGSRSAESIRGKKRVTRMVV
IVVVTFIVCWFPIQLVLLLKSLGLYEMTTFRIITQIAAQVLAYINSCVNPILYAFLSDPFRKAFRKVISCDP
HRRGTTSGRTDFEKSMETRPLNPRPSPQSIPLTNKVTSTHHHLSPSAQALHHNTTTTTTTSFTNGATREDTP
NNSQQQKDSFVSSKTLQVAANYGGLSDGSCNSRGLCD-----------------------------------
------------------------------------------------------------------------
------------------------------------------------------------------------
------------------------------------------------------------------------
------------------------------------------------------------------------
------------------------------------------------------------------------
------------------------------------------------------------------------
------------------------------------------------------------------------
------------------------------------------------------------------------
------------------------------------------------------------------------
------------------------------------------------------------------------
------------------------------------------------------------------------
------------------------------------------------------------------------
------------------------------------------------------------------------
------------------------------------------------------------------------
------------------------------------------------------------------------
------------------------------------------------------------------------
------------------------------------------------------------------------
------------------------------------------------------------------------
------------------------------------------------------------------------
------------------------------------------------------------------------
------------------------------------------------------------------------
------------------------------------------------------------------------
------------------------------------------------------------------------
------------------------------------------------------------------------
------------------------------------------------------------------------
------------------------------------------------------------------------
------------------------------------------------------------------------
------------------------------------------------------------------------
------------------------------------------------------------------------
------------------------------------------------------------------------
-------------------------
>Hame11402702/1-468
MELLDYETTWNMSTIQVRDMAQNGTGQEYEDPTINLVYTMLNSTNSTGNVTLGEENKYQLPWWHQLIWSVFF
GGMVVVATGGNLIVIWIVLADRRMRTVTNIFLVNLSVADAMVSTLNVVFNFTYMLNLHWRFGRIYCKISQFV
SILSICASVFTLMAISFDRYIAIMHPLRPRMGRKATILIVVWIWVSSTCLSMPNMLFFTTAPLPLKDGDTRV
VCYAQWPDGDQGYSQSEYVHTVVLMVLTYILPLLCMGFTYARIGMTLWGSRSIGEQTPRQVESIKSKRKVVK
MMIVVVSIFAICWLPYHLYFILSNLMPEIAHTDYIQETYLAIYWLAMSNSMYNPMIYCWLNNRFRQGFKKVF
SGWLPCVHYYEREPVEVTRVHTTRFSCSGSPETLHRIAYDGSSHISMRTYVSDAGGGSNGARTQPVRVCNGA
NMRRATNGANANTRNYGGLLTTAKNTKYPAVSYQYV------------------------------------
------------------------------------------------------------------------
------------------------------------------------------------------------
------------------------------------------------------------------------
------------------------------------------------------------------------
------------------------------------------------------------------------
------------------------------------------------------------------------
------------------------------------------------------------------------
------------------------------------------------------------------------
------------------------------------------------------------------------
------------------------------------------------------------------------
------------------------------------------------------------------------
------------------------------------------------------------------------
------------------------------------------------------------------------
------------------------------------------------------------------------
------------------------------------------------------------------------
------------------------------------------------------------------------
------------------------------------------------------------------------
------------------------------------------------------------------------
------------------------------------------------------------------------
------------------------------------------------------------------------
------------------------------------------------------------------------
------------------------------------------------------------------------
------------------------------------------------------------------------
------------------------------------------------------------------------
------------------------------------------------------------------------
------------------------------------------------------------------------
------------------------------------------------------------------------
------------------------------------------------------------------------
------------------------------------------------------------------------
------------------------------------------------------------------------
-------------------------
>Pcla11466008/1-468
MCCTDPSHLFMLEASSEGATGRVVEEEDVERMLEEVRGVEVSCRESGGCGGGFSPQEDLAAQFLPWEKLGKL
LLDPTFADNSNGSHHPLFNFSINEAYDIISDTQAGYLDVVTQVVFIVCYISLILFGVGGNMMVGWVIWRKRA
MRTPRNLYIINLTVSDLSMCLICMPVTLVGLLYKNWGMGSLACKLVPVLQGANIMVSTSTVVAIAVDRYATI
VKVGRSTRSKFHVAASICAIWTSSVLFALPLYFYYIVTQVKLHHILLYSRCVDHWPSRSVKNVWIIALLLTQ
YGIPIVVLSVVHARIKRYLGQHMMGQYDARRAQKEIERNRKTTILLSTIAVAFAVCWLPWNIVNLLADFEYE
GFRDPTHLYTVFGACHMIAMSSACINPVLYGWLNTNLRRELLEFLPPIFIKMGWILPESYRRRAADSPTRQP
ESVTLLVFQTNQTHSIQTVAHPPQTTTNTTIIKDDT------------------------------------
------------------------------------------------------------------------
------------------------------------------------------------------------
------------------------------------------------------------------------
------------------------------------------------------------------------
------------------------------------------------------------------------
------------------------------------------------------------------------
------------------------------------------------------------------------
------------------------------------------------------------------------
------------------------------------------------------------------------
------------------------------------------------------------------------
------------------------------------------------------------------------
------------------------------------------------------------------------
------------------------------------------------------------------------
------------------------------------------------------------------------
------------------------------------------------------------------------
------------------------------------------------------------------------
------------------------------------------------------------------------
------------------------------------------------------------------------
------------------------------------------------------------------------
------------------------------------------------------------------------
------------------------------------------------------------------------
------------------------------------------------------------------------
------------------------------------------------------------------------
------------------------------------------------------------------------
------------------------------------------------------------------------
------------------------------------------------------------------------
------------------------------------------------------------------------
------------------------------------------------------------------------
------------------------------------------------------------------------
------------------------------------------------------------------------
-------------------------
>Hame1699086/1-467
MDYLAEMGKEGEGGGGGADTDEENGIEPFLTFLPPYILCNLTNYTNLPLCNNNTVEENPAFEYAIIVAIVVP
IIFGIIVLVGLFGNTLVVIVIIANKQMRSTTNYLIFSLAMADLLFIVFCVPFTASDYILPSWPFGSIWCKTV
QYLTYVTAYASVYTLLLLSFDRFLAVVHPIAALSIRTERNALYAITFSWILILTSCIPLYLCHGIKKQKFEG
DVYFQCAFLDDEYNHMAFHIGFITTMYFVPLTVIVVLYLMILNRLWYGVVPGGSRSAESVRGKKRVTRMVVI
VVVTFIVCWFPIQLVLLLKSLDLYEMTTFRIITQIAAQVLAYINSCVNPILYAFLSDPFRKAFRKVISCGPQ
RRTALNGRTDFERSMETRPLNPRPSPQSIPLINMVTSTHHLSPSAGPPLHRNTTTTTTTSFTNGATREETSN
NSQTQDVFIGNKVVAQATNYGGFNDGAFNLHEQCE-------------------------------------
------------------------------------------------------------------------
------------------------------------------------------------------------
------------------------------------------------------------------------
------------------------------------------------------------------------
------------------------------------------------------------------------
------------------------------------------------------------------------
------------------------------------------------------------------------
------------------------------------------------------------------------
------------------------------------------------------------------------
------------------------------------------------------------------------
------------------------------------------------------------------------
------------------------------------------------------------------------
------------------------------------------------------------------------
------------------------------------------------------------------------
------------------------------------------------------------------------
------------------------------------------------------------------------
------------------------------------------------------------------------
------------------------------------------------------------------------
------------------------------------------------------------------------
------------------------------------------------------------------------
------------------------------------------------------------------------
------------------------------------------------------------------------
------------------------------------------------------------------------
------------------------------------------------------------------------
------------------------------------------------------------------------
------------------------------------------------------------------------
------------------------------------------------------------------------
------------------------------------------------------------------------
------------------------------------------------------------------------
------------------------------------------------------------------------
-------------------------
>Hame1886686/1-463
MTMNTSSATGVSVVLESAWSSSVVTTDINDTWPVSSSPLDLDNITLDDIATTPWDNTTSQVYNILNYPTTQA
IFYIEYLTIFLLGVFGNCLVCYVVFRNKSMQNVTNYFITNLALADILLCVLAVPFTPLYTFMRQWMFGRVLC
HLVTMAQGTSVYVSTLTLMSIAIDRFFVIIYPFRPRLRLSICYLIIVSIWLFSISATLPYALYVRQVEYQDR
YYCEELWPSESIRQVFSGFTAIMQFVVPFIIILFCYVKISIRMNERVRAKPGTKNTRKEETDRERKRRTNRM
LIAMVTIFGTSWLPVNVVHLVGDYYAPASEWSYYNLCFFITHVVAMSSTCYNPFLYAWLNENFRKEFQLVLP
CFQQTPSTDRVGQWRSERTCNGNDTQQETLLQAGQCGGTGGDSIRSFNHQLSVTQESPTNMASPATVETHPM
TTFIEAPSHTSGSTPDQAVQSLVNGEASEYV-----------------------------------------
------------------------------------------------------------------------
------------------------------------------------------------------------
------------------------------------------------------------------------
------------------------------------------------------------------------
------------------------------------------------------------------------
------------------------------------------------------------------------
------------------------------------------------------------------------
------------------------------------------------------------------------
------------------------------------------------------------------------
------------------------------------------------------------------------
------------------------------------------------------------------------
------------------------------------------------------------------------
------------------------------------------------------------------------
------------------------------------------------------------------------
------------------------------------------------------------------------
------------------------------------------------------------------------
------------------------------------------------------------------------
------------------------------------------------------------------------
------------------------------------------------------------------------
------------------------------------------------------------------------
------------------------------------------------------------------------
------------------------------------------------------------------------
------------------------------------------------------------------------
------------------------------------------------------------------------
------------------------------------------------------------------------
------------------------------------------------------------------------
------------------------------------------------------------------------
------------------------------------------------------------------------
------------------------------------------------------------------------
------------------------------------------------------------------------
-------------------------
>Pcla1708170/1-461
MATTNISLLETLGNSSSGAPMIEDDEDVCLATYGGKDSVPPLKLPQFICGVILTIVGLLGLAGNLISITILS
RPKMRSSINCCLIGLTTFDMIVVTTSVLMFGVPEIGEYTNSMVWYTQGVFQRVTPFIFPVALMAQTGSVYLT
VTVTVERYIAVCRPLRARSLCTYGRAKIYVISVALFSVLYNIPRFWEVSYKECNVKEAEFVIVLPTALRTHP
YYIEIYIMWMYLIVMYLVPFLSLMIFNFFIYREVRAANHERQQLSRLQKKEIGLAVMLLVVVTVFFVCNVLA
FIINILELLGITIELLTNASNLLITINSSVNFIIYCIFGQKFRKLFLKMFCSGVLSGAAARDVALDSAAFGN
NSLYGESRTLTNGKMTQTIRLSSWNGSHQSGRAMHPHIHDHHGHSCRGTFWRTPRYSSVPLGDASTPRTNST
STQRTNSSFISTRTASVNRQVPPENVHIL-------------------------------------------
------------------------------------------------------------------------
------------------------------------------------------------------------
------------------------------------------------------------------------
------------------------------------------------------------------------
------------------------------------------------------------------------
------------------------------------------------------------------------
------------------------------------------------------------------------
------------------------------------------------------------------------
------------------------------------------------------------------------
------------------------------------------------------------------------
------------------------------------------------------------------------
------------------------------------------------------------------------
------------------------------------------------------------------------
------------------------------------------------------------------------
------------------------------------------------------------------------
------------------------------------------------------------------------
------------------------------------------------------------------------
------------------------------------------------------------------------
------------------------------------------------------------------------
------------------------------------------------------------------------
------------------------------------------------------------------------
------------------------------------------------------------------------
------------------------------------------------------------------------
------------------------------------------------------------------------
------------------------------------------------------------------------
------------------------------------------------------------------------
------------------------------------------------------------------------
------------------------------------------------------------------------
------------------------------------------------------------------------
------------------------------------------------------------------------
-------------------------
>Hame1305476/1-461
MFTLEWQTAGVGWKRLDGPPPSLNPSIMALDSLDFDSEDFNLMNLAALNENLTSLAHNLTHLFNLTGGINVD
LLKKFEKNRRVGDGAFYTLIFAYSVLILLGATGNSLVVMAVIRKPAMRTARNVFIINLAISDLLLCLVTMPL
TLMELLSQYWPLGDTPFTCRLVGTLQATSIFVSTISITAIALDRYHVIVYPTKKSLQKVGAVGSLLVVWLLS
FLLALPNFIWRTLETHHVNLPGIEVVRFCFEDWPFEHGRAYYSVFVILVQYCLPILTVSIAYARICNKLKYR
MTNASSRSARSRKEDLRMKKTNTLLVSISLIFCLSWLPLNLYNVIVDLHNPFGEDTESMLIVYSVCHMAGMS
SACSNPLLYGWLNDNFRKEFLEIFGVVCPCCPAVTNASRMNSLKTSRIGKEGGSLKSLPLCNHPVVLYTKAP
EEQTCNGLSVDLQDQEVTFISQVVTTTTL-------------------------------------------
------------------------------------------------------------------------
------------------------------------------------------------------------
------------------------------------------------------------------------
------------------------------------------------------------------------
------------------------------------------------------------------------
------------------------------------------------------------------------
------------------------------------------------------------------------
------------------------------------------------------------------------
------------------------------------------------------------------------
------------------------------------------------------------------------
------------------------------------------------------------------------
------------------------------------------------------------------------
------------------------------------------------------------------------
------------------------------------------------------------------------
------------------------------------------------------------------------
------------------------------------------------------------------------
------------------------------------------------------------------------
------------------------------------------------------------------------
------------------------------------------------------------------------
------------------------------------------------------------------------
------------------------------------------------------------------------
------------------------------------------------------------------------
------------------------------------------------------------------------
------------------------------------------------------------------------
------------------------------------------------------------------------
------------------------------------------------------------------------
------------------------------------------------------------------------
------------------------------------------------------------------------
------------------------------------------------------------------------
------------------------------------------------------------------------
-------------------------
>Hame11102495/1-461
MTLNTTLLETMEEGFSTEGSIMDNETLMEVGDLMCLETYNATAPSPRLLRFIVYGFLLTTVGLLGVAGNLIS
ITILSRPKMRSSINCCLIGLTSFDMIVTTTSVLMFGLPEICEYTHTMLWYSEGVYQRVTPFVFPLALVAQTG
SVYLTVTVTVERYIAVCRPLRARYLCTYGRAKVYVISVALFSILYNIPRFWEVSNKECNVDGETFVIVVPSA
LRLNPYYIEIYIMWVYLIVMYLVPFLSLMIFNFFIYKEVRAANHERQQLSRLQRKEIGLAVMLLVVVTVFFV
CNVLAFIINVLELLDITIAELTMSSNLLVTINSSVNFIIYCIFGQKFRKLFLRMFCSGFLFCARGRDASLDS
AAYGNNSIYGESRTLTNGKMTQTIRLSSWNGSHQSGRSLHPHDIHGHHGHSCSGTSWRASRYSSIPLGDSST
PRTASTSFTPSRSPSLVPQRTPSENVHVL-------------------------------------------
------------------------------------------------------------------------
------------------------------------------------------------------------
------------------------------------------------------------------------
------------------------------------------------------------------------
------------------------------------------------------------------------
------------------------------------------------------------------------
------------------------------------------------------------------------
------------------------------------------------------------------------
------------------------------------------------------------------------
------------------------------------------------------------------------
------------------------------------------------------------------------
------------------------------------------------------------------------
------------------------------------------------------------------------
------------------------------------------------------------------------
------------------------------------------------------------------------
------------------------------------------------------------------------
------------------------------------------------------------------------
------------------------------------------------------------------------
------------------------------------------------------------------------
------------------------------------------------------------------------
------------------------------------------------------------------------
------------------------------------------------------------------------
------------------------------------------------------------------------
------------------------------------------------------------------------
------------------------------------------------------------------------
------------------------------------------------------------------------
------------------------------------------------------------------------
------------------------------------------------------------------------
------------------------------------------------------------------------
------------------------------------------------------------------------
-------------------------
>Pcla11251729/1-459
MTINSSSSSWGVGAPASIPASYSLNDTLLVGGFHLDDNATLDDDNASLPWDNATTRNPNILSYPTAQAIFYI
EYLTIFLLGVFGNCLVCYVVFRNKHMQNVTNYFITNLALADILLCVLAVPFTPLYTFMGQWMFGRLLCHLVT
MAQGTSVYVSTLTLMSIAIDRFFVIIYPFRPRLRLSICYLIIISIWLFSISATLPYALYVRQVEYQDRYYCE
ELWPSESIRQVFSGFTAIMQFVVPFIIILYCYVKISVRMNERVRAKPGTKSSRKEEADRDRKRRTNRMLIAM
VTIFGTSWLPVNVVHLVGDYYAPASEWGYYNLCFFITHVVAMSSTCYNPFLYAWLNENFRKEFQLVLPCFQQ
APSKDRVGQWRSERTCNGNDTQQETLLQPGAGGGTAGGSIRSMSRQVSTTQESPAKVMTPATVESHPMTTFT
QASTHNNGDTHDQAVQPLVNGEASEYV---------------------------------------------
------------------------------------------------------------------------
------------------------------------------------------------------------
------------------------------------------------------------------------
------------------------------------------------------------------------
------------------------------------------------------------------------
------------------------------------------------------------------------
------------------------------------------------------------------------
------------------------------------------------------------------------
------------------------------------------------------------------------
------------------------------------------------------------------------
------------------------------------------------------------------------
------------------------------------------------------------------------
------------------------------------------------------------------------
------------------------------------------------------------------------
------------------------------------------------------------------------
------------------------------------------------------------------------
------------------------------------------------------------------------
------------------------------------------------------------------------
------------------------------------------------------------------------
------------------------------------------------------------------------
------------------------------------------------------------------------
------------------------------------------------------------------------
------------------------------------------------------------------------
------------------------------------------------------------------------
------------------------------------------------------------------------
------------------------------------------------------------------------
------------------------------------------------------------------------
------------------------------------------------------------------------
------------------------------------------------------------------------
------------------------------------------------------------------------
-------------------------
>Pcla11277048/1-459
MRRNLTEMTLNTSEASERMKPHSSYRQDVPVQNSALLKISLEGSYTSEQDLASSRGGLEESYLPLDVLAERV
NETLANVSSGPLNETEGVMEGLVKEMPQEMMFNTSHIITISAYSCLMVLSALGNISVLRSIAGHRSRSLASR
VTLMILHLTIADLLVTFLLMPLEIGWAWTVSWEAGDVACRILAFFRTFGVFLSGFLLVAISVDRYYSVLRPL
TVMEAKRRVRLMLWMAWGASGVCSIPQTVIFHVEQHPDHPWFEQCVTFHSFPSPTYELLYNVAGFIAMYAIP
LLTILFCYGSIVIVLYRKDVWSREAAGEERTPPSLGRTKTRTLHMTLIIVLVFFFCWTPYNIMSLWYFIDRK
SAQLVDPRVQASLFIFAVANSTVNPLVYGYFNVRRGAKNPTPRQEWRMKRIVYKPPFRQHLPGCVCSPAKSS
SSDLPCHIPNGYRTRYPPHPHNHYPGV---------------------------------------------
------------------------------------------------------------------------
------------------------------------------------------------------------
------------------------------------------------------------------------
------------------------------------------------------------------------
------------------------------------------------------------------------
------------------------------------------------------------------------
------------------------------------------------------------------------
------------------------------------------------------------------------
------------------------------------------------------------------------
------------------------------------------------------------------------
------------------------------------------------------------------------
------------------------------------------------------------------------
------------------------------------------------------------------------
------------------------------------------------------------------------
------------------------------------------------------------------------
------------------------------------------------------------------------
------------------------------------------------------------------------
------------------------------------------------------------------------
------------------------------------------------------------------------
------------------------------------------------------------------------
------------------------------------------------------------------------
------------------------------------------------------------------------
------------------------------------------------------------------------
------------------------------------------------------------------------
------------------------------------------------------------------------
------------------------------------------------------------------------
------------------------------------------------------------------------
------------------------------------------------------------------------
------------------------------------------------------------------------
------------------------------------------------------------------------
-------------------------
>Csap1264884/1-459
MLFMNDTEMAGSGDTPLAVEDDYILSSNESYQKNMDEMCLETYNTTMPTPRLMRFVVYGVLLTSVGLLGLAG
NFISITILSRPKMQSSINCCLIGLTSFDMIVTTTSILMFGLPEICEYTQTMEWYSQGIYQLITPIIFPLALI
AQTGSVYLTVTVTLERYIAVCRPLRARVLCTYGRAKIYVFSVAFLSILYNLPRFWEVTTKECFTDDEKTLRI
VIPTQLRLNSFYIEFYIMWLYLFVMYLVPFLCLMIFNFFIYREVRAANHERQQLSRLQRKEIGLAVMLLVVV
SVFFLCNVLAFIINILELMAIVVEELTMTSNLLVTINSSVNFIIYCIFGQKFRKLLLQMFCSSLLPRVARDS
ESAVIRNNSVYGESRTYTNGKAETFRLSSWDASHQGRVLQAHNTRGHHGFCGQSWRTSRYSSVPMGDNAAPK
AAPSLFSGTRSQSLLPQRSPTENVQVL---------------------------------------------
------------------------------------------------------------------------
------------------------------------------------------------------------
------------------------------------------------------------------------
------------------------------------------------------------------------
------------------------------------------------------------------------
------------------------------------------------------------------------
------------------------------------------------------------------------
------------------------------------------------------------------------
------------------------------------------------------------------------
------------------------------------------------------------------------
------------------------------------------------------------------------
------------------------------------------------------------------------
------------------------------------------------------------------------
------------------------------------------------------------------------
------------------------------------------------------------------------
------------------------------------------------------------------------
------------------------------------------------------------------------
------------------------------------------------------------------------
------------------------------------------------------------------------
------------------------------------------------------------------------
------------------------------------------------------------------------
------------------------------------------------------------------------
------------------------------------------------------------------------
------------------------------------------------------------------------
------------------------------------------------------------------------
------------------------------------------------------------------------
------------------------------------------------------------------------
------------------------------------------------------------------------
------------------------------------------------------------------------
------------------------------------------------------------------------
-------------------------
>Csap1631725/1-458
MDLEGDNTEMSMDEENGIEPFLTFLPPYILCNTTNYTKLPLCNNYTKEVEEPEFEYALIVAIVVPIIFGIIV
LVGLFGNTLVVIVIIANKQMRSTTNYLIFSLAMADLLFIVFCVPFTASDYILPSWPFGSIWCQTVQYLTYVT
AYASVYTLLLLSLDRFLAVVHPITALSIRTERNALYAICCSWVLILTSCIPLYLCHGIKKQNFDGKVYIHCG
FLDEDYNHMAFHIGFITTMYFVPLAVIVVLYLMILNRLWYGVVPGGRSSAESVRGKKRVTRMVVIVVVTFIV
CWFPIQLVLLLKSLGIYQMTTIKIIMQIAAQVLAYINSCVNPILYAFLSDPFRKAFRKVISCGPQRRMMTLN
GRTDGEKSMESRPLNPRPSPQTMPLTQFMSSAHHLSPSANPVRHTNTTSLTTTSFTNGATREDSAAGHNIEA
GFLEHKNSNCTGGLGDTSCNSSVICE----------------------------------------------
------------------------------------------------------------------------
------------------------------------------------------------------------
------------------------------------------------------------------------
------------------------------------------------------------------------
------------------------------------------------------------------------
------------------------------------------------------------------------
------------------------------------------------------------------------
------------------------------------------------------------------------
------------------------------------------------------------------------
------------------------------------------------------------------------
------------------------------------------------------------------------
------------------------------------------------------------------------
------------------------------------------------------------------------
------------------------------------------------------------------------
------------------------------------------------------------------------
------------------------------------------------------------------------
------------------------------------------------------------------------
------------------------------------------------------------------------
------------------------------------------------------------------------
------------------------------------------------------------------------
------------------------------------------------------------------------
------------------------------------------------------------------------
------------------------------------------------------------------------
------------------------------------------------------------------------
------------------------------------------------------------------------
------------------------------------------------------------------------
------------------------------------------------------------------------
------------------------------------------------------------------------
------------------------------------------------------------------------
------------------------------------------------------------------------
-------------------------
>Csap1107010/1-455
MTDIIVYSILFVIAAAGNLTVFITLCRNRHRKSRVNLMIMHLAVADLMVTFINIPLEIAWRVTTQWIAGNFA
CKMFLFMRAFGLYLSSLVLVCISLDRYFAIVHPLKVNDAQRRGKMMVCLAWGVAAVCSLPQSIIFHVDSHPN
FSQFRQCVSFGFFRTHLQQTMYNLFGLAAMYFLPLLIIIIVYLRILWEISQNSKNSAEPKRRESKSSIIRFT
RERHRGSSSSSSRRRETGSSRGEIMRLRRSDTSNIERARSRTLRMTVIIVLAFVWCWTPYVVMVMWYMFDRL
SAEQVDKRLQDVLFIMAVSNSCVNPIVYGTYTINLKAEMDRCFKRRRRGGGGGGGGVSVATRRSAGQSFAPR
STITKTSYTQISNPTPPTRGSGCVLLQIEGDSNPKPPPHIPDTEKGPKERLYYGEMQNSDPNTQVTPLASLR
SEVNERSLVQNGSSNAGLMLTAC-------------------------------------------------
------------------------------------------------------------------------
------------------------------------------------------------------------
------------------------------------------------------------------------
------------------------------------------------------------------------
------------------------------------------------------------------------
------------------------------------------------------------------------
------------------------------------------------------------------------
------------------------------------------------------------------------
------------------------------------------------------------------------
------------------------------------------------------------------------
------------------------------------------------------------------------
------------------------------------------------------------------------
------------------------------------------------------------------------
------------------------------------------------------------------------
------------------------------------------------------------------------
------------------------------------------------------------------------
------------------------------------------------------------------------
------------------------------------------------------------------------
------------------------------------------------------------------------
------------------------------------------------------------------------
------------------------------------------------------------------------
------------------------------------------------------------------------
------------------------------------------------------------------------
------------------------------------------------------------------------
------------------------------------------------------------------------
------------------------------------------------------------------------
------------------------------------------------------------------------
------------------------------------------------------------------------
------------------------------------------------------------------------
------------------------------------------------------------------------
-------------------------
>Pcla1674872/1-454
MYTLEWQAGSGGKMDVPPPPLPKGMAAVDSINFDSADFNLINWMALEGNLTDLSHNLSHLLNLTSGLNPNFF
YKFEKNRGVSDGAFFTLMAAYVILIILGATGNSLVVMAVIRKPAMRTARNVFIINLAISDLLLCLITMPLTL
MELLSQYWPLGDSPFACRLVGTLQATSIFVSTISITAIALDRYHVIVYPTKKSLQKVGAVGSLLGVWLLSLL
LALPNFIWRTLETYHVNLPGIEVVSYCFEDWPFEHGRAYYSILVIVVQYCLPILTVSTAYARICNKLKYRMT
SCRSARSKKEDLRMRKTNTLLVAIALIFCLSWLPLNLYNVVVDLHNPFGDDTESMLIVYSVCHMAGMSSACS
NPLLYGWLNDNFRKEFLEIFGAICPCCPAVVVASRMNSLKTSRIGREGGSLRSLPLCSHPVVLYTKAQEELT
CNGLSVDQEVTFISQVVTTTTL--------------------------------------------------
------------------------------------------------------------------------
------------------------------------------------------------------------
------------------------------------------------------------------------
------------------------------------------------------------------------
------------------------------------------------------------------------
------------------------------------------------------------------------
------------------------------------------------------------------------
------------------------------------------------------------------------
------------------------------------------------------------------------
------------------------------------------------------------------------
------------------------------------------------------------------------
------------------------------------------------------------------------
------------------------------------------------------------------------
------------------------------------------------------------------------
------------------------------------------------------------------------
------------------------------------------------------------------------
------------------------------------------------------------------------
------------------------------------------------------------------------
------------------------------------------------------------------------
------------------------------------------------------------------------
------------------------------------------------------------------------
------------------------------------------------------------------------
------------------------------------------------------------------------
------------------------------------------------------------------------
------------------------------------------------------------------------
------------------------------------------------------------------------
------------------------------------------------------------------------
------------------------------------------------------------------------
------------------------------------------------------------------------
------------------------------------------------------------------------
-------------------------
>Parg1846406/1-451
RPSLRGPTFRYLKWLAVANLLVCVVLLPFTLHSHATPVPYAAALYFAHIEVPVGNALIASSVYIVVGLSIDR
FVAVCYPRKYRNLHSHYVASVRIALSFVIAFIIYIPMAFYKVVVPAGTSSDRFLIEENPRMVSTKWFMVYEY
LLEICVRFAPAVLLALLNTWIIIEFKRISRRRLLLSQGISCDVSAIPSQSYLEGNANTTMVNHSPSNGRVEC
EPPATDATAVTSPTTATSSINVTDPTTATSPTTVTNAAAHFCEMSPPLNHESTIISSNGHVNRTDYKAVDHS
QITGNGYKPEPTEGDIGSTRNSSSKSTARSRGDKETIGLSMINVSAPAAPVSAPRGMSERRHDMERRLVLLL
VSIIVAFFVTNIPAAILSLTFRDDKRNDLNFQIFRAIANNLEFLNFGLNFILYFLFSKDIRNAFMSLLRRTI
DRLKEGIEGSSNKYAATNL-----------------------------------------------------
------------------------------------------------------------------------
------------------------------------------------------------------------
------------------------------------------------------------------------
------------------------------------------------------------------------
------------------------------------------------------------------------
------------------------------------------------------------------------
------------------------------------------------------------------------
------------------------------------------------------------------------
------------------------------------------------------------------------
------------------------------------------------------------------------
------------------------------------------------------------------------
------------------------------------------------------------------------
------------------------------------------------------------------------
------------------------------------------------------------------------
------------------------------------------------------------------------
------------------------------------------------------------------------
------------------------------------------------------------------------
------------------------------------------------------------------------
------------------------------------------------------------------------
------------------------------------------------------------------------
------------------------------------------------------------------------
------------------------------------------------------------------------
------------------------------------------------------------------------
------------------------------------------------------------------------
------------------------------------------------------------------------
------------------------------------------------------------------------
------------------------------------------------------------------------
------------------------------------------------------------------------
------------------------------------------------------------------------
------------------------------------------------------------------------
-------------------------
>Pcla199073/1-443
MDQSSELLLITQEFSNDTDCQVEMGNLDSFVNITEIPTNFSWIFNISSSLDEEILKKFQRNRRVNDAAYYAL
IVVYSLLIILGSTGNSLVVVAVIRKPAMRTARNVFIINLAISDLLLCLVTMPLTLVELLSLYWPLGNHPFLC
KLVGTLQATSIFVSTISITAIALDRYQVIVYPTKESLKKVGAVLMLLLIWVISFILALPNFIWRTLKHHDIN
LPNLCSINFCFEEWPTVHGRGYYSLFVILVQYCLPISTVSVSYAMICRKLKYRIKNSAVRSSKKGERDNKRM
KKTNTLLIAISLIFCVSWLPLNLYNLVVDFVNPFGDDMETILVVYAVCHMMGMSSACSNPLVYGWLNDNFRK
EFLEIFSVVLPCWSTTPASRGRPGQKRQRPETDTYLPSKSPSVARGNDERSMVLYTKAKTTTQVNGCCGDAT
YITHVVSNATL-------------------------------------------------------------
------------------------------------------------------------------------
------------------------------------------------------------------------
------------------------------------------------------------------------
------------------------------------------------------------------------
------------------------------------------------------------------------
------------------------------------------------------------------------
------------------------------------------------------------------------
------------------------------------------------------------------------
------------------------------------------------------------------------
------------------------------------------------------------------------
------------------------------------------------------------------------
------------------------------------------------------------------------
------------------------------------------------------------------------
------------------------------------------------------------------------
------------------------------------------------------------------------
------------------------------------------------------------------------
------------------------------------------------------------------------
------------------------------------------------------------------------
------------------------------------------------------------------------
------------------------------------------------------------------------
------------------------------------------------------------------------
------------------------------------------------------------------------
------------------------------------------------------------------------
------------------------------------------------------------------------
------------------------------------------------------------------------
------------------------------------------------------------------------
------------------------------------------------------------------------
------------------------------------------------------------------------
------------------------------------------------------------------------
------------------------------------------------------------------------
-------------------------
>Parg1498932/1-437
MEFGLTHNSTPTARPQPLSTPPVINSALPDISFPAYMQGLYTAWCLVLLLVGLLGNLLVPVLVVRDRDLRSA
STSVFIVNLVAADLLVLVVCLPAMLSELYSPPAVWVLPFSMCKVVTYVEFTVANASMLTILAISVERYRAIC
HPLTAAATCSRARAAAACVLVWILATSVTSPVITLTEYGYVKYIDESLVPVCYTRVDKPWAKVFVVSSMVVL
FFLPLLVLVVLYWRIARQLLLEDKQLCKDKPNPNLQARKQVVVMLGTVVVVFFVCLLPYRVLSLWFIFTTKE
SIQSLGQEGYYNLLYAFRILVYINSAINPVLYNVTSSKFRGAFFRLVGVRRGEQLTSSLHQTANTTTTSTTS
SLSKPHPPWRSQRLLVRCSYTCLRSKGETRPLVDRRPPSPAVWGNTNLAQQHSPATSPFLARSSCTRDAVRE
IESFV-------------------------------------------------------------------
------------------------------------------------------------------------
------------------------------------------------------------------------
------------------------------------------------------------------------
------------------------------------------------------------------------
------------------------------------------------------------------------
------------------------------------------------------------------------
------------------------------------------------------------------------
------------------------------------------------------------------------
------------------------------------------------------------------------
------------------------------------------------------------------------
------------------------------------------------------------------------
------------------------------------------------------------------------
------------------------------------------------------------------------
------------------------------------------------------------------------
------------------------------------------------------------------------
------------------------------------------------------------------------
------------------------------------------------------------------------
------------------------------------------------------------------------
------------------------------------------------------------------------
------------------------------------------------------------------------
------------------------------------------------------------------------
------------------------------------------------------------------------
------------------------------------------------------------------------
------------------------------------------------------------------------
------------------------------------------------------------------------
------------------------------------------------------------------------
------------------------------------------------------------------------
------------------------------------------------------------------------
------------------------------------------------------------------------
------------------------------------------------------------------------
-------------------------
>Parg1723989/1-436
MTPRRQHASLLGLNAEQNDDPRYMLRFSLPDSTLESLLGAVEASAPVDPLLAETTIHPSPSLGVVDDTLSAN
DTNVTTSYVPYNQRPETYIVPILFALIFIVGVIGNGTLIVIFARNRNLRNVPNTYIISLALGDLLVLFFTVP
FVSTIYTIDSWPYGTFECKFSEFVRDISVGVTVFTLTALSADRYLAIVSPVRKAVGAARGVTLRAALAIWLV
AMLLATPAAVFSCVRVFEVSEEKSISVCYPIPENFPDWYMRANVLTKALLYYLLPLVVIATFYLLMARHLLA
ADVPGESHVFQKQIRTRRKVAKVVLCFVLIFAICFLPTHVFLLWFYFDPQSSTTYNDFWHSLRIIGFCFSFI
NSCINPIALYCISGTFRKQYNRYLFCCCTRKSNRRNLDSLRSVRSSVSRYRTSALRPSETITLTTILQERPS
PATS--------------------------------------------------------------------
------------------------------------------------------------------------
------------------------------------------------------------------------
------------------------------------------------------------------------
------------------------------------------------------------------------
------------------------------------------------------------------------
------------------------------------------------------------------------
------------------------------------------------------------------------
------------------------------------------------------------------------
------------------------------------------------------------------------
------------------------------------------------------------------------
------------------------------------------------------------------------
------------------------------------------------------------------------
------------------------------------------------------------------------
------------------------------------------------------------------------
------------------------------------------------------------------------
------------------------------------------------------------------------
------------------------------------------------------------------------
------------------------------------------------------------------------
------------------------------------------------------------------------
------------------------------------------------------------------------
------------------------------------------------------------------------
------------------------------------------------------------------------
------------------------------------------------------------------------
------------------------------------------------------------------------
------------------------------------------------------------------------
------------------------------------------------------------------------
------------------------------------------------------------------------
------------------------------------------------------------------------
------------------------------------------------------------------------
------------------------------------------------------------------------
-------------------------
>Parg1723997/1-435
MAATTVNKTTTADHKMVLAALSSTSGRAASTARAHLWPAAADNETLWSSYEDLFNDLNMTDESLFPSNITDD
GNATDGYVPYYQRAETYIVPLLFALIFIVGVIGNGTLIVIFVRNKTLRNVPNTYIISLALGDLLVLFFTVPF
VSTIYTIDSWPYGTFECKFSEFVRDISVGVTVFTLTALSADRYLAIVSPVRKAVGAARGVTLRAALAIWLVA
MLLATPAAVFSCVRVFEVSEEKSISVCYPIPENFPDWYMRANVLTKALLYYLLPLVVIATFYLLMARHLLAA
DVPGESHVFQKQIRTRRKVAKVVLCFVLIFAICFLPTHVFLLWFYFDPQSSTTYNDFWHSLRIIGFCFSFIN
SCINPIALYCISGTFRKQYNRYLFCCCTRKSNRRNLDSLRSVRSSVSRYRTSALRPSETITLTTILQERPSP
ATS---------------------------------------------------------------------
------------------------------------------------------------------------
------------------------------------------------------------------------
------------------------------------------------------------------------
------------------------------------------------------------------------
------------------------------------------------------------------------
------------------------------------------------------------------------
------------------------------------------------------------------------
------------------------------------------------------------------------
------------------------------------------------------------------------
------------------------------------------------------------------------
------------------------------------------------------------------------
------------------------------------------------------------------------
------------------------------------------------------------------------
------------------------------------------------------------------------
------------------------------------------------------------------------
------------------------------------------------------------------------
------------------------------------------------------------------------
------------------------------------------------------------------------
------------------------------------------------------------------------
------------------------------------------------------------------------
------------------------------------------------------------------------
------------------------------------------------------------------------
------------------------------------------------------------------------
------------------------------------------------------------------------
------------------------------------------------------------------------
------------------------------------------------------------------------
------------------------------------------------------------------------
------------------------------------------------------------------------
------------------------------------------------------------------------
------------------------------------------------------------------------
-------------------------
>Parg1510284/1-435
MADVLRAVYAKPEADDLGRVMTKKMEELGTQLGLNSSTLYSELNSFVHDSLPGGADGDVPSSGDKDFRNSAL
AVVEIVVLVLILVIAVIGNVFVLIALWRYSLFQPMSRCYLFMLHLSLADLLVALLNILPQLIWEITYRFRGS
DLLCRLVKYAQVFVLYVSTYMLVFMAVDRARAVQGSGRGSLRAARLMIGGAWALGLVLAMPQTFLFAVREIA
PGVYDCWGVFEQVSERMYVTWFVVSVFLLPLAVIAMCYSYICWAVWRSAGTSRPLSALGRRLCFGCMRAGSR
ERPEGKPSLELQPMSQGRRHLPSMSSAVDKVSAAKMKTVRMTFTVVFAFVICWSPFCIAQLLTVYNKPEDLS
TINPVAVVCLLLVSLNSCTNPWIYLYFSGTLLNQLRVVLGFGPNRSNDNISIGDQEPHHRRYEPSKRPITHS
NML---------------------------------------------------------------------
------------------------------------------------------------------------
------------------------------------------------------------------------
------------------------------------------------------------------------
------------------------------------------------------------------------
------------------------------------------------------------------------
------------------------------------------------------------------------
------------------------------------------------------------------------
------------------------------------------------------------------------
------------------------------------------------------------------------
------------------------------------------------------------------------
------------------------------------------------------------------------
------------------------------------------------------------------------
------------------------------------------------------------------------
------------------------------------------------------------------------
------------------------------------------------------------------------
------------------------------------------------------------------------
------------------------------------------------------------------------
------------------------------------------------------------------------
------------------------------------------------------------------------
------------------------------------------------------------------------
------------------------------------------------------------------------
------------------------------------------------------------------------
------------------------------------------------------------------------
------------------------------------------------------------------------
------------------------------------------------------------------------
------------------------------------------------------------------------
------------------------------------------------------------------------
------------------------------------------------------------------------
------------------------------------------------------------------------
------------------------------------------------------------------------
-------------------------
>Hame11914856/1-434
MENDTLSEPEDTIPLNCSYLLYGDLYNRSDFLNESNCTLGLFTGGKNEMSIAAIVITQMFYAITCLVGLCGN
TLVIYVVTRFSKMQTVTNLYILNLAIADELFVVGIPFLMTTSMLRYWPFGSIMCKLYMITTSLNQFTSSLFL
TIMSADRYIAVCHPISSPRFRTPMISKLVSLTAWTLSALMIVPVFMYSNTLQDNGLDNCNIFWPESQGVRGE
IAFIRYSFALAFGIPLTLIFIFYSLVLHKLKSVGPKSKSKEKKKSRQKVTRLVLTVITVYVICWLPYWVLQL
TLILSTPKQGHSNFMVVLFMISSCLSYINSALNPILYAFLSDNFKKSFMKACTCAARMEVNNALRPENSMFP
LRQRGTSAKSRMTRRDRESGEGTTSQCGLSKEPSTAVTTTNARPNLSNNSGSSGDELTVRNGRSPGPRLPDL
IQ----------------------------------------------------------------------
------------------------------------------------------------------------
------------------------------------------------------------------------
------------------------------------------------------------------------
------------------------------------------------------------------------
------------------------------------------------------------------------
------------------------------------------------------------------------
------------------------------------------------------------------------
------------------------------------------------------------------------
------------------------------------------------------------------------
------------------------------------------------------------------------
------------------------------------------------------------------------
------------------------------------------------------------------------
------------------------------------------------------------------------
------------------------------------------------------------------------
------------------------------------------------------------------------
------------------------------------------------------------------------
------------------------------------------------------------------------
------------------------------------------------------------------------
------------------------------------------------------------------------
------------------------------------------------------------------------
------------------------------------------------------------------------
------------------------------------------------------------------------
------------------------------------------------------------------------
------------------------------------------------------------------------
------------------------------------------------------------------------
------------------------------------------------------------------------
------------------------------------------------------------------------
------------------------------------------------------------------------
------------------------------------------------------------------------
------------------------------------------------------------------------
-------------------------
>Pcla1591313/1-434
MEDSDTNHVIWNTNFTKDYASYIDLFTHDNASIDAILNDSRLSNSSEAAEGGNATVYTPYAERPETYLVPLV
FAVIFVTGVVGNGALIFMFLKHPKLRSTPNTHLVSLAAGDLLMVLLTVPFTSLVYTLESYPFGEAVCRASEF
AKDLSLGITVFTLTALSADRYMAIVRPVSHHVSDSAGRLTITVAVGIWIISALLAIPAAVFSSTPMLSTPTG
KKYYICTPFPNYLGTLYPRIHALVKVIVYYVFPLVLIASFYVLMARHLFISAQHLPGEAAGQQRQAQARRKV
AKMVLAFVIIFAICFLPLNVFTLWWHFAPNSEESYDIHWHTLRIVGFCLSFINSCINPIALYCVSGTFRKYF
NKHVFCWCQRRGARGDWDGADSSGTRMTTAIRTEQVPLKTVGTDNGSQAPHHRLTLSNTTVLTNRQHHNPAS
VV----------------------------------------------------------------------
------------------------------------------------------------------------
------------------------------------------------------------------------
------------------------------------------------------------------------
------------------------------------------------------------------------
------------------------------------------------------------------------
------------------------------------------------------------------------
------------------------------------------------------------------------
------------------------------------------------------------------------
------------------------------------------------------------------------
------------------------------------------------------------------------
------------------------------------------------------------------------
------------------------------------------------------------------------
------------------------------------------------------------------------
------------------------------------------------------------------------
------------------------------------------------------------------------
------------------------------------------------------------------------
------------------------------------------------------------------------
------------------------------------------------------------------------
------------------------------------------------------------------------
------------------------------------------------------------------------
------------------------------------------------------------------------
------------------------------------------------------------------------
------------------------------------------------------------------------
------------------------------------------------------------------------
------------------------------------------------------------------------
------------------------------------------------------------------------
------------------------------------------------------------------------
------------------------------------------------------------------------
------------------------------------------------------------------------
------------------------------------------------------------------------
-------------------------
>Pcla11598943/1-433
MMENQTVMEPEDSIPLNCSFLLYIDPYNGSEFLNDTNCSLGLFEGGVSRMSTAAVVITQLFYAITCVVGLCG
NTLVIYVVTRFSKMQTVTNLYILNLAIADELFVVGIPFLMTTSMLGHWPFGSIMCKLYMITTSLNQFTSSLF
LTIMSADRYIAVCHPISSPRFRTPMISKLVSLTAWTLSALMIVPVFMYSNTLEDNGLDNCNIFWPESEGVRG
EIAFIRYSFALAFGAPLALIFIFYSLVLHKLKTVGPKSKSKEKKKSRQKVTRLVLTVITVYVICWLPYWVLQ
LTLILSTPKQGHTNFMVVLFMISSCLSYINSALNPILYAFLSDNFKKSFMKACTCAARMDVNNALKPENSMF
PLRQRGASTRSRITRRDRESGEGTTSQCGLSKEPSTALTTSNSKLNHNLVIIGDELTVRNGRSPGPRLPDLL
Q-----------------------------------------------------------------------
------------------------------------------------------------------------
------------------------------------------------------------------------
------------------------------------------------------------------------
------------------------------------------------------------------------
------------------------------------------------------------------------
------------------------------------------------------------------------
------------------------------------------------------------------------
------------------------------------------------------------------------
------------------------------------------------------------------------
------------------------------------------------------------------------
------------------------------------------------------------------------
------------------------------------------------------------------------
------------------------------------------------------------------------
------------------------------------------------------------------------
------------------------------------------------------------------------
------------------------------------------------------------------------
------------------------------------------------------------------------
------------------------------------------------------------------------
------------------------------------------------------------------------
------------------------------------------------------------------------
------------------------------------------------------------------------
------------------------------------------------------------------------
------------------------------------------------------------------------
------------------------------------------------------------------------
------------------------------------------------------------------------
------------------------------------------------------------------------
------------------------------------------------------------------------
------------------------------------------------------------------------
------------------------------------------------------------------------
------------------------------------------------------------------------
-------------------------
>Parg11240120/1-432
MEGDGNSNSSGLASSPEATLTTQDLMGSYGRSGPTLGHNQDSQGHENDTLDAFDLDYNFPAKDSPTNGTGNE
TDYIYDYEAALETFFWSQLAPPLVVYAVTYVVGVLGNALIIFTICRYRRLKTTTNVFLASLASADLLLILIC
IPVKLARLFSYTWTLGEVLCKMIYYLQALSAICSVLTLTTMSIERYYAIVYPMRAQYRCTISQAKRLSAALW
LLAMILACPVVLLQVHMEVGDRIPAYWCVRNFDSPFLWRSYETYMLVLVLVLPTCVMTAAYAAIGNAIINMM
VQRRSITGKGQMANGVLLLNGATRGRRRETEETEVRQVVSMLVVVVVLFVVCWGPILVVNVLKAYAILPAYS
TTMKHIATAADLLSYCNSCVNPIIYGFMSRNFRESFWQVLCCKRRLHHPSMSRQMSLSVTRTSILRYNTDTR
------------------------------------------------------------------------
------------------------------------------------------------------------
------------------------------------------------------------------------
------------------------------------------------------------------------
------------------------------------------------------------------------
------------------------------------------------------------------------
------------------------------------------------------------------------
------------------------------------------------------------------------
------------------------------------------------------------------------
------------------------------------------------------------------------
------------------------------------------------------------------------
------------------------------------------------------------------------
------------------------------------------------------------------------
------------------------------------------------------------------------
------------------------------------------------------------------------
------------------------------------------------------------------------
------------------------------------------------------------------------
------------------------------------------------------------------------
------------------------------------------------------------------------
------------------------------------------------------------------------
------------------------------------------------------------------------
------------------------------------------------------------------------
------------------------------------------------------------------------
------------------------------------------------------------------------
------------------------------------------------------------------------
------------------------------------------------------------------------
------------------------------------------------------------------------
------------------------------------------------------------------------
------------------------------------------------------------------------
------------------------------------------------------------------------
------------------------------------------------------------------------
-------------------------
>Parg11413737/1-426
MTYESSEIIFEGADNTNYTNMELTLHNCSYLNWTESLNLTNCSGEIFEGRVFPILNETVQQMTLLFLALAFI
LGLCGNTLVIYVVVRFSKMQTVTNLYILNLAIADMLFVVGIPFLMTTTAVEYWPFGFVMCKLYMITTSLNQF
TSSLFLTIMSADRYIAVCHPVSSPKFRTPMISKLVSLTAWTTSALMIVPVFMYSNTLEVNDLVNCNIFWPDG
FGVSGQFVFTLYSFILAFGIPLILIFIFYSLVLHKLKTVGPKSKSKEKKKSHRKVTKMVLTVITVYVICWLP
YWVLQLALIFSPPGEGQSPFMVVLFLISSCLSYINSAINPILYAFLSQYFKKSFMKACTCANKTDVNNVLAV
ENSVFSRRRGGSSKPKSTKSHDLESNDAYTTQCIRDEPTTAITMTTRSTFSHVGRENGTEIPTSQL------
------------------------------------------------------------------------
------------------------------------------------------------------------
------------------------------------------------------------------------
------------------------------------------------------------------------
------------------------------------------------------------------------
------------------------------------------------------------------------
------------------------------------------------------------------------
------------------------------------------------------------------------
------------------------------------------------------------------------
------------------------------------------------------------------------
------------------------------------------------------------------------
------------------------------------------------------------------------
------------------------------------------------------------------------
------------------------------------------------------------------------
------------------------------------------------------------------------
------------------------------------------------------------------------
------------------------------------------------------------------------
------------------------------------------------------------------------
------------------------------------------------------------------------
------------------------------------------------------------------------
------------------------------------------------------------------------
------------------------------------------------------------------------
------------------------------------------------------------------------
------------------------------------------------------------------------
------------------------------------------------------------------------
------------------------------------------------------------------------
------------------------------------------------------------------------
------------------------------------------------------------------------
------------------------------------------------------------------------
------------------------------------------------------------------------
------------------------------------------------------------------------
-------------------------
>Parg1514518/1-423
METVEFRTKNYLALSEDARNESEFILNLCDPNDSTPIQVKLGAACDLCNESQVLRLWQHGVCDHPPSPGFDT
SIYVFYITILVFAVLGNSIVVYVVCSSAKMRTVTNYFIANLAVGDLCMAIFCVPFSFLSTLILKYWPFGGEL
CVTVNYLQAVSVFVSAYTLVAISFDRYLAIIYPLRPRMTRFQAKVIIAVVWLLSLATTLPVALYSRLFTPDL
NFYRLFGQQVCIEDWGTSQAENESRMAYSVALMLLQYFLPLAVLVFTYTRIAMVVWGKKNLGETPARTDRIA
RSKRKMIKMMLACVLAYTLAWLPLNLYIVLKDIPDLLDSLAESTHITLFFVVHWLAMSHTCYNPFIYFWMNS
KFRAGYYQVLSCLPCVRERDEFAPSESAVARSGTYSTHYGTHKIPGESAVIHASNEPSEEVVA---------
------------------------------------------------------------------------
------------------------------------------------------------------------
------------------------------------------------------------------------
------------------------------------------------------------------------
------------------------------------------------------------------------
------------------------------------------------------------------------
------------------------------------------------------------------------
------------------------------------------------------------------------
------------------------------------------------------------------------
------------------------------------------------------------------------
------------------------------------------------------------------------
------------------------------------------------------------------------
------------------------------------------------------------------------
------------------------------------------------------------------------
------------------------------------------------------------------------
------------------------------------------------------------------------
------------------------------------------------------------------------
------------------------------------------------------------------------
------------------------------------------------------------------------
------------------------------------------------------------------------
------------------------------------------------------------------------
------------------------------------------------------------------------
------------------------------------------------------------------------
------------------------------------------------------------------------
------------------------------------------------------------------------
------------------------------------------------------------------------
------------------------------------------------------------------------
------------------------------------------------------------------------
------------------------------------------------------------------------
------------------------------------------------------------------------
------------------------------------------------------------------------
-------------------------
>Parg11271592/1-423
MAPLMNPEKTGGGEYPPRDTTLLVDVDDFPPYQGNLTARPAHHDDQEDDYYYEYDLGESFSTYYWDELLPPL
TVYVLTLLLGVVGNSLIIYTIFRYNGMKSTTNVFLASLASADLLLILVCVPVKTAKVFAYSWTFGWFLCKGI
HYLQNVSAICSVLNLTAMSLERYYAILFPFRAKYILTVHQAQRMTALVWVLSILLSTPILFVQVHSRVGVKV
ESYWCHRDWENTSLWRAYETYMLVVLLLVPTLIMGFAYSAIGYKLTKVMIERSSLVGSAHVSALETHPLNSI
RVTSRSRDDDRDVRQIVTMLFVVVVLFILCWSPLLVTNVLRAWGFLPKYDHRSFFKHLYNTVHLLAYFNSCI
NPIVYGFLSKNFRESFYMALCPCLRPSRTPVRQMSLSHTRTTSVGYKESFRLSVRYTNRATNV---------
------------------------------------------------------------------------
------------------------------------------------------------------------
------------------------------------------------------------------------
------------------------------------------------------------------------
------------------------------------------------------------------------
------------------------------------------------------------------------
------------------------------------------------------------------------
------------------------------------------------------------------------
------------------------------------------------------------------------
------------------------------------------------------------------------
------------------------------------------------------------------------
------------------------------------------------------------------------
------------------------------------------------------------------------
------------------------------------------------------------------------
------------------------------------------------------------------------
------------------------------------------------------------------------
------------------------------------------------------------------------
------------------------------------------------------------------------
------------------------------------------------------------------------
------------------------------------------------------------------------
------------------------------------------------------------------------
------------------------------------------------------------------------
------------------------------------------------------------------------
------------------------------------------------------------------------
------------------------------------------------------------------------
------------------------------------------------------------------------
------------------------------------------------------------------------
------------------------------------------------------------------------
------------------------------------------------------------------------
------------------------------------------------------------------------
------------------------------------------------------------------------
-------------------------
>Csap11076951/1-423
MASSTADASTFVDIPMVNATDDYLLETSYNDSVNGTFDVCSYIESKLGKPRLRYPILLPMTAMYCVIAVGGA
VGNVLTCLVVAKNRTMRTSTNYYLVNLAVADLLTLFLALPMEVYLMWVQYPWPWGEAACRLRAMMPELVAHV
SVLTILAVSGERYVAITNPVYARTTHTLARTARVVPVIWLLSLVAAVPWGYYYQVNQLQDPAGVDLPESSWC
SIPYQDKESRWSWLIWLSTVGAFILPMTILIFLYCRIGMVLSMDPPARTPTAGNGAIHTRRMGIRMLVAVVV
AFFLCWAPFHAQRLMFGIVTSKDQWTDTLLSVHTQLFCFTGACYYLNSAVNPLLYSVMSVRFRNALRRSLCG
GRDWARRQQLYFSNTTHGHLQLSNNSNILLRTREFSLTSSRRFHETSNRNGVHYGFEHMDMEA---------
------------------------------------------------------------------------
------------------------------------------------------------------------
------------------------------------------------------------------------
------------------------------------------------------------------------
------------------------------------------------------------------------
------------------------------------------------------------------------
------------------------------------------------------------------------
------------------------------------------------------------------------
------------------------------------------------------------------------
------------------------------------------------------------------------
------------------------------------------------------------------------
------------------------------------------------------------------------
------------------------------------------------------------------------
------------------------------------------------------------------------
------------------------------------------------------------------------
------------------------------------------------------------------------
------------------------------------------------------------------------
------------------------------------------------------------------------
------------------------------------------------------------------------
------------------------------------------------------------------------
------------------------------------------------------------------------
------------------------------------------------------------------------
------------------------------------------------------------------------
------------------------------------------------------------------------
------------------------------------------------------------------------
------------------------------------------------------------------------
------------------------------------------------------------------------
------------------------------------------------------------------------
------------------------------------------------------------------------
------------------------------------------------------------------------
------------------------------------------------------------------------
-------------------------
>Pcla1603714/1-421
MSPLMHPSDRGEEEEGVPEAPRPPLPHHDNHTSPLPVEDYDIYEYDLDESLNTYYWDELLPPLTVYVITLLL
GILGNSLIIYTISRYNGMKSTTNVFLASLASADLLLILVCVPVKTAKVFAYSWTLGWFLCKAIHYLQNVSAI
CSVLTLTAMSMERYYAILFPFRAKYILTVHQAQRMTGLVWVLSVLLSTPILFIQVHSRVGVRVESFWCHRNW
ENAALWRAYETYMLVVVLAVPTLIMGFAYTAIGCKLTKVMIERSSLVGAGSHVSALETHPLNSIRVTSRSRD
DDRDVRQIVTMLLVVVVLFIMCWAPMLVTNVLRAWGVLPTYDPRPFYKHLYNAVHLLAYFNSCINPIVYGFL
SKNFRESFYLALCPCVRARRPPARQMSLSHTRTTSVGFKESFRLSVRYSNRATNICVQYSN-----------
------------------------------------------------------------------------
------------------------------------------------------------------------
------------------------------------------------------------------------
------------------------------------------------------------------------
------------------------------------------------------------------------
------------------------------------------------------------------------
------------------------------------------------------------------------
------------------------------------------------------------------------
------------------------------------------------------------------------
------------------------------------------------------------------------
------------------------------------------------------------------------
------------------------------------------------------------------------
------------------------------------------------------------------------
------------------------------------------------------------------------
------------------------------------------------------------------------
------------------------------------------------------------------------
------------------------------------------------------------------------
------------------------------------------------------------------------
------------------------------------------------------------------------
------------------------------------------------------------------------
------------------------------------------------------------------------
------------------------------------------------------------------------
------------------------------------------------------------------------
------------------------------------------------------------------------
------------------------------------------------------------------------
------------------------------------------------------------------------
------------------------------------------------------------------------
------------------------------------------------------------------------
------------------------------------------------------------------------
------------------------------------------------------------------------
------------------------------------------------------------------------
-------------------------
>Hame1144493/1-420
MNSNSTLYLDFDGNDSDSFPLNCSFLNMKDPDATSNCSLGVFTGEVSPIHVVASIIMQACYAIAFLVGLCGN
TLVIYVVTRFSKMQTVTNLYIVNLAIADELFVIGIPFLMITSVLGYWAFGSIMCKLYMITTSLNQFTSSLFL
TIMSADRYIAVCHPISSTKFRTPMISKLVSLTAWTTSALMIVPVFMYSNTLEVNDLINCNIFWPDSFGISGQ
FVFTLYSFILAFGIPLILIFIFYGLVLQKLKSVGPKSKSKEKKKSHRKVTKMVLTVITVYVMCWLPYWVLQL
ALIFSPPREGQSPFMVVLFLISSCLSYFNSAINPILYAFLSENFKKSFMKACICATRKDANNALAVENSVFP
RRRGGSAKPKNAKAHEMESNDAYTTQCTRDEATTAITMTTRSTVSQMGRENGTEIPTTQL------------
------------------------------------------------------------------------
------------------------------------------------------------------------
------------------------------------------------------------------------
------------------------------------------------------------------------
------------------------------------------------------------------------
------------------------------------------------------------------------
------------------------------------------------------------------------
------------------------------------------------------------------------
------------------------------------------------------------------------
------------------------------------------------------------------------
------------------------------------------------------------------------
------------------------------------------------------------------------
------------------------------------------------------------------------
------------------------------------------------------------------------
------------------------------------------------------------------------
------------------------------------------------------------------------
------------------------------------------------------------------------
------------------------------------------------------------------------
------------------------------------------------------------------------
------------------------------------------------------------------------
------------------------------------------------------------------------
------------------------------------------------------------------------
------------------------------------------------------------------------
------------------------------------------------------------------------
------------------------------------------------------------------------
------------------------------------------------------------------------
------------------------------------------------------------------------
------------------------------------------------------------------------
------------------------------------------------------------------------
------------------------------------------------------------------------
------------------------------------------------------------------------
-------------------------
>Parg11413735/1-416
MNETLQLDFDVNDTFPLNCSYLNGTDSDAAQNCSLGVFSGDVSPIHMVANIIMQACYSIAFLVGLSGNTLVI
YVVTRFSKMQTVTNLYIFNLAVADELFVIGIPFLMITSALGYWAFGSIMCKLYMITTSLNQFTSSLFLTIMS
ADRYIAVCHPVSSPKFRTPMISKLVSLTAWTTSALMIVPVFMYSNTLEVNDLVNCNIFWPDGFGVSGQFVFT
LYSFILAFGIPLILIFIFYSLVLHKLKTVGPKSKSKEKKKSHRKVTKMVLTVITVYVICWLPYWVLQLALIF
SPPGEGQSPFMVVLFLISSCLSYINSAINPILYAFLSQYFKKSFMKACTCANKTDVNNVLAVENSVFSRRRG
GSSKPKSTKSHDLESNDAYTTQCIRDEPTTAITMTTRSTFSHVGRENGTEIPTSQL----------------
------------------------------------------------------------------------
------------------------------------------------------------------------
------------------------------------------------------------------------
------------------------------------------------------------------------
------------------------------------------------------------------------
------------------------------------------------------------------------
------------------------------------------------------------------------
------------------------------------------------------------------------
------------------------------------------------------------------------
------------------------------------------------------------------------
------------------------------------------------------------------------
------------------------------------------------------------------------
------------------------------------------------------------------------
------------------------------------------------------------------------
------------------------------------------------------------------------
------------------------------------------------------------------------
------------------------------------------------------------------------
------------------------------------------------------------------------
------------------------------------------------------------------------
------------------------------------------------------------------------
------------------------------------------------------------------------
------------------------------------------------------------------------
------------------------------------------------------------------------
------------------------------------------------------------------------
------------------------------------------------------------------------
------------------------------------------------------------------------
------------------------------------------------------------------------
------------------------------------------------------------------------
------------------------------------------------------------------------
------------------------------------------------------------------------
------------------------------------------------------------------------
-------------------------
>Csap11067556/1-416
MSRVSRARPVTHTPTHPLGSHSPPTPPGMDQAEDVYAGSLWEASPSPVLRDSLMQPYVKQVVLSGAEYEDHT
LEGEMEHGILCSNSSEMNSSASSPLHIPESLTDINMTQLIAYSLLFPLAAVGNLLVFVALFRNRHRKSRVNM
MILHLSLADMIVTFVFLPTEITWHVTIEWVFGNFGCKVYKFLSAFGFYMSSMVLVCISLDRYFAVLHPLKVN
DAQRRGKIMLFFAWLISAVISLPQSVIFNVQPYPNYPDFYQCVTFGFFENNNGGEMMYTVFCISFLYFIPLS
IIIIAYTRIIIEISKKSRDTQHDHRQGGRYHGRLQLRRSNMSNIERARTRTLRMTFIIVMAFVWCWTPYALG
TLWNFIDPKTFYDMNKHVQDILFIIAVSNSVVNPIIYGRYSISCCRGLCDQAGDFC----------------
------------------------------------------------------------------------
------------------------------------------------------------------------
------------------------------------------------------------------------
------------------------------------------------------------------------
------------------------------------------------------------------------
------------------------------------------------------------------------
------------------------------------------------------------------------
------------------------------------------------------------------------
------------------------------------------------------------------------
------------------------------------------------------------------------
------------------------------------------------------------------------
------------------------------------------------------------------------
------------------------------------------------------------------------
------------------------------------------------------------------------
------------------------------------------------------------------------
------------------------------------------------------------------------
------------------------------------------------------------------------
------------------------------------------------------------------------
------------------------------------------------------------------------
------------------------------------------------------------------------
------------------------------------------------------------------------
------------------------------------------------------------------------
------------------------------------------------------------------------
------------------------------------------------------------------------
------------------------------------------------------------------------
------------------------------------------------------------------------
------------------------------------------------------------------------
------------------------------------------------------------------------
------------------------------------------------------------------------
------------------------------------------------------------------------
------------------------------------------------------------------------
-------------------------
>Parg11072051/1-415
MLRFSLPDSTLESLLGAVEASAPVDPLLAETTIHPSPSLGVVDDTLSANDTNVTTSYVPYNQRPETYIVPIL
FALIFIVGVIGNGTLIVIFARNRNLRNVPNTYIISLALGDLLVLFFTVPFVSTIYTIESWPYGNFECKFSEL
VRDISVGVTVFTLTALSADRYLAIVSTVRRAAGRAGRRTVRAAVGIWVAACILAMPAALFSDVQVFQVTDEK
VISVCYPFPETFPEWYARANVIIKALLFYLLPLVVIATFYLLMARHLLSSEDVPTESHVFHRQLRTRRKVAK
IVLCFVLIFAVCFLPTHVFLLWFYLHPEAAIKYNEFWHVLRIVGFCLSFINSCINPIALYCISGTFRKYYNR
YLFRCCRWGDRGRRGRGFLQPGRSGVSRCRSFTMRGTETITLTTLIHEKASPAAS-----------------
------------------------------------------------------------------------
------------------------------------------------------------------------
------------------------------------------------------------------------
------------------------------------------------------------------------
------------------------------------------------------------------------
------------------------------------------------------------------------
------------------------------------------------------------------------
------------------------------------------------------------------------
------------------------------------------------------------------------
------------------------------------------------------------------------
------------------------------------------------------------------------
------------------------------------------------------------------------
------------------------------------------------------------------------
------------------------------------------------------------------------
------------------------------------------------------------------------
------------------------------------------------------------------------
------------------------------------------------------------------------
------------------------------------------------------------------------
------------------------------------------------------------------------
------------------------------------------------------------------------
------------------------------------------------------------------------
------------------------------------------------------------------------
------------------------------------------------------------------------
------------------------------------------------------------------------
------------------------------------------------------------------------
------------------------------------------------------------------------
------------------------------------------------------------------------
------------------------------------------------------------------------
------------------------------------------------------------------------
------------------------------------------------------------------------
------------------------------------------------------------------------
-------------------------
>Csap11095644/1-407
MLLVRRKKLTRMCYFILSLCVSDLVTAFLNVLPQLVWEITYRFRGGGFLCKAVKFAQLLGPYLNSYLLVMTA
LDRYQVICYPLSNCAWTPRRSKNMIYLAWAMALGSCTPQVFVFSYQEVGDGTWDCWASFIPPWGPRAYVTWY
ALSVFILPLFFLIIVYTCICRTLWVNFKHKQMDEQRHRWHDLRRPRLLVRLRTQGNRSDGGEVSTCLHTPQQ
EKNIPLLDSASSTSTSTVHRLPAKKMTRASCMRIPSATNPRSHSIRSISRAKIKTVKLTVTVIFCYVSCSAP
FISVQLWHVWDPDAPTSPFYSGAAFTILMLLSSLNSVVNPWIFLAFNENLSQILKSLCTCRFNIRWGPWATQ
TFRSSDSNKNLRLTVFTTTEAEHQAASHKPSLSPGHTVTLCESSNGC-------------------------
------------------------------------------------------------------------
------------------------------------------------------------------------
------------------------------------------------------------------------
------------------------------------------------------------------------
------------------------------------------------------------------------
------------------------------------------------------------------------
------------------------------------------------------------------------
------------------------------------------------------------------------
------------------------------------------------------------------------
------------------------------------------------------------------------
------------------------------------------------------------------------
------------------------------------------------------------------------
------------------------------------------------------------------------
------------------------------------------------------------------------
------------------------------------------------------------------------
------------------------------------------------------------------------
------------------------------------------------------------------------
------------------------------------------------------------------------
------------------------------------------------------------------------
------------------------------------------------------------------------
------------------------------------------------------------------------
------------------------------------------------------------------------
------------------------------------------------------------------------
------------------------------------------------------------------------
------------------------------------------------------------------------
------------------------------------------------------------------------
------------------------------------------------------------------------
------------------------------------------------------------------------
------------------------------------------------------------------------
------------------------------------------------------------------------
------------------------------------------------------------------------
-------------------------
>Hame1784396/1-405
MPPLMNPESTGVGGRLGATGESGTTHQYLDALHNGTFPPLQHEDDYDYDFNESLSTYYWDELLPPLTVYVMT
LMLGVLGNSLIIYTIVRYSGMKSTTNVFLASLASADLLLILICVPIKTAKVFAYSWTFGWFLCKGIHYLQNV
SAICSVLNLTAMSMERYYAILFPFRAKYILTVHQAQKMTALVWVLSILLSTPILFIQIHSRVGVRVESYWCH
RDWERTSLWQAYETYMLVVVLLVPTLIMGFAYSAIGYKLTKVMIERSSLVGSGHRVSSRSRDDDRDVRQIVT
MLFVVVVLFILCWSPLLVTNVLRAWGVLPAYDPSSFFKHFYNTVHLLAYFNSCINPIVYGFLSKNFRESFYA
ALCPCLRPTRPPARQMSLSHTRTTSVGYKESFRLSVRYTNRATNV---------------------------
------------------------------------------------------------------------
------------------------------------------------------------------------
------------------------------------------------------------------------
------------------------------------------------------------------------
------------------------------------------------------------------------
------------------------------------------------------------------------
------------------------------------------------------------------------
------------------------------------------------------------------------
------------------------------------------------------------------------
------------------------------------------------------------------------
------------------------------------------------------------------------
------------------------------------------------------------------------
------------------------------------------------------------------------
------------------------------------------------------------------------
------------------------------------------------------------------------
------------------------------------------------------------------------
------------------------------------------------------------------------
------------------------------------------------------------------------
------------------------------------------------------------------------
------------------------------------------------------------------------
------------------------------------------------------------------------
------------------------------------------------------------------------
------------------------------------------------------------------------
------------------------------------------------------------------------
------------------------------------------------------------------------
------------------------------------------------------------------------
------------------------------------------------------------------------
------------------------------------------------------------------------
------------------------------------------------------------------------
------------------------------------------------------------------------
------------------------------------------------------------------------
-------------------------
>Pcla1585987/1-400
MAQMPNSLDMMDEVTANLLEPAASTGRFVNTEGTTDALWDTEDTSEALTETILATLNLNVSAWEGGVLPREK
CDFLLEINYSLPNLTCLNHAPEFTSESQVRSIVLAVMAALSLVGNTATIVSIAREKRRSRSTVYTLIHHLSV
ADLFVTFTCLTAESIWTFTVQWVAGNFLCKLIKYLQMFSLYLSTFILVLIGVDRFTAVRYPMRRSGTQRHSG
YGIIFVWVLSAVLSIPQALVFHVVRGPFYEEFYQCVTYGLYSPAWLEQVYGIFSLVCMFVLPLLVLLVTYVS
TFITLHKSEKVFRSERTTLGNTCPEFNRRRLLRKAKMRALRISVVIVLAFVICWTPYYMMMIIFMFTQVEEN
VAAELQSGIFFFGMSNSLVNPLIYGAFHLCRCHRRKASFN--------------------------------
------------------------------------------------------------------------
------------------------------------------------------------------------
------------------------------------------------------------------------
------------------------------------------------------------------------
------------------------------------------------------------------------
------------------------------------------------------------------------
------------------------------------------------------------------------
------------------------------------------------------------------------
------------------------------------------------------------------------
------------------------------------------------------------------------
------------------------------------------------------------------------
------------------------------------------------------------------------
------------------------------------------------------------------------
------------------------------------------------------------------------
------------------------------------------------------------------------
------------------------------------------------------------------------
------------------------------------------------------------------------
------------------------------------------------------------------------
------------------------------------------------------------------------
------------------------------------------------------------------------
------------------------------------------------------------------------
------------------------------------------------------------------------
------------------------------------------------------------------------
------------------------------------------------------------------------
------------------------------------------------------------------------
------------------------------------------------------------------------
------------------------------------------------------------------------
------------------------------------------------------------------------
------------------------------------------------------------------------
------------------------------------------------------------------------
------------------------------------------------------------------------
-------------------------
>Csap1176472/1-397
TATTSHHHHHHHNTTTNTTTDYYYYDYDYEESLSTFHWDQLLPPLTVYVVTFLLGVIGNSLIIYTILRYSGM
KSTTNVFLASLACADLLLILVCVPVKTAKVFAYSWTVGWFLCKGIHYLQNLSAICSVLTLTAMSMERYYAIL
FPFRAKYILTVHQAQRCTGMVWCLSCLLATPILFIQVHTRVGVRVVSYWCHRDWDAELLWRGYETYMLVLVL
LLPTLIMAFAYSAIGYKLTRVMIERSSLVSGSSHSAGGESHPLNSARVSSRAREDDRDKRQIVTMLFVVVVL
FITCWSPLLITNMLQAWGFLKPYDHRPFYKHLYNAVHLLAYFNSCINPLVYGFLSKNFRESFYLSLCPCLRP
PRPPIRQVSLSHTRTTSVGYKESFRLSVRYSNRATNV-----------------------------------
------------------------------------------------------------------------
------------------------------------------------------------------------
------------------------------------------------------------------------
------------------------------------------------------------------------
------------------------------------------------------------------------
------------------------------------------------------------------------
------------------------------------------------------------------------
------------------------------------------------------------------------
------------------------------------------------------------------------
------------------------------------------------------------------------
------------------------------------------------------------------------
------------------------------------------------------------------------
------------------------------------------------------------------------
------------------------------------------------------------------------
------------------------------------------------------------------------
------------------------------------------------------------------------
------------------------------------------------------------------------
------------------------------------------------------------------------
------------------------------------------------------------------------
------------------------------------------------------------------------
------------------------------------------------------------------------
------------------------------------------------------------------------
------------------------------------------------------------------------
------------------------------------------------------------------------
------------------------------------------------------------------------
------------------------------------------------------------------------
------------------------------------------------------------------------
------------------------------------------------------------------------
------------------------------------------------------------------------
------------------------------------------------------------------------
------------------------------------------------------------------------
-------------------------
>Pcla1595453/1-381
MGVLSTTISYDYSTAPSSNLSWKNMLTDDLEDDLLDCGNASYSQVTPHSIHQVKYVAYGVVLPVLVSLGVLG
DVLNLVVLTRPNMTGVAYVYMRGYAAASLFALLCAIPFTYRILTQETDRWNSYYIAAFHAHVVLYFGNSCIG
IGVVMLLALTVERFISVCYPAKARNLCGETRAHLTVAIIPVATFLLNSPYLFLAHVASCRSDAGTVVHLKKV
NAWLVNSLWFQGYKWVMEVSFKFIPALILVYLNIRIIRTYKAVCKKRRLMTKKSGEQRRQYAEESRLMFMLG
GTSTLFFVCMTPMIVLSVTIHQGWKNSMGFEVFRAIANVLEVTNFAVTFYIYCLFSKDFRETFIRTLRSAKE
NSVGASFLGSVSGLKEAMRPT---------------------------------------------------
------------------------------------------------------------------------
------------------------------------------------------------------------
------------------------------------------------------------------------
------------------------------------------------------------------------
------------------------------------------------------------------------
------------------------------------------------------------------------
------------------------------------------------------------------------
------------------------------------------------------------------------
------------------------------------------------------------------------
------------------------------------------------------------------------
------------------------------------------------------------------------
------------------------------------------------------------------------
------------------------------------------------------------------------
------------------------------------------------------------------------
------------------------------------------------------------------------
------------------------------------------------------------------------
------------------------------------------------------------------------
------------------------------------------------------------------------
------------------------------------------------------------------------
------------------------------------------------------------------------
------------------------------------------------------------------------
------------------------------------------------------------------------
------------------------------------------------------------------------
------------------------------------------------------------------------
------------------------------------------------------------------------
------------------------------------------------------------------------
------------------------------------------------------------------------
------------------------------------------------------------------------
------------------------------------------------------------------------
------------------------------------------------------------------------
------------------------------------------------------------------------
-------------------------
>Csap1456368/1-381
MEAQTAALVDETPSINHSTPSVEDDSGSEGDVARLIHYPRSATIFAAIASILFIVVGILGNLITIVALSRNR
KLRLHATTAFVISLCVSDLLFCSINLPLTASRYIHEAWVLGDALCSVFPFFFYGNVATSLLNMVAITVNRYI
LIAHHSLYDRVYRQHFIYLMIAFIWLFSFGMMVPPLLGIWGQLGLDPPTFSCTILKINGSSPKKFLFVFGFL
LPMIAIMVCYSAIYYKVKQSRRNVAAHTNNCGPVSSSTSALTRKEDMRLTRMMLTIFLCFMVSFLPLMIVNV
ADDDVRVPFLHVLASVLAWASAVVNPFVYAVTNRQYRTAYRKLFCGHRSKPGRCSNSHSKSNSSRTFVTEFQ
YHASTGHVTSPVLIPNPTADA---------------------------------------------------
------------------------------------------------------------------------
------------------------------------------------------------------------
------------------------------------------------------------------------
------------------------------------------------------------------------
------------------------------------------------------------------------
------------------------------------------------------------------------
------------------------------------------------------------------------
------------------------------------------------------------------------
------------------------------------------------------------------------
------------------------------------------------------------------------
------------------------------------------------------------------------
------------------------------------------------------------------------
------------------------------------------------------------------------
------------------------------------------------------------------------
------------------------------------------------------------------------
------------------------------------------------------------------------
------------------------------------------------------------------------
------------------------------------------------------------------------
------------------------------------------------------------------------
------------------------------------------------------------------------
------------------------------------------------------------------------
------------------------------------------------------------------------
------------------------------------------------------------------------
------------------------------------------------------------------------
------------------------------------------------------------------------
------------------------------------------------------------------------
------------------------------------------------------------------------
------------------------------------------------------------------------
------------------------------------------------------------------------
------------------------------------------------------------------------
------------------------------------------------------------------------
-------------------------
>Hame11277170/1-381
MNTTAAALVYGAGATNESINSLGEGVDGSNNSAAPIIHYPRSATIFAAVASVIFIIVGLVGNLVTIIALSRS
VKLRIHATTAFVISLCVSDLLFCSINLPLTTSRYIHESWVLGETLCRVFPFFFYGNVGASLLNMVAITLNRY
ILIAHHGLYDRVYRRQYIYLMIAIVWAFSFGVMVPPLVEVWGRLGLDPPTFSCTILKKEDSSPKKFLFLFAF
LLPMVAIIGCYSAIYYKVRQSRRNLVAHSNKGGSPSTFNAQVTRKEDLRLTRMMLTIFLCFLASFLPLMIVN
VADDDVRVPSLHVLASVLAWASAVVNPFVYAVTNRQYRSAYRKLFCCLRSKPGRSSNSHSKSNSSRTFVTEF
QYHASTGQVTSPVLSNPSPDA---------------------------------------------------
------------------------------------------------------------------------
------------------------------------------------------------------------
------------------------------------------------------------------------
------------------------------------------------------------------------
------------------------------------------------------------------------
------------------------------------------------------------------------
------------------------------------------------------------------------
------------------------------------------------------------------------
------------------------------------------------------------------------
------------------------------------------------------------------------
------------------------------------------------------------------------
------------------------------------------------------------------------
------------------------------------------------------------------------
------------------------------------------------------------------------
------------------------------------------------------------------------
------------------------------------------------------------------------
------------------------------------------------------------------------
------------------------------------------------------------------------
------------------------------------------------------------------------
------------------------------------------------------------------------
------------------------------------------------------------------------
------------------------------------------------------------------------
------------------------------------------------------------------------
------------------------------------------------------------------------
------------------------------------------------------------------------
------------------------------------------------------------------------
------------------------------------------------------------------------
------------------------------------------------------------------------
------------------------------------------------------------------------
------------------------------------------------------------------------
------------------------------------------------------------------------
-------------------------
>Hame1710720/1-380
NGSWIDLLGAGDQDTGEIALGLADDLEVEDCFSLLTNASLGHATPPHIYQVKYVAYGIVMPVLVCLGVLGDV
LNLVVLTRPNMTGVAYVYMRGYAAASLFALLCAIPFTHRVLTHEGGVWSSYYLAAFHAHVVLYFGNSCIGIG
VVMLLALTVERFISVCYPAQARNLCGTTRAYVTVSVIPITTFVLYSPYLFLAHVATCRTDTDSVVHTKEVNG
WLVDSIYFQAYKWLLELAFKLVPALILVYLNVRIIRTYKAVCEKRRKMTNKVSGEQRRQYAEESRLMFLLGG
TSTLFFVCMTPMIVLSLTIHQAWRHSIAFEVFRATANVLEVTNFAVTFYIYCVFSKDFRETFLKTLRSAKEN
SVGASFLGSVSGLKEAIRPP----------------------------------------------------
------------------------------------------------------------------------
------------------------------------------------------------------------
------------------------------------------------------------------------
------------------------------------------------------------------------
------------------------------------------------------------------------
------------------------------------------------------------------------
------------------------------------------------------------------------
------------------------------------------------------------------------
------------------------------------------------------------------------
------------------------------------------------------------------------
------------------------------------------------------------------------
------------------------------------------------------------------------
------------------------------------------------------------------------
------------------------------------------------------------------------
------------------------------------------------------------------------
------------------------------------------------------------------------
------------------------------------------------------------------------
------------------------------------------------------------------------
------------------------------------------------------------------------
------------------------------------------------------------------------
------------------------------------------------------------------------
------------------------------------------------------------------------
------------------------------------------------------------------------
------------------------------------------------------------------------
------------------------------------------------------------------------
------------------------------------------------------------------------
------------------------------------------------------------------------
------------------------------------------------------------------------
------------------------------------------------------------------------
------------------------------------------------------------------------
------------------------------------------------------------------------
-------------------------
>Parg1931686/1-372
MVEEEHKVRLSTDNALDYGSGPTSTPWTDSLFECLLQVSEGLNVTVDIIYNLQNLANSSLNQLSDRELYLYL
LNSSVWGEVNSTFWDTSGGTRLTACLVPSPVDRPYLLPWWQQLTWTLAFGSMLLVAVGGNAIVMWIVIAHRR
MRTVTNYFLVNLSGADLLMSVFNCMFNFIYMLHSDWPFGSVYCTISNFMANVTIAASVFTLMAISFDRYIAI
VRPLKPRMSKSEARHVIIIIWLSSMTLAVPCLLYSTTLSIRYKHDEIRRGCILLWPDGETSFSYREYVYNTV
FFTTTYVLPMLVMLVSYSLIGCELWGSHSIGELTDRQASSIKSKRRVVRMFIVIVVIFMLCWLPQQGFFLYQ
YHNNQVLDSENT------------------------------------------------------------
------------------------------------------------------------------------
------------------------------------------------------------------------
------------------------------------------------------------------------
------------------------------------------------------------------------
------------------------------------------------------------------------
------------------------------------------------------------------------
------------------------------------------------------------------------
------------------------------------------------------------------------
------------------------------------------------------------------------
------------------------------------------------------------------------
------------------------------------------------------------------------
------------------------------------------------------------------------
------------------------------------------------------------------------
------------------------------------------------------------------------
------------------------------------------------------------------------
------------------------------------------------------------------------
------------------------------------------------------------------------
------------------------------------------------------------------------
------------------------------------------------------------------------
------------------------------------------------------------------------
------------------------------------------------------------------------
------------------------------------------------------------------------
------------------------------------------------------------------------
------------------------------------------------------------------------
------------------------------------------------------------------------
------------------------------------------------------------------------
------------------------------------------------------------------------
------------------------------------------------------------------------
------------------------------------------------------------------------
------------------------------------------------------------------------
------------------------------------------------------------------------
-------------------------
>Parg1571334/1-367
MGNAVTIVVLTRRQMRSSTNNYLTALAISDLLYLVFIFSLSIRHHPGMSRPHHWFYWHYFRYALWLTDASSS
TSIWLTVTFTIERYIAVCHPINSTRFRTPMISKLVSLTAWTLSALMIVPVFMYSNTLEDNGQDNCNIFWPES
QGVRGEIAFIRYSFALAFGIPLCLIFVFYSLVLHKLKTVGPKSKSKEKKKSRQKVTRMVLTVITVYVICWLP
YWVLQLTLILSTPKQGHSNFMVVLFMVSSCLSYINSALNPILYAFLSEYFKKSFMKACTCATKMEANNALKP
ENSMFPLRQRGASARSRHTRREGESGEGTTSQCGLSKEPSTAVTTTNAKINQNASSAGSDDHSIRNGRSPGP
RLPDLIQ-----------------------------------------------------------------
------------------------------------------------------------------------
------------------------------------------------------------------------
------------------------------------------------------------------------
------------------------------------------------------------------------
------------------------------------------------------------------------
------------------------------------------------------------------------
------------------------------------------------------------------------
------------------------------------------------------------------------
------------------------------------------------------------------------
------------------------------------------------------------------------
------------------------------------------------------------------------
------------------------------------------------------------------------
------------------------------------------------------------------------
------------------------------------------------------------------------
------------------------------------------------------------------------
------------------------------------------------------------------------
------------------------------------------------------------------------
------------------------------------------------------------------------
------------------------------------------------------------------------
------------------------------------------------------------------------
------------------------------------------------------------------------
------------------------------------------------------------------------
------------------------------------------------------------------------
------------------------------------------------------------------------
------------------------------------------------------------------------
------------------------------------------------------------------------
------------------------------------------------------------------------
------------------------------------------------------------------------
------------------------------------------------------------------------
------------------------------------------------------------------------
------------------------------------------------------------------------
-------------------------
>Pcla11543365/1-360
MTTPTNLLLLGLAVADLLVEVEYIPYATSTLVGGDQLMQAKEHALYVLIHAHLSHVCHTIAIWLTVTLAVWR
WVAVCRPHSAPTLCTMVYARRVLLAVYLACPALATPTFLMYTVNEYPDDAGSKVYRVEFSSFALAHNELLKK
INLLVYSVLVKLVPCLLLAVLMPAIIRGMWMAKRRRQRLQECRRPSGVVPAADGGGKVHADPPSANTLLAKT
ERRLSRSSCGSNKPSAKKPVAVANGTDHPKPHSNREGATERTTSMLLVVMLLFLLTEAPQGVLTGLSLVYGH
NFFSDCYIQLGDVMDLLALINSSINFVLYCVMSKQFRDTFVNLYCRSCVSSSTNSQAASSKSITLHGHNSHI
------------------------------------------------------------------------
------------------------------------------------------------------------
------------------------------------------------------------------------
------------------------------------------------------------------------
------------------------------------------------------------------------
------------------------------------------------------------------------
------------------------------------------------------------------------
------------------------------------------------------------------------
------------------------------------------------------------------------
------------------------------------------------------------------------
------------------------------------------------------------------------
------------------------------------------------------------------------
------------------------------------------------------------------------
------------------------------------------------------------------------
------------------------------------------------------------------------
------------------------------------------------------------------------
------------------------------------------------------------------------
------------------------------------------------------------------------
------------------------------------------------------------------------
------------------------------------------------------------------------
------------------------------------------------------------------------
------------------------------------------------------------------------
------------------------------------------------------------------------
------------------------------------------------------------------------
------------------------------------------------------------------------
------------------------------------------------------------------------
------------------------------------------------------------------------
------------------------------------------------------------------------
------------------------------------------------------------------------
------------------------------------------------------------------------
------------------------------------------------------------------------
------------------------------------------------------------------------
-------------------------
>Pcla11588307/1-358
MVIAVGGVVGNALTGLVGARNHTMRTSTNYYLVNLAVADLLTLCLTLPVEVYQMWVQYPWPLGEAACRLRAM
VPETLTHVSVLTILAVSGERYVAITDPVYARTTHTLTRTARVLPVIWLTSMLAAVPLGYFQKVNLVKSPLGS
DLPQSAWCAIPYDDPSPRYCWLLWASSVGAFMLPMAVLIVLYCKIGMVLSIDPPTRTPAAGAGAMHTRKVGI
RMLVAVVVAFFLCWAPFHAQRLMFVTITTYGQWTPYHRSVNTKLFYCTGICYYLNSAVNPILYSVMSVRFRI
AFRRSLCGGKAWARKQLYLSNTHGHLHLSNNSNILNRTREISTTTSTRRVLDTNYRNGINYVFVQMEIQA--
------------------------------------------------------------------------
------------------------------------------------------------------------
------------------------------------------------------------------------
------------------------------------------------------------------------
------------------------------------------------------------------------
------------------------------------------------------------------------
------------------------------------------------------------------------
------------------------------------------------------------------------
------------------------------------------------------------------------
------------------------------------------------------------------------
------------------------------------------------------------------------
------------------------------------------------------------------------
------------------------------------------------------------------------
------------------------------------------------------------------------
------------------------------------------------------------------------
------------------------------------------------------------------------
------------------------------------------------------------------------
------------------------------------------------------------------------
------------------------------------------------------------------------
------------------------------------------------------------------------
------------------------------------------------------------------------
------------------------------------------------------------------------
------------------------------------------------------------------------
------------------------------------------------------------------------
------------------------------------------------------------------------
------------------------------------------------------------------------
------------------------------------------------------------------------
------------------------------------------------------------------------
------------------------------------------------------------------------
------------------------------------------------------------------------
------------------------------------------------------------------------
------------------------------------------------------------------------
-------------------------
>Parg1673582/1-356
LVVEEGGNFSLAEENFTTLGNKSLWPAGQVIRLGVEVQLFPDWVVGVWTGVLVTLMAVGVSGNVLVPVVVMR
TRDLRSSTNLLLVNLAAADLLVLLVSLPTALTELHSRPETWVLGETMCKLVPFVEYCVCHASVLTILVISFE
RYYAICRPLRASYTCTKMRACTCILTIWAAAVILSCPMLVMSQHEWVPYADGTTVPVCFTNLTSFWACLYIN
LVTAIFFFVPLVLLILLYLVIGRSLMQDSASAALQHRKVDLPNMKARRQVVVMLATVTIFFFVSLFPFRVLT
LWIVWTPKEGIETVGPLRYFSILYATRVLLFANSAVNPILYNLTSTKFREAFLKLLSNDRRRRRHLSR----
------------------------------------------------------------------------
------------------------------------------------------------------------
------------------------------------------------------------------------
------------------------------------------------------------------------
------------------------------------------------------------------------
------------------------------------------------------------------------
------------------------------------------------------------------------
------------------------------------------------------------------------
------------------------------------------------------------------------
------------------------------------------------------------------------
------------------------------------------------------------------------
------------------------------------------------------------------------
------------------------------------------------------------------------
------------------------------------------------------------------------
------------------------------------------------------------------------
------------------------------------------------------------------------
------------------------------------------------------------------------
------------------------------------------------------------------------
------------------------------------------------------------------------
------------------------------------------------------------------------
------------------------------------------------------------------------
------------------------------------------------------------------------
------------------------------------------------------------------------
------------------------------------------------------------------------
------------------------------------------------------------------------
------------------------------------------------------------------------
------------------------------------------------------------------------
------------------------------------------------------------------------
------------------------------------------------------------------------
------------------------------------------------------------------------
------------------------------------------------------------------------
------------------------------------------------------------------------
-------------------------
>Pcla11040742/1-341
MEALELLVTQSVINGGKNARQVSSPGPSTWLEHSLNDTDCFQIPETSDCLANDSWTLNNSSQVMNASSTVLP
PSLGFDDNAMTDIIIYSVMFLVAAVGNLTVFITLFRNRHRKSRVNMMIMHLAAADLMVTLINFPLEVGWRIT
TQWVAGNLACKLFQFLRAFGLYLSSLVLVCISLDRYFAIVHPLKVNDAQRRGKMMLTFAWSIAAVCSLPQSV
IFHVDTHPVFQNFKQCVTFGFFRTQVEEMTYNLFCLAAMYFMPLLVIIVVYLRILWEISQKSKDSNVEPSGQ
GRGGRMRLRRSDVSNIERARARTLRMTVIIVLAFIWCWTPYVVIVMWYMFDRE-------------------
------------------------------------------------------------------------
------------------------------------------------------------------------
------------------------------------------------------------------------
------------------------------------------------------------------------
------------------------------------------------------------------------
------------------------------------------------------------------------
------------------------------------------------------------------------
------------------------------------------------------------------------
------------------------------------------------------------------------
------------------------------------------------------------------------
------------------------------------------------------------------------
------------------------------------------------------------------------
------------------------------------------------------------------------
------------------------------------------------------------------------
------------------------------------------------------------------------
------------------------------------------------------------------------
------------------------------------------------------------------------
------------------------------------------------------------------------
------------------------------------------------------------------------
------------------------------------------------------------------------
------------------------------------------------------------------------
------------------------------------------------------------------------
------------------------------------------------------------------------
------------------------------------------------------------------------
------------------------------------------------------------------------
------------------------------------------------------------------------
------------------------------------------------------------------------
------------------------------------------------------------------------
------------------------------------------------------------------------
------------------------------------------------------------------------
------------------------------------------------------------------------
------------------------------------------------------------------------
-------------------------
>Parg11206588/1-252
MMVGWVIWRKRTMRTPRNLYIINLTASDLSMCLVCMPITLVGLLYKNWGMGSLTCKLVPVLQGTNIMVSTST
VVAIAVDRYATIVKVGRSARSKFHVAASICAIWTSSVLFTLPLYFYYIVTQVKLQHILLYSRCVVHWPSRSV
KNVWIFALLLTQYGIPIVVLSVVHARIKRYLGQHLMGQYDARRAQKEIERNRKTTILLSTIAVAFAVCWLPW
NIVNLLADFEYEGFRDPTYLYTVFGACHMIAMSSAC------------------------------------
------------------------------------------------------------------------
------------------------------------------------------------------------
------------------------------------------------------------------------
------------------------------------------------------------------------
------------------------------------------------------------------------
------------------------------------------------------------------------
------------------------------------------------------------------------
------------------------------------------------------------------------
------------------------------------------------------------------------
------------------------------------------------------------------------
------------------------------------------------------------------------
------------------------------------------------------------------------
------------------------------------------------------------------------
------------------------------------------------------------------------
------------------------------------------------------------------------
------------------------------------------------------------------------
------------------------------------------------------------------------
------------------------------------------------------------------------
------------------------------------------------------------------------
------------------------------------------------------------------------
------------------------------------------------------------------------
------------------------------------------------------------------------
------------------------------------------------------------------------
------------------------------------------------------------------------
------------------------------------------------------------------------
------------------------------------------------------------------------
------------------------------------------------------------------------
------------------------------------------------------------------------
------------------------------------------------------------------------
------------------------------------------------------------------------
------------------------------------------------------------------------
------------------------------------------------------------------------
------------------------------------------------------------------------
-------------------------
>Bmor_AKHR/1-405
MDIDEKVSGPGGASQKNWSHLLHVNNTYDELPLEMRFNYSHMVSMTVYSVLMVISATGNLTVLYQLVRRRRA
KRASRLDILLMHLAVADLMVTFLMMPLEIAWAGTVQWFAGDLMCRVMMFTRTFGLYLSSFVLICIAVDRYYA
ILKPLNVTWEATVRRAIIVAWVCAGLASLPQSFIFHVEEHPEVKGYNQCVSYGSLPTEKHEFAYFLVNMILM
YVIPLVSTLYCSCAALFEIIRRANTANDKMRRSGIGLLGRARARTLKMTVTIVLVFFTCWSPYYCYCLWYWI
DKESIKNLDPALQKAMWLFSCTNSCANPIVYGVFNRNRWNWRAGKFQNGRCRSGSGRKGSRLPHGESTEISA
ATLSRARHSNGSDHNGRRDSSYANQNGPQKHWNTINNNHVTNGMV---------------------------
------------------------------------------------------------------------
------------------------------------------------------------------------
------------------------------------------------------------------------
------------------------------------------------------------------------
------------------------------------------------------------------------
------------------------------------------------------------------------
------------------------------------------------------------------------
------------------------------------------------------------------------
------------------------------------------------------------------------
------------------------------------------------------------------------
------------------------------------------------------------------------
------------------------------------------------------------------------
------------------------------------------------------------------------
------------------------------------------------------------------------
------------------------------------------------------------------------
------------------------------------------------------------------------
------------------------------------------------------------------------
------------------------------------------------------------------------
------------------------------------------------------------------------
------------------------------------------------------------------------
------------------------------------------------------------------------
------------------------------------------------------------------------
------------------------------------------------------------------------
------------------------------------------------------------------------
------------------------------------------------------------------------
------------------------------------------------------------------------
------------------------------------------------------------------------
------------------------------------------------------------------------
------------------------------------------------------------------------
------------------------------------------------------------------------
------------------------------------------------------------------------
-------------------------
>Bmor_FMRFaR/1-412
MNGTEGEGCDSDVGVQPADKLFRFVVHGVLLNAIGAAGLLGNALSVVVLSRPQMRSSINCLLVGLAACDTVL
ILTSVLLFGLTAVYPYTGRLRYYYYHVCPHITPYAYPIANAAQTMSVYLTLIVTVERWVAVCHPFRAKSLCT
SSRARWYVLGTAAFALAYNAPKFLEAEVVTRSVDGEPVYCVTADLHFRTETYIVVYIHSLYMIVMYIVPFSA
LAALNACIVRQVRRAQAERARLSRVQRRELGLATMLLVVVLVFFLCNLLPLVTNSFEVFLGDQLENLDPLVK
TSNLLVTINSSVNFVIYVIFGEKFKRVFLKMFCAGGWRRRTRDSPEQTRDDSFASCGERVSLRLVRNGTLRR
SEPRAPPRGRSRRAPSPSVYYPAPLTDVTSALSVSEPPPAAMRWNGHTRSHF--------------------
------------------------------------------------------------------------
------------------------------------------------------------------------
------------------------------------------------------------------------
------------------------------------------------------------------------
------------------------------------------------------------------------
------------------------------------------------------------------------
------------------------------------------------------------------------
------------------------------------------------------------------------
------------------------------------------------------------------------
------------------------------------------------------------------------
------------------------------------------------------------------------
------------------------------------------------------------------------
------------------------------------------------------------------------
------------------------------------------------------------------------
------------------------------------------------------------------------
------------------------------------------------------------------------
------------------------------------------------------------------------
------------------------------------------------------------------------
------------------------------------------------------------------------
------------------------------------------------------------------------
------------------------------------------------------------------------
------------------------------------------------------------------------
------------------------------------------------------------------------
------------------------------------------------------------------------
------------------------------------------------------------------------
------------------------------------------------------------------------
------------------------------------------------------------------------
------------------------------------------------------------------------
------------------------------------------------------------------------
------------------------------------------------------------------------
------------------------------------------------------------------------
-------------------------
>Bmor_MsR/1-374
MSEDESYGFCSESATAFQRVYIQAHGYIALIICLLGSAANSVNIAVLSRKEMTSCTNSILTGLAVADLLVMI
DYIPLALHLYTKIGSELNQNSYGWAVFIYFHSIFSQTFHTISIWLTIMLAVWRYIAIKFPQKNQTLCNKRNT
TLAIILAYAVCPVLCLPIYFAMNIKERLPSDTSNGTNVTLNYTSAANVSDPKQFIIEMTNNNDLLTAIFWIY
SVFIKLIPCVVLSILSVLLIMKMKSSDRRRQKLLKKSAITTTEGEKARLNDDGKKGGGRTDRTTRMLVALLG
LFLATELPQALFGLLTAIAPHLFLICYYAFGEVMDLMALVGSAVNFVLYCSMSRQFRTTFTRLARKVLPLPQ
RQREREPLTTVTVS----------------------------------------------------------
------------------------------------------------------------------------
------------------------------------------------------------------------
------------------------------------------------------------------------
------------------------------------------------------------------------
------------------------------------------------------------------------
------------------------------------------------------------------------
------------------------------------------------------------------------
------------------------------------------------------------------------
------------------------------------------------------------------------
------------------------------------------------------------------------
------------------------------------------------------------------------
------------------------------------------------------------------------
------------------------------------------------------------------------
------------------------------------------------------------------------
------------------------------------------------------------------------
------------------------------------------------------------------------
------------------------------------------------------------------------
------------------------------------------------------------------------
------------------------------------------------------------------------
------------------------------------------------------------------------
------------------------------------------------------------------------
------------------------------------------------------------------------
------------------------------------------------------------------------
------------------------------------------------------------------------
------------------------------------------------------------------------
------------------------------------------------------------------------
------------------------------------------------------------------------
------------------------------------------------------------------------
------------------------------------------------------------------------
------------------------------------------------------------------------
------------------------------------------------------------------------
-------------------------
>Bmor_SpR/1-406
MAVTIDNSTNDFEFQKPFNYSINENITYFDYTNFTSDDFCASNNSHVYLNVTCEFAISYAEPMYGYIAPFLL
ATTTVANTLIVVVLSRRHMRTPTNAVLMAMALCDMFTMLFPAPWLFYMYTFGNHYKPLSPVRACQAWNYMNE
VIPAMFHTASIWLTLALAVQRYIYVCHAPVARTWCTMPRVMKCLIYIGIAAFLHQLPRFFDRCYTPHKTVWR
GRVEEVCRIEMASWVKALSVDAYFISYFGFRVLFVHLIPCTSLVVLNVLLFRAMRTAQINRQKLFKENRKSE
CKRLRDSNCTTLMLIVVVTVFLLVEIPVAVVTILHIISSTIVEILDYHIANILVLVTNFFIIVSYPINFAIY
CGMSRQFRETFKELFIRGTVTSRKNGGSSRYSLVNGPRTCTNETVL--------------------------
------------------------------------------------------------------------
------------------------------------------------------------------------
------------------------------------------------------------------------
------------------------------------------------------------------------
------------------------------------------------------------------------
------------------------------------------------------------------------
------------------------------------------------------------------------
------------------------------------------------------------------------
------------------------------------------------------------------------
------------------------------------------------------------------------
------------------------------------------------------------------------
------------------------------------------------------------------------
------------------------------------------------------------------------
------------------------------------------------------------------------
------------------------------------------------------------------------
------------------------------------------------------------------------
------------------------------------------------------------------------
------------------------------------------------------------------------
------------------------------------------------------------------------
------------------------------------------------------------------------
------------------------------------------------------------------------
------------------------------------------------------------------------
------------------------------------------------------------------------
------------------------------------------------------------------------
------------------------------------------------------------------------
------------------------------------------------------------------------
------------------------------------------------------------------------
------------------------------------------------------------------------
------------------------------------------------------------------------
------------------------------------------------------------------------
------------------------------------------------------------------------
-------------------------
>Bmor_SIFaR/1-465
MKMAPLRLPVDYYTDDFLNFSTQNPNNERHHTRHNHSHLRESHKNHVADMLSNSIIDAFNTRFVENSVLPDM
EPLSSHMDLEERHYPSRMNGTLNRSDFGGDEFMYRHSGAMTAVYCAAYLLVFLVGLVGNCFVIAVVYRSPRM
RTVTNFFIVNLAFADILVIVFCLPATLMSNIFVPWVLGWLMCKTVPYVQGLSVAASVYSLVAVSLDRFLAIW
WPLKCQITKRRSRMMIVFIWIFAILVTTPWVFFFDLVVVFEENPNVHLCIDVWPNPLSEVLYFVVGNLIFCY
ILPMVMITMCYILIWIKVWRRSIPTDTQDAQMERMQQKSKVKVVKMLVAVVILFVLSWFPLYLIFARIKLGG
PIKKWEEEMLPIVTPLAQWLGASNSCINPILYAFFNKKYRKGFVAIIKSRKCCGRLRYYETIALQSSSTSTR
KSWHYNNNNPSITRRSPPVDKNAVSFIFSHTGV---------------------------------------
------------------------------------------------------------------------
------------------------------------------------------------------------
------------------------------------------------------------------------
------------------------------------------------------------------------
------------------------------------------------------------------------
------------------------------------------------------------------------
------------------------------------------------------------------------
------------------------------------------------------------------------
------------------------------------------------------------------------
------------------------------------------------------------------------
------------------------------------------------------------------------
------------------------------------------------------------------------
------------------------------------------------------------------------
------------------------------------------------------------------------
------------------------------------------------------------------------
------------------------------------------------------------------------
------------------------------------------------------------------------
------------------------------------------------------------------------
------------------------------------------------------------------------
------------------------------------------------------------------------
------------------------------------------------------------------------
------------------------------------------------------------------------
------------------------------------------------------------------------
------------------------------------------------------------------------
------------------------------------------------------------------------
------------------------------------------------------------------------
------------------------------------------------------------------------
------------------------------------------------------------------------
------------------------------------------------------------------------
------------------------------------------------------------------------
-------------------------
>Bmor_sNPFR/1-437
MPTETWTSNDTTAYNGTSITVNHSNDNVNASFSDLIEYKGVQAAFCVAYTIIFAVGIFGNALVCYAVIRNRA
MQTVTNLFITNLALSDILLCVFAVPFTPLYTFLARWVFGSLLCHIMPYAQGCSVYISTLTLTSIAIDRFFVI
IYPFKPRMKIKTCLGLIIFIWFFALLVTFPYGYYMSLTDIYCEEKWPSDHIRKAFGAITTIMQFVIPFIVMA
FCYTCVSIKLNDRLKSRPGSKNSKKEDAERERKRRTNRMLIAMVAIFGLSWLPLNLINMSTDFYSLTEIWKY
YMLVFFLAHFIAMSSTCYNPFLYAWLNENFRKEFKQILPCLGAFVTKKSKRKFNQSDRTGMYRSEKTCNGND
TVQESLLTSTINKIPSVRYKIEFNDKLKGYDEEAVDNISPDEKPESNPSPNEDCLNMYMFADKSVISSDKEP
IVSAL-------------------------------------------------------------------
------------------------------------------------------------------------
------------------------------------------------------------------------
------------------------------------------------------------------------
------------------------------------------------------------------------
------------------------------------------------------------------------
------------------------------------------------------------------------
------------------------------------------------------------------------
------------------------------------------------------------------------
------------------------------------------------------------------------
------------------------------------------------------------------------
------------------------------------------------------------------------
------------------------------------------------------------------------
------------------------------------------------------------------------
------------------------------------------------------------------------
------------------------------------------------------------------------
------------------------------------------------------------------------
------------------------------------------------------------------------
------------------------------------------------------------------------
------------------------------------------------------------------------
------------------------------------------------------------------------
------------------------------------------------------------------------
------------------------------------------------------------------------
------------------------------------------------------------------------
------------------------------------------------------------------------
------------------------------------------------------------------------
------------------------------------------------------------------------
------------------------------------------------------------------------
------------------------------------------------------------------------
------------------------------------------------------------------------
------------------------------------------------------------------------
-------------------------
>Bmor_RYaRa/1-446
MLDMYESESIDFDSSTLSDFLIRNVTSSEYYINATASSNLTKLDYDAICNPSTSSESFFTSATFQTCVYFMY
CIVFVVALVGNGLVCFVVQTSPRMKTVTNYFIVNLAVGDILMTLFCVPFSFVSMLVLRYWPFGGIMCKVVNF
SQAVSVLVSAYTLLAISIDRYMAIMRPLKPRMGKTAAKMVVAGVWGGAIATATPIYVVSKLERPAEWHKYCQ
LDICHEEWDHVEQSERYTCALLVLQFVLPLSALVCTYARIAHVVWGGRPPGEAESTRDSRMQRSKRKMIKMM
VIVVAVFTVCWLPLNIFIVLWTLHEGDEEWAAWPGMPYVWFASHWLAMSHSCYNPIIYCYMNTRYRRGFKQA
LGWFFRVRFETTSPRCHHSSICEGMQMSEMVGVNGIVRRGTSSSCVSRLQRAPTCSSCASVRRGVAGGFTTP
VPPIRALSVRTHFN----------------------------------------------------------
------------------------------------------------------------------------
------------------------------------------------------------------------
------------------------------------------------------------------------
------------------------------------------------------------------------
------------------------------------------------------------------------
------------------------------------------------------------------------
------------------------------------------------------------------------
------------------------------------------------------------------------
------------------------------------------------------------------------
------------------------------------------------------------------------
------------------------------------------------------------------------
------------------------------------------------------------------------
------------------------------------------------------------------------
------------------------------------------------------------------------
------------------------------------------------------------------------
------------------------------------------------------------------------
------------------------------------------------------------------------
------------------------------------------------------------------------
------------------------------------------------------------------------
------------------------------------------------------------------------
------------------------------------------------------------------------
------------------------------------------------------------------------
------------------------------------------------------------------------
------------------------------------------------------------------------
------------------------------------------------------------------------
------------------------------------------------------------------------
------------------------------------------------------------------------
------------------------------------------------------------------------
------------------------------------------------------------------------
------------------------------------------------------------------------
-------------------------
>Bmor_CorazoninR/1-437
MDNEGNSTILYDANIMYPSELTLRTEFNTDGNNMNVCAIWPIEKCIEILKLNDTKTDDILGRSFIYNDTQLT
CLEHAPVLTKTTVIRASVLSAMAFLSFIGNVATIISIRRSKRCRGRARPSWTAIYSLIFQLSIADLLVTIFC
IAGEAAWSFAVQWYAGNIGCKLFKFLQMLALYLSTFVLVLIGVDRWLAVKYPMKSMATATRSGRLVIIAWVL
SVILSIPQAVVFRVAKGPFFEEFHQCVTHGFYTERWQEQAYTTLSLVFMFILPLIILVSTYVSTVRTIAQSE
KVFKPEVRRQEKYFTPDMNRRRLIDRAKMKSLRMSVVIVAAFLIWWTPYYVMMIIFTFLNPDKNQSEELLNG
IFFFGMSNSLVNPIIYGAFHLWPRKKRSYQHSDRESGGHHASILRRGDNNTSSVRLTTIRSLRSSAKYSNGQ
NISLL-------------------------------------------------------------------
------------------------------------------------------------------------
------------------------------------------------------------------------
------------------------------------------------------------------------
------------------------------------------------------------------------
------------------------------------------------------------------------
------------------------------------------------------------------------
------------------------------------------------------------------------
------------------------------------------------------------------------
------------------------------------------------------------------------
------------------------------------------------------------------------
------------------------------------------------------------------------
------------------------------------------------------------------------
------------------------------------------------------------------------
------------------------------------------------------------------------
------------------------------------------------------------------------
------------------------------------------------------------------------
------------------------------------------------------------------------
------------------------------------------------------------------------
------------------------------------------------------------------------
------------------------------------------------------------------------
------------------------------------------------------------------------
------------------------------------------------------------------------
------------------------------------------------------------------------
------------------------------------------------------------------------
------------------------------------------------------------------------
------------------------------------------------------------------------
------------------------------------------------------------------------
------------------------------------------------------------------------
------------------------------------------------------------------------
------------------------------------------------------------------------
-------------------------
>Bmor_KininR/1-483
MDGSANTSQDDEADWPGNSTLDEYIAQNSTSDVYDTLYDVPTGVIVLLSFLYGSISVLAVVGNFLVMWVVAT
SRRMQSVTNCYIANLALADIVIGLFAIPFQFQAALLQRWLLPHFMCAFCPFVQALSVNVSVFTLTAIAVDRH
RAIITPLSAHTSKRVAKVIIVFIWLLAFTLAAPMEMSWEVVMEDEIDPGTKLVYKKPFCTASEFGSNSLAIY
RLLLYIFQYVIPLCVITFAYVHMAMKLWGARAPGNAQETRDANHMKNKKKVIKMLVLVVALFALCWLPLQSY
LLLQSFFPSINEYRYINVIFFCFDWLAMSNSCYNPFIYAIYNEKFKKEFKQRFTFGKKPNRFANDSYEDGQS
YRTRILSFRSTNDRCLYSTRKSINITPDDSLRLSTHSSVQYTNNQSRENGCECTKTEEAQARITARRYANMR
MGCRHPNARKCFSKTNETDEMPIGDERVSELYIFPNSNIVEFRDISYDDKV---------------------
------------------------------------------------------------------------
------------------------------------------------------------------------
------------------------------------------------------------------------
------------------------------------------------------------------------
------------------------------------------------------------------------
------------------------------------------------------------------------
------------------------------------------------------------------------
------------------------------------------------------------------------
------------------------------------------------------------------------
------------------------------------------------------------------------
------------------------------------------------------------------------
------------------------------------------------------------------------
------------------------------------------------------------------------
------------------------------------------------------------------------
------------------------------------------------------------------------
------------------------------------------------------------------------
------------------------------------------------------------------------
------------------------------------------------------------------------
------------------------------------------------------------------------
------------------------------------------------------------------------
------------------------------------------------------------------------
------------------------------------------------------------------------
------------------------------------------------------------------------
------------------------------------------------------------------------
------------------------------------------------------------------------
------------------------------------------------------------------------
------------------------------------------------------------------------
------------------------------------------------------------------------
------------------------------------------------------------------------
------------------------------------------------------------------------
-------------------------
>Bmor_Tachykinin/1-391
MMLDELGPTVASNQSTSLADLDSFYVTFYDVENERYVNDSQNATEPFQSFILPWWRQILWTVLFAGMVVVAT
VGNLVVIWIVLTNKRMRSVTNYFLVNLSVADAMVSTLNVTFNFTYMLNSNWPFGHFYCKFCQFIAVLSISAS
VFTLLAISVDRYVAIMSPLQPRLGKRATLGITAAIWAWSSFISSPNLIYFTTENVSLPDGTIRCVCYSHWPD
GMTTRSRLEYAYNVLFMVLTYFMPIIAMTYAYSRVGVELWGSQSIGECTQRQLDNVKSKRRVVKMMIVVVVI
FAVCWLPFHVYFVVTSYYPDVVSYPHIQEIYLGIYWLAMSNSMYNPIIYCWMNSKFRRGFKQFFWCCGAFGG
GGLARHRALGPDRTDRSMRSLSPSRKNGTSM-----------------------------------------
------------------------------------------------------------------------
------------------------------------------------------------------------
------------------------------------------------------------------------
------------------------------------------------------------------------
------------------------------------------------------------------------
------------------------------------------------------------------------
------------------------------------------------------------------------
------------------------------------------------------------------------
------------------------------------------------------------------------
------------------------------------------------------------------------
------------------------------------------------------------------------
------------------------------------------------------------------------
------------------------------------------------------------------------
------------------------------------------------------------------------
------------------------------------------------------------------------
------------------------------------------------------------------------
------------------------------------------------------------------------
------------------------------------------------------------------------
------------------------------------------------------------------------
------------------------------------------------------------------------
------------------------------------------------------------------------
------------------------------------------------------------------------
------------------------------------------------------------------------
------------------------------------------------------------------------
------------------------------------------------------------------------
------------------------------------------------------------------------
------------------------------------------------------------------------
------------------------------------------------------------------------
------------------------------------------------------------------------
------------------------------------------------------------------------
------------------------------------------------------------------------
-------------------------
>Bmor_CCAPR1/1-441
MDADIMMEGFETDMTTPNYAVNPIMTPMTAADHNHTWENISNATTPGSTINVYYFYDAAQFTVMWILFVSIV
VLNSSVIAALLCTNARKSRMNFFIMQLAIADLFVGLTYVFPDILQKIIIAWYAGEFMCKTVKFLQAVVMYAS
TYVLVALSIDRCDAITNPMNFSGSWNRARVLVVSAWLISVIFSIPLFILYEVKEVQGELQCWIDLGNPKRWR
IWVTLVSMMIFILPALTIAACYAVIVLTIWTKSKAVVMSPPISSRRTKTMRNGQIESDPDSRRASSRGLIPR
AKIKSVKMTFVIVFVFVLCWSPYIVFDLLQVYGHIPSTQHYSAIATLIQSLAPLNSAANPLICCMFSPYIYT
SLRRVPPYKWIWWLGRHKRAGRSTLRSRSDSTAHSDLLSSTHARRSHSVATILNRTRSSSVSRPQSEARKTQ
LLVLASARG---------------------------------------------------------------
------------------------------------------------------------------------
------------------------------------------------------------------------
------------------------------------------------------------------------
------------------------------------------------------------------------
------------------------------------------------------------------------
------------------------------------------------------------------------
------------------------------------------------------------------------
------------------------------------------------------------------------
------------------------------------------------------------------------
------------------------------------------------------------------------
------------------------------------------------------------------------
------------------------------------------------------------------------
------------------------------------------------------------------------
------------------------------------------------------------------------
------------------------------------------------------------------------
------------------------------------------------------------------------
------------------------------------------------------------------------
------------------------------------------------------------------------
------------------------------------------------------------------------
------------------------------------------------------------------------
------------------------------------------------------------------------
------------------------------------------------------------------------
------------------------------------------------------------------------
------------------------------------------------------------------------
------------------------------------------------------------------------
------------------------------------------------------------------------
------------------------------------------------------------------------
------------------------------------------------------------------------
------------------------------------------------------------------------
------------------------------------------------------------------------
-------------------------
>Bmor_ACPR/1-418
MDESTQMDVTACNDTTCSDTTSTPEQNFVIGVYSILLVIGAVGNVAVLISLLRNRRRKSRVSLLMTHLVIAD
MIVIFYFIPLEIGWRKTNAWLAGNVACKFLQVFRGFGLYLSSNVLVCISVDRFFAIIYPLRLAIARKRSKMM
LYVAWAFALLLSLPQSAVFRVMEHPQIPDFKQCVSFEAFSNHQQELAYNVICLSAMYFVPLLVITICYLCIF
YKISRNSKQNSEKEPPSNSRRVILRRSDQRPLVRARRRTLRMTVTIVTVFACCWFPYATMTLWYMLDWESAM
RVPKRLQDFFFIMAVSNSCMDPLVYGSYTVDLRALILALRKIFCIRKEPTVLPGIKRPETITLVDQLRISQS
RKRVRLSNPRDDLTTPRTSSEPFAYRAHHSFSERAIIMKPTHSCDDFTLSSPKKWYSA--------------
------------------------------------------------------------------------
------------------------------------------------------------------------
------------------------------------------------------------------------
------------------------------------------------------------------------
------------------------------------------------------------------------
------------------------------------------------------------------------
------------------------------------------------------------------------
------------------------------------------------------------------------
------------------------------------------------------------------------
------------------------------------------------------------------------
------------------------------------------------------------------------
------------------------------------------------------------------------
------------------------------------------------------------------------
------------------------------------------------------------------------
------------------------------------------------------------------------
------------------------------------------------------------------------
------------------------------------------------------------------------
------------------------------------------------------------------------
------------------------------------------------------------------------
------------------------------------------------------------------------
------------------------------------------------------------------------
------------------------------------------------------------------------
------------------------------------------------------------------------
------------------------------------------------------------------------
------------------------------------------------------------------------
------------------------------------------------------------------------
------------------------------------------------------------------------
------------------------------------------------------------------------
------------------------------------------------------------------------
------------------------------------------------------------------------
------------------------------------------------------------------------
-------------------------
>Bmor_Trissin/1-462
MIDGTSSNMHHVRLLIGVEEKAMWSSLNKTTSGPEDVNVSRINETGPLYNEDEYIFDRTDVRAIFITLYTIV
FCCCFFGNLLVILVVTLSRRLRSITNFFLANLAVADLCVGVFCVFQNLTIYLIPSWIFGDFLCKMYQFVHSL
SYTASIFILVVICTERYFAIIHPITCKQILTSTRLRLVILGVWITSAAYSAPKFIWVETITNDLGNGQMETI
CIPHRRKYNSEIFDMVNFGLLYVTPLCVMTVLYTRIAVGLWQSSHTLQSLGRVQCCATECPRPEKPRTANYE
PQRTFVGATENKNGVSTKVKGPPAKNVRTYEPRDCHHLSHLSRNVLRARRGVVRMLIVVVLTFAICNLPFHA
RKMWQYWSSGYEGSSDFSTLLTPLTFLITYFNSGINPLLYAFLSKNFRKGMKELLFCNYRAKRKNDQIIVLN
PVGGGVLRRSSTRSTRANCSTITMAANGDS------------------------------------------
------------------------------------------------------------------------
------------------------------------------------------------------------
------------------------------------------------------------------------
------------------------------------------------------------------------
------------------------------------------------------------------------
------------------------------------------------------------------------
------------------------------------------------------------------------
------------------------------------------------------------------------
------------------------------------------------------------------------
------------------------------------------------------------------------
------------------------------------------------------------------------
------------------------------------------------------------------------
------------------------------------------------------------------------
------------------------------------------------------------------------
------------------------------------------------------------------------
------------------------------------------------------------------------
------------------------------------------------------------------------
------------------------------------------------------------------------
------------------------------------------------------------------------
------------------------------------------------------------------------
------------------------------------------------------------------------
------------------------------------------------------------------------
------------------------------------------------------------------------
------------------------------------------------------------------------
------------------------------------------------------------------------
------------------------------------------------------------------------
------------------------------------------------------------------------
------------------------------------------------------------------------
------------------------------------------------------------------------
------------------------------------------------------------------------
-------------------------
>Bmor_NatalisinR2/1-399
MDSDLDIQSFINCTQQIFGHEQKWDDLNVSEILDLLPKQILEDINLKITLGNCMGLGERPYSPPWWGQLAWF
IVFAVMLLLAVIGNTMVIWIVLAHRRMRTVTNCFLVNLAVADLLMATLNGAPNFVFLVTANWPFGAVTCTAS
NFTASLTVSAGVFTLVAITVDRYVAIVKPLQHRLSRRVVRAALFTVWIASAMLALPSLLYSDTYKKQYVNGE
REICFIKWPDGSYPTSLSDYCYNLVFLSVTYVLPMAVMVWAYAQMSAALTGRAIGECTLHQMQVVRAKRKVV
RMFVLVVMVFALCWLPYHAYFVLVYHHQSLATAPFAQHIYLGFYWLAMANSMFNPLIYYWMSNKFRLYFRLV
LCWCWKSESATPNDLKKLEVKSYSVSQRHFRDVSSFSRA---------------------------------
------------------------------------------------------------------------
------------------------------------------------------------------------
------------------------------------------------------------------------
------------------------------------------------------------------------
------------------------------------------------------------------------
------------------------------------------------------------------------
------------------------------------------------------------------------
------------------------------------------------------------------------
------------------------------------------------------------------------
------------------------------------------------------------------------
------------------------------------------------------------------------
------------------------------------------------------------------------
------------------------------------------------------------------------
[truncated: 411,278 more chars]
