# Supplementary material for: G protein-coupled receptors as candidates for modulation and activation of the chemical senses in decapod crustaceans
Source: PLoS One. 2021 Jun 4;16(6):e0252066. doi: 10.1371/journal.pone.0252066 (PMC8177520; doi:10.1371/journal.pone.0252066)
Supplement: S5 File — (FA) [file pone.0252066.s014.fa]

>Erow_OnychopsinA/1-872 FM75824.1 onychopsin [Euperipatoides rowelli]
------------------------------MDIANDTEFNNASYYSNLSAALIQHNTFSTFPLDTTKDPSQH
NETIYIESTTQQMTRLLSQTAASAFSIIMNTTSSVVSLGFNSTTVLSEPSAAALEYDTSIWGN---------
-----------TSDLLANISSIWK----PAHIPK-DIW--VHPHW---YQFPPQTDLMHFIFGLSICVLGIF
SVIGNFSVMWVFSGIKG-LRTPSNLFIINLAFSDFMMMAT-NFPIYVYNSYQ-TQWAFGSLVCEIYGFCGAF
FGTLSIVTMAVISVDRYYVIV----KPFV-------VMRKMNHTRASGIIAG----VWIYVLAWCIPP-F-L
G-WN--AYVVEGFLTTCSFDY-LSQD--IFNRAFVFGLFIGAYAFPLAVIVYCYFYIVKEVAKHEAEFK---
---------------------------------------------------KKAKEMN-VAS----------
-------LRGNEEFMKKRR-EIKTAKIALSIIFLWVFAWTPYAAVALMGVFT--DQS-----KITPLLSQLP
AVFAKTASVYNPLVYAISHPKFR-------------AGLRKKLP------------------WLTC-IPIEE
SKSM--------------------------ADASSSASLS--RQSSLASNIDSVRGGSI-------------
------REKTQRDPE------IADTKHKKD-------------PSLDSSIDSNLDSGIPETPN---------
-------TMQMKTIEKKTLPQPK-----------EQGQKDVAS-------------------VPEGTNQE--
------SKKTTEQSSEVPKNVSSVPGGTTSGTQKISEQSSENQKNVNSVPGDSIPGTQEKQNQI-ENKIIAN
NNPENSNVETIKKQDTVIEEHKKNLNSVPGDSVPGTLKKQLNTETIGISSGIISDNLDQNCIKKQLSIENSS
INEVNNHLQESKKEIILSV---------SEQIASSKQ--YSHFVPLTENTDLGQAMLVPPMAFAAHIGPYGN
HFDLKYEEPNHIGLPSDDYLPLASYPPDLARYMTYFNPSMDEVETMSNTSLKNEDENTKSLKERSKQNIPFH
SKYASPNEGQPIWVMRSYPGSSHHRKTLPPTVQASMEQYQSRRPSFTKEY
>Ohis_Onychopsin/1-873 AFM43712.1 onychopsin [Ooperipatus hispidus]
------------------------------MDIANDTEFNNASYYSNISAALIQHNTYSTFPSDTSTDPSQH
NETIYIESTTQQMTTLLSQSAASAFSIIMNTTSSVVSLEFNSTTVLSEPSAAALEYDTSIWGN---------
-----------TSELLANISSIWK----PAHIPK-DIW--VHPHW---YQFPPQTDLMHFIFGLSICVLGLF
SVIGNFAVMWVFSGIKG-LRTPSNLFIINLAFSDFMMMAT-NFPIYVYNSYR-TQWSFGSLVCEIYGFCGAF
FGTLSIMTMAVISIDRYYVIV----KPFV-------VMRKMNHTRASGIIAG----VWIYVLAWCLPP-F-I
G-WN--AYVVEGFLTTCSFDY-LSQD--LFNRAFVFGLFIGAYAFPLAVIVYCYFYIVKEVAKHEAEFK---
---------------------------------------------------KKAKEMN-VAS----------
-------LRGNEEFMKKRR-EIKTAKIALSIIFLWVFAWTPYAAVALMGVFT--DQS-----KITPLLSQLP
AVFAKTASVYNPLVYAISHPKFR-------------AGLRKKIP------------------WLTC-IPIEV
SKSM--------------------------ADASSSASLS--RQSSVASNIDSVRGGSI-------------
------REKTQRDPE------IADTKHKKD-------------PSLDSSKDSNLDSGIPETPN---------
-------TMQMTTIEKKTLPQPK-----------EQGQKVVDS-------------------VPEGTNQA--
------PDKTSEQSSEVPKNVSSVPGETTSGTQKISEQSSENQKNMNSVPGDSIPGTLEKQNQIEENKIIAN
NIPGNSIVETIKKQDTVIEEHKKNLNSVPGDSDPGTLKKQLNKEIIGISSAIISDNSDQNGIKKQLSIEKSS
INQVNNHLQESKKEIILSV---------SEQNASSKQ--YSHFVPLTENTDLGQAMLVPPMTFAAHIGPYCN
YFDLKCEEPSHLGSPSDDYLPLASYPPDLARYMTYFNPTMEEVETMSNTSLKNENENIKPLKERSKQNIPFH
SNYASPNEGPPIWVMRSYPGSSHHRKTLPPNVQASMEQYQSRRTSFTKEY
>Ptal_Onychopsin/1-871 AFM43710.1 onychopsin [Phallocephale tallagandensis]
------------------------------MDIANDTEFNNASYYSNLSAPLIQHNTFSTFPSDTSTDPSQH
NETIYIESTTQQMTRLLSQTAASAFSIIMNTTSSVVSLEFNSTTVLSEPSAAALEYDTSIWGN---------
-----------TSELLANISSIWK----PAHIPK-DIW--VHPHW---YQFPPQTDLMHFIFGLSVCVLGIF
SVIGNFSVMWVFSGIKG-LRTPSNLFIINLAFSDFMMMAT-NFPIYVYNSYK-TQWSFGSLVCEIYGFCGAF
FGTLSIVTMAVISVDRYYVIV----KPFV-------VMRKMNHTRASGIIAG----VWIYVLAWCLPP-F-L
G-WN--AYVVEGFLTTCSFDY-LSQD--LFNRAFVFGLFIGAYAFPLSVIVYCYFYIVKEVAKHEAEFK---
---------------------------------------------------KKAKEMN-VAS----------
-------LRGNEEFMKKRR-EIKTAKIALSIIFLWVFAWTPYAAVALMGVFT--DQS-----KITPLLSQLP
AVFAKTASVYNPLVYAISHPKFR-------------AGLRKKLP------------------WLTC-IPIEE
SKSM--------------------------ADASSSASLS--RQSSLASNIDSVRGGSI-------------
------REKAQRDPE------IADTKHKKD-------------PSVDSSIDSNLDSGIPETPN---------
-------TMQMKTIEKKTLPQPK-----------EQGQKDVDS-------------------VPEGTNHG--
------SEKT-EQSSEVSKNVSSVPGGTTSGTQKISEQSSENQKNVNSVPGDSIPGTLEKRNQI-ENKIITN
NNPENSIMETIKKQDTVIEEHKKNLNSVPGVSDPGTLKKELNKEIIGNSSGIISDNLDQNCIKKQLSIEKSS
INEVNNPLQESKKEIILSV---------SEQNASSKQ--YSHFVPLTENTDLGQAMLVPPMAFAAHIGPYSN
HFDLKYEEPNFLGLPSDDYLPLASYPPDLARYMTYFNPTMDEVETMSNTSLKNEDENIKSLKERSKQNIQFH
SKYASSNEGQPIWVMRSYPGSSHHRKTLPPTVQASMEQYQSRRTSFTKEY
>Parg1859899/1-415
--------------------------------MLNDI-----------------------------------
-------------------------------------------------------FHSIVWSE-QRWREC--
--------------LGLNLTLV-------SRVPE-DVQHKVPKHW---HQFEAPHPLWQPILGTFYILIGAV
AVTGNSLVLWIFGTSRS-LRCGTNLLVMNLALTDLLMVLT-QFPVLVANCYN-HRWTLGPAACEVYGFCGAL
FGTVSIITMMLIALDRYFAIV----NPYS-------GWR-LSYGKASLWVGA----AWSYGVLWCSPP-L-V
G-WN--QYVLEGFLTSCTFDY-LSDE--PWSRLYVFLMFIFAYVVPLTAISWCYSCIYFSVSRHDRRLI---
----------------------------------------------------KENQLA-VNS----------
-------LN------IHQR-ETQLARVVLTSVGFWTLAWTPYAVVALLGVFS--WSS-----ALTPVNTMLP
ALFAKLSTLYNPFIYAVSHHRYR-------------QEVARRLP------------------WLCWVMITER
HQRMP-------------------------STLRSPTSL---YHSDVVSHTSSFRAFSK-------------
------KEKAVIDL-----------------------------PSPDSL-----------------------
------------------------------------------------------------------------
--------------------ASSMARDSTGHNR---------------------------------------
------------------------------------------------------------------------
------------------------------------------------STNL--------------------
------------------------------------------------------------------------
--------------------------------------------------
>Csap1748121/1-213
------------------------------------------------------------------------
----------------------------------------------------------MDWSTWQAWVRAGY
G-----HL-DPTSWEAANVTLL-------DLVRP-EVHHKVHQHW---HSFPPPHPLWHPVLGTLYTIIGLL
SLAGNGIVLWVFSFTRS-LRSGTNLLTINLAFSDLLMMLT-QFPILVANCFN-QSWTLGPFACEVSGFCGAL
FGTVSIISLALIALDRYRAIM----SPFG-------STR-LSMRRAAWWVCG----VWVYSVAWCVLP-F-L
G-WN--EYVLEGFLTSCSFDY-LSD-----------------------------------------------
------------------------------------------------------------------------
------------------------------------------------------------------------
------------------------------------------------------------------------
------------------------------------------------------------------------
------------------------------------------------------------------------
------------------------------------------------------------------------
------------------------------------------------------------------------
------------------------------------------------------------------------
------------------------------------------------------------------------
------------------------------------------------------------------------
--------------------------------------------------
>Pvan_Onychopsin1/1-394 ROT82196.1 onychopsin, partial [Penaeus vannamei]
--------------------------------MITDL-----------------------------------
-------------------------------------------------------FHNMGWPD-RRWEVLTY
A-----HL-RELT-DLANVTLL-------TFVAP-DVHHKVHEHW---HQFPVPHPLWHPVLGTLYAVIGLL
ALTGNGMVLWVFAMTRS-LRSGTNLLTMNLALSDLLMMLT-QFPVLISNCFH-QSWTLGPLACEIYGFCGAL
FGTVSIITMALIAFDRYRAIV----TPFA-------GRR-LSFGRAVMWAAG----AWVYSAAWCGLP-F-L
G-WN--QFVLEGFLTSCTFDY-LSGD--VWSRSYVVALFLAAYLVPLAVIACCYVHIVISVNRHDEDILN--
--------------------------------------------------HERAQGEG-VKY----------
-------TN------LQRR-EAQLARVVFTSVFFWALAWTPYAVVSMMGVIS--WHS-----ALTRWHDA-A
ALFAKLSTVYNPFIYAVSHPRYR-------------QELGRRLP------------------WLCCVLPSPA
AIPT--------------------------SSLRSSTR----------SDVSTMPFLSR-------------
------S---------------------------------------SSV-----------------------
------------------------------------------------------------------------
--------------------VSS-------------------------------------------------
------------------------------------------------------------------------
------------------------------------------------------------------------
------------------------------------------------------------------------
--------------------------------------------------
>Pvan_Onychopsin2/1-261 ROT85804.1 onychopsin [Penaeus vannamei]
------------------------------------------------------------------------
------------------------------------------------------------------------
------------------------------------------------------------------------
------------------------------------------------------------------------
--------MALIAMDRYYAIA----QPFI-------GWR-LSYGRAIVWVCG----AWAYGVVWCCPP-L-L
G-WN--EYVLEGFLTSCTFDY-LNED--LWSRSYVFVLFVGAYLLPLATITICYGRIFSSVSRHDQKVA---
----------------------------------------------------RENDLGDLSS----------
-------VN------FHRR-ETQLARVVIISVWFWAMAWTPYAVVSLMGILS--WRD-----NLTPLATMLP
ALFAKLSTVYNPFIYAVSHPRYR-------------QELAVRLP------------------WLCCRLPMER
SYSM--------------------------SRQRSLTS--------TVSRTSSVNNYRK-------------
------------DL-----------------------------PSLDAL-----------------------
------------------------------------------------------------------------
--------------------VSSLGNEASKTTH---------------------------------------
------------------------------------------------------------------------
------------------------------------------------NTDL--------------------
------------------------------------------------------------------------
--------------------------------------------------
>Ekan_Onychopsin/1-866 CCP46946.1 onychopsin [Euperipatoides kanangrensis]
------------------------------MDIANDTEFNNGSYYSNLSAALIQHNTFSTFPSDITTDPSQH
NETIYIESTTQQMTRLLSQTAASAFSIIMNTTSSVVSLGFNSTTVLSEPSAAALEYDTSIWGN---------
-----------TSELLANISSIWK----PAHIPK-DIW--VHPHW---YQFPPQTDLMHFIFGLSICVLGIF
SVIGNFSVMWVFSGIKA-LRTPSNLFIINLAFSDFMMMAT-NFPIYVYNSYK-TQWAFGSLVCEIYGFCGAF
FGTLSIVTMAVISVDRYYVIV----KPFV-------VMRKMNHTRASGIIAG----VWIYVLAWCIPP-F-L
G-WN--AYVVEGFLTTCSFDY-LSQD--IFNRAFVFGLFIGAYAFPLSVIVYCYFYIVKEVAKHEAEFK---
---------------------------------------------------KKAKEMN-VAS----------
-------LRGNEEFMKKRR-EIKTAKIALSIIFLWIFAWTPYAAVALMGVFT--DQS-----KITPLLSQLP
AVFAKTASVYNPLVYAISHPKFR-------------AGLRKKLP------------------WLTC-IPIEE
SKRM--------------------------ADASSSASLS--RQSSLASNIDSVRGGSI-------------
------REKTQRDPE------IADTKHKKD-------------PSLDSSIDSNLDSGIPETPN---------
-------TMQMKTIEKKTLPQPK-----------EQGQKDVDS-------------------VPEGTNQE--
------TKKTSEQSSEVPKNVSSVPGGTTSGTQKISEQSSENQKNVNSVPGDSIPGTLEKQNQI-ENKIIAN
NNPENSIVETIKKQDTVIEEHKKNLNSVPGDSDPGTLKKQLNTETIGISSGIISDNLDQNCIKKQLSIDNSS
INEVNNHLQESKKEIILSV---------SKQIASSKQ--YSHFVPLMENTDLGQAMLVPPMAFAAHIGPYGN
HFDLKYEEPNHIGLPSDDYLPLASYPPDLARYMTYFNPTMDEVETMSNTSLKNEDENTKSLKERSKQNIPFH
SKYASPNEGQPIWVMRSYPGSSHHRKTLPPTVQASMEQYQSRRT------
>Csap11348294/1-475
------------------------------------------------------------------------
------------------------------------------------------------------------
---------------------------------------------------------------------MMC
AVVHNSL-----------MEAPA----------------------------------MGRVGCDLYGFIGGL
SGTTSIMTLAAISFDRYLVIS----YPLD-------PFKKLSHRQVLAIILT----TWLYSFTFSVMP-L-V
G-FSDINYSPEGYLTTCSFDY-LSES--TNTRIFIFAFFVAAWVLPLNIILFSYLSIVSTVSKQERYCRTCQ
G--------SF------------------------------------------------SSS----------
-------FKHQRLKRKEGV-ELKLTKVASGIIALWVLAWTPYSVVALLGIFR--QRA-----VITPLVSMLP
AFFCKTAACLDPFIYALSHPRFK-------------AELANRLVRRRQLL---GGMLNGITQGFSVSTFSEI
REER-ELSDVQVCGNYDPSTSSLGPLLQRNASSSSNPTLERSRRRDTAGSPGSKSLVSPVSNEIYPRKSLST
YSFRSISKSNRLDEK------IEALHKSRRDKCH---------LELRTTALIELPAAPLPRPPFSLSCSFST
GLERVSLCAQPSTHLWSTSQKPP--------AVEDQNCPGEEPPS-----------------VEESPRRKAK
T--C-----VRSHGGLPSSAATCRSKRRSNSLPNM-------------------------------------
------------------------------------------------------------------------
------------------------------------------------------------------------
------------------------------------------------------------------------
--------------------------------------------------
>Parg1518332/1-378
------------------------------------------------------------------------
---------------------------MANLTG---------------PQVAFYGQ-APSFG----------
--------------YPEGVTIA-------DFVPD-TIKDMVHQHW---YKFPPVNPMWHYLLGVIYIILGFF
SIVGNGLVIYLFIRSAP-LRSPANLLVVNLALSDLIMLTT-NFPPFAYNCFSGGQWMFSAFFCELYAALGAV
TGVCSIWTLGMISWDRYNIIC----NGFN-------GPK-LTMGKALIMCLF----CWAMAVGWALPP-F-F
G-WG--RYIPEGILDSCSYDY-LTQD--WNTKSYNISIFVFDFFLPASIITCSYIFIVKAIFAHEAAMR---
---------------------------------------------------AQAKKMN-VSN----------
-------LRSN-EAETQRA-EIRIAKTAIANVSLWLVCWTPYAAITIQGVLG--QHE-----NITPLVTMLP
ALLAKSASCYNPFVYAISHPKFR-------------QAITVYMP------------------WFCVH-EVEH
K-HE--------------------------DSKSNAS-----------------------------------
------------------------------------------------------------------------
------------------------------------------------------------------------
--------------------NT-TAQDDKA------------------------------------------
------------------------------------------------------------------------
------------------------------------------------------------------------
------------------------------------------------------------------------
--------------------------------------------------
>Parg11296002/1-298
------------------------------------------------------------------------
------------------------------------------------------------------------
------------------------------------------------------------------------
------------MKSKA-LKTPANLLVVKLALSDLIMLTT-NFPPFAYNCFSGGRWMFSPFFCELYAALGAV
TGVCSIWTLGMISWDRYNIIC----NGFN-------GPK-LTMGKALCMCLF----CWIMAVGWALPP-F-F
G-WG--KYIPEGILDSCSYDY-LTQD--FNTKSYNMCIIFFDFCLPCTLIVSSYIFIVKAIFAHEAAMR---
---------------------------------------------------AQAKKMN-VAN----------
-------LRSN-EAESQRA-EIRIAKTAIANVSLWLVCWTPYAVITIQGVSG--NYE-----NITPLVTMLP
ALLAKSASCYNPFVYAISHPKFR-------------LAITQYMP------------------WFCVH-ESQP
K-SE--------------------------DSKSNS------------------------------------
------------------------------------------------------------------------
------------------------------------------------------------------------
---------------------T-EAQEKAG------------------------------------------
------------------------------------------------------------------------
------------------------------------------------------------------------
------------------------------------------------------------------------
--------------------------------------------------
>Hame1215374/1-376
------------------------------------------------------------------------
---------------------------MANTTG---------------PQVAFYSQDEPSFG----------
--------------YPAGMTVV-------DFVPE-TIKHMVHQHW---YQFPPVNPMWHYLLGIIYIFLGFF
STVGNGLVIYLYMKCKA-LKTPANMLVVNLALSDLIMLTT-NFPPFAYNCFSGGRWMFSSFFCEIYAALGAV
TGVCSIWTLAMISWDRYNIIC----NGFN-------GPK-MTQGKAMTMCLF----CWAMAIGWALPP-F-F
G-WG--KYIPEGILDSCSYDY-LSQD--FSTRSYNLCIIFFDFCLPCALIIGSYVFIVKAICAHEAAMR---
---------------------------------------------------AQAKKMN-VTN----------
-------LRSN-EAESQRA-EIRIAKTAIANVSLWLVCWTPYAIITIQGVSG--NYE-----NITPLVTMLP
ALLAKSASCYNPFVYAISHPKFR-------------LAITEYLP------------------WFCVH-EVER
KTTD--------------------------DNQSNA------------------------------------
------------------------------------------------------------------------
------------------------------------------------------------------------
---------------------T-AAEKS--------------------------------------------
------------------------------------------------------------------------
------------------------------------------------------------------------
------------------------------------------------------------------------
--------------------------------------------------
>Hame1946139/1-377
------------------------------MSSWNNPANQD-------------------------------
-----------------------------EFSL---------------P-------STNPYG----------
-----------------NYTLV-------DTVPK-EILHMVDPHW---YQFPPMNPLWYGLIMFFMIVMGCL
SVAGNFVVVWVFMNTKS-LRTPANLLVVSLAFSDFLMMFT-MFPPMVITCYW-RTWVLGALFCEIYGFLGSL
FGCISIWSMVFITLDRYNVIV----KGVA-------GEP-LSSKGATLRILF----AWLFSFAWCLPP-F-F
G-WN--RYVPEGNMTACGTDY-LTET--MLSHSYLYVYSCIVYFSPLFITIYCYFFIVKAVAVHEKGMR---
---------------------------------------------------DQAKKMG-VKS----------
-------LRNE-ESQKTSA-ECRLAKVAMMTVALWFIAWTPYLVINWAGMLN--K-P-----SVSPIYTIWG
SVFAKGNAVYNPVVYAISHPRYR-------------AALEKKLP------------------CLAC--KSDD
-DTI--------------------------SETAST------------------------------------
------------------------------------------------------------------------
------------------------------------------------------------------------
--------------------STTAVPEKTESA----------------------------------------
------------------------------------------------------------------------
------------------------------------------------------------------------
------------------------------------------------------------------------
--------------------------------------------------
>Pcla11420773/1-377
------------------------------MSSWSNQPAMD-------------------------------
-----------------------------DYGL---------------P-------SSNPYG----------
-----------------NFTVV-------DMAPK-DILHMIHPHW---YQYPPMNPMMYPLLLIFMLFTGIL
CLAGNFVTIWVFMNTKS-LRTPANLLVVNLAMSDFLMMFT-MFPPMMVTCYY-HTWTLGPTFCQVYAFLGNL
CGCASIWTMVFITFDRYNVIV----KGVA-------GEP-LSTKKASLWILT----IWVLSITWCIAP-F-F
G-WN--RYVPEGNLTGCGTDY-LSED--ILSRSYLYVYSTWVYFLPLAITIYCYVFIIKAVAAHEKGMR---
---------------------------------------------------DQAKKMG-IKS----------
-------LRNE-EAQKTSA-ECRLAKIAMTTVALWFIAWTPYLLINWVGMFA--R-S-----YLSPVYTIWG
YVFAKANAVYNPIVYAISHPKYR-------------AAMEKKLP------------------CLSC--KTES
-DDV--------------------------SESAST------------------------------------
------------------------------------------------------------------------
------------------------------------------------------------------------
--------------------TTSSAEEKAESA----------------------------------------
------------------------------------------------------------------------
------------------------------------------------------------------------
------------------------------------------------------------------------
--------------------------------------------------
>Hame11672921/1-375
------------------------------MSYWDNPSNYA-------------------------------
------------------------------SGG---------------P-------STNPYG----------
-----------------NYTVV-------DSAAP-EILHMVDPHW---YQYPPMNPLWYGLLALWMFVMGTL
SVCGNSIVIWVFMTTKA-LRTPANLLVVNLAISDFLMMFC-MCPPLLINCYY-QTWVWGAFACEVYGCIGST
VGTCSIFCMVFITLDRYNVIV----KGVS-------ATP-LTTKGAVLRNLF----SWVTSIGWCLPP-F-F
G-FN--AYVPEGNLIACGTDY-LKES--FAYHLYLYLYSVWCYFLPLVIIVYCYTYIVAAVSAHERQMR---
---------------------------------------------------EQAKKMG-VKS----------
-------LRSE-ETKKTSN-ECRLAKVALTTVSLWFIAWTPYLIINWAGMIN--K-P-----SVSPLLTIWG
SVFAKANAVYNPIVYAISHPKYR-------------AALEKKLP------------------CLSC--ATEG
RESQ--------------------------GDTTST------------------------------------
------------------------------------------------------------------------
------------------------------------------------------------------------
--------------------ATT--NEKSESA----------------------------------------
------------------------------------------------------------------------
------------------------------------------------------------------------
------------------------------------------------------------------------
--------------------------------------------------
>Parg169304/1-380
------------------------------MSYWNDPANLAP------------------------------
----------------------------DTDRL---------------P-------STNPYG----------
-----------------NHTVV-------DIVPK-EILHMVDPHW---YQFPPMNPMWYGLLMFFMIIMGSL
SLVGNFVVIWVFMNTKS-LRSPANLLVVNLAFSDFLMMLT-MFPPMMFSCYW-QTWTLGALFCEIYAFFGSL
FGCVSIWTMVFITLDRYNVIV----KGMS-------AQP-LKTGGAMMRIGG----VWIIALAWCLPP-F-F
G-WN--RYVPEGNMTACGTDY-LTED--AFSHSYLYVYSVFVYFFPLFASIYLYTFIVKAVGAHEKAMR---
---------------------------------------------------DQAKKMG-VKS----------
-------LRNE-EAQKTSA-ECRLAKVAMMTVSLWFIAWTPYLVINYAGMLN--K-P-----MVTPLFSIWG
SVFAKANAVYNPIIYAISHPKYR-------------AALEKKLP------------------CLAC--QGES
KDDT--------------------------ESSNTA------------------------------------
------------------------------------------------------------------------
------------------------------------------------------------------------
--------------------GTSQVAEKPEGA----------------------------------------
------------------------------------------------------------------------
------------------------------------------------------------------------
------------------------------------------------------------------------
--------------------------------------------------
>Hame11278772/1-375
------------------------------MSYWDNPANMA-------------------------------
-----------------------------SNSL---------------P-------STNPYG----------
-----------------NYTVV-------DTVTK-EILHMVDPHW---YQFPPMNPLWYGLVGFWMVVMGTL
SVFGNFVVIWVFMATKS-LRSPANLLVVNLAVSDFLMMLT-MFPPIVINCYW-QTWILSATFCELYAFFGSL
FGCVSIWTMLWITYDRYNVIV----KGVA-------AEP-LNSKGAMLRIFF----TWTFAFAWCLPP-F-F
G-WN--RYVPEGNMTACGTDY-LTED--VFSHSYLYIYSVWVYFVPLIVIVYSYTFIVKAVAAHENQMR---
---------------------------------------------------EQAKKMG-VKS----------
-------LRSE-EAQKTSA-ECRLAKVALMTVSLWFMAWTPYLIINYAGMIN--K-S-----HVTPLFSIWG
SVFAKANAVYNPIVYAISHPKYR-------------AALEKKLP------------------FLSC--ATEG
RDNH--------------------------S--ESA------------------------------------
------------------------------------------------------------------------
------------------------------------------------------------------------
--------------------STV-TNEKSESA----------------------------------------
------------------------------------------------------------------------
------------------------------------------------------------------------
------------------------------------------------------------------------
--------------------------------------------------
>Parg11549669/1-401
---MLALSRKYG---SHKQNNLNFRSSYGKMSYWNDPANLA-------------------------------
-----------------------------SSGL---------------P-------STNPYG----------
-----------------NYTVV-------DTVPK-EILHMVDPHW---YQFPPMNPLWYGLLGFFMVVTGFL
SVFGNAVVIWVFMNTKS-LRSPANSLVVNLAFSDFLMMLT-MFPPMVISCYW-QTWTLGAFFCELYAFFGSL
FGCVSIWTMLWITLDRYNVIV----KGVA-------AEP-LTSKGSMLRILF----TWIFAFAWCLPP-F-F
G-WN--RYVPEGNMTACGTDY-LTED--ALSHSYLYVYSAFVYFTPLVTIVYSYTFIVKAVAAHEKQMR---
---------------------------------------------------DQAKKMG-VKS----------
-------LRNE-EAQKTSA-ECRLAKIALVTVSLWFMAWTPYLVINYSGMLN--K-S-----MVTPLFSIWG
SVFAKANAVYNPIVYAISHPKYR-------------AALQKKLP------------------FLAC--ATEN
QDNQ--------------------------SGTGSA------------------------------------
------------------------------------------------------------------------
------------------------------------------------------------------------
--------------------NTT-TNEKSESA----------------------------------------
------------------------------------------------------------------------
------------------------------------------------------------------------
------------------------------------------------------------------------
--------------------------------------------------
>Dmel_Rh3_PA/1-383
------------------------------MESGNVS-----------------------------------
--------------------SSL-FGNVSTALR---------------PEARLS------------------
----------------AETRL------LGWNVPP-EELRHIPEHW---LTYPEPPESMNYLLGTLYIFFTLM
SMLGNGLVIWVFSAAKS-LRTPSNILVINLAFCDFMMM-V-KTPIFIYNSFH-QGYALGHLGCQIFGIIGSY
TGIAAGATNAFIAYDRFNVIT----RPM--------EGK-MTHGKAIAMIIF----IYMYATPWVVAC-Y-T
ETWG--RFVPEGYLTSCTFDY-LTDN--FDTRLFVACIFFFSFVCPTTMITYYYSQIVGHVFSHEKALR---
---------------------------------------------------DQAKKMN-VES----------
-------LRSNVDKNKETA-EIRIAKAAITICFLFFCSWTPYGVMSLIGAFG--DKT-----LLTPGATMIP
ACACKMVACIDPFVYAISHPRYR-------------MELQKRCP------------------WLALN---EK
APES-------------------------SAVASTS------------------------------------
------------------------------------------------------------------------
------------------------------------------------------------------------
--------------------TTQEPQQTTAA-----------------------------------------
------------------------------------------------------------------------
------------------------------------------------------------------------
------------------------------------------------------------------------
--------------------------------------------------
>Dmel_Rh4_PA/1-378
------------------------------ME----------------------------------------
---------------------PL-CNASEPPLR---------------PEARSS------------------
----------------GNGDLQ----FLGWNVPP-DQIQYIPEHW---LTQLEPPASMHYMLGVFYIFLFCA
STVGNGMVIWIFSTSKS-LRTPSNMFVLNLAVFDLIMC-L-KAPIFIYNSFH-RGFALGNTWCQIFASIGSY
SGIGAGMTNAAIGYDRYNVIT----KPM--------NRN-MTFTKAVIMNII----IWLYCTPWVVLP-L-T
QFWD--RFVPEGYLTSCSFDY-LSDN--FDTRLFVGTIFFFSFVCPTLMILYYYSQIVGHVFSHEKALR---
---------------------------------------------------EQAKKMN-VES----------
-------LRSNVDKSKETA-EIRIAKAAITICFLFFVSWTPYGVMSLIGAFG--DKS-----LLTPGATMIP
ACTCKLVACIDPFVYAISHPRYR-------------LELQKRCP------------------WLGVN---EK
SGEI-------------------------SSAQST-------------------------------------
------------------------------------------------------------------------
------------------------------------------------------------------------
--------------------TTQEQQQTTAA-----------------------------------------
------------------------------------------------------------------------
------------------------------------------------------------------------
------------------------------------------------------------------------
--------------------------------------------------
>Dmel_Rh5_PA/1-382
------------------------------MH----------------------------------------
---------------------------INGPSG---------------PQAYVND-----------------
--------------SLGDGSVF----PMGHGYPA-EYQHMVHAHW---RGFREAPIYYHAGFYIAFIVLMLS
SIFGNGLVIWIFSTSKS-LRTPSNLLILNLAIFDLFMC-T-NMPHYLINATV-GYIVGGDLGCDIYALNGGI
SGMGASITNAFIAFDRYKTIS----NPI--------DGR-LSYGQIVLLILF----TWLWATPFSVLP-L-F
QIWG--RYQPEGFLTTCSFDY-LTNT--DENRLFVRTIFVWSYVIPMTMILVSYYKLFTHVRVHEKMLA---
---------------------------------------------------EQAKKMN-VKS----------
-------LSANANADNMSV-ELRIAKAALIIYMLFILAWTPYSVVALIGCFG--EQQ-----LITPFVSMLP
CLACKSVSCLDPWVYATSHPKYR-------------LELERRLP------------------WLGIR---EK
--------------------------------HATS------------------------------------
------------------------------------------------------------------------
------------------------------------------------------------------------
--------------------GTSGGQESVASVSGDTLA----------------------------------
------------------------------------------------------------------------
----------------LSV----------------------------QN-----------------------
------------------------------------------------------------------------
--------------------------------------------------
>Dmel_Rh7_PA/1-483
------------------------------MEAIIMTTLPNLTTDAGDSSFW--------------------
------------LTGALSLSEMLANSSHSHSTG--------STT----STAGSSATESSAVNV---------
GKDHDKHVNDSVSTGLSNYSNYPSYIHYRDKYDL-SYIAKVNPFW---LQFEPPKSSTFLIMAALYCLISVV
GCVGNAFVIFMFANRKS-LRTPANILVMNLAICDFLML-I-KCPIAIYNNIK-EGPALGDIACRLYGFVGGL
SGTCAIGTLTAIALDRYNVVV----HPLQ-------PLRRCSRLRSYLIILL----IWCYSFLFAVMPALDI
G-LS--VYVPEGFLTTCSFDY-LNKE--MPARIFMALFFVAAYCIPLTSIVYSYFYILKVVFTASR------
-----------------------------------------------------------IQS----------
------------NKDKAKT-EQKLAFIVAAIIGLWFLAWSPYAIVAMMGVFG-------LERHITPLGSMIP
ALFCKTAACVDPYLYAATHPRFR-------------VEVRMLFYGRGVLR----------------------
----------------------------RVSTTRSSYMTR--SRSSFTHRLRTSTTGE--------------
-------------------------------------------GGMGDHRMENY------------------
-LMNNNLMM-----------------------VPEETEENEEIV------------------VVAEINNS--
--------------------ISSVMEQSKF------------------------------------------
------------------------------------------------------------------------
------------------------------------------------------------------------
------------------------------------------------------------------------
--------------------------------------------------
>Hgam_LWS_Opsin/1-268 ABI48881.1 opsin, partial [Homarus gammarus]
------------------------------------------------------------------------
------------------------------------------------------------------------
-----------------------------------------------------MNPLWYGLLALWMFVMGTL
SVCGNSIVIWVFMNTKA-LRTPANLLVVNLAISDFLMMFC-MCPPLLINCYY-QTWVWGAFACEVYGCIGST
VGTCSIFCMVFITMDRYNVIV----KGVS-------ATP-LTTNGAMLRNLF----SWVTSIGWCLPP-F-F
G-FN--AYVPEGNLIACGTDY-LKES--VPYHVYLYLYSVWCYFLPLVIIVYCYTYIVAAVSAHERQMR---
---------------------------------------------------EQAKKMG-VKS----------
-------LRSE-ESKKTSN-ECRLAKVALTTVSLWFIAWTPYLIINWAGMIN--K-P-----SVSPLLTI--
------------------------------------------------------------------------
------------------------------------------------------------------------
------------------------------------------------------------------------
------------------------------------------------------------------------
------------------------------------------------------------------------
------------------------------------------------------------------------
------------------------------------------------------------------------
------------------------------------------------------------------------
--------------------------------------------------
>Pcla_LWS_opsin/1-377 ALJ26467.1 long wavelength-sensitive opsin [Procambarus clarkii]
------------------------------MSSWSNQPAMD-------------------------------
-----------------------------DYGL---------------P-------SSNPYG----------
-----------------NFTVV-------DMAPK-DILHMIHPHW---YQYPPMNPMMYPLLLIFMLFTGIL
CLAGNFVTIWVFMNTKS-LRTPANLLVVNLAMSDFLMMFT-MFPPMMVTCYY-HTWTLGPTFCQVYAFLGNL
CGCASIWTMVFITFDRYNVIV----KGVA-------GEP-LSTKKASLWILT----IWVLSITWCIAP-F-F
G-WN--RYVPEGNLTGCGTDY-LSED--ILSRSYLYVYSTWVYFLPLAITIYCYVFIIKAVAAHEKGMR---
---------------------------------------------------DQAKKMG-IKS----------
-------LRNE-EAQKTSA-ECRLAKIAMTTVALWFIAWTPYLLINWVGMFA--R-S-----YLSPVYTIWG
YVFAKANAVYNPIVYAISHPKYR-------------AAMEKKLP------------------CLSC--KTES
-DDV--------------------------SESAST------------------------------------
------------------------------------------------------------------------
------------------------------------------------------------------------
--------------------TTSSAEEKAESA----------------------------------------
------------------------------------------------------------------------
------------------------------------------------------------------------
------------------------------------------------------------------------
--------------------------------------------------
>Cshu_LWS_opsin/1-301
------------------------------------------------------------------------
------------------------------------------------------------------------
-------------------------------------LHMIHLHW---YQYPPMNPMMYPLLLIFMFITGIP
CLAGNFVTIWVFMTTKS-LRSPANLLVVNLAMSDFLMMFT-MFPPMMITCYY-HTWTLGPTFCQVYAFLGNL
FGCTSIWTMVFITFDRYNVIV----KGVA-------GEP-LSNKKAALWILS----AWVLSFSWCSAP-F-F
G-WN--RYVPEGNLTGCGTDY-LSED--ALSRSYLYVYSVWVYFLPLLITIYCYVFIIKAVAAHEKGMR---
---------------------------------------------------DQAKKMG-IKS----------
-------LRNE-EAQKTSA-ECRLAKIAMTTVALWFIAWTPYLLINWVGMFA--R-S-----YLSPVYTIWG
YVFAKANAVYNPIVYAIS------------------------------------------------------
------------------------------------------------------------------------
------------------------------------------------------------------------
------------------------------------------------------------------------
------------------------------------------------------------------------
------------------------------------------------------------------------
------------------------------------------------------------------------
------------------------------------------------------------------------
--------------------------------------------------
>Hcos_LWS_Opsin1/1-267 ABI48875.1 opsin, partial [Holmesimysis costata]
------------------------------------------------------------------------
------------------------------------------------------------------------
-----------------------------------------------------MNPLWYGLLGFWMTVMGTL
SVAGNFVVIWVFMNTKS-LRTPANLLVVNLAISDFFMMLT-MTPPLLANAYW-GTWILGAFFCEVYAFLGSF
FGCVSIWSMVFITADRYNVIV----KGVS-------AEP-LTSGGAMMRIAG----TWAFTLAWCLPP-F-F
G-WN--RYVPEGNMLACGTDY-LTET--ELSRSYLYVYSVWVYLFPLAYIIYSYTFIVKAVAAHEKGMR---
---------------------------------------------------EQAKKMG-VKS----------
-------LRSE-EAQKTSA-ECRLCKVALMTVTLWFMAWTPYFIINWGGMFN--K-P-----MVTPLFS---
------------------------------------------------------------------------
------------------------------------------------------------------------
------------------------------------------------------------------------
------------------------------------------------------------------------
------------------------------------------------------------------------
------------------------------------------------------------------------
------------------------------------------------------------------------
------------------------------------------------------------------------
--------------------------------------------------
>Name_LWS_Opsin/1-272 ABI48886.1 opsin, partial [Neomysis americana]
------------------------------------------------------------------------
------------------------------------------------------------------------
-----------------------------------------------------MNPLWYSLVGFWMVIMGVL
SVVGNFVVLWVFMTTKS-LRTPANLLVVNLALSDFLMMFT-MFPPMVISCYW-QTWTLGAFFCEVYAFLGSL
FGCVSIWSMVWITLDRYNVIV----KGVS-------GEP-LTNSGAMTRIAG----TWVTAFAWCLPP-F-F
G-WN--RYVPEGNMTACGTDY-LTDD--KFSHSYLYIYSVWVYIFPLFLNIYLYTFIIKAVANHEKQMR---
---------------------------------------------------EQAKKMG-VKS----------
-------LRSE-ESQKTSA-ECRLAKVALMTVSLWFMAWTPYFIINWAGMLS--K-S-----NVTPLFSIWG
SV----------------------------------------------------------------------
------------------------------------------------------------------------
------------------------------------------------------------------------
------------------------------------------------------------------------
------------------------------------------------------------------------
------------------------------------------------------------------------
------------------------------------------------------------------------
------------------------------------------------------------------------
--------------------------------------------------
>Pfor_Rh1/1-378 AMH38606.1 opsin Rh1 [Platyeriocheir formosa]
------------------------------------------------------------------------
---------------------------MANATG---------------PQMAFYGTGAATFG----------
--------------YPEGMTVA-------DFVPD-RVKHMVLDHW---YNYPPVNPMWHYLLGVVYLALGVI
SIAGNGLVIYLYMKSQA-LKTPANMLIVNLALSDLIMLTT-NFPPFCYNCFSGGRWMFSATYCEIYAALGAI
TGVCSIWTLCMISFDRYNIIC----NGFN-------GPK-LTQGKATFMCAL----AWIISVGWSLPP-F-F
G-WG--SYTLEGILDSCSYDY-FTRD--MNTITYNICIFIFDFFLPASVIVFSYVFIVKAIFAHEAAMR---
---------------------------------------------------AQAKKMN-VTN----------
-------LRSN-EAETQRA-EIRIAKTALVNVSLWFICWTPYAAITIQGLLG--NAE-----GITPLLTTLP
ALLAKSCSCYNPFVYAISHPKFR-------------LAITQPLP------------------WFCVH-EKDP
NDVE--------------------------DNQSSN------------------------------------
------------------------------------------------------------------------
------------------------------------------------------------------------
---------------------TQQTQEKS-------------------------------------------
------------------------------------------------------------------------
------------------------------------------------------------------------
------------------------------------------------------------------------
--------------------------------------------------
>Ejap_Rh1/1-378 AMH38603.1 opsin Rh1 [Eriocheir japonica]
------------------------------------------------------------------------
---------------------------MANATG---------------PQMAFYGTGAATFG----------
--------------YPEGMTVA-------DFVPD-RVKHMVLDHW---YNYPPVNPMWHYLLGVVYLALGVI
SIAGNGLVIYLYMKSQA-LKTPANMLIVNLALSDLIMLTT-NFPPFCYNCFSGGRWMFSATYCEIYGALGAI
TGVCSIWTLCMISFDRYNIIC----NGFN-------GPK-LTQGKATFMCAL----AWIISVGWALPP-F-F
G-WG--SYTLEGILDSCSYDY-FTRD--MSTITYNICIFIFDFFLPASVIVFSYVFIVKTIFAHEAAMR---
---------------------------------------------------AQAKKMN-VTN----------
-------LRSN-EAETQRA-EIRIAKTALVNVSLWFICWTPYAVITIQGLLG--NTD-----GITPLLTTLP
ALLAKSCSCYNPFVYAISHPKYR-------------LAITQYLP------------------WFCVH-EKDP
NDVE--------------------------DNQSSN------------------------------------
------------------------------------------------------------------------
------------------------------------------------------------------------
---------------------TQQTQEKS-------------------------------------------
------------------------------------------------------------------------
------------------------------------------------------------------------
------------------------------------------------------------------------
--------------------------------------------------
>Hsan_MWS_BcRh1/1-377
------------------------------------------------------------------------
---------------------------MANVTG---------------PQMAFYGSGAATFG----------
--------------YPEGMTVA-------DFVPD-RVKHMVLDHW---YNYPPVNPMWHYLLGVVYLFLGVI
SIAGNGLVIYLYMKSQA-LKTPANMLIVNLALSDLIMLTT-NFPPFCYNCFSGGRWMFSGTYCEIYAALGAI
TGVCSIWTLCMISFDRYNIIC----NGFN-------GPK-LTQGKATFMCGL----AWVISVGWSLPP-F-F
G-WG--SYTLEGILDSCSYDY-FTRD--MNTITYNICIFIFDFFLPASVIVFSYVFIVKAIFAHEAAMR---
---------------------------------------------------AQAKKMN-VTN----------
-------LRSN-EAETQRA-EIRIAKTALVNVSLWFICWTPYAAITIQGLLG--NAE-----GITPLLTTLP
ALLAKSCSCYNPFVYAISHPKFR-------------LAITQHLP------------------WFCVH-EKDP
NDVE--------------------------ENQSSN------------------------------------
------------------------------------------------------------------------
------------------------------------------------------------------------
---------------------T-QTQEKS-------------------------------------------
------------------------------------------------------------------------
------------------------------------------------------------------------
------------------------------------------------------------------------
--------------------------------------------------
>Lpug_Rh1/1-377
------------------------------------------------------------------------
---------------------------MANTTG---------------PQMAFYGTGAATFG----------
--------------YPDGMTVV-------DFVPN-QVKHMVLDHW---YNYAPVNPMWHYLLGVIYLFLGFV
SITGNGLVIYLYMKSPA-LKTPANMLVVNLALSDLIMLTT-NFPPFTYNCFSGGRWMFSATYCQIYAALGAV
TGVCSIWTLCMISFDRYNIIC----NGFN-------GPK-LTQGKATAMCAI----AWIISIGWCLPP-F-F
G-WG--AYTLEGILDSCSYDY-LTQD--WNTISYNVCIFVFDFFLPAAVIVFSYIFIVKAIFAHEAAMR---
---------------------------------------------------EQAKKMN-VTN----------
-------LRSN-EAEAQSA-EIRIAKTAIANVSLWFLCWTPYAAITVQGVLG--NHE-----GITPLVTTLP
ALLAKSCSCYNPFVYAISHPKFR-------------QAITVHMP------------------WFCVH-EPEP
KTSS--------------------------DNQSNT------------------------------------
------------------------------------------------------------------------
------------------------------------------------------------------------
---------------------T-VSNEKA-------------------------------------------
------------------------------------------------------------------------
------------------------------------------------------------------------
------------------------------------------------------------------------
--------------------------------------------------
>Esup_Peropsin/1-329 AMP19653.1 peropsin [Euphausia superba]
------------------------------------------------------------------------
-------------------------------------------------------MDPLE------------
------------------------------------------------KQWEPVSSYQHIYIGIYLFFVGIL
GTLDNGLVVVMFLRFRK-LLTPSNMLLLNLCIADLGICLMGGFPFSGTSSFA-GKWLWGEWGCQYYAFMGFF
FGIGNLTTILMIALDRYLVTCR---QDLKLREGVDLGDK-LNYSRYIQMITF----IWTWSFFWAVCP-L-L
G-WA--RYGYEPSVTTCTLDW--QHND-SSYKSYIMMASIMVYMVPCMIMTSCYYQSAKYL----RQAR---
---------------------------------------------------KQGNSTIKYD-----------
-----------------WATESNVNKMGIILIAAYLICWSWYAVVCIWVVFR--DPK-----TVPMILTLLP
PLMAKASPVLNPIIYFYANP-----------------TLKKGMIA-----------------TLCCW-CHDP
PQEL--------------------------------------------------------------------
---------------------------------------------L--------------------------
------------------------------------------------------------------------
-------------------EDTPESKRK--------------------------------------------
------------------------------------------------------------------------
------------------------------------------------------------------------
------------------------------------------------------------------------
--------------------------------------------------
>Glat_peropsin/1-301
CSPPLWEHPPINVGDACTSGI----RLLLVME----------------------------------------
-----------------PPSDGTCAGAAATTLL-------------HDD--HCQAQDMAE------------
---------------------------DLDMLSPEQQLALLNASGHQPKPWEPVTPEQHTYVGIYLIIVGVL
GTFDNALVVAMFFKFRT-LLTPSNLLLLNLCITDLGICVLGGFPFSGVSSLA-GRWLYGDFGCQYYAFMGFL
MGIANLTTLLMIALDRYLVTCR---QDLR--------GK-LTFRRYYQMIAF----IWLWSLFWSVCP-L-L
G-WA--SYGYEPSVTTCTINW--QHND-SSYKWYIMTLCVMVYLVPLILMCSCYYQAARFL----HRAR---
---------------------------------------------------DSGDSIYAYD-----------
-----------------WASEKNV------------------------------------------------
------------------------------------------------------------------------
------------------------------------------------------------------------
------------------------------------------------------------------------
------------------------------------------------------------------------
------------------------------------------------------------------------
------------------------------------------------------------------------
------------------------------------------------------------------------
------------------------------------------------------------------------
--------------------------------------------------
>Rpro_Pteropsin/1-342
------------------------------------------------------------------------
------------------------------------------------------------------------
------------------------------------MELML------------MPSAGFLAASIILFLIGFL
GFFGNLIVIIIMCRDKN-LWTPVNFILFNVIVSDFSVAAL-GNPFTLASAIA-KRWFFGQSMCVAYGFFMAL
LGITSINSLTVLALERYLIVS----QPVS-------HGS-LSRPTALTIVGS----IWLYSFVITAPP-L-V
G-WG--EYGLEAANISCSINW-ETRS--HSSTSYILFLFTFGFFIPIIVISYSYMNIILTMKKSTMNAGR--
------------------------------------------------------------------------
---------------VNKA-ESRVTWMIFVMIFAFFLAWTPYAILALMIAF----FDS----NVSPAIATIP
AIFAKTSICYNPFIYAGLNTQFR-------------QSWRRVLG--------------------------GK
REDS--------------------------TTMATAT-----------------------------------
-----------------------------S-------------FGLNSKR----------------------
-YKEVSCV--------------------------------------------------------IDVKGKDK
I-------------------KLSALN-KSTATETAI------------------------------------
------------------------------------------------------------------------
------------------------------------------------------------------------
------------------------------------------------------------------------
--------------------------------------------------
>Amil_Pteropsin/1-328 DAA05735.1 TPA_exp: pteropsin [Apis mellifera]
------------------------------------------------------------------------
------------------------------------------------------------------------
------------------MSLN----------RS-TMEHVIYE--------DQVSPVMYIGAAIALGFIGFF
GFTANLLVAIVIVKDAQILWTPVNVILFNLVFGDFLVSIF-GNPVAMVSAAT-GGWYWGYKMCLWYAWFMST
LGFASIGNLTVMAVERWLLVA----RPMQ---------A-LSIRHAVILASF----VWIYALSLSLPP-L-F
G-WG--SYGPEAGNVSCSVSW-EVHDPVTNSDTYIGFLFVLGLIVPVFTIVSSYAAIVLTLKKVRKRAGA--
------------------------------------------------------------------------
---------------SGRR-EAKITKMVALMITAFLLAWSPYAALAIAAQY----FNA----KPSATVAVLP
ALLAKSSICYNPIIYAGLNNQFS-------------RFLKKIF-----------------------------
--DA--------------------------RGSRTA------------------------------------
------------------------------------------------------------------------
------------------------------------------------------------------VPDSQH
T-------------------ALTALN-RQEQRK---------------------------------------
------------------------------------------------------------------------
------------------------------------------------------------------------
------------------------------------------------------------------------
--------------------------------------------------
>Apis_Arthropsin/1-492 AWM72029.1 arthropsin [Acyrthosiphon pisum]
------------------------------MSNHLASFNAMCKNES--------------------------
--------------------KKCYGD----------------------------------------------
----------------EEGNEK----L--------------------------TSPMIFFSYGMLLTVIGIV
GLIGNGLVLIVFTRFRR-LKGPFSTFVLNLATADFATS-I-LHFMSAVSSFK-QEWIFHEIGCTIYAFGVGQ
FGLVSIVTLSTIAIERYLVITA---KPVS-------GSWKLTRQGATKVCAF----VWIYCLSITLPP-I-F
G-WS--KYVLEGFETSCSWDY-TTRT--VSNRLFYIYMLVLGFILPVSIITYCYIFIIVSILDHNKEMAD--
----------------------C---------------------------NTNAEPLG-TESWDYRLALNVA
RRGQAVPIRS----------ALRTSYIILILIGLFIASWTPYAVVTFVGQFG--SQT-----KIEPWISALP
AICAKASVVYNPIVYGLSHPHFR-------------SSIRNYISGCTT---VGHSHTELCTPGRNQRLATNK
-SLN------------------------RFALLTGQNRN----RANV-------------------------
-------------------VELKCVRHRR--------VPPDS----NSICMDYY-----SEPDCRS------
----LTLTMEPN-----------------------RGSAIIKI------------DKVPFKVVVSTIRSK--
---------SVNGKINTITDKTDCSEESNEESNENQNEE---------------------------------
--------------------------------------------------------------VKKTS-----
---------------------------------------------------------------------ISD
QFVFDF------------------------------------------------------------------
--------------------------------------------------
>Iper_Arhtropsin/1-665 BAQ54936.1 opsin, arthropsin type [Indolestes peregrinus]
-----------------MTDE------EEQLSEVVSTLNYTSSKVD--------------------------
--------------------TTAWTEGVGTNLS-----------------------TTTEFGL-SVWVGS--
-------W-SEEGQAIENGQIK----LIR---AT-VVTH---THW---LQYPPLRPEFHYLLGTLLVIIGTA
GVLGNGLVLFVFTRFRR-LRGPASSFIVNLAVADLCNS-L-LHSMAAASSFR-RAWAFGNAGCVVYACGVGY
FGLLSIVTLAAIAVERYMVITA---KPLS-------GNWKMTKYGARKVCVV----VWFYCALMCAPP-L-F
G-WS--RYVAEGFLTSCSWDY-LSRT--PANRSYYIYLLSLGFVVPVCVIAYCYAFILAAIRAHGKEMAAVK
GMMTGGSPPSFGSNVSGGMGMNCRSHYHYHSNHHSPHHHNHGQRLAQRHGSSNTSATA-TTSHPHHMRSASH
RSGA----RSSN--------AVRTAEVILTLILLFLISWTPYSVISLIGQFG--DMQ-----KITPWTATLP
AIFAKASVIYNPIVYGLSHPHFR-------------SSVRQYLSACTTAASAGHMTTASLMRRHSPQAPMKK
-KVE------------------------AAATIAEAASP----PPSVASAPAAAVMLS--------------
------EADIDPDFKRRMGIPLQHCKHRRRRKHRSGSNSPSSRGKLHHVHFRYHSGEFLSEPDNHH------
----VTLLMEKSTKDSAECFI-------NPGPVQENGAKRLTVSHGGDDRDRLNKDDVPLE--CKGVRRS--
---------SCSRAVCVMHDGSHVCRLSGREAGKLFAQD---------------------------------
---------------------------------------------------------------RKES-----
---------------------------------------------------------------------TSS
KSQWEMSSLL--------------------------------------------------------------
--------------------------------------------------
>Dpul_arthropsin/1-590 EFX83830.1 arthropsin4 [Daphnia pulex]
------------------------------MTSSNDSAGYLWAINA--------------------------
--------------------TIWIIDDSNETLG----------------------IDWDDWDV-SLWT----
----------------QEQRQL----LEHGG----------------------IPRQVHVALGVLLSFIVLF
GFAANSTILYVFSRFKR-LRTPANVFIINLTICDFLAC-C-LHPLAVYSAFR-GRWSFGQTGCNWYGMGVAF
FGLNSIVTLSAIACERYIVITSSSCRPVV-------AKWRITRRQAQKVCAG----IWLHCAALVSPPLL-F
G-WS--SYLPEGVLVTCSWDY-TSRT--LSNRLYYFYLLFFGFFLPVSVLTFCYAAIFRFILRSSKEITRL-
-IMTSDGTTSF---------------------------------------SKSTVSFR-KRR----------
--------RQT---------DVRTALIILSLAILCFTAWTPYTIVSLIGQFG--PVDEDGELKLSPMVTSIP
AFLAKTAIVFDPLVYGFSSPQFR-------------NSVRQILRQQSISSSGNAGNRAGPNNMAMARTAIQN
SRAS------------------------SHATVSSFSRN----ARMFPKDPLS-------------------
-------KKTPNDPFVSTPLAVQQIPHFR--------LPTDV--DINEQQFRRG---IYANKSVSY------
-WIDIIVLLQLGENLRKSCMKRKNSFKIPAGSIPQKNKLSNS-------RCSLL-EDVSTH--SLALRQM--
------IFRKEGELYLFHHQPSHNAELAANKMDHQGNNKR--------------------------------
-------------------------------------------------------------IRRRFSE----
----------------ADM---------MHRSGKCR-----------KN---------------LPVSTSFD
Q-----------------------------------------------------------------------
--------------------------------------------------
>Ggal_Opsin5/1-357 NP_001124215.1 opsin-5 [Gallus gallus]
-----------------MSG----------M-----------------------------------------
----------------------------------------------ASDCNSSSQEEYLPHYV---------
--------------------------QQEDPFASK------------------LSREADIIAGFYLTVIGIL
STLGNGYVIFMSSKRKK-KLRPAEIMTVNLAVCDLGISVV-GKPFSIISFFS-HRWIFGWMGCRWYGWAGFF
FGCGSLITMTAVSLDRYLKICH---LAYG--------TW-LKRHHAFICLAL----IWAYATFWATVP-F-A
G-VG--SYAPEPFGTSCTLDWWLAQAS-VAGQAFVLSILFFCLLFPTAVIVFSY---VKII----LKVK---
---------------------------------------------------SSTKEVAHYDT----------
------------RIQNSHILEMKLTKVAMLICAGFLIAWIPYAVVSVWSAFG--QPD-----SVPIQFSVVP
TLLAKSAAMYNPIIYQVIDCKFACCRSGGPKTLQKKSSLKESRMY-----------------TLS---SHRD
SAAL--------------------------------------------------------------------
-----------------------------------------SGTQL--------------------------
------------------------------------------------------------------------
-------------------EV---------------------------------------------------
------------------------------------------------------------------------
------------------------------------------------------------------------
------------------------------------------------------------------------
--------------------------------------------------
>Mmus_Opsin5/1-377 NP_861418.2 opsin-5 [Mus musculus]
------------------------------M-----------------------------------------
----------------------------------------------ALNHTALPQDERLPHYL---------
--------------------------RDEDPFASK------------------LSWEADLVAGFYLTIIGIL
STFGNGYVLYMSSRRKK-KLRPAEIMTINLAVCDLGISVV-GKPFTIISCFC-HRWVFGWFGCRWYGWAGFF
FGCGSLITMTAVSLDRYLKICY---LSYG--------VW-LKRKHAYICLAV----IWAYASFWTTMP-L-V
G-LG--DYAPEPFGTSCTLDWWLAQAS-GGGQVFILSILFFCLLLPTAVIVFSY---AKII----AKVK---
---------------------------------------------------SSSKEVAHFDS----------
------------RIHSSHVLEVKLTKVAMLICAGFLIAWIPYAVVSVWSAFG--RPD-----SIPIQLSVVP
TLLAKSAAMYNPIIYQVIDYRFACCQAGGLRGTKKK-SLEDFRLH-----------------TVT---AVRK
SSAV--------------------------------------------------------------------
---------------------------------------------L--------------------------
------------------------------------------------------------------------
-------------------EIHPESSSRFTSAHVMDGESHSN------------------------------
---------------------------------------------------------DGDCGKK--------
------------------------------------------------------------------------
------------------------------------------------------------------------
--------------------------------------------------
>Dmag_Opsin5/1-384 KZS13848.1 Opsin-5 [Daphnia magna]
------------------------------MPIDL-------------------------------------
--------------------------AEHRENTS------------HFPSG----------DLP--------
-----------------------------------DKFQSIFDPW---GDY---------VFAIVMIVIGIA
SLLGNGLAVHVFRRKGT-DINVPEVLLLNIAVVDLFLGIA-SYPATIVAAFS-HRWLFGQTGCTLYAFTCYF
LGLATILSLTALALFRFIKTC----FPQR-------AQW-ITVPRTRLVIFL----IYVYSMCWAMMP-F-F
GL-G--GYDVEPFGISCTLTW-THTN--QNDKNYILAASIFCVFLPSAVIIVSHLAILFKIRQ---------
-----------------------------------------------------ASQMFSSKSA---------
------------GKQSSKA-EIQFIRVSFGVCFGFLIAWLPYACISLWSAYG--DVS-----AIPLWITPIP
VLLAKSSIAYNPIIYVLLTRRYRV---------DFAKALRDLLH-------------FSLD-----------
------------------------------------------------------------------------
----------------------------------------KSNRNMTKTE----------------------
PTDQIEM-----------------------GSLG-----------------------------NGDINTRD-
--------------------------ESTVTAAEILVGAG--------------------------------
------------------------------------------------------------------------
----------------NNI----------ER----------------------NSMEEV-----VRV-----
------------------------------------------------------------------------
--------------------------------------------------
>Pcla11840272/1-497
------------------------------MVVGGGKEMGGAV-----------------------------
-------------------DVATSVYASREAVS--------------DAPGLEAALSANSTNISAACCGGA-
-----------------------------PGVDL-DKFASRLMWY---EDF---------IVGSFLVFVGVL
SVLGNVSTVLMFRQRLR-QLTPAEVLLLNLALMHLFLALC-SYPAPMVSSFA-HRWLFGDIGCEVYGFVCYL
LGIATITSMAALAVVRYLKTC----SLAY-------GRR-LTSEHMKVVLVG----VYMYSVFWAVLP-L-F
SFVS--DFEVEPFGTSCTLNW-ANPA--NSAQVYIVLVVTLVVTLPAAVMVWCYARILLLVRRN--------
----------------------------------------------------YRNKLTTLRNP---------
------------PTSQRRS-ELQITLVSGLVCAGFLVAWLPYCLVSVVTGLM--GHQ-----A-PVYVTLVP
VLLAKSSCAYNPVIYVFVNARYR-------------KEMLGILQ-------------KHLSPLMCCLRGQER
HDED--------------------DDEESSQEVKSVYMTRTYRESPILEEDLSTTIAVG-------------
-------------------TRLQRVLATAAD------LTPAATLNLDLTA----------------------
ISAGINL--------------------------------------------------------KPDVDTSAA
DL----------------TQTTRLKPDLTITSASLPPDLT--------------------------------
------------------------------------------------------------------------
----------------TTL--------------------ASHS----LQPDLQGSVAAP-----LSN-----
------------------------------------------------------------------------
--------------------------------------------------
>Csap11229816/1-529
---------------------------MNKMTQDG-------------------------------------
--------------------VAAAVAAVHSPLTT------------PSPTGPSPAMASVPTDLPGAC-----
------------------------------NVTYSDKFDSRLLWY---EDH---------IVGGFLVLVGIT
SLLGNGTTIVMFYRKLR-HLTAAEVLLLNMAVMHLCLAIF-SYPCPTISSFA-HRWLFGNVGCQIYGFVCYT
LGIATIVSMVALAVVRYLKTC----THTY-------SRR-LTTQHMKVVLVG----VYFYSLFWSILP-F-L
SLAK--AYEVEPFGTSCTLHW-ASDE--KATQVYILAVVVMVVVVPFMVMFWCYLEILLMVRRN--------
----------------------------------------------------HRKKMYMSKRS---------
------------GNSHGRT-ELQLTLVSALVCLGYLVAWLPYTVVSVSYALV--RRE-----A-PVYFALAP
VLLAKSSCAYNPIVYVFVNARYR-------------QQMREILC-------------ESLQTLLCWRSSPQV
NTEA--------------------QVADTSQDINSSRTLGVNQESVLMEE----------------------
---------------------VQPLNVTAA----------ASIKSLNSTQ----------------------
ATTPCHLPSEPS-----------------HSSLRKSEEEEEEEEEEK--------EDQ----EKQGKETKET
AL----------------SQGTSSPVQDAATSPKKSPALN--------------------------------
------------------------------------------------------------------------
----------------SNVFHPLYGFEGAERCKECEEVSCNHY----QQQPPEGPKEEP-----ARASDHSE
RMD---------------------------------------------------------------------
--------------------------------------------------
>Pcla1627168/1-354
------------------------------M-----------------------------------------
---------------------------------------------------VLSSQEMTEEEA---------
--------------------------VDGEMFSPELHLAFLNSSAHDPKPWDSITPNQHTFVGVYLIIVGVV
GTLDNALVVAMFIKFPG-LMTPSNLLLLNLCLTDLGMCLFAGFPFSGLSSLA-GRWLYGDMGCQYYAFTGFL
MGNANLNNHLMIALDRYLITCR---NDLR--------GK-MAYGRYYQMVAF----IWLWSLFWAVCP-L-L
G-WA--SYGYEPSGTTCTINW--QDND-AGYKWYIMTLLVLVYVVPLILMCSCYYQAARFL----RHAR---
---------------------------------------------------DNGHAIYAYE-----------
-----------------WANENNVTRMGVVLVATFLCCWSGYAVVCVWTVFR--HPY-----TVPVFLTLLP
PLMAKAGPVLNPIIYFYSHP-----------------RLRKGMVA-----------------ILTCC-CREP
PVEL--------------------------------------------------------------------
---------------------------------------------L--------------------------
------------------------------------------------------------------------
-------------------E-MPETKSIVEDK----------------------------------------
------------------------------------------------------------------------
------------------------------------------------------------------------
------------------------------------------------------------------------
--------------------------------------------------
>Csap1575586/1-267
---MVW------------------------------------------------------------------
-------------------VDGT-----PSSHL-------------ASD--HCHAQDMPE------------
---------------------------DLDMLSPEQQLALLNASGHLPKPWEPVSPQQHTYIGIYLIIVGVL
GTFDNALVVAMFIKFRV-LLTPSNLLLLNLCLTDLGICVLGGFPFSGVSSLA-GRWLYGDFGCQYYAFMGFL
MGIANLTTLLIIALDRYLVTCR---QDLR--------GK-LTYRRYYQMIAF----IWLWSLFWSVCP-L-L
G-WA--SYGYEPSVTTCTINW--QQND-SSYKWYIMTLSVVVYLVPLILMCSCYYQAARFL----HQAR---
---------------------------------------------------DSGDSIYAYD-----------
-----------------WASER--------------------------------------------------
------------------------------------------------------------------------
------------------------------------------------------------------------
------------------------------------------------------------------------
------------------------------------------------------------------------
------------------------------------------------------------------------
------------------------------------------------------------------------
------------------------------------------------------------------------
------------------------------------------------------------------------
--------------------------------------------------
>Hame11462125/1-370
------------------------------MD----------------------------------------
-----------------HSDDGVCGGGGSTLTQ-------------QGDPNHCSLQEMGE------------
-----------------------------DVFSPEQQMALLNASGHEPRLWEPVSPNQHTYIGIYLIVVGVL
GTFDNALVVAMFVRFRV-LLTPSNLLLLNLCLSDLGICLLGGFPFSGVSSLA-GRWLYGDFGCQYYAFMGFL
MGIANLTTLLMIALDRYLVTCR---HDLR--------GK-MTYKRYYQMIAF----IWLWSLFWSVCP-L-L
G-WA--SYGYEPSVTTCTINW--QQND-ASYKWYIMTVFVVVYMVPLILMCSCYYQASRFL----HQAH---
---------------------------------------------------ESGESIYAYD-----------
-----------------WANEKNVTRMGVVLVVAYLFCWSAYAVVCVWTVFR--HPY-----TVPLILTLLP
PLLAKVSPVLNPIIYFYSHP-----------------RLRKGMMA-----------------TLTCC-FREP
PPEL--------------------------------------------------------------------
---------------------------------------------L--------------------------
------------------------------------------------------------------------
-------------------E-LPETKSMTEHK----------------------------------------
------------------------------------------------------------------------
------------------------------------------------------------------------
------------------------------------------------------------------------
--------------------------------------------------
>Csap1825913/1-303
------------------------------------------------------------------------
------------------------------------------------------------------------
------------------------------------------------------------------------
---------------------------------------------------------------------MSL
FGITSITTLTILSLERWLIIT----KPLQ-------AQT-LTKDRANWTIVG----IWLFSLLLTAPP-L-I
G-WG--HYGIEGPGISCSVDW-EAKN--TLNSTYIIFLFTFGLGIPLLIMAASYLSILMRLRTHTTTTTTA-
------------------------------------------------------------------------
------------TTTTTRA-ERRVALMVLVMVIAFLIAWLPYAIISLIVVVDG-ENRT----AIPPESAVFP
AIFAKTSCIYNPVIYVGLNTQFR-------------SAWLQLIN--------------------------CK
KTDR--------------------------QTQIHTTEKV--SISNFSEQQQQL------------------
-----------------------QLQQQQQ-------------LQLQQQQ----------------------
-QQQLVMV----------------------------------------------------------SDGKNH
L-------------------AVPMREFKASSISSFANSGG--------------------------------
-------------------------------------------------------------GRRKPHGH---
----------------------------------------------------------PPG-----VCGFSR
YIC---------------------------------------------------------------------
--------------------------------------------------
>Csap1484722/1-290
------------------------------------------------------------------------
------------------------------------------------------------------------
----------------------------H---AA-VA----------------VPPELHLLVAFILTTIGVL
GTAGNAIVVWVFTRFRR-LRTPANTFIVNLAASDLITS-L-LHSMAAYSSFR-HQWSFGRLGCSVYGGGVGL
LGLVSIVTLSFIAVERLIVIRT---SSSS-------SKWRITRPTARKLIPA----IWVYCCALSLPP-F-F
G-WS--AYVPEGLLTSCSWDY-INRD--SSNRAYYVYLLVGGFVLPVTIITCCYTYILLALFRHSRLLLA--
---------------------------------HVP--------------SRSTSARR-TD-----------
---------------------LRTAQMVLTLILLFTISWSPYATVSFIGQFG--DVR-----LLTPWVSALP
ALFAKASVIYNPIVYGMSHPH---------------------------------------------------
------------------------------------------------------------------------
------------------------------------------------------------------------
------------------------------------------------------------------------
------------------------------------------------------------------------
------------------------------------------------------------------------
------------------------------------------------------------------------
------------------------------------------------------------------------
--------------------------------------------------
>Pind_LWS_OpsinQCQ84228.1/1-299 opsin, partial [Penaeus indicus]
------------------------------------------------------------------------
------------------------------------------------------------------------
--------------------------------------------------------LWYGLLGFWMIVMGSL
SVAGNFVVIWVFMNTKS-LRTPANLLVVNLAISDFLMMLT-MTPPLLINAYW-GTWVLGAFFCEIYAFLGSF
FGCVSIWTMVFITADRYNVIV----KGVS-------AEP-LTSGGAMMRIAG----TWAFTLAWCLPP-F-F
G-WN--RYVPEGNMLACGTDY-LTET--ELSKSYLYVYSVWVYLFPLAYIIYSYTFIVKAVAAHEKGMR---
---------------------------------------------------EQAKKMG-VKS----------
-------LRSE-EAQKTSA-KCRLCKVALMTVTLWFIAWTPYFIINWGGMYN--K-A-----HATPLFSIWG
SVFAKANTVYNPIVYAISHPKYK-------------SALYQKMP------------------S---------
------------------------------------------------------------------------
------------------------------------------------------------------------
------------------------------------------------------------------------
------------------------------------------------------------------------
------------------------------------------------------------------------
------------------------------------------------------------------------
------------------------------------------------------------------------
--------------------------------------------------
>Nhra_LWS_Opsin/1-400 AWX63628.1 putative LWS opsin, partial [Niphargus hrabei]
----------------------------SVVQHWGRSSRRKASFY---------------------------
---------------------QTLFFRSLVSIM---------------PV---NAMSTNPFG----------
-----------------NYTVV-------DAAPK-EILHLIHHHW---YQFPPLNPLWHGIIGVVITFLGIL
SISGNVIVMWIFMNTKS-LRSPANLLVVNLALSDFCMMAT-MFPPMVISCYY-GTWSFGALFCEIYGCFGSL
FGCISIWTMVFLTFDRYNVIV----KGIS-------GKS-LTNKGALARIAF----VWIVSLTWTSLP-F-F
G-WN--RYVPEGNLTACGTDY-LTDG--MLSHSYLYVYGGWVYFVPLFITIYCYSFIVSAVYAHEKQMK---
---------------------------------------------------EQAKKMG-VKS----------
-------LRSE-EARKTSA-EFRLAKVALMTVSLWFTAWTPYLIINFGGMLN--K-P-----MINPLFTIWG
SLFAKANAVYNPIVYAISHPKYR-------------AALEKTMP------------------FLSCTPTNDD
KDNI--------------------------SITTTQ------------------------------------
------------------------------------------------------------------------
------------------------------------------------------------------------
--------------------SEPASEKDIEMISR--------------------------------------
------------------------------------------------------------------------
------------------------------------------------------------------------
------------------------------------------------------------------------
--------------------------------------------------
>Aaqu_LWS_Opsin/1-396 AWX63626.1 putative LWS opsin, partial [Asellus aquaticus]
------------------TRELFF---LKMLEDLPSPQRYFGG-----------------------------
-----------------------------SSYG---------------PSVSYGESYTNPFG----------
-----------------NRTVV-------DNMFQ-DMLPYVSSHW---YGFPPLNNLWYGLVSFFVGVTSVF
AILGNLIVIYIFSSSKS-LRTPSNYFVVNLAIADFFLMAV-MGPPVLVNSYY-NTWALGPMFCQIYGAVGSL
TGCVSIYTMCLISRDRYNVIA----VGLA-------AKP-LTPTSAMLRILG----VWAVSILWTIAP-F-L
G-WG--RYTPEGNMTACGTDY-LSED--WYTFSYVLVYGTWVWLLPLLFIIYSYWFIVAAVAAHEKQMR---
---------------------------------------------------EQAKKMG-VKS----------
-------LRNDKDAQNKSA-ECKLAKVALITVTLWFVAWTPYCVINAAGIFK--R-E-----IVTPLFSIWG
SVFAKANSVYNPIVYAISHPRYK-------------AALYTKLP------------------WLSC--QSDN
MDDD--------------------------SNKSSA------------------------------------
------------------------------------------------------------------------
------------------------------------------------------------------------
--------------------STLTTSEETKE-----------------------------------------
------------------------------------------------------------------------
------------------------------------------------------------------------
------------------------------------------------------------------------
--------------------------------------------------
>Mnip_LWS_Opsin/1-375 ASS36969.1 long wavelength sensitive opsin [Macrobrachium nipponense]
------------------------------MGYWDDPSKMA-------------------------------
-----------------------------GNTL---------------P-------STNPYG----------
-----------------NYTVV-------DTVPH-HLLHLVDVHW---YQFPPMNPLWYNLIAVWMVVMGLL
AVGGNFVVIWVFMNTKS-LRTPANMYVVNLAFSDFGMMLT-MCPPILVNCYY-QTWAFSDMACQIYGLLGSS
FGTISIWTMIFITLDRYNVIV----KGLS-------ATP-LTSKAALLRIFF----VWAQTFFWGLLP-L-F
G-FC--RYVPEGNMTACGTDY-LTEE--LWSHLYLYFYAFDCYIFPLFLIIYCYGYIMKAVATHERQMR---
---------------------------------------------------EQAKKMG-VKS----------
-------LRNDPESKKTSN-ECRLAKVALTTVSLWFIAWTPYFVINMAGLLY--K-P-----MVTPLFSIWG
SVFAKANAVYNPIIYAISHPKYR-------------AAMEKKLP------------------CLSC--ATDR
DEDA--------------------------SSTGDA------------------------------------
------------------------------------------------------------------------
------------------------------------------------------------------------
--------------------TTV-ADEKA-------------------------------------------
------------------------------------------------------------------------
------------------------------------------------------------------------
------------------------------------------------------------------------
--------------------------------------------------
>Llud_LWS_Opsin/1-301 sp|O16017.1|OPSD_LACLU Full=Rhodopsin [Lacunicambarus ludovicianus]
------------------------------------------------------------------------
------------------------------------------------------------------------
-------------------------------------LHMIHLHW---YQYPPMNPMMYPLLLVFMLITGIL
CLAGNFVTIWVFMNTKS-LRTPANLLVVNLAMSDFLMMFT-MFPPMMITCYY-HTWTLGATFCEVYAFLGNL
CGCASIWTMVFITFDRYNVIV----KGVA-------GEP-LSTKKASLWILT----VWVLSFTWCVAP-F-F
G-WN--RYVPEGNLTGCGTDY-LSED--ILSRSYLYIYSTWVYFLPLAITIYCYVFIIKAVAAHEKGMR---
---------------------------------------------------DQAKKMG-IKS----------
-------LRNE-EAQKTSA-ECRLAKIAMTTVALWFIAWTPYLLINWVGMFA--R-S-----YLSPVYTIWG
YVFAKANAVYNPIVYAIS------------------------------------------------------
------------------------------------------------------------------------
------------------------------------------------------------------------
------------------------------------------------------------------------
------------------------------------------------------------------------
------------------------------------------------------------------------
------------------------------------------------------------------------
------------------------------------------------------------------------
--------------------------------------------------
>Oaus_LWS_Opsin/1-301 sp|O18481.1|OPSD_ORCAU Full=Rhodopsin [Orconectes australis]
------------------------------------------------------------------------
------------------------------------------------------------------------
-------------------------------------LHMIHLHW---YQYPPMNPIMYPLLLVFMLITGIL
CLAGNFVTIWVFMNTKS-LRTPANLLVVNLAMSDFLMMFT-MFPPMMITCYY-HTWTLGATFCQVYAFLGNL
CGCASIWTMVFITFDRYNVIV----KGVA-------GEP-LSTKKATLWILT----IWILSTTWCVAP-F-F
G-WN--RYVPEGNLTGCGTDY-LSQD--ILSRSYLYIYSTWVYFLPLAITIYCYVVIIKAVAAHEKGMR---
---------------------------------------------------DQAKKMG-IKS----------
-------LRNE-EAQKTSA-ECRLAKIAMTTVALWFIAWTPYLLINWVGMFA--R-S-----YLSPVYTIWG
YVFAKANAVYNPIVYAIS------------------------------------------------------
------------------------------------------------------------------------
------------------------------------------------------------------------
------------------------------------------------------------------------
------------------------------------------------------------------------
------------------------------------------------------------------------
------------------------------------------------------------------------
------------------------------------------------------------------------
--------------------------------------------------
>Dmel_ninE_PA/1-373
------------------------------ME----------------------------------------
-----------------------SFAVAAAQLG---------------P--HFAPLS---------------
-----------------NGSVV-------DKVTP-DMAHLISPYW---NQFPAMDPIWAKILTAYMIMIGMI
SWCGNGVVIYIFATTKS-LRTPANLLVINLAISDFGIMIT-NTPMMGINLYF-ETWVLGPMMCDIYAGLGSA
FGCSSIWSMCMISLDRYQVIV----KGMA-------GRP-MTIPLALGKIAY----IWFMSSIWCLAP-A-F
G-WS--RYVPEGNLTSCGIDY-LERD--WNPRSYLIFYSIFVYYIPLFLICYSYWFIIAAVSAHEKAMR---
---------------------------------------------------EQAKKMN-VKS----------
-------LRSS-EDAEKSA-EGKLAKVALVTITLWFMAWTPYLVINCMGLFK--F-E-----GLTPLNTIWG
ACFAKSAACYNPIVYGISHPKYR-------------LALKEKCP------------------CCVFGKVDDG
K-SS--------------------------DAQSQA------------------------------------
------------------------------------------------------------------------
------------------------------------------------------------------------
--------------------TASEAESKA-------------------------------------------
------------------------------------------------------------------------
------------------------------------------------------------------------
------------------------------------------------------------------------
--------------------------------------------------
>Dmel_Rh2_PA/1-381
------------------------------MERSHLPE----------------------------------
----------------------TPFDLAHS--G---------------P--RFQAQSSG-------------
-----------------NGSVL-------DNVLP-DMAHLVNPYW---SRFAPMDPMMSKILGLFTLAIMII
SCCGNGVVVYIFGGTKS-LRTPANLLVLNLAFSDFCMMAS-QSPVMIINFYY-ETWVLGPLWCDIYAGCGSL
FGCVSIWSMCMIAFDRYNVIV----KGIN-------GTP-MTIKTSIMKILF----IWMMAVFWTVMP-L-I
G-WS--AYVPEGNLTACSIDY-MTRM--WNPRSYLITYSLFVYYTPLFLICYSYWFIIAAVAAHEKAMR---
---------------------------------------------------EQAKKMN-VKS----------
-------LRSS-EDCDKSA-EGKLAKVALTTISLWFMAWTPYLVICYFGLFK--I-D-----GLTPLTTIWG
ATFAKTSAVYNPIVYGISHPKYR-------------IVLKEKCP------------------MCVFGNTDEP
KPDA--------------------------PASDTE------------------------------------
------------------------------------------------------------------------
------------------------------------------------------------------------
--------------------TTSEADSKA-------------------------------------------
------------------------------------------------------------------------
------------------------------------------------------------------------
------------------------------------------------------------------------
--------------------------------------------------
>Dmel_Rh6_PA/1-362
------------------------------------------------------------------------
----------------------------MASLH---------------P-------PSFAYM----------
-------------RDGRNLSLA-------ESVPA-EIMHMVDPYW---YQWPPLEPMWFGIIGFVIAILGTM
SLAGNFIVMYIFTSSKG-LRTPSNMFVVNLAFSDFMMMFT-MFPPVVLNGFY-GTWIMGPFLCELYGMFGSL
FGCVSIWSMTLIAYDRYCVIV----KGMA-------RKP-LTATAAVLRLMV----VWTICGAWALMP-L-F
G-WN--RYVPEGNMTACGTDY-FAKD--WWNRSYIIVYSLWVYLTPLLTIIF-------AVAAHEKAMR---
---------------------------------------------------EQAKKMN-VAS----------
-------LRNS-EADKSKAIEIKLAKVALTTISLWFFAWTPYTIINYAGIFE--S-M-----HLSPLSTICG
SVFAKANAVCNPIVYGLSHPKYK-------------QVLREKMP------------------CLACG----K
DDLT--------------------------SDSRTQ------------------------------------
------------------------------------------------------------------------
------------------------------------------------------------------------
--------------------ATAEISESQA------------------------------------------
------------------------------------------------------------------------
------------------------------------------------------------------------
------------------------------------------------------------------------
--------------------------------------------------
>Lpol_peropsin1/1-352 AIT75833.1  [Limulus polyphemus]
------------------------------M-----------------------------------------
--------------------------ASSTELG-------------SVDL-NMSLGETPE------------
-------------------------------FQADKDTYLVDST---------FPTSTHKAVGIYLVIVGIL
GTFGNGIIITMFIRFRT-LLTPTNLLLITLAVSDLGIILF-GFPFSASSSFA-NRWLFNEGGCQWYAFMGFL
FGSAHIGVLALLGLDRYLITCR---IDFR--------RK-LTYKRYCQMICA----VWVYAIFWSVMP-L-I
G-WG--RYGPEPSITTCTIDW--RHND-GSYKSFIIVYFVLGFLVPFLLIAICYFNIARQLS--VKPVA---
---------------------------------------------------PSLRSAICDQ-----------
-----------------WANERNVTMMCLVIVITFVVSWSPYAIVCLWTVFK--PPS-----TVPSVLTLIP
PLFAKASTVFNPIIYYLTNP-----------------RLRMGIIA-----------------TITC--SGEL
PGEM--------------------------------------------------------------------
---------------------------------------------IPVSS----------------------
------------------------------------------------------------------------
-----------------NPEATPETHESI-------------------------------------------
------------------------------------------------------------------------
------------------------------------------------------------------------
------------------------------------------------------------------------
--------------------------------------------------
>Lpol_opsin1/1-376 AAA02498.1 opsin [Limulus polyphemus]
------------------------------------------------------------------------
----------------------------MANQL---------------S-------YSS-LGW---------
-------------PYQPNASVV-------DTMPK-EMLYMIHEHW---YAFPPMNPLWYSILGVAMIILGII
CVLGNGMVIYLMMTTKS-LRTPTNLLVVNLAFSDFCMMAF-MMPTMTSNCFA-ETWILGPFMCEVYGMAGSL
FGCASIWSMVMITLDRYNVIV----RGMA-------AAP-LTHKKATLLLLF----VWIWSGGWTILP-F-F
G-WS--RYVPEGNLTSCTVDY-LTKD--WSSASYVVIYGLAVYFLPLITMIYCYFFIVHAVAEHEKQLR---
---------------------------------------------------EQAKKMN-VAS----------
-------LRANADQQKQSA-ECRLAKVAMMTVGLWFMAWTPYLIISWAGVFS--SGT-----RLTPLATIWG
SVFAKANSCYNPIVYGISHPRYK-------------AALYQRFP------------------SLACG-SGES
GSDV--------------------------KSEASA------------------------------------
------------------------------------------------------------------------
------------------------------------------------------------------------
--------------------TTTM-EEKPKIPEA--------------------------------------
------------------------------------------------------------------------
------------------------------------------------------------------------
------------------------------------------------------------------------
--------------------------------------------------
>Lpol_opsin2/1-376 AAA02499.1 opsin [Limulus polyphemus]
------------------------------------------------------------------------
----------------------------MANQL---------------S-------YSS-LGW---------
-------------PYQPNASVV-------DTMPK-EMLYMIHEHW---YAFPPMNPLWYSILGVAMIILGII
CVLGNGMVIYLMMTTKS-LRTPTNLLVVNLAFSDFCMMAF-MMPTMASNCFA-ETWILGPFMCEVYGMAGSL
FGCASIWSMVMITLDRYNVIV----RGMA-------AAP-LTHKKATLLLLF----VWIWSGGWTILP-F-F
G-WS--RYVPEGNLTSCTVDY-LTKD--WSSASYVIIYGLAVYFLPLITMIYCYFFIVHAVAEHEKQLR---
---------------------------------------------------EQAKKMN-VAS----------
-------LRANADQQKQSA-ECRLAKVAMMTVGLWFMAWTPYLIIAWAGVFS--SGT-----RLTPLATIWG
SVFAKANSCYNPIVYGISHPRYK-------------AALYQRFP------------------SLACG-SGES
GSDV--------------------------KSEASA------------------------------------
------------------------------------------------------------------------
------------------------------------------------------------------------
--------------------TMTM-EEKPKSPEA--------------------------------------
------------------------------------------------------------------------
------------------------------------------------------------------------
------------------------------------------------------------------------
--------------------------------------------------
>Lpol_Opsin5/1-392 ACO05013.1 opsin 5 [Limulus polyphemus]
------------------------------MS----------------------------------------
----------------------TGSYFIGNSTA---------------PRSSGW------WS----------
--------------YDPGLSVR-------DTAPE-NIKHLISDHW---SKFPAVNPMWHYLLGLIYIVLGIA
SLTGQSVVLYLFAKTKP-LRTPANMLIVNLAFSDFMMMIT-QFPVFIINCLGGGAWQLGPLLCEITGFAGGL
FGYGSIVTLAVISIDRYNVIV----RGFS-------ASP-LTHARSAVFILV----IWAWTLGWALPP-F-F
G-WG--RYVPEGILNSCSFDY-LTRD--WATVSYIMGCWICEYALPLMVIIYCYIFIVKAVCDHERHLR---
---------------------------------------------------EQAKKMN-VAS----------
-------LRSNVDTQKASA-EMRIAKVALVNVLLWVVSWTPYAAIAMIGIAG--DQM-----LITPLRSALP
ALAGKAASVYNPIVYAISHPKFR-------------LAMQKEIP------------------CCCIN-EPQP
QSDT--------------------------SSEMSTKTS---------------------------------
------------------------------------------------------------------------
------------------------------------------------------------------------
-------------------VATVNGEDSTAGGTTN-------------------------------------
------------------------------------------------------------------------
------------------------------------------------N-----------------------
------------------------------------------------------------------------
--------------------------------------------------
>Lpol_Opsin6/1-396 AIT75830.1 opsin 6 [Limulus polyphemus]
------------------------------MTGWNPSHSLGH------------------------------
---------------------------------------------------SLWWGSDNEHFL---W-----
-----------MRRHGANVTTT-------DVLPA-DMEPLIREYW---KQFRVLSPEWFFALGICITALGLI
SLTGNSVVIYIFLTTKS-LRTPSNLLVVNLAFSDFMMMFT-MMPMMSVCCFS-QSWIFGPLACGIYGAFGSG
FGSISIISMMAIAIDRYRVIV----KGLS-------GER-LTYREAVLWICI----IWIFVGLWTAAP-F-F
G-WN--SYVPEGNLTSCSIDM-VSHD--WNSRSYVIAYGTSVYLLPLLFLSYTYFYIVKTVVEHEYLLR---
---------------------------------------------------KQARRMN-VDR----------
-------LKP--KQPGISV-EAKISLVALMTVVLWFVAWTPYAALAILGSLT--NGK-----LVTPLISIWG
AVFAKAGSCYNPIVYAISHPKYQ-------------EALRKRLPR--------------LYKFFSCT-SSKP
LEKV--------------------------ENQENQHES---------------------------------
------------------------------------------------------------------------
------------------------------------------------------------------------
--------------------TTIEKIISPESSP---------------------------------------
------------------------------------------------------------------------
------------------------------------------------------------------------
------------------------------------------------------------------------
--------------------------------------------------
>Lpol_Opsin7/1-397 AIT75831.1 opsin 7 [Limulus polyphemus]
------------------------------MVEWNHTESAGL------------------------------
---------------------------------------------------ALSGGSDDRYFL---W-----
-----------MRRHSDDTAIT-------NLFPH-DMGHLIRDHW---RQFQAPSSEWYFAIGVIMLILELI
GLTGNFSVIYIFLTTKY-LRRPSNMFIVNLAFSDFMMMFT-IMPMMVVSCFK-QKWIFGPLMCEIYGACGSG
FGSVSIISMVAIAMNRYRVVV----KGLS-------SEK-LTYKQAILWICL----IWIYVGLWTSAP-F-F
G-WS--SYILEGNFINCSLDS-VSHN--WNSRSYVIGYSIGVYFLPLFFLTYTYYYVAKTVIQQESALR---
---------------------------------------------------KYSRCMS-VDQ----------
-------LKP--RQSKITV-EAKLSMVALITVVMWFVAWTPYIIFIFLGSFT--SGK-----FFTPLLSLLG
AVLAKCASFCDPIVYGVSHPKYR-------------EALRERMLK--------------FYKFFSCG-KCRP
TKEN--------------------------EDHKNQHEL---------------------------------
------------------------------------------------------------------------
------------------------------------------------------------------------
--------------------TTIEKNNSTTEADH--------------------------------------
------------------------------------------------------------------------
------------------------------------------------------------------------
------------------------------------------------------------------------
--------------------------------------------------
>Lpol_Opsin8/1-380 AIT75832.1 opsin 8 [Limulus polyphemus]
------------------------------------------------------------------------
----------------------------MLDII---------------S-------SSSPFWW---------
-------------QFSSNASVV-------DMVPK-DMLHMVHEHW---YRFPSLNPLWFQILGVAMIFLGIL
CICGNGVVIYIFLTTKS-MRTASNVLIVNLAFSDFMMMGT-MMPMMATNCFA-EKWALGPFMCEVYGMLGSL
FGCASIWSMVMITYDRYHIIG----KGFS-------VSP-MTHSKAALMNIF----VWAWSIGWTLAP-F-F
G-WN--RYVPEGNMTSCTFDY-LTKD--THSRSYVVIYATAVYFLPLFITIYCYFFIVRAVADHERSLR---
---------------------------------------------------EQAKKMN-VTS----------
-------LRANGDQQGARA-EIRLAKIAMFNVGLWFVAWTPYLIIAFNGIFS--DGT-----KLTPLATIWG
SVFAKANSVYNPIVYGISHPKYR-------------VALKAKLP------------------WLFCD-T-DN
DENF--------------------------SNESND------------------------------------
------------------------------------------------------------------------
------------------------------------------------------------------------
--------------------TSTLITEKIQLPFKI-------------------------------------
------------------------------------------------------------------------
------------------------------------------------ST----------------------
------------------------------------------------------------------------
--------------------------------------------------
>Lpol_Opsin9/1-434 ANF89423.1 opsin 9 [Limulus polyphemus]
-----------------------------------MTDSTVLTNWT--------------------------
------------------------------------------------DG-GSEEKRETDFVS---------
----------------TGWAHRSPIDQWRELLSP-EYFNIVPDLW---LQFPPPSIEAHQVLGAVYTLIMVP
GVLGNVLLIWIVCSTKA-LRTPSHILVVNLAISDFLMM-T-EIPLFIYNSFC-QKAAFGVWGCQLYGFIGAL
TGTTAIMTIAAMAGERYYSIS----RPLD-------PSRRMTRARATVIVVC----IWIYSFTFSVMP-L-F
R-IN--QYVPEGYLSSCSFDY-LTSD--LKSRVYVLVFFIAAWCVPMVIICLSYFGIIFIVRKKQFIYQ---
---------------------------------------------------NQEQGIN-LER----------
-------FNIQ----KHRKNEIKLSKIVFALISFWMISWTPYAMVALLGISF--NQK-----LLTPTISMVP
ALFCKTASVIDPFLYGLSHPRFK-------------AALKKKVS------------------CLHITNKNTK
RKRSFNI-----------------------------HSF---------------------------------
----------------------------QH-------------ASLESR--ESLDR----------------
---------QLPPINR--------------------------------------------------YRGD--
----------SSETSFQNISLTIIHPQKGRPKRKYSN-----------------------------------
------------------------------------------------------------------------
------------------------------------------------S--------------------FSN
H-----------------------------------------------------------------------
--------------------------------------------------
>Lpol_Opsin10/1-335 ANF89424.1 opsin 10, partial [Limulus polyphemus]
------------------------------------------------------------------------
------------------------------------------------------------------------
-----------------NATVVSALDKWKTILTS-DFLQLVPNHW---LQFDPPSDLSHYILGTVYFVVMVT
GILGNGTIVWLFCTVKA-LRTPSVFLVFNLAVSDLAIC-L-MIPSFVYNSFS-LGPATGIVGCKMYGFIGGL
SGTSAIMTITAMSMERYYSIS----KPLG-------VSGQAN----WTLIVCTIAFIWIYSSVFSFIP-L-F
G-IN--QYVPEGYLNSCSFDY-LSED--LASRRFVLAYCFAAWCLPVSIICFCYLGIGFVVRKHQLYLR---
---------------------------------------------------EQARRMN-VQN----------
-------FASS----KQRKTRVQLAKITFCLISLWTLAWTPYAIVALLGVFS--RKD-----LLLPTVSMGP
ALFCKFASVIDPFVYGLSHPRFK-------------KELKKNF-----------------------------
------------------------------------------------------------------------
-----------------------------H-------------GSL--------------------------
------------------------------------------------------------------------
------------------------------------------------------------------------
------------------------------------------------------------------------
------------------------------------------------------------------------
------------------------------------------------------------------------
--------------------------------------------------
>Lpol_UVopsin1/1-386 AEL29244.1 UVopsin [Limulus polyphemus]
------------------------------MVPENLTFR---------------------------------
-------------------DNQLDFFFQAEPLQ---------------QEIHMN------------------
----------------------------GWNAPK-DM--FINPYW---KQFEAPNPFMHYLLGILYTGLMIV
ACIGNGIVIYVFSMSKT-LRTPANLFVVALAVTDFLMM-L-KTPVFIYNSFH-AGPVYGNIGCIIYGTVGAY
SGLMSAFCNAVISYDRYRVIA----CPFS-------SSK-LTNKKAVAMLLG----IVLYVSPFALLP-A-F
EIWN--RYVPEGYLTSCTADY-FQHD--LNGRSFIFCIWFFAWFIPVIIIFCCYFRIYAAVRDHENQLR---
---------------------------------------------------EQAKKMN-VEN----------
-------LRTNQNQKDTRG-EIRIAKVAFGIIMLFLFSWVPYILVAFIGAFSTKERQ-----LITPLMSMVP
ALTLKASACFDPFIYAINHPKYR-------------LELQKKIP------------------WLCIH---ES
YSDN-------------------------ASTCSN-------------------------------------
------------------------------------------------------------------------
------------------------------------------------------------------------
--------------------KTQLSGDTTPTVNSDG------------------------------------
------------------------------------------------------------------------
------------------------------------------------------------------------
------------------------------------------------------------------------
--------------------------------------------------
>Lpol_UVopsin2/1-468 ANF89422.1 UV opsin 2 [Limulus polyphemus]
------------------------------MLISNMPEFTTSANWT--------------------------
------------------------------------------------P--DSEQSKSRDVGL---------
----------------KNSTYTDPVEQWRELLTP-EFFELVPDFW---LHFPPPSEEAHQTLGVLYTLIMVP
GILGNALIIWLVCSTKT-IRTPSNFLVVNLAISDFCML-A-KMPIFIYNSFC-QKPALGVWACQLYGFLGGI
TGTSAIMTIAAMAFERYYSIS----RPLD-------LSGRMTRARASTIVIC----VWIYAFIFSVLP-L-F
H-VN--RYVPEGYLSSCSFDY-LARD--LTSRLFVLIFFIAAWCVPLVIICVSYCGIILTVRRNQQLFR---
---------------------------------------------------NTVSQIN-SER----------
-------SYIQ----KHRNTEIKLAKISVSLISLWMISWTPYAVVALFGISF--NYQ-----LLTPTTSMVP
ALFCKTASVVDPFLYGLSHPRFK-------------SELKKKII------------------CLYVLNKFAK
QKESFNIP------------------IPSHVSDESSFSL---------------------------------
----------------------------QY-------------PSLKQKLEEPLGH----------------
---------QVSTISR--------------------------------------------------CHQD--
------IFLTDSQSLPPNILYTGIEHQK--HKRFHSV-----------------------------------
------------------------------------------------------------------------
------------------------------------------------SCYLNESCEKP-----LEMGVFSN
H-----------------------------------------------------------------------
--------------------------------------------------
>Lpol_Arthropsin1/1-431 ANF89420.1 arthopsin 1, partial [Limulus polyphemus]
------------------------------MSLCLDAEDF--------------------------------
---------------------------IRAYIG-----------------------SSEEMNV-SQ------
-------------ELRDQSSVF----FQSLNSSS-SVYHGVFGHW---CGYSAITSEIHFVVGSFLLLIGVA
GIAGNGLVILVLTRYRR-LRTPANRLLGNLAVSDLLMS-C-LHPMASFSSFR-HSWQFGKLGCEFYGSMCGL
FGLISITTLSAIALERCLVIAI---KPWY-------SGLHINNSKLCKIVAF----IWLYSSVCVAPP-L-F
G-WG--NYIPEGFLTSCSFDY-LTRT--PVNRAYFVFLYILGFFLPLLVILTSYFIIWKAVFQHEQEMSQI-
---------------------------------HV---------------NRATSRYI-TRR----------
--------RS----------DCKSAEMILCIIGLFLLSWTPYAIVATIGQFW--DTN-----VVTPWVSAIP
SFFAKMSTVYNPIIYGFSHREFC-------------ACTRHLFTRTQTPA-----LRKKIYSRYSQNTPRHE
-KQT------------------------RLSRASGVEKL----NNDVKQQPE--------------------
----------LKNKFRKCYIVMSFLQEGR---------------SMKTV-----------------------
-----------------------------------------------------------------SLNQK--
------------------------------------------------------------------------
------------------------------------------------------------------------
------------------------------------------------------------------------
------------------------------------------------------------------------
--------------------------------------------------
>Lpol_arthropsin2/1-557 ANF89421.1 arthopsin 2 [Limulus polyphemus]
------------------------------MSLCFDAQNF--------------------------------
---------------------------VRTYIG-----------------------DTKVLNV-SV------
-------------KSLDQSSDF----LQHLN-SS-SVYHRVFNHW---CSYSAISTSAHYFVGILLILVGIA
GIGGNGLVVLVFTRYRR-LRTPANRLIVNLAVSDLMMS-F-LHFMASYSSFR-KSWQFGKIGCEFYGSLCGL
FGLVSIVTLSAIALERCLVIAI---KPWY-------CGYPITKRKLGRVVAF----IWLYCFVCVTPP-F-L
G-WG--SYVPEGFLTSCSFDY-LTRT--PTNRSYFFFLFILGFILPLSVIATSYCVIWKTVVQHEREMSQA-
---------------------------------SI---------------SSISPRFM-TRK----------
--------RS----------DFKSAIMILCVIGLFLLSWSPYAAIATIGQFC--NSS-----YITPWVSAMP
ALFAKMSTMYNPIIYGISHRRFC-------------SCIRLLFMKTQIPP-----PKKKIYMRFSKGLPRRD
NRQT------------------------FLSTACGDYRV----RGDVSLQP---------------------
-----------TNKGRKCYVMMSLGREGK---------------STNTVF---------AEPQAEHC---EK
LTCDLCLLEATAHKYQRNMWVRK---LLSDSSIYSRSKANVN-------------NDLSLP--ECLIKQKYR
YEACFCWYDHKNSSICYNTTCSCSCEFRLEASPSSAKKEH--------------------------------
-------------------------------------------------------------YIKRPSG----
----------------GSL---------PARCASC---------------------------------YYCD
RKIIHYY-----------------------------------------------------------------
--------------------------------------------------
>Lpol_COpsin1/1-243 ANF89425.1 c-opsin 1, partial [Limulus polyphemus]
------------------------------------------------------------------------
------------------------------------------------------------------------
------------------------------------------------------------------------
------------------------------------------------------------------------
-----IGTLTAISTERYIIMS----RPYG-------SSK-MSPRRSIFIVIC----TWLYSLSLCLPP-F-F
G-WS--RYVLEPPGISCSVDW-MTET--KNNKSYIIYLFIAGFFLPVFVMVFCYSQIIRMVQKVPKVTDKR-
------------------------------------------------------------------------
-------------SHAVKA-QQRLTLMVAAMVTCALTAWTPYAVVSLIVALG---YSQ----LIGPLSAVSP
AIFAKSCVVYNPIVYFFLNPQIQ-------------EATMETFR--------------------------RN
RPDL--------------------------QSALQQ------------------------------------
------------------------------------------------------------------------
---DISLIATNN---------------------------------------------------YTDVTRRSP
V-------------------TNNLLSLRSDRTQSFL------------------------------------
------------------------------------------------------------------------
------------------------------------------------------------------------
------------------------------------------------------------------------
--------------------------------------------------
>Lpol_COpsin2/1-246 ANF89426.1 c-opsin 2, partial [Limulus polyphemus]
------------------------------------------------------------------------
------------------------------------------------------------------------
------------------------------------------------------------------------
------VVISVILRNKQ-LRSSMNLILLNMSVCDMTISVT-GTPLTFVAAVY-RRWIFGDLVCEVYGFAMSV
VGMTQIGTLTAIAVERYIIMS----KPYS-------STR-MTPKRSGLIIAC----TWFYSLGLCLPP-L-F
G-WS--HYVLEPPGIGCSVDW-LSTT--KNNVSYIIYLFTVGFAIPVSVMVFCYSHIIWKVRKAPRRTGK--
------------------------------------------------------------------------
-------------SHAERA-EQRLTLMVATMIISTLTAWTPYAVVSLIMALG---FSH----VLGPLSTVSP
AIFAKSSVVYNPIV----------------------------------------------------------
------------------------------------------------------------------------
------------------------------------------------------------------------
------------------------------------------------------------------------
------------------------------------------------------------------------
------------------------------------------------------------------------
------------------------------------------------------------------------
------------------------------------------------------------------------
--------------------------------------------------
