# Supplementary material for: G protein-coupled receptors as candidates for modulation and activation of the chemical senses in decapod crustaceans
Source: PLoS One. 2021 Jun 4;16(6):e0252066. doi: 10.1371/journal.pone.0252066 (PMC8177520; doi:10.1371/journal.pone.0252066)
Supplement: S6 File — (FA) [file pone.0252066.s015.fa]

>Msex_PGE2R/1-418 QDO79407.1 prostaglandin E2 receptor [Manduca sexta]
-------------------------------------------------MET--------------------
------------------------------------------------------------------------
--------------------------------------LSTLATFATAFDIEN-------------------
------------------------------------------------------------------------
------------------------------------------------------------------------
------------------------------------------------------------------------
----------------------------------TTATLNA-------------------------------
--------------------------------------------TNISTIAP--------------------
--------------------------------------AVSSAPK---------------------------
------------------------------------------------------------------------
-----------------GKVFG--------VVLKVVYAIGIIGNAAAIIALRR-GERRVRN-RKHLLLL-TS
LAANDL-VALVGMMLAMVLAEHVPGVRDTRL----HCAARVVLRVFGVGSVCIAV-TMALERYLALTRPFLY
QKQ-VTYYVIRTALLVSWFWAAI--LTCAPVFG---LGL---------------------YYDEK-------
------------------------------------------------------------------------
---------------------------------------------------QGRCLR----YREAVTTTDFI
Y-AVFYVIFGTLLCVILVYCNLAVIRALYAITAPRAGGAPV----------VRRVSKSSCR-----------
------------------------------------------------------------------------
------------------------------------------------------------------------
------------------------------------------------------------------------
------------------------------------------------------------------------
------------------------------------------------------------------------
------------------------------------------------------------------------
------------------------------------------------------------------------
------------------------------------------------------------------------
------------------------------------------------------------------------
----------------------------------------------------------------QRQRSL--
--------------------NSGTNLHAMH------------------------------------------
------------------------------------------------------------------------
-HNA--------------------------------------------------------------------
------------------------------------------------------------------------
---------------------------------------------ATAE-----------------------
------------------------------------------------------------------------
------------------------------------------------------------------------
-------------------------------EVAFSRLMATLSVLFMICWLPQMVT--SALYLSL---HPSK
WIRLSPLANLSDVLMLL------------------------NYVLDPILYVLMRQRRQLS-------L----
----------------TTLCH---------SIAHCFKRNHKTSTEPMSIKTS--------------------
--------------------------CCPQE-------------------------T---------------
------------------------------------------------------------------------
------------------------------------------------------------------------
------------------------------------------------------------------------
------------------------------------------------------------------------
------------------------------------------------------------------------
-----------------------------------------------LVVSDSSGA----------------
------------------------------------------------------------------------
------------------------------------------------------------------------
EMKPLR----------------PML---------------------HPAATITPATI---------------
------LH-----IHD--------------------------------------------------------
------------------------------------------------------------------------
-------------------------------
>Ssal_PGE2_EP4a/1-472 AIZ07984.1 prostaglandin E2 receptor EP4a [Salmo salar]
------------------------------------------------------------------------
------------------------------------------------------------------------
------------------------------------M-----------------------------------
------------------------------------------------------------------------
------------------------------------------------------------------------
------------------------------------------------------------------------
-------------------------------SGMNNGTM-T-------------------------------
-------------------------------------------------SGP-----REPT-----------
------------------------------------------------------------------------
------------------------------------------------------------------------
------------------------------I-PVIMFIFGVVGNVIAIVVLR--KSRKEQK-ETTFYTLVCG
LAVTDLLGTLLASPVTIATYVQ-----GKWPGGESLCQYSGFILLFFFLVGLSIICAMSIERYLAINHAYFY
NHY-VDQRLAALTLAGIYISNVL--FCALPAMG---LGK-----------------VN--------------
-------K----------------------------------------------------------------
------------------------------------------------QFPGTWCFIDWRTNDSA----HAA
F-SYMYAGVSSFLILATVICNVLVC-----------------------------------------------
------------------------------------------------------------------------
-------------------------------------------------------GALIMMH----------
------------------------KRFIRRTS----------------------------------------
------------------------------------------------------------------------
------------------------------------------------------------------------
------------------------------------------------------------------------
------------------------------------------------------------------------
------------------------------------------------------------------------
---------LGT------------------------------------------------------------
-----------D---------------------------------------------------QGGRIAD--
------------------------------------------------------------------------
------------------------------------------------------------------------
------------------------------------------------------------------------
-------------------------L----------------------------------------------
---------------------------------------------RRRR-----------------------
------------------------------------------------------------------------
-----------------------------------------------------------------------S
FQ------------RLAGA------------EIQMVILLIATSVVVLICSIPLVLRIFVNQLSRV-------
------------------EFDARSTPIEKNPDLHAIRIASVNPILDPWIYILLRKTVLLK---LVEKI----
-------------------------------------------------K-----YLFC----RLGSH---G
R-GSGVSGQFC---------------CGGES---HQNSSIVSLD------------SPSLV-----------
--------------------------------------SREL-----------------------------K
DVIST-------------------SQTFLYLPEGTKGG----------------------LGGFRGTGRE--
-----------------------------------------------GRPILP------AVE----------
---------RSLLQDQQT--------------------------QAGKGMQ---------------------
------------------------------------------------------------------------
----------------------------------KDPKK------GPRISMRSEGTVD--------------
------------------------------------------------------------------------
PSRL-------------------------------NRVQ--LDRKDKTLHV---------------------
------------------------------------------------------------TFT---------
----------DETLNLQE------------------------------------------------------
---------------------------------------------------------------KCI------
-------------------------------
>Dmel_Oct_TyrR_PA/1-601
-----------------------------------------------MPSADQI------------------
---------------------------------------------------------LFVNV----------
---------TTTVAAA-------------------ALTAAAAVSTTKS------------------------
------------------------------------------------------------------------
------------------------------------------------------------------------
---GSGNAAR--------------------------------------------------------------
--------GYTDSDDDAG-M--------GTEAVANIS-----------------------------------
---GSLV-----------------------------------------------------------------
------------------EGL----TTVT---------AALSTAQ--------------ADKDSAGECEGAV
EELHASILGLQLAVP---------------------------------------------------------
--------------------EW-EALLTA-LVLSVIIVLTIIGNILVILSVF--TYKPLRI-VQNFFIV--S
LAVADLTVALLVLPFNVAYSIL-----GRWEFGIHLCKLWLTCDVLCCTSSILNLCAIALDRYWAITDPINY
AQK-RTVGRVLLLISGVWLLSLL--ISSPPL-----IGW-----------------------------NDWP
DE-----F----------------------------------------------------------------
-------------------------------------------------TSATPC-------ELTSQRGYVI
Y-SSLGSFFIPLAIMTIVYIEIFVAT--------RRRLRE-------------RARANK-----LNTIALKS
TEL----------------------EPMANSSPVAASNSGSKSR----------------------------
----LLASWL-----------------------CCGRDR-----------AQF-ATPMI-------------
--------------------QNDQESISSETH-QP---------QDSSKAGP--------------------
------------------H-------------------------GNSDPQQQHVV--VLV------------
----------KKSRRAKTKDSIKHGK----------------------------------TRGGR-KSQ---
----------------------SSSTCEPH----------------------------GEQQLLPAGGDGGS
CQPGG---GHSGGG----------------------------KS----------------------------
---------------------------------DAE------------------------------------
------------------------------------------------------------------------
-----------------------------------------------------------------ISTES--
---------------------GSDPKGCIQVC----------------------VTQA--------------
-DEQTS------------------------------------------------------------------
------------------------------------------------------------------------
--------------------------------------------------------LKLTPPQSS-------
------------------------------TGVAAVS--------VTPL-----------------------
------------------------------------------------------------------------
---------------------------------------QKKTSGVNQFIEEKQ-----------------K
IS---------LS-K----------------ERRAARTLGIIMGVFVICWLPFFLMYVILPFCQT-----C-
--------CPTNKFKNFITWLGYI-----------------NSGLNPVIYTIFNLDYRRA---FKRLL----
----------------------------------------------GL-N----------------------
------------------------------------------------------------------------
------------------------------------------------------------------------
------------------------------------------------------------------------
------------------------------------------------------------------------
------------------------------------------------------------------------
------------------------------------------------------------------------
------------------------------------------------------------------------
------------------------------------------------------------------------
------------------------------------------------------------------------
------------------------------------------------------------------------
------------------------------------------------------------------------
------------------------------------------------------------------------
-------------------------------
>Cbor_TyrR/1-466
------------------------------------------------------------------------
------------------------------------------------------------------------
--------------MA-------------------ILEVNESGAVSTF------------------------
------------------------------------------------------------------------
------------------------------------------------------------------------
------------------------------------------------------------------------
-----------------------------YEADLNVS-----------------------------------
---D--L-----------------------------------------------------------------
------------------EDG----GVVS---------SDVG------------------------------
-------YNLNITMP---------------------------------------------------------
--------------------LW-EIVLTV-ISLSIIIIFIIVGNVLVILSVF--TYRPLRI-VQNFFIV--S
LAVADLTVAVFVLPFNVAYSII-----GKWIFGIHLCEMWLTCDILCCTASILNLCAIALDRYWAITDPINY
AQK-RTLKRVLVMIGLVWAISVI--ICLPPL-----FGW-----------------------------NDWP
ET-----F----------------------------------------------------------------
-------------------------------------------------TSDTPC-------ILTQERGFVI
Y-SSSGSFYFPLFIMTMVYIKIFTAT--------RRRLRE-------------RAKASK-----LNQIP---
-------------------------------------NTG--------------------------------
-------------------------------------------------------KTKM-------------
--------------------VREEDSAVSENG-QN---------GYN-------------------------
--------------------------------------------------DNCRK--NLVQ-----------
-------KKRRKKKKSAKAQATN-------------------------------------------TIT---
----------------------TTTTCGNA----------------------------IT-----TTTFTTA
LSP---------------------------------------------------------------------
------------------------PPINDCSVTDND------------------------------------
------------------------------------------------------------------------
-----------------------------------------------------------------ISNNQ--
---------------------RDE------------------------------------------------
------------------------------------------------------------------------
------------------------------------------------------------------------
-----------------------------------------------------------SSPTEEKR-----
------------------------------GAGVVIT--------VNPK-----------------------
------------------------------------------------------------------------
-----------------------------------------SGSQIHQFIEEKQ-----------------K
IS---------LS-K----------------ERRAARTLGIIMGSFVICWLPFFLMYVIKPFCSS-----CP
--------EPNDKVVNFIVWLGYI-----------------NSSLNPVIYTIFNMDFRRA---FARIL----
----------------------------------------------RC-P----------------------
------------------------------------------------------------------------
------------------------------------------------------------------------
----------------------------NAATI---------------------------------------
------------------------------------------------------------------------
------------------------------------------------------------------------
------------------------------------------------------------------------
------------------------------------------------------------------------
------------------------------------------------------------------------
------------------------------------------------------------------------
------------------------------------------------------------------------
------------------------------------------------------------------------
------------------------------------------------------------------------
-------------------------------
>Csap1851852/1-472
------------------------------------------------------------------------
------------------------------------------------------------------------
--------------MA-------------------ILEVNESGAVSTF------------------------
------------------------------------------------------------------------
------------------------------------------------------------------------
------------------------------------------------------------------------
-----------------------------YEADMNVS-----------------------------------
---D--L-----------------------------------------------------------------
------------------EEG----GVLS---------SDMGY-----------------------------
------SYNLNITMP---------------------------------------------------------
--------------------LW-EIGLTV-VSLSVIIIFIIVGNVLVILSVF--TYRPLRI-VQNFFIV--S
LAVADLTVAVFVLPFNVAYSII-----GKWIFGIHLCEMWLTCDILCCTASILNLCAIALDRYWAITDPINY
AQK-RTLKRVLIMIGLVWAISVI--ICLPPL-----FGW-----------------------------NDWP
ET-----F----------------------------------------------------------------
-------------------------------------------------TPDTPC-------ILTQERGFVI
Y-SSSGSFYCPLLIMTMVYIKIFTAT--------RRRLRE-------------RAKASK-----LNQIP---
-------------------------------------NTG--------------------------------
-------------------------------------------------------KAKM-------------
--------------------PREEDSAISENG-QN---------GYN-------------------------
--------------------------------------------------DNCRK--NLVQ-----------
-------KKRRKKKKAMAVQATNA---------------------------------------IT-TTT---
----------------------TTTTCGST----------------------------MT----ATTTLTTA
LSP---------------------------------------------------------------------
------------------------PHMTESSLTDND------------------------------------
------------------------------------------------------------------------
-----------------------------------------------------------------ISNNQ--
---------------------RDE------------------------------------------------
------------------------------------------------------------------------
------------------------------------------------------------------------
-----------------------------------------------------------SSPTEEKR-----
------------------------------GAGVVIT--------VNPK-----------------------
------------------------------------------------------------------------
-----------------------------------------SGNQIHQFIEEKQ-----------------K
IS---------LS-K----------------ERRAARTLGIIMGSFVICWLPFFLMYVIKPFCTT-----CP
--------EPNDKVVNFIVWLGYI-----------------NSSLNPVIYTIFNMDFRRA---FARIL----
----------------------------------------------RC-P----------------------
------------------------------------------------------------------------
------------------------------------------------------------------------
----------------------------NAAMI---------------------------------------
------------------------------------------------------------------------
------------------------------------------------------------------------
------------------------------------------------------------------------
------------------------------------------------------------------------
------------------------------------------------------------------------
------------------------------------------------------------------------
------------------------------------------------------------------------
------------------------------------------------------------------------
------------------------------------------------------------------------
-------------------------------
>Hame11842701/1-452
------------------------------------------------------------------------
------------------------------------------------------------------------
-------------MMA-------------------YLRLNENETLPVF------------------------
------------------------------------------------------------------------
------------------------------------------------------------------------
------------------------------------------------------------------------
-----------------------------VPADLNVT-----------------------------------
---G--L-----------------------------------------------------------------
------------------EEE----TIVA---------EDVE------------------------------
-------WNLDITMP---------------------------------------------------------
--------------------IW-EVVLTV-VSLSVIIIFTIVGNVLVILSVF--TYRPLRI-VQNFFIV--S
LAVADLTVAVFVLPFNVAYSII-----GKWIFGIHLCEMWLTCDIMCCTASILNLCAIALDRYWAITDPINY
AQK-RTLKRVLIMIGLVWTISVI--ICLPPL-----FGW-----------------------------NDWP
ET-----F----------------------------------------------------------------
-------------------------------------------------TEETPC-------ILTQEKGFVV
Y-SSSGSFYFPLFIMTLVYIKIFTAT--------RRRLRE-------------RAKASR-----LNQIP---
-------------------------------------NTG--------------------------------
-------------------------------------------------------KARV-------------
--------------------TREEDSAVSENG-QN---------GYN-------------------------
--------------------------------------------------DSCKK--KLVQ-----------
-------KKRRKKRK---------------------------------------------------TVT---
----------------------AQTTA---------------------------------------TTTTTS
LVP---------------------------------------------------------------------
------------------------PPIAESSITEND------------------------------------
------------------------------------------------------------------------
-----------------------------------------------------------------IS-NP--
---------------------KED------------------------------------------------
------------------------------------------------------------------------
------------------------------------------------------------------------
-----------------------------------------------------------CSPVEEKK-----
------------------------------SSDVVIK--------VNPK-----------------------
------------------------------------------------------------------------
-----------------------------------------SGSQIHQFIEEKQ-----------------K
IS---------LS-K----------------ERRAARTLGIIMGSFVVCWLPFFLMYVILPFCPT-----CP
--------EPNIKIINFIVWLGYI-----------------NSSLNPVIYTIFNMDFRRA---FARIL----
----------------------------------------------RC-P----------------------
------------------------------------------------------------------------
------------------------------------------------------------------------
----------------------------NAATI---------------------------------------
------------------------------------------------------------------------
------------------------------------------------------------------------
------------------------------------------------------------------------
------------------------------------------------------------------------
------------------------------------------------------------------------
------------------------------------------------------------------------
------------------------------------------------------------------------
------------------------------------------------------------------------
------------------------------------------------------------------------
-------------------------------
>Pcla1848383/1-452
------------------------------------------------------------------------
------------------------------------------------------------------------
--------------MA-------------------ILKLNANETLPVF------------------------
------------------------------------------------------------------------
------------------------------------------------------------------------
------------------------------------------------------------------------
-----------------------------VESDLNIS-----------------------------------
---G--L-----------------------------------------------------------------
------------------EEE----TRYL---------DDDD------------------------------
-------WNFDIEMP---------------------------------------------------------
--------------------IW-EIVMTV-VSLTVIIIFTVVGNVLVILSVF--TYRPLRI-VQNFFIV--S
LAVADLTVAVFVLPFNVAYSII-----GKWIFGMYLCEMWLTCDIMCCTASILNLCAIALDRYWAITDPINY
AQK-RTLKRVLIMITLVWTISVI--ICLPPL-----FGW-----------------------------NDWP
EK-----F----------------------------------------------------------------
-------------------------------------------------TKETPC-------ILTQERGFVI
Y-SSSGSFYCPLLIMTLVYIKIFTAT--------RRRLRE-------------RAKASR-----LNQIP---
-------------------------------------NTG--------------------------------
-------------------------------------------------------KTRV-------------
--------------------PREEDSAVSENG-QN---------GYN-------------------------
--------------------------------------------------DSCKK--KLVQ-----------
-------KKRRKKRK---------------------------------------------------SVT---
----------------------AQTTA---------------------------------------TTTTTS
LIP---------------------------------------------------------------------
------------------------PVIAESSVTEND------------------------------------
------------------------------------------------------------------------
-----------------------------------------------------------------IS-NP--
---------------------RDE------------------------------------------------
------------------------------------------------------------------------
------------------------------------------------------------------------
-----------------------------------------------------------CSPVEEKK-----
-----------------------------GAADVVIK--------VNPK-----------------------
------------------------------------------------------------------------
-----------------------------------------SGSQIYQFIEEKQ-----------------K
IS---------LS-K----------------ERRAARTLGIIMGSFVVCWLPFFLMYVILPFCPS-----CP
--------QPNNKVINFIVWLGYI-----------------NSSLNPVIYTIFNMDFRRA---FARIL----
----------------------------------------------RC-P----------------------
------------------------------------------------------------------------
------------------------------------------------------------------------
----------------------------NAATI---------------------------------------
------------------------------------------------------------------------
------------------------------------------------------------------------
------------------------------------------------------------------------
------------------------------------------------------------------------
------------------------------------------------------------------------
------------------------------------------------------------------------
------------------------------------------------------------------------
------------------------------------------------------------------------
------------------------------------------------------------------------
-------------------------------
>Parg180593/1-458
------------------------------------------------------------------------
------------------------------------------------------------------------
-------MSVDLFKMA-------------------FLKMNESETLPKL------------------------
------------------------------------------------------------------------
------------------------------------------------------------------------
------------------------------------------------------------------------
-----------------------------FESDLNLS-----------------------------------
---G--L-----------------------------------------------------------------
------------------QDE----P-FL---------PKVA------------------------------
-------RN-DV-MP---------------------------------------------------------
--------------------IW-EMVLTV-VSLSIIIIFTIVGNVLVILSVF--TYRPLRI-VQNFFIV--S
LAVADLTVAVFVLPFNVAYSII-----GKWIFGIHLCEMWLTCDIMCCTASILNLCAIALDRYWAITDPINY
AQK-RTLKRVLIMIGLVWAISVV--ICLPPL-----FGW-----------------------------NDWP
ET-----F----------------------------------------------------------------
-------------------------------------------------TEETPC-------ILTEEKGFVI
Y-SSSGSFFCPLFIMTMVYIKIFTAT--------RRRLRE-------------RAKASK-----LNQIS---
-------------------------------------NTG--------------------------------
-------------------------------------------------------KTRV-------------
--------------------TREEDSALSENG-QN---------GYN-------------------------
--------------------------------------------------DSCKK--KLVQ-----------
-------KKRRKKRK---------------------------------------------------TGT---
----------------------TPTTTAE------------------------------------PANTTAS
LAP---------------------------------------------------------------------
------------------------PAIAETSITEND------------------------------------
------------------------------------------------------------------------
-----------------------------------------------------------------IS-NP--
---------------------KDD------------------------------------------------
------------------------------------------------------------------------
------------------------------------------------------------------------
-----------------------------------------------------------SSPMEEKK-----
------------------------------GTDVVIK--------VNPR-----------------------
------------------------------------------------------------------------
-----------------------------------------GGSQIHQFIEEKQ-----------------K
IS---------LS-K----------------ERRAARTLGIIMGSFVVCWLPFFLMYVILPFCPS-----CP
--------KPNDKVTNFIVWLGYI-----------------NSSLNPVIYTIFNMDFRRA---FARIL----
----------------------------------------------RC-S----------------------
------------------------------------------------------------------------
------------------------------------------------------------------------
----------------------------NTAAL---------------------------------------
------------------------------------------------------------------------
------------------------------------------------------------------------
------------------------------------------------------------------------
------------------------------------------------------------------------
------------------------------------------------------------------------
------------------------------------------------------------------------
------------------------------------------------------------------------
------------------------------------------------------------------------
------------------------------------------------------------------------
-------------------------------
>Hame11237307/1-426
------------------------------------------------------------------------
------------------------------------------------------------------------
-------------MMA-------------------YLRLNENETLPVF------------------------
------------------------------------------------------------------------
------------------------------------------------------------------------
------------------------------------------------------------------------
-----------------------------VPADLNVT-----------------------------------
---G--L-----------------------------------------------------------------
------------------EEE----TIVA---------EDVE------------------------------
-------WNLDITMP---------------------------------------------------------
--------------------IW-EVVLTV-VSLSVIIIFTIVGNVLVILSVF--TYRPLRI-VQNFFIV--S
LAVADLTVAVFVLPFNVAYSII-----GKWIFGIHLCEMWLTCDIMCCTASILNLCAIALDRYWAITDPIIY
AQK-RTLKRVLIMIGLVWGLSFA--ISLPPL-----LGW-----------------------------NDWP
DT-----F----------------------------------------------------------------
-------------------------------------------------VEETPC-------ALSEEKGFIL
Y-SSFGSFFCPLVFMSIMYIKIYKAN--------LQRLRK-------------QSNSCN-----GKTVA---
-------------------------------------DTPECDT----------------------------
--VSLWKT----------------------------------------------LKTKL-------------
--------------------TGSRDRSL--------------------------------------------
------------------------------------------------------------------------
------------------------------------------------------------------PFS---
----------------------STGT----------------------------------------------
------------------------------------------------------------------------
------------------------PRQVETSFTDHK------------------------------------
------------------------------------------------------------------------
-----------------------------------------------------------------PT-NQ--
---------------------NSQQ-----------------------------------------------
------------------------------------------------------------------------
------------------------------------------------------------------------
-----------------------------------------------------------DNPQENSV-----
---------------------------------------------SGPK-----------------------
------------------------------------------------------------------------
---------------------------------------HDSTNTFKKFLEDKH-----------------R
IS---------LT-K----------------ERRLARTLAAIMGCFVVCWLPFFLTYVIMPFCPS-----CT
--------KLNERHKNIVTWLGYC-----------------NSTINPVIYTIFNKDFKRS---FISIL----
----------------------------------------------KC-R----------------------
------------------------------------------------------------------------
------------------------------------------------------------------------
----------------------------ITCWRTKV------------------------------------
------------------------------------------------------------------------
------------------------------------------------------------------------
------------------------------------------------------------------------
------------------------------------------------------------------------
------------------------------------------------------------------------
------------------------------------------------------------------------
------------------------------------------------------------------------
------------------------------------------------------------------------
------------------------------------------------------------------------
-------------------------------
>Parg1550757/1-426
------------------------------------------------------------------------
------------------------------------------------------------------------
-------MSVDLFKMA-------------------FLKMNESETLPKL------------------------
------------------------------------------------------------------------
------------------------------------------------------------------------
------------------------------------------------------------------------
-----------------------------FESDLNLS-----------------------------------
---G--L-----------------------------------------------------------------
------------------QDE----P-FL---------PKVA------------------------------
-------RN-DV-MP---------------------------------------------------------
--------------------IW-EMVLTV-VSLSIIIIFTIVGNVLVILSVF--TYRPLRI-VQNFFIV--S
LAVADLTVAVFVLPFNVAYSII-----GKWIFGIHLCEMWLTCDIMCCTASILNLCAIALDRYWAITDPINY
AQK-RTLKRVLIMIGLVWAISLA--ISLPPL-----LGW-----------------------------NDWP
KV-----L----------------------------------------------------------------
-------------------------------------------------TEDTAC-------VLSSQKGFIV
Y-SSVGSFYCPLVFMLVMYVKIFIAN--------KRRLRE-------------RAEAGR-----LKKSA---
-------------------------------------DPK--------------------------------
-------------------------------------------------------NVRI-------------
--------------------TSLLNLAA--------------------------------------------
------------------------------------------------------------------------
---------RKPGRR---------------------------------------------------------
--------------------------------------------------------------------CTRS
LTPGIS------------------------------------------LS----------------------
------------------------PSQPETSVSDSE------------------------------------
------------------------------------------------------------------------
-----------------------------------------------------------------SNRHR--
---------------------ESEAR------------------------------KG--------------
------------------------------------------------------------------------
------------------------------------------------------------------------
----------------------------------------------------------VSSPPVKRK-----
------------------------------SMGLAVK-----------------------------------
------------------------------------------------------------------------
-----------------------------------------------KFIAEKQ-----------------R
IS---------LT-K----------------ERRLIRTLTIIMGSFVVCWLPFFVTYVIIGLCVT-----CP
--------LPSIKAMNAITWLGYF-----------------NSVLNPVIYTIFNKDFQRA---FISIL----
----------------------------------------------RC-R----------------------
------------------------------------------------------------------------
------------------------------------------------------------------------
----------------------------THLHA---------------------------------------
------------------------------------------------------------------------
------------------------------------------------------------------------
------------------------------------------------------------------------
------------------------------------------------------------------------
------------------------------------------------------------------------
------------------------------------------------------------------------
------------------------------------------------------------------------
------------------------------------------------------------------------
------------------------------------------------------------------------
-------------------------------
>Dmel_Octa2R_PA/1-699
-----------------------------------------------MDY----------------------
------------------------------------------------------------------------
--------------------------------------SRLNANINTGN----------------------I
STDDFL---------------A----------VFSTGKPDNA------------------------------
--------------------------------------------------------------------TLNP
PLLSVDGQL---------------------------------------------------------------
--------TLPPGS-----------------GYVNVN-----------------------------------
---DTIF-----------------------------FLN--GSFYNSSLQLA-----A--------------
-------------------------GFYN---------QSSASGA------------------TSGNLTNPN
--HTEVHW----------------------------------------------------------DGRYPS
GYTLTH------------------IVIAS-IIVTILMIIIVVGNMLVIIAIA--TEKSLKN-IQNWFIA--S
LAVADFFLGLIIMPFSLANELM-----GYWIFGSWWCDIHSAMDVLLCTASIMNLCLISLDRYWSITKAVDY
LKS-RTPARAAVMITAVWIMSAL--ICIPPL-----LGW---K-VKMPEGP---------------------
-------L----------------------------------------------------------------
----------------------------------------------------PKC-------ELSEDIGYVL
Y-SALGSFYIPSCIMVFVYIRIYFAA--------KARARR-------------GIKKH--------------
------------------------------------------------------------------------
-----------------------------------------------------PRKTNN-------------
------------------------EQVTSFT-----------------------------------------
------------------------------------------------------------------------
-----------TAKKGTIPMPSSSG-----------------------------------VSALQ-LHQ---
----------------------QRQ--------IATIET---------PPNSAS------------------
-LPMQIPTVTMDLASDIST----------------------SEAG--ELE----------------------
------------------------AVAAQTVLA---------------------------------------
------------------------------------------------------------------------
------------------------------------------------------------------YANP--
---------------------NGAGTNSVT------------------------VVSSGNG-----------
-GPGAS--------------------GVP--PSS-PKE-TLQVSTIATGRVGLNVPVPPSMG-SNSSINVLN
NN------NGT-----------------------------------------VAMDGGATAAGGGN------
-------------------------------------------------------GSAVATPG---------
---GL-QQTGGNELRVSPIAGRCRALSVGVDTDMVSE--------FDPSSS----------------DSGVV
SRCA----------------------------VVKPLKFRLCQPIFGRKS-SNQQRRNEAKAAAKNQ-QSSG
VASKNQQQQQQQQ--------------QQQVVKSELEPAIPKTPKPRDPEKEKR-----------------R
IA---------RK-K----------------EKRATLILGLIMGSFIACWLPFFFLYILVPACSS----HC-
--------NIPESAFAVAFWLGYM-----------------NSALNPAIYTIFNKDFRRA---FRRIL----
----------------------------------------------FK------------------------
------------------------------------------------------------------------
------------------------------------------------------------------------
------------------------------------------------------------------------
------------------------------------------------------------------------
------------------------------------------------------------------------
------------------------------------------------------------------------
------------------------------------------------------------------------
------------------------------------------------------------------------
------------------------------------------------------------------------
------------------------------------------------------------------------
------------------------------------------------------------------------
------------------------------------------------------------------------
-------------------------------
>Hame1365971/1-586
-----------------------------------------------MD-----------------------
------------------------------------------------------------------------
---------------------------------------GLTVNLTA-------------------------
------------------------------------------------------------------------
------------------------------------------------------------------------
------------------------------------------------------------------------
----------------------------------EVE-----------------------------------
---DSAG-----------------------------FRDY-GEAYDQEVE----------------------
-------------------------GFDS---------NASLA------------------------LVNDT
--FNGTYWVYP-----------------------------------------------------WGNSMYPS
GYSTLE------------------IVIIT-VIITVAMIVVVVGNMLVIIAIA--TEKALKN-ITNWFIA--S
LAVSDFLLGLVIMPFSLANLLM-----GYWMFGDLWCELHAAIDVLLSTASINNICLISLDRYWSITHAVAY
LKK-RTPERAAIMIVAVWLFSGL--VSIPPL-----LGW---KEVRDPE-D---------------------
-------F----------------------------------------------------------------
----------------------------------------------------PRC-------TVSDDLGYVI
Y-SALGSFYIPSCIMIFVYIRIYYAA--------KARARR-------------GVPKKK-----PAA-----
--------------------------------SGAGRQVAGK------------------------------
----------------------------------------------------QPAKKQL-------------
--------SNKPMNNPPN------TTTTSF------------------------------------------
------------------------------------------------------------------------
------------SKPPT-PTPVLSTDDSRNGANERSGLLNKKV----------------LICDVR-VHE---
-------------------------------------EV---------SPSRCA------------------
-TPTDNLE----------------------------------DDT--PLR----------------------
------------------------TVSEQVDAD---------------------------------------
------------------------------------------------------------------------
------------------------------------------------------------------HRNH--
---------------------NTKSENGLY------------------------IGPLGSD-----------
-NPDLT-------------------IGLPT-PAV-P-------------------PTP------------MR
EP------NG-----------------------------------------------------GNM------
-------------------------------------------------------AVNVASPA---------
---GS-LRRG--------------VPAPVMDGDQMSD--------IDPSSS----------------DSGVV
TRCS----------------------------VVKPLKLRFCHPLLGKKL-TKPKR----------------
---------------------------------ELIDMGRVSTPKARDPEKEKR-----------------R
LA---------RK-K----------------EKRATLILGLIMGSFIACWFPFFFMYILGPLCPA-----C-
--------YIPVYAFDLAFWLGYM-----------------NSAFNPVIYTIFNKDFRRA---FRKIL----
----------------------------------------------FK------------------------
------------------------------------------------------------------------
------------------------------------------------------------------------
------------------------------------------------------------------------
------------------------------------------------------------------------
------------------------------------------------------------------------
------------------------------------------------------------------------
------------------------------------------------------------------------
------------------------------------------------------------------------
------------------------------------------------------------------------
------------------------------------------------------------------------
------------------------------------------------------------------------
------------------------------------------------------------------------
-------------------------------
>Parg11266510/1-588
-----------------------------------------------MD-----------------------
------------------------------------------------------------------------
---------------------------------------GLTVNLTT-------------------------
------------------------------------------------------------------------
------------------------------------------------------------------------
------------------------------------------------------------------------
----------------------------------EVE-----------------------------------
---DSAS-----------------------------FLEY-VETYDQELG----------------------
-------------------------RLDA---------NSSLR------------------------ILNDT
--FNRTLWVYP-----------------------------------------------------WGSSMYPS
GYSTLE------------------IVIIT-VIITIAMIVVVVGNMLVIIAIA--TENALKN-ITNWFIA--S
LAVSDFLLGLIIMPFSLANLLM-----GYWMFGDLWCELHAAIDVLLSTASINNICLISLDRYWSITHAVAY
LKK-RTPERAAIMIVAVWLFSGL--VSIPPL-----LGW---KEVRAPE-E---------------------
-------F----------------------------------------------------------------
----------------------------------------------------PKC-------TVSDDLGYVI
Y-SALGSFYIPSCIMIFVYIRIYYAA--------KARARR-------------GVPKKK-----PVA-----
--------------------------------SGGTRQVVAK------------------------------
-----------------------------------------------------PAKKQTP------------
--------SNKTMSNSPN-----ATTTTSF------------------------------------------
------------------------------------------------------------------------
------------SKPPAQQNPARSSDDSRNGANERTGLLNKKV----------------LICDVR-VHE---
-------------------------------------EV---------PPSRCA------------------
-TPVEIPE----------------------------------EET--PLR----------------------
------------------------TVSEQVDAD---------------------------------------
------------------------------------------------------------------------
------------------------------------------------------------------HRNH--
---------------------NTKSENGLY------------------------LGPLGSD-----------
-NPDLT-------------------IGLPT-PSA-P-------------------PTP------------MR
EP------NG-----------------------------------------------------GNM------
-------------------------------------------------------AVTVASPA---------
---GS-LRRG--------------VPAPPMDGDQMSD--------IDPSSS----------------DSGVV
TRCS----------------------------VVKPLKLRFCHPLLGKKL-TKPKR----------------
---------------------------------ELIDMGRVSTPKARDPEKEKR-----------------R
LA---------RK-K----------------EKRATLILGLIMGSFIACWFPFFFMYILGPLCPA-----C-
--------YIPVYAFDLAFWLGYM-----------------NSAFNPVIYTIFNKDFRRA---FRKIL----
----------------------------------------------FK------------------------
------------------------------------------------------------------------
------------------------------------------------------------------------
------------------------------------------------------------------------
------------------------------------------------------------------------
------------------------------------------------------------------------
------------------------------------------------------------------------
------------------------------------------------------------------------
------------------------------------------------------------------------
------------------------------------------------------------------------
------------------------------------------------------------------------
------------------------------------------------------------------------
------------------------------------------------------------------------
-------------------------------
>Pcla11757938/1-581
-----------------------------------------------MD-----------------------
------------------------------------------------------------------------
---------------------------------------GLTVNLTA-------------------------
------------------------------------------------------------------------
------------------------------------------------------------------------
------------------------------------------------------------------------
----------------------------------EVE-----------------------------------
---DSSG-----------------------------FLEY-GGIYDQGLE----------------------
-------------------------VFDT---------NGSLA------------------------LTNDT
--NNGTYWVYP-----------------------------------------------------WGGSMYPS
GYSTLE------------------IVVIT-VIITVAMIVVVVGNMLVIIAIA--TEKALKN-ITNWFIA--S
LAVSDFLLGLVIMPFSLANLLM-----GYWMFGDLWCELHAAIDVLLSTASINNICLISLDRYWSITHAVAY
LKK-RTPERAAIMIVAVWLFSGL--VSIPPL-----LGW---KEVRAPE-E---------------------
-------F----------------------------------------------------------------
----------------------------------------------------PKC-------TVSDDLGYVI
Y-SALGSFYIPSCIMIFVYIRIYYAA--------KARARR-------------GVPKKK-----PTP-----
--------------------------------SGATRQPMNK------------------------------
-----------------------------------------------------PAKKHH-------------
--------SNKMPGNPPN------TSTTSF------------------------------------------
------------------------------------------------------------------------
------------SKPPT-PTPALTADDSRNGSNERTGLLNKKV----------------LICDVR-VHE---
-------------------------------------EM---------PSSRCV------------------
-TPTENPE-----------------------------------DT--PLR----------------------
------------------------TVSEQVDAD---------------------------------------
------------------------------------------------------------------------
------------------------------------------------------------------HRNH--
---------------------NTKSENGLY------------------------IGPLGSD-----------
-NPDLT-------------------IGLPTVPTVPP-------------------PTP------------MR
ET------N---------------------------------------------------------------
--------------------------------------------------------VTLASPA---------
---GS-LRRG--------------VPPSGMDGDQMSD--------IDPSSS----------------DSGVV
TRCS----------------------------VVKPLKLRFCHPLLGKKL-TKPKR----------------
---------------------------------ELIDMGRVSTPKARDPEKEKR-----------------R
LA---------RK-K----------------EKRATLILGLIMGSFIACWFPFFFMYILGPLCPA-----C-
--------YIPGYAFDLAFWLGYM-----------------NSAFNPVIYTIFNKDFRRA---FRKIL----
----------------------------------------------FK------------------------
------------------------------------------------------------------------
------------------------------------------------------------------------
------------------------------------------------------------------------
------------------------------------------------------------------------
------------------------------------------------------------------------
------------------------------------------------------------------------
------------------------------------------------------------------------
------------------------------------------------------------------------
------------------------------------------------------------------------
------------------------------------------------------------------------
------------------------------------------------------------------------
------------------------------------------------------------------------
-------------------------------
>Cbor_5HTR1A/1-562
------------------------------------------------------------------------
--------------------------------MEVGSGAGHGGGGT-----EGSGNPILQDPSKEA-PP---
------ATTLWGAALP-----PTPPPT-------TTTTTTTTTTTTT-------------------------
---------------------T----------PQPINKPIFP------------------------------
------------------------------------------------------------------------
--LNFTLRT---------------------------------------------------------------
--------TLGSFLRTR--------------PNLTAF-----------------------------------
---EPLS---------------------------GIPLDNEDIPGSLGMLGP-----SS-------------
-------------------DL----ILAS---------GNDSFVN----------------MDYTFSLGGLN
ESYFNGSSIL------------------------QG---------------------------NDSAVGPLM
DTAA--------------------MVVTS-VILGVMILTTVIGNVFVIAAIL--LERNLQQ-VANFLIV--S
LAVADLMVACLVMPLGAVYEIS-----KEWILGPELCDMWTSSDVLCCTASILHLVAIALDRYWAVTQ-VDY
IHS-RNGTRIGLMILMVWLTAVV--VSIAPL-----FGW---KD------------------------PDFL
VR-----V----------------------------------------------------------------
-------------------------------------------------NEHRKC-------LVSQDLAYQI
F-ATMATFYVPLTAILILYWKIFQTA--------RKRIHK-------------SK-----------------
--------------------------------FGAKKENKIK------------------------------
-----------------------------------------------------KKKGKALKVGGGGGGRGEG
------------------------------------------------------------------------
------------------------------------------------------------------------
------------------ALSTP-------------------------------------------------
------------------------PPPQPP-------------------------------------LPSTG
IRPNGVTDHQ--------------------------------------------------------------
---------------------------QTTAFTTVA------------------------------------
------------------------------------------------------------------------
-----------------------------------------------------------------SGASP--
---------------------DKSSNNG--------------------------------------------
---------------------------ALSVCSHISEV----------------------------------
------------------------------------------------------------------------
------------------------------------------------------------------------
---------------------------------SRQE--------MLPK-----------------------
---------------------------------------------------EAPKK----------------
--------------------------------------------------TKKE-----------------T
LE---------AK-R----------------EKKAAKTLAIITGAFVICWLPFFVTALLMPICP-----GC-
--------YFSDVMFSIFLWLGYF-----------------NSTLNPIIYTIFSPEFREA---FKRIL----
----------------------------------------------FG-R----------------------
--------------------------K-NQR-------------------------Y---------------
------------------------------------------------------------------------
--------------------------------RPGK------------------------------------
------------------------------------------------------------------------
------------------------------------------------------------------------
--------------TR--------------------------------------------------------
------------------------------------------------------------------------
------------------------------------------------------------------------
------------------------------------------------------------------------
------------------------------------------------------------------------
------------------------------------------------------------------------
------------------------------------------------------------------------
-------------------------------
>Parg11194163/1-557
-----------------------------------------------MGRENTTSDD----------WNYTL
-------------------PN----------LLEYLDGLREGGGA-------SPSNPILQDPSKATDTP---
------ATTLLGGVASALTSSPTTPPT------------------TT-------------------------
---------------------T----------PAPINKPIFP------------------------------
------------------------------------------------------------------------
--LNFSLRT---------------------------------------------------------------
--------TVESLFK----------------ANTTLL-----------------------------------
---EPMTSG------------------------SATILDLEPSMATLGVLSP-----VS-------------
------------------PDL----FVSS---------SNDSLVA----------------LDDTFWLVG-N
ES-TNGSIVL-------------------------G---------------------------NSTSDGPLV
KTVG--------------------MVITS-VILGIMILTTVIGNVFVIAAIL--LERNLQQ-VANFLIV--S
LAVADLMVACLVMPLGAVYEIS-----KEWILGPELCDMWTSSDVLCCTASILHLVAIALDRYWAVTQ-VDY
IHS-RNGTRIGVMILLVWLTAVV--VSIAPL-----FGW---KD------------------------PDFL
VR-----V----------------------------------------------------------------
-------------------------------------------------NEHKKC-------LVSQDLAYQV
F-ATMATFYVPLTAILILYWKIFQAA--------RKRIHK-------------SK-----------------
--------------------------------FGGKKEAKQKG-----------------------------
-------------------------------------NN-----------TKPKVRAKGHRGGGGGGG----
------------------------------------------------------------------------
------------------------------------------------------------------------
------------------------------------------------------------------------
-----------------------------------------------------------------------D
TKPNGVTEH---------------------------------------------------------------
---------------------------QTTAFTTVN------------------------------------
------------------------------------------------------------------------
-----------------------------------------------------------------SG-SP--
---------------------DKSSNNG--------------------------------------------
---------------------------AVSVSSHVSEV----------------------------------
------------------------------------------------------------------------
------------------------------------------------------------------------
---------------------------------SRLE--------MLPK-----------------------
---------------------------------------------------EPPKK----------------
--------------------------------------------------TKKE-----------------T
LE---------AK-R----------------EKKAAKTLAIITGAFVVCWLPFFVTALLMPICP-----GC-
--------YFSDVMFSIFLWLGYF-----------------NSTLNPIIYTIFSPEFREA---FKRIL----
----------------------------------------------FG-R----------------------
--------------------------K-NQR-------------------------Y---------------
------------------------------------------------------------------------
--------------------------------RPGK------------------------------------
------------------------------------------------------------------------
------------------------------------------------------------------------
--------------VR--------------------------------------------------------
------------------------------------------------------------------------
------------------------------------------------------------------------
------------------------------------------------------------------------
------------------------------------------------------------------------
------------------------------------------------------------------------
------------------------------------------------------------------------
-------------------------------
>Pcla11825622/1-579
-----------MSATYISLKHTHTQTHTHTHTHTHTPTKSSQAICT-MGRENTTSDD----------WNYTL
-------------------PN----------LLEYLDGLLD-SGS-------GQGRPILQDPSKTTDTP---
------ATTLWATVGN-------TPP--------------------T-------------------------
---------------------T----------PAPINKPIFP------------------------------
------------------------------------------------------------------------
--LNFTLRT---------------------------------------------------------------
--------TMESLLKTP-------------PANVTVM-----------------------------------
---ESLT---------------------------GTVLNAEAGMSTMGMLSP-----SAP------------
------------------PDL----FL-S---------SNDSLVT----------------LDDSFWLGV-N
DS-MNGSRVF-------------------------G---------------------------NDTTEGPLV
DTVG--------------------MVITS-VILGIMILTTVIGNVFVIAAIL--LERNLQQ-VANFLIV--S
LAVADLMVACLVMPLGAVYEIS-----KEWILGPELCDMWTSSDVLCCTASILHLVAIALDRYWAVTQ-VDY
IHS-RNGTRIGIMILMVWLTAVV--VSIAPL-----FGW---KD------------------------PDFL
VR-----V----------------------------------------------------------------
-------------------------------------------------NEQKKC-------LVSQDLAYQV
F-ATMATFYVPLTAILILYWKIFQAA--------RKRIHK-------------SK-----------------
--------------------------------FGGKKEAKQKK-----------------------------
-------------------------------------NS-----------NKPKVRPKAHR----GGA----
------------------------------------------------------------------------
------------------------------------------------------------------------
------------------------------------------------------------------------
-----------------------------------------------------------------------D
TKPNGVTEH---------------------------------------------------------------
---------------------------QTTAFTTIS------------------------------------
------------------------------------------------------------------------
-----------------------------------------------------------------SG-SP--
---------------------DKSSNNG--------------------------------------------
---------------------------AVSVSSHISEV----------------------------------
------------------------------------------------------------------------
------------------------------------------------------------------------
---------------------------------SKLE--------MLPK-----------------------
---------------------------------------------------EHPKK----------------
--------------------------------------------------TKKE-----------------T
LE---------AK-R----------------EKKAAKTLAIITGAFVICWLPFFVTALLMPICP-----AC-
--------YFSDVMFSIFLWLGYF-----------------NSTLNPIIYTIFSPEFREA---FKRIL----
----------------------------------------------FG-R----------------------
--------------------------KSNQR-------------------------Y---------------
------------------------------------------------------------------------
--------------------------------RPGK------------------------------------
------------------------------------------------------------------------
------------------------------------------------------------------------
--------------VR--------------------------------------------------------
------------------------------------------------------------------------
------------------------------------------------------------------------
------------------------------------------------------------------------
------------------------------------------------------------------------
------------------------------------------------------------------------
------------------------------------------------------------------------
-------------------------------
>Dmel_5HT1A_PB/1-834
-----------------------------------------------MAHETSFNDA----------LDYIY
IANSMNDRAFLIAEPHPEQPNVDGQDQDDAELEELDDMAVTDDGQ-------------LEDTNNNNNSKRYY
SSGKRRADFIGSLALK-------PPPT------------DVNTTTTT-------------------------
---------------------A----------GSPLATAALAA-----------------------------
-------------------------------------------------------------------AAASA
SVAAAAARI---------------------------------------------------------------
--------TAKAAHR----------------ALTTKQ-----------------------------------
---DATS-------------------------------------------SP-----ASS------------
------------------PAL----QLID---------MDNNYTNVAVG------LG-AMLLNDTLLLEG-N
DSSLFGEML--------------------------A---------------------------NRSGQLDLI
NGTGGLNVTTSKVAEDDFTQLL-RMAVTS-VLLGLMILVTIIGNVFVIAAII--LERNLQN-VANYLVA--S
LAVADLFVACLVMPLGAVYEIS-----QGWILGPELCDIWTSCDVLCCTASILHLVAIAVDRYWAVTN-IDY
IHS-RTSNRVFMMIFCVWTAAVI--VSLAPQ-----FGW---KD------------------------PDYL
QR-----I----------------------------------------------------------------
--------------------------------------------------EQQKC-------MVSQDVSYQV
F-ATCCTFYVPLLVILALYWKIYQTA--------RKRIHR-------------RRPRPV-----DAAVNN--
----------------------------NQPDGGAATDTKLHRL----------------------------
-RLRLGR-----------------------------FST-----------AKSKTGSAVGVSGPASGGRALG
LVD-------GNSTNTVNT--VEDTEFSSSNV----------------------------------------
------------------------------------------------------------------------
---------DSKSRAGVEAPSTSGNQIATVSH----------------------------LVALA-KQQ---
----------------------GKSTAKSS-------------------------------------AAVNG
MAPSGRQEDDGQRPEHGEQ----------------------EDRE--ELE-------DQD------------
------------------EQVGPQPTTATSAMTAAG------------------------------------
------------------------------------------------------------------------
-----------------------------------------------------------------TNESE--
---------------------DQCKANGVEV-----------------------LE----------------
-DPQLQQQLEQVQQLQKSVKSGGGGGASTSNATTITSISALSPQT----------PTSQGVGIAAAAAGPMT
AK------TST----------------------------------------LTSCNQSHPLC-G--------
--------------------------------------------------------TANESPSTPEP-----
--------------------------------RSRQP--------TTPQ-----------------------
---------------------------------------------------QQPHQQ-----AHQQQ-----
---------------------------------QQQQQLSSIANPMQKVNKRKE-----------------T
LE---------AK-R----------------ERKAAKTLAIITGAFVVCWLPFFVMALTMPLCA-----AC-
--------QISDSVASLFLWLGYF-----------------NSTLNPVIYTIFSPEFRQA---FKRIL----
----------------------------------------------FG-G----------------------
--------------------------HRPVH-------------------------Y---------------
------------------------------------------------------------------------
--------------------------------RSGK------------------------------------
------------------------------------------------------------------------
------------------------------------------------------------------------
--------------L---------------------------------------------------------
------------------------------------------------------------------------
------------------------------------------------------------------------
------------------------------------------------------------------------
------------------------------------------------------------------------
------------------------------------------------------------------------
------------------------------------------------------------------------
-------------------------------
>Dmel_5HT1B_PA/1-617
------------------------------------------------------------------------
------------------------------------------------------------------------
-------------MLK-------------------TVTTAMAAGDDD-------------------------
---------------------V----------PASILEIELP------------------------------
-----------------------------------------------------------------------A
ILLNESLFI---------------------------------------------------------------
--------ELN--------------------GNLTQL-----------------------------------
---VDTTSN---------------------------------------------------------------
-------------------------------------------------------------LSQIVW----N
RS-INGN----------------------------G---------------------------N-SNTFDLV
DDEQ-------ERAAVEFWLLV-KMIAMA-VVLGLMILVTIIGNVFVIAAII--LERNLQN-VANYLVA--S
LAVADLFVACLVMPLGAVYEIS-----NGWILGPELCDIWTSCDVLCCTASILHLVAIAADRYWTVTN-IDY
NNL-RTPRRVFLMIFCVWFAALI--VSLAPQ-----FGW---KD------------------------PDYM
KR-----I----------------------------------------------------------------
--------------------------------------------------EEQHC-------MVSQDVGYQI
F-ATCCTFYVPLLVILFLYWKIYIIA--------RKRIQR-------------RAQKSF-----NVTLTE--
----------------------------TDC-DSAVRELKKERS----------------------------
-KRRA--------------------------------ER-----------KRLEAGERTPVDGDGTGGQLQR
RTRKRMRICFGRNTNTANV--VAGSE----------------------------------------------
------------------------------------------------------------------------
---------------GAVARSMA---------------------------------------AIA-V-----
-----------------------------------------------------------------------D
FASLAITREETEFSTSNYD----------------------NKSH---------------------------
---------------------------AGTELTTVS------------------------------------
------------------------------------------------------------------------
-----------------------------------------------------------------SD-AD--
---------------------DYRTSNANEI-----------------------I-----------------
---TLSQQVAHATQ-------------HHLIASHLNAI------T----------PLAQ--SIAMGGVGCLT
TT------TPS----------------------------------------EKALSGAGTVA-GA-------
--------------------------------------------------------VAGGSGSG--------
---------------------------------SGEE--------GAGT-----------------------
---------------------------------------------------EGKNA---------GV-----
---------------------------------GLGGVLASIANPHQKLAKRRQ-----------------L
LE---------AK-R----------------ERKAAQTLAIITGAFVICWLPFFVMALTMSLCK-----EC-
--------EIHTAVASLFLWLGYF-----------------NSTLNPVIYTIFNPEFRRA---FKRIL----
----------------------------------------------FG-R----------------------
--------------------------KAAAR-------------------------A---------------
------------------------------------------------------------------------
--------------------------------RSAK------------------------------------
------------------------------------------------------------------------
------------------------------------------------------------------------
--------------I---------------------------------------------------------
------------------------------------------------------------------------
------------------------------------------------------------------------
------------------------------------------------------------------------
------------------------------------------------------------------------
------------------------------------------------------------------------
------------------------------------------------------------------------
-------------------------------
>Cbor_5HTR1B/1-476
------------------------------------------------------------------------
-----------------------------------------MAGE---------------------------
----------------------------------------HAHTITG-------------------------
---------------------T----------HAPSPTPTLE------------------------------
---------------------------------------------------------------------DQT
LITDVTNQT---------------------------------------------------------------
--------HL-IWAN---------------------------------------------------------
-------------------------------------------------DTA-----IKT------------
------------------PDY----VQLG---------GEGALPT-------------------YLELDAGN
WSLEE-DWKVE------------------NWTLVAG---------------------------NWT------
GESG----NVTGGSVIEAPLVV--TAVTA-VVLGVMILTTIVGNVFVIAAIL--LERNLQS-VANYLIL--S
LAVADLLVAALVMPLGAVYEVS-----KEWTLGPELCDMWTASDVLCCTASILHLVAIALDRFWAVTQ-VDY
IHH-RSPRRIGSMIGVIWVVSFL--VSAAPM-----MGW---KD------------------------PDWH
ER-----L----------------------------------------------------------------
--------------------------------------------------RNKMC-------IISQAVGYQI
F-ATITSFYLPLAVILVLYYRVYQAA--------RKRIRR-------------KI-----------------
------------------------------------------------------------------------
------------------------------------------------------------------------
------------------------------------------------------------------------
------------------------------------------------------------------------
---------------GTNA-A-----------------------------------------ALC-R-----
------------------------------------------------------------------------
------------------------------------------------------------------------
---------------------GPVTISETTTFTRMS------------------------------------
------------------------------------------------------------------------
-----------------------------------------------------------------SHPSP--
---------------------EKTSNGS--------------------------------------------
------------------------------------------------------------------------
------------------------------------------------------------------------
--------------------------------------------------------TLNGHPADT-------
-----------------------------------QE--------TPPA-----------------------
------------------------------------------------------------------V-----
---------------------------------VTASAVASQVVPRH---LRRR-----------------E
AE---------SR-K----------------ERKAAKTLAIITGAFVVCWLPFFTLAVLMPLCPE----AC-
--------HFNPYLIATFLWLGYF-----------------NSTLNPIIYTVFSPEFRNA---FKRIL----
----------------------------------------------MG-R----------------------
--------------------------RRSLR-------------------------R---------------
------------------------------------------------------------------------
--------------------------------QSSR------------------------------------
------------------------------------------------------------------------
------------------------------------------------------------------------
--------------FSS-------------------------------------------------------
---------------------------------------------ARLGRS---------------------
------------------------------------------------------------------------
------------------------------------------------------------------------
------------------------------------------------------------------------
------------------------------------------------------------------------
------------------------------------------------------------------------
-------------------------------
>Glat_5HTR1B/1-462
------------------------------------------------------------------------
-----------------------------------------TQGD---------------------------
-------------------------------------VTARGGGASG-------------------------
---------------------G----------REP-------------------------------------
------------------------------------------------------------------------
-LWNWWGEV---------------------------------------------------------------
--------NI-TWEA---------------------------------------------------------
-------------------------------------------------E----------------------
--------------------------------------GDGG-------------------------GTQGN
WSIENGTWNLDVEELG----------GDGNWTPPHG---------------------------NWSVL--GV
NESM----VGGGGAALDPHLLV--TATTA-LVLGVMILATIVGNVFVIAAIL--LERNLQS-VANYLIL--S
LAVADLLVAALVMPLGAVYEVS-----KEWTLGPELCDMWTASDVLCCTASILHLVAIALDRFWAVTQ-VDY
IHH-RSPRRIGTMIGVIWVVSFL--VSAAPM-----MGW---KD------------------------PDWH
ER-----L----------------------------------------------------------------
--------------------------------------------------RNKMC-------IISQAVGYQI
F-ATVTSFYLPLAVILVLYYRVYQAA--------RKRIRR-------------KI-----------------
------------------------------------------------------------------------
------------------------------------------------------------------------
------------------------------------------------------------------------
------------------------------------------------------------------------
---------------GTNA-A-----------------------------------------ALC-R-----
------------------------------------------------------------------------
------------------------------------------------------------------------
---------------------GPVTISETTTFTRMS------------------------------------
------------------------------------------------------------------------
-----------------------------------------------------------------SQPSP--
---------------------EKTSNGS--------------------------------------------
------------------------------------------------------------------------
------------------------------------------------------------------------
--------------------------------------------------------TLNGHPADA-------
-----------------------------------QD--------TAPA-----------------------
------------------------------------------------------------------V-----
---------------------------------VTASAVASQAVPRH---LRRR-----------------E
AE---------SR-K----------------ERKAAKTLAIITGAFVVCWLPFFTLAVLMPLCTR----AC-
--------TFNPYLIATFLWLGYF-----------------NSTLNPIIYTVFSPEFRNA---FKRIL----
----------------------------------------------LG-R----------------------
--------------------------RRSLR-------------------------R---------------
------------------------------------------------------------------------
--------------------------------QSSR------------------------------------
------------------------------------------------------------------------
------------------------------------------------------------------------
--------------FSS-------------------------------------------------------
----------------------------------------------RLARS---------------------
------------------------------------------------------------------------
------------------------------------------------------------------------
------------------------------------------------------------------------
------------------------------------------------------------------------
------------------------------------------------------------------------
-------------------------------
>Pcla1213400/1-492
-----------------------------------------------MRVATA-------------------
-----------------------------------------PAGG---------------------------
--------------------------------------SPHSHTSHM-------------------------
---------------------S----------PWP---PTAP------------------------------
---------------------------------------------------------------------PPE
--VGVGGQA---------------------------------------------------------------
--------SYHQWW--Y--------------EGANDS-----------------------------------
---ENRA-----------------------------LL-----------DEP-----MDS------------
------------------EHA----ALVG---------GNWT-------------------------LAGGN
WTLEGGNWTLL----------------EENWTLVGG---------------------------NWT------
AGSG----AGHEGASLNMQVLF--TALTA-VILGVMILATIVGNVFVIAAIL--LERNLQS-VANYLIL--S
LAVADLLVAALVMPLGAVYEVS-----KEWTLGPELCDMWTASDVLCCTASILHLVAIALDRFWAVTN-VDY
IHQ-RSPRRVGGMIAVIWAVSFL--ISAAPM-----MGW---KD------------------------PDWH
ER-----L----------------------------------------------------------------
--------------------------------------------------RNKTC-------IISQDLGYQI
F-ATITSFYLPLAVILVLYWRVYQAA--------RKRIRR-------------KI-----------------
------------------------------------------------------------------------
------------------------------------------------------------------------
------------------------------------------------------------------------
------------------------------------------------------------------------
---------------GTNAQS-----------------------------------------ALC-R-----
------------------------------------------------------------------------
------------------------------------------------------------------------
---------------------GPVTISETTTFTRMS------------------------------------
------------------------------------------------------------------------
-----------------------------------------------------------------SQPSP--
---------------------EKTSNGS--------------------------------------------
------------------------------------------------------------------------
------------------------------------------------------------------------
--------------------------------------------------------TLNGHPIDG-------
---------------------------------SRED--------STSG-----------------------
------------------------------------------------------------------A-----
---------------------------------AAAGAAASQVVPRH---LRRR-----------------E
FE---------SR-K----------------ERKAAKTLGIITGAFVMCWLPFFILAVLMPICTV----SC-
--------NFNPYLIATFLWLGYF-----------------NSTLNPIIYTVFSPEFRNA---FKRIL----
----------------------------------------------CG-R----------------------
--------------------------KRAFQ-------------------------R---------------
------------------------------------------------------------------------
--------------------------------QSSR------------------------------------
------------------------------------------------------------------------
------------------------------------------------------------------------
--------------FSS-------------------------------------------------------
---------------------------------------------VRFTRS---------------------
------------------------------------------------------------------------
------------------------------------------------------------------------
------------------------------------------------------------------------
------------------------------------------------------------------------
------------------------------------------------------------------------
-------------------------------
>Hame11692809/1-507
-----------------------------------------------MRVATA-------------------
-------------------PAV-----------------TPPAGG---------------------------
--------------------------------------SPHHHTTHM-------------------------
---------------------T----------HWS---PTSS------------------------------
---------------------------------------------------------------------PPG
VVVDVGGPA---------------------------------------------------------------
--------SL-PWWDDW--------------TNTTDE-----------------------------------
---EARA-----------------------------LLD---------VDET-----VDA------------
------------------DDG----TLSG---------GNWT-------------------------LEGGN
WTMIDGNWTMI----------------DGNWTMMDG---------------------------NWTL----V
GGNW----TEEEGATLSMQVMF--TAITA-VILGVMILATIIGNVFVIAAIL--LERNLQS-VANYLIL--S
LAVADLLVAALVMPLGAVYEVS-----KEWTLGPELCDMWTASDVLCCTASILHLVAIALDRFWAVTK-VDY
IHQ-RSPKRVGGMIAVIWSVSFL--ISAAPM-----MGW---KD------------------------PEWH
ER-----L----------------------------------------------------------------
--------------------------------------------------RNKMC-------IISQDVGYQI
F-ATITSFYLPLAVILVLYWRVYQAA--------RKRIRR-------------KI-----------------
------------------------------------------------------------------------
------------------------------------------------------------------------
------------------------------------------------------------------------
------------------------------------------------------------------------
---------------GTNAHS-----------------------------------------ALC-R-----
------------------------------------------------------------------------
------------------------------------------------------------------------
---------------------GPVTISETTTFTRMS------------------------------------
------------------------------------------------------------------------
-----------------------------------------------------------------SQPSP--
---------------------EKTSNGS--------------------------------------------
------------------------------------------------------------------------
------------------------------------------------------------------------
--------------------------------------------------------TLNGHPVDG-------
---------------------------------GRED--------TTTS-----------------------
---------------------------------------------------A------------VVA-----
---------------------------------AVTSAAAAQVVPRH---LRRR-----------------E
VE---------SR-K----------------ERKAAKTLGIITGAFVMCWLPFFILAVLMPLCTV----SC-
--------HFNPYLIATFLWLGYF-----------------NSTLNPIIYTVFSPEFRNA---FKRIL----
----------------------------------------------CG-R----------------------
--------------------------KRPFQ-------------------------R---------------
------------------------------------------------------------------------
--------------------------------QSSR------------------------------------
------------------------------------------------------------------------
------------------------------------------------------------------------
--------------FSS-------------------------------------------------------
---------------------------------------------VRFTRS---------------------
------------------------------------------------------------------------
------------------------------------------------------------------------
------------------------------------------------------------------------
------------------------------------------------------------------------
------------------------------------------------------------------------
-------------------------------
>Cbor_5HTR2B/1-689
------------------------------------------------------------------------
------------------------------------------------------------------------
--------------------------------------MPTLGDLTL-------------------------
------------------------------------------------------------------------
------------------------------------------------------------------------
------------------------------------------------------------------------
---------------PPQ-----------PPTNAR-------------------------------------
------------------------------------------------------------------------
-------------------ELD---VVLN--------LTTLLT-----------------------------
--SPQNATPGNL-------------------TWEEAEGEGGEGGGG-----------------A-GSP--PA
NWWG--------------------------LVALLVVLSTLFGNILLILAIS--WDRRLQN-MTNYFLL--S
LAVTDLMVASLVMPLSIVVLVL-----GHFPFSSELCLLWISLDVLFCTASIMHLCTLSVDRFLSLRYPIKF
GRH-KTRRRVVLKIVLVWFLSLA--ASLPLSL----MYA-----------------------------TAPH
TT-----I----------------------------------------------------------------
--------------------------------------------------VDGVC-------QI-PVSLFQI
I-ASVICFYIPLVIMLVTYALTVRLL--------SQKQSELH---ASGLEPSSASASP---------SP---
------------------------------------RSLRWKKLL---------------------------
----------------------------------------------------CKTTSTL-------------
--------------STSTAVSLTDGEVS-----------EATC-RTETCGPQTKLGRLG-------------
-------------------------------------------------NSPQRRPPPLVRYASHYH-----
-------RAALVRADGCGMRGYSTRELREP----------------------EEQPYPQLATSAP-AYE---
--MSVLPPTARSA---------PSSTATSPLHR---------------RHHHH--------RHDDAQGDQDD
SNG---------------------------------------------------------------------
-----------------------APSCEQNG-----------------------------------------
------------------------------------------------------------------------
-----------D-----------------------------------------------------P-RGGPR
ERCSEECGG-----------GAGEAGAGGQVAVPCSCAPRF-------FLE-DMKA-PDSQC----------
-DEC-----------------------AVPQPSEVAVH--------------------------YIPAPPRR
SR------DIAHPQE------------------------------------------------GR-RWCC--
-----------------------------------------------------------CCPAALTRLT---
--------------------FRHHAREAGA--PLSSPWHEG-----SP-RP----------------AKDMV
TRAALRS----------------GGQVTTL-LQKGCTTDSG-------------------------------
-------------------------------------------GSPRGLWRQQ------------------S
CSASIKFVSS--K-RH-----GRTLRM----EQKATKVLGVVFFTFVLLWAPFFIANVL----IS-----CG
-------AHIGEEMINLVTWLGYA-----------------SSMVNPFFYTFFNKTFRQT---FLKII----
-------------------------------------------------K----------------------
--------------------------CE--------------------------------------------
------------------------------------------------------------------------
------------------------------------------------------------------------
------------------------------------------------------------------------
------------------------------------------------------------------------
------------------------------------------------------------------------
-----------------------------------------------IQTTRKYHL----------------
------------------------------------------------------------------------
------------------------------------------------------------------------
------------------------------------------------------------------------
------------------------------------------------------------------------
------------------------------------------------------------------------
-------------------------------
>Hame11728239/1-723
------------------------------------------------------------------------
------------------------------------------------------------------------
--------------------------------------MTAPGDLG--------------------------
------------------------------------------------------------------------
------------------------------------------------------------------------
------------------------------------------------------------------------
--------------------------------------PI--------------------------------
--TTSPFLH---------------------------------------------------------------
-------------------DYL---YALN--------LSTL-------------------------------
------AYPGNLTYWSG--------DDNTTATWEEEDIGGGRGGGG-----------------PLTTP--AA
NWWG--------------------------LVALLVVLLTLFGNILLILAIS--WDRRLQN-MTNYFLL--S
LAVTDLMVASLVMPLSIVVLIL-----GHFPFSSELCLLWISLDVLFCTASIMHLCTLSVDRFLSLRYPMKF
GRH-KTRRRVVLKIVLVWCLSLA--ASLPLSL----MYA-----------------------------TDPH
ST-----I----------------------------------------------------------------
--------------------------------------------------VDGVC-------QI-PVSLFQI
I-ASVICFYIPLIIMLVTYALTARLL--------SKKQSELQ---GTVLE--SSSASP---------SP---
------------------------------------RSVRWKKLL---------------------------
----------------------------------------------------CKTTSNL-------------
--------------STSTAVSLTDGEIS-----------EGGCSRIESRCEEGKLRRFG-------------
-------------------------------------------------SSPLRR-PPLVRYTSHHY-----
-------RAALARGGGTGVRGYSTRDLKVDGNS----------G-----GGTEDRLFPHLPTS-P-GYE---
--LSVFPQAPCSA---------PTSTTTSPLHI---------------RHRDA-----------DVQ-SQPD
AHPSCTLGEE------------------------------GNKDP--QGH----------------------
---------------------ALNSSCEQNG-----------------------------------------
------------------------------------------------------------------------
-----------D-----------------------------------------------------PRRRG-R
EECGEECEG-------------GD-SSRGHVAVPCSCAPRF-------FLE-DVLASSDSQC----------
-DEC-----------------------SDPRPQEVAPS--------------------------YRNHQHRR
SQ------DSRQRR--------------------------------------------------RGGGCCP-
---------------------------------------------------MEEGGRRWCCPCLLTRLS---
--------------------IRRLTGSQCVELPLSSPWHEG----ASP--------------------PDLV
TRTTLRS----------------GGQVTTL-LHKPSSSESSSVS-------SLP------------------
-------------------------------------------SSSRGLWRQQ------------------S
CSASIKYVSS--K-RH-----GRNIRM----EQKATKVLGVVFFTFVLLWAPFFIANVL----IS-----CG
-------AHIGEEMINLVTWLGYA-----------------SSMVNPFFYTFFNKTFRQT---FLKII----
-------------------------------------------------K----------------------
--------------------------CE--------------------------------------------
------------------------------------------------------------------------
------------------------------------------------------------------------
------------------------------------------------------------------------
------------------------------------------------------------------------
------------------------------------------------------------------------
-----------------------------------------------MTRSRKYHF----------------
------------------------------------------------------------------------
------------------------------------------------------------------------
------------------------------------------------------------------------
------------------------------------------------------------------------
------------------------------------------------------------------------
-------------------------------
>Parg1258161/1-733
------------------------------------------------------------------------
------------------------------------------------------------------------
--------------------------------------MPAFGDFGL-------------------------
------------------------------------------------------------------------
------------------------------------------------------------------------
------------------------------------------------------------------------
---------------ATA-----------TTTTATSSSSF--------------------------------
--SSSSLDH---------------------------------------------------------------
------------------GEFV---HVIS--------LSTL-------------------------------
------GYPGNLSYGRE--------NETSAATWEE--VGG--GGGG-----------------P--PP--AA
NWWG--------------------------LVALLVVLLTLFGNILLILAIS--WDRRLQN-MTNYFLL--S
LAVTDLMVASLVMPLSIVVLIL-----GHFPFSSELCLLWISLDVLFCTASIMHLCTLSVDRFLSLRYPMKF
GRH-KTRRRVVLKIVLVWCLSLA--ASLPLSL----MYA-----------------------------TDPH
ST-----I----------------------------------------------------------------
--------------------------------------------------VDGVC-------QI-PVSLFQI
I-GSVICFYIPLIIMLVTYALTARLL--------SKKQSELQ---STVLE--APSASP---------SP---
------------------------------------RSIRWKKLL---------------------------
----------------------------------------------------CKTTSNL-------------
--------------STSTAVSITDGDIS-----------DSGC-RLDARCEEGKLRRFG-------------
-------------------------------------------------SSPLRR-PPLVRYTSHHY-----
-------RAALLRGGGCGARGYSSRDLKGDG-S----------G-----AGVEDRLFPHLPTS-P-AYE---
--LSVFPQGPCSA---------PTSTTTSPLHR---------------SHHDA-----------DDQHSQLE
TNP-----EERG----------------------------GPKGS--QGH----------------------
---------------------APSPSCEQNG-----------------------------------------
------------------------------------------------------------------------
-----------D-----------------------------------------------------PRRRGAA
EECSEECEG-------------GDNSSSSHVAVPCSCAPRF-------FLE-DIKASSDSQC----------
-EEC-----------------------TDPRPHEMEAP--------------------------YRNHQRRR
SQ------ESRQRQE------------------------------------------------GRGRGCCR-
---------------------------------------------------EEDSG--WCCPCLRTRLT---
--------------------LRRQNGSQGAEVPLSSPWHEG----ASPPRT----------------TPDLV
TRTALRS----------------GGQVTTL-LHKAGSADSSSVG-------ALP------------------
-------------------------------------------SSSRGLWRQR------------------S
CSASIKYVSS--K-RH-----GRNIRM----EQKATKVLGVVFFTFVLLWAPFFIANVL----IS-----CG
-------AHIEGEMINLVTWLGYA-----------------SSMVNPFFYTFFNKTFRQT---FLKIM----
-------------------------------------------------K----------------------
--------------------------CQ--------------------------------------------
------------------------------------------------------------------------
------------------------------------------------------------------------
------------------------------------------------------------------------
------------------------------------------------------------------------
------------------------------------------------------------------------
-----------------------------------------------MRSSRKYHL----------------
------------------------------------------------------------------------
------------------------------------------------------------------------
------------------------------------------------------------------------
------------------------------------------------------------------------
------------------------------------------------------------------------
-------------------------------
>Dmel_5HT2B_PD/1-904
-----------------------------------------------MEED-----------------VY--
------------------------------------------------------------------------
------------------------------------ASLGAYNDSGGD------------------------
---DWSSS----------------------------------------------------------------
----------------------------------------------------------------------EH
LVL------------------------------------WEED-----------------------------
--------------ETQR-----------TTANATSR-----------------------------------
--------H---------------------------------------------------------------
-------------------NQL---HVAR--------WNAT-------------------------------
---------GNA---------------TISATFED-------------------------------VPFDAN
NYWA--------------------------LLALVLVLGTAAGNILVCLAIA--WERRLQN-VTNYFLM--S
LAITDLMVAVLVMPLGILTLVK-----GYFPLGSEHCLTWICLDVLFCTASIMHLCTISVDRYLSLRYPMRF
GRN-KTRRRVTLKIVFVWLLSIA--MSLPLSL----MYS-----------------------------KNHA
SV-----L----------------------------------------------------------------
--------------------------------------------------VNGTC-------QI-PDPVYKL
V-GSIVCFYIPLGVMLLTYCLTVRLL--------ARQRQNL----GGGQQ--TAAATPGWASGWLGQAPA--
----------------------------------LERRCTWRRLLK--------------------------
-------------------------------------------------PGPGNASSVL-------------
--------------HAHSANS-TDTDLSTLDN-HELWLPDSSI-KEPTPTTMTALHQFGAEMLKLSRGLESV
ASSSTTGSPTKSEFSLSNHLQLQY------------------------PSSPQRY--AATHQQSHHHNHQQH
PAGVYHQQASPKGRHGTTVLGLSTTTLGIERESTRNSLASSRMG-----GEQSDGTLSQLSQRLR-AYKKRR
RASSAVPGREKRAGHEDADEDVETPTSTLRRHK---------------RHNSLPK-NALYPRHTTVQESLDD
DDD---EEEESA----------------------------QQKDQ--QTK----------------------
-----------------------SKICHSDTEL---------------------------------------
------------------------------------------------------------------------
-----------D-----------------------------------------------------PPQKA--
----KQCHI------------AGQNHQSDYLQLPSVCTCPY-------F--------GDRPL----------
-QNCVKSAEVKIIS--SAFRVTTTTTAVSSSPSEMELL--------------------------MCSSGNKK
SL------TSSVSA-------------------------------------------------GI-------
-----------------------------------------------------TGGPAGAAPATVGSTL---
--------------------SPHSAHNQGSSLTVQS---DGSGYLAAPGTPCPGRRKLSI-----SKTASVV
TWDSSRHRRRG---------SSFGGVRTSL-LLTPTKTATTSNS-------STPLRRSATLRSHQNM-NYQG
AG-------------------------------ECGGKTRTTTSSPCMLQRQQT------------VRSHHS
RNSSVISRNS--S-RH-----GRIIRL----EQKATKVLGVVFFTFVILWSPFFVLNLLPTVCAE-----CE
-------ERISHWVFDVVTWLGYA-----------------SSMVNPIFYTIFNKVFRQA---FKKVL----
-------------------------------------------------L----------------------
--------------------------CR--------------------------------------------
------------------------------------------------------------------------
------------------------------------------------------------------------
------------------------------------------------------------------------
------------------------------------------------------------------------
------------------------------------------------------------------------
-----------------------------------------------YSSTSAWRPSR--------------
------------------------------------------------------------------------
------------------------------------------------------------------------
------------------------------------------------------------------------
------------------------------------------------------------------------
------------------------------------------------------------------------
-------------------------------
>Dmel_5HT2A_PA/1-868
-----------------------------------------------MEMQ-----------------SYSG
-----------------RGPSTGTSET---------------------------------------------
------ATATAA------------------------VASASASDTAATFTLRHFNC--------------RL
EEADWPGPRQPFID--CEGSHTN---------STSYTPSSLPTSKNLIEGPNNTFQCAR-------------
--------------------------QAIDEAEHNAFYSCDGESPLSENCT----LRLKARLLRWPYEAYEH
IRLAINGALS----------------------------DYASDKLSDSSSCDEGGMVLQCKLGQAHELLLCH
L-QQLEREPLREVGSAEE-----------SFSNDSLLQAFQ-IELGAERDGLWSFLNLSELMEPDHGFLGIM
NVTNTSL-----------------------------------------------------------------
-------------------DMF----LPN--------LTALNTTSTAS------------------------
--TADMATEFAVTK-----------------SFLDYSPHG-------------------------------Y
DFLF--------------------------LFVVFFIFAGGLGNILVCLAVA--LDRKLQN-VTNYFLF--S
LAIADLLVSLFVMPMGAIPAFL-----GYWPLGFTWCNIYVTCDVLACSSSILHMCFISLGRYMGIRNPLGS
RHR-STKRLTGIKIAIVWVMAMM--VSSSITV----LGL-----------------------------VNEK
NI-----M----------------------------------------------------------------
-------------------------------------------------PEPNIC-------VI-NNRAFFV
F-GSLVAFYIPMLMMVTTYALTIPLL--------RKK---------------ARFAAE---------HPE--
--------------------------------SELFRRLGGRFTLR--------------------------
-------------------------------------------------P--QHSQQQL-------------
--------------QMFSSFSGSNNKFLSMG--------DGNR----NFNTEGEMEEGG-------------
APSRRSG------------------------------------------VEPAER--PLMQQ----------
-------RTASSRSMGT-----------------------------------------------V-SFR---
---NVVNGTSGAAGSG------RRTTGT--------------------AHSSFRFSGAGIFRH-------SS
SSP---------------------------------------------------------------------
-----------------------ASSCHSTS-----------------------------------------
------------------------------------------------------------------------
-----------------------------------------------------------------TSRSS--
---------------------SFWRKHGGYPNLMDRLAIHL-------RL----------------------
---------------------------SLVPPS---------------------------------SHPNRR
ASV---RVTISQPQL------------------------------------------------GY-------
-------------------------------------------------------------PTNVG------
-------------------------GNGGRTVGATEVGAGG--------------------------NGSSA
GRTSNSS---------------LGG--TSL-MKIATIQGPILNQ-------SQA----------------AG
GN-------------------------------HMVQKVKPTALKPEEPQRNKVRPFKFAFNR---VA---T
PTLNLRFLNNRSK-RNS--LSANAVAT----EQKATKVLGLVFFTFVLCWSPFFILNIIFAACPE-----C-
--------QVPEHVVNTCLWLGYV-----------------SSTINPIIYTIFNRTFRAA---FIRLL----
-------------------------------------------------K----------------------
--------------------------CN--------------------------------------------
------------------------------------------------------------------------
------------------------------------------------------------------------
------------------------------------------------------------------------
------------------------------------------------------------------------
------------------------------------------------------------------------
------------------------------------------------------------------------
------------------------------------------------------------------------
------------------------------------------------------------------------
------------------------------------------------------------------------
--------------CKR-------------------------------------------------------
------------------------------------------------------------------------
-------------------------------
>Glat_5HT2A/1-688
------------------------------------------TLLP-QEASPGDA-------------HYDA
-----------------LAPHLDANQP---------------------------------------------
------RTVESG----------GYPLTWS----------GDLDDLGA-------------------------
-ECVWPSP------------ESN---------STLLADEQV------------TFQCNDMLDVVSPGAPCWI
TALRDCLRPDRMPAGDALGQNAT---LATDTGATHACVTC-----LRENTTNFWVLR---------FNMSEN
V---FSSMLS-----------------------------YGSELLCSLGSCSSP---------------LC-
-------DGLGALPTVTQ-----------PPANPS-------------------------------------
--PNTSL-----------------------------------------------------------------
-------------------PIL---PVPS--------LPPSTTLPP----L---HIA-HCRLPEVA------
--QASSPTPFNLSHGD---------------PFLNTTASGVVGGGE-----------------GY-----EY
DFSF--------------------------LFLFLFILAGGIGNILVCLAIC--LERRLHN-VTNYFLM--S
LAVADLLVSLVVMPFGAIAGFL-----GYWPFGLVWCNIYVTCDVLACTSSIMHMCTISLGRYLGIRNPLKT
R-S-SSKKTVGVKVVLVWLLAML--VTSMITV----LGI-----------------------------IDTT
NI-----M----------------------------------------------------------------
-------------------------------------------------PADYVC-------TI-NNQTFFI
F-GSLCAFYIPMVIMVISYALTVHLL--------RKK---------------AKFACD---------AP---
------------------------------------------------------------------------
------------------------------------------------------------------------
------------------------------------------------------------------------
------------------------------------------------------------------------
--------AGKARTMG--------------------------------------------------RYR---
---SV-----------------RRKPQP--------------------PPHSFTF-----------------
-TP---------------------------------------------------------------------
-----------------------RPS----------------------------------------------
------------------------------------------------------------------------
------------------------------------------------------------------YRG---
---------------------TYANGHTAHYEF---------------------------------------
------------------------------------------------------------------------
------------------------------------------------------------------------
------------------------------------------------------------------------
------------------------------------------------------------------------
---SN-------------------------------------------------------------------
-----------------------------------IHKCEQATQTPESIAR-ETRNFKLKALRLQLVG---T
TSWHLRFLPSR-K-RDA--LAANAVAN----EQKASKVLGLVFFAFVICWTPFFTLNIYFAACPE-----C-
--------EVSDHLANVCLWLGYV-----------------SSTINPIIYTIFNRTFKAA---FIKIL----
-------------------------------------------------R----------------------
--------------------------CDYNF-------------------------DH--------------
------------------------------------------------------------------------
--------------------------------RHVRSHS------------------------MSDNMTG--
AYG---GPTPSAV-----------------------------------------------------------
------------------------------------------------------------------------
---------ATPCSIRTL------------------------------------------------------
---------------------------------------------STYVKSPSYPHAL-------------A
TPNQE-------------------------------------------------------------------
------------------------------------------------------------------------
------------------------------------------------------------------------
----------EEHEC---------------------------------------------------------
------------------------------------------------------------------------
-------------------------------
>Hame1713524/1-431
------------------------------------------------------------------------
------------------------------------------------------------------------
------------------------------------------------------------------------
------------------------------------------------------------------------
------------------------------------------------------------------------
------------------------------------------------------------------------
------------------------------------------------------------------------
------------------------------------------------------------------------
------------------------------------------------------------------------
------------------------------------------------------------------------
----------------------------------MFILAGGIGNILVCLAIC--LERRLHN-VTNYFLM--S
LAVADLLVSLVVMPFGAIAGFL-----GYWPFGVVWCNIYVSCDVLACTSSIMHMCTISLGRYLGIRNPLKT
R-S-SSKKTVGVKVVLVWLLAML--VTSFITV----LGI-----------------------------FDTT
NI-----M----------------------------------------------------------------
-------------------------------------------------PVDYLC-------TI-NNQAFFI
F-GSLCAFYIPMVIMVVSYALTVHLL--------RKK---------------AKFAGD---------AP---
------------------------------------------------------------------------
------------------------------------------------------------------------
------------------------------------------------------------------------
------------------------------------------------------------------------
--------AGKARTMG--------------------------------------------------RYR---
---SV-----------------RRKPQQ--------------------PPHSFAF-----------------
-TP---------------------------------------------------------------------
-----------------------RTS----------------------------------------------
------------------------------------------------------------------------
------------------------------------------------------------------YRG---
---------------------SYSNGHAGHYEF---------------------------------------
------------------------------------------------------------------------
------------------------------------------------------------------------
------------------------------------------------------------------------
------------------------------------------------------------------------
---SN-------------------------------------------------------------------
-----------------------------------IHKCEQATQTPESIAR-ETRNFKLKALRLQLVG---T
AAWHLRFLPTK-K-RDA--LAANAVAN----EQKASKVLGLVFFAFVICWTPFFILNIYFAACPT-----C-
--------HVSDHLANVCLWLGYV-----------------SSTINPIIYTIFNRTFKAA---FIKIL----
-------------------------------------------------R----------------------
--------------------------CDYNF-------------------------DH--------------
------------------------------------------------------------------------
--------------------------------RHVRSHS------------------------MSDNMPG--
TYG---GPAPSAV-----------------------------------------------------------
------------------------------------------------------------------------
---------ATPCSIRTL------------------------------------------------------
---------------------------------------------STYVKSPSYQHAL-------------T
SP--E-------------------------------------------------------------------
------------------------------------------------------------------------
------------------------------------------------------------------------
----------QEHEC---------------------------------------------------------
------------------------------------------------------------------------
-------------------------------
>Parg11089978/1-555
------------------------------------------------------------------------
------------------------------------------------------------------------
------------------------------------------------------------------------
------------------------------------------------------------------------
------------------------------------------------------------------------
-------MLS-----------------------------YGSELLCSFGSCSSA---------------LC-
-------DTLTISPSPTS-----------SAAQPS-------------------------------------
--SNTSL-----------------------------------------------------------------
-------------------PIL---PVPS--------LPSPSLPSPPSTSL---HVV-QCKLPGLVQ-----
-TQVDGHLPFNLSQGDD-------------LLLLNATA----GGED-----------------DY-----EY
DFSF--------------------------LFLAMFILAGGIGNILVCLAIC--LERRLHN-VTNYFLM--S
LAVADLLVSLVVMPFGAIAGFL-----GYWPFGVVWCNIYVTCDVLACTSSIMHMCTISLGRYLGIRNPLKT
R-S-SSKKTVGVKVVLVWLLAML--VTSIITV----LGI-----------------------------VDTT
NI-----M----------------------------------------------------------------
-------------------------------------------------PADYVC-------TI-NNQTFFI
F-GSLCAFYIPMVIMVVSYALTVHLL--------RRK---------------AKFAGD---------AP---
------------------------------------------------------------------------
------------------------------------------------------------------------
------------------------------------------------------------------------
------------------------------------------------------------------------
--------AGKARTMG--------------------------------------------------RYR---
---SV-----------------RRKAQQQQQQT-----A---------PPHSFTF-----------------
-TP---------------------------------------------------------------------
-----------------------RSS----------------------------------------------
------------------------------------------------------------------------
------------------------------------------------------------------YRGS--
---------------------SYSNGHAAHYHF---------------------------------------
------------------------------------------------------------------------
------------------------------------------------------------------------
------------------------------------------------------------------------
------------------------------------------------------------------------
---SN-------------------------------------------------------------------
-----------------------------------ITKCEQATQTPESIAR-QTRNFKLKALRLQLVG---T
ASWHLRFLPTR-K-RDA--LAANAVAN----EQKASKVLGLVFFAFVICWTPFFILNIYFAACPT-----C-
--------QVSDHLANVCLWLGYV-----------------SSTINPIIYTIFNRTFKAA---FIKIL----
-------------------------------------------------R----------------------
--------------------------CDYNF-------------------------DH--------------
------------------------------------------------------------------------
--------------------------------RHVRSHS------------------------MSDNMPG--
PYG---GAAPSAV-----------------------------------------------------------
------------------------------------------------------------------------
---------ATPCSIRTL------------------------------------------------------
---------------------------------------------STYVKSPSYQHAL-------------T
SPEQE-------------------------------------------------------------------
------------------------------------------------------------------------
------------------------------------------------------------------------
----------QEHQC---------------------------------------------------------
------------------------------------------------------------------------
-------------------------------
>Pcla1923635/1-722
-----------MKSIAALIRDYW----------------LKNKMKG-NETSAHNALTSGAGRFQDEGFSYNS
-----------------SVPRVDDVQS---------------------------------------------
------QMFDSGG-------EDGFP--WSV----VSLAGGNRVD----------------------------
--CAWVGS------------NIN---------AAGVVSSDL------------TFQCNDVLEIVSPNASCWV
TSMKDCMRSGGFMQSDVFNHTSVSPGALEDTRRAHACLSC-----WRDNTSSFWELR---------FNTSEN
F---LTSVLS-----------------------------FGSELLCSFGSCSSA---------------LC-
-------DNLTINPSSPS-----------SSTQPS-------------------------------------
--SNTSL-----------------------------------------------------------------
-------------------PIL---PVPS--------LPPSTTPPPPS-SL---HIV-QCRVPELLQ-----
--QLDPHLSLNLTEDD---------------LFLNATA----GGDG-----------------GY-----DY
DFSF--------------------------LFLAMFILAGGIGNILVCLAIC--LERRLHN-VTNYFLM--S
LAVADLLVSLVVMPFGAIAGFL-----GYWPFGLVGCNIYVTCDVLACTSSIMHMCTISLGRYLGIRNPLKT
R-S-SSKKTVGVKVVLVWLLAML--VTSLITV----LGI-----------------------------IDTT
NI-----M----------------------------------------------------------------
-------------------------------------------------PADYVC-------TI-NNQTFFI
F-GSLCAFYIPMVIMVVSYALTVHLL--------RKK---------------AKFAGD---------AP---
------------------------------------------------------------------------
------------------------------------------------------------------------
------------------------------------------------------------------------
------------------------------------------------------------------------
--------AGKARTMG--------------------------------------------------RYR---
---SV-----------------RRKHQQ--------------------TTHSFAF-----------------
-TP---------------------------------------------------------------------
-----------------------RTS----------------------------------------------
------------------------------------------------------------------------
------------------------------------------------------------------YRG---
---------------------SYSNGHAGHYEF---------------------------------------
------------------------------------------------------------------------
------------------------------------------------------------------------
------------------------------------------------------------------------
------------------------------------------------------------------------
---SN-------------------------------------------------------------------
-----------------------------------IHKCEQATQTPESIAR-ETRNFKLKALRLQLVG---T
AAWHLRFLPTR-K-RDA--LAANAVAN----EQKASKVLGLVFFAFVICWTPFFILNIYFAACPT-----C-
--------HVNDHVANVCLWLGYV-----------------SSTINPIIYTIFNRTFKAA---FIKIL----
-------------------------------------------------K----------------------
--------------------------CDYNF-------------------------DH--------------
------------------------------------------------------------------------
--------------------------------RHVRSHS------------------------MSDNMAG--
PYG---GPTPSAV-----------------------------------------------------------
------------------------------------------------------------------------
---------ATPCSIRTL------------------------------------------------------
---------------------------------------------STYVKSPSYQHAL-------------T
SPEQE-------------------------------------------------------------------
------------------------------------------------------------------------
------------------------------------------------------------------------
----------QEHQC---------------------------------------------------------
------------------------------------------------------------------------
-------------------------------
>Cbor_5HTR7/1-177
------------------------------------------------------------------------
------------------------------------------------------------------------
------------------------------------------------------------------------
------------------------------------------------------------------------
------------------------------------------------------------------------
------------------------------------------------------------------------
------------------------------------------------------------------------
------------------------------------------------------------------------
------------------------------------------------------------------------
------------------------------------------------------------------------
-----------------------------------------------CVAVC--LVRKLRR-PYNYLLV--S
LAVSDLCVALLVMPMALLLELL-----GEWQFGGLACDVWVSFDVLSCTASILNLCMISVDRYLAITKPLEY
GVK-RTPRRMVAYIAFVWLGAAF--ISLPPILI---LGN---E--HGDGS----------------------
------------------------------------------------------------------------
-----------------------------------------------------IC-------EVCNNFWYQI
Y-ATFGSFYIPLTVMVIVYYKIFCAA--------K-------------------------------------
------------------------------------RIVNEE------------------------------
----------------------------------------------------RKAQAHL-------------
------------------------------------------------------------------------
------------------------------------------------------------------------
------------------------------------------------------------------------
------------------------------------------------------------------------
------------------------------------------------------------------------
------------------------------------------------------------------------
------------------------------------------------------------------------
------------------------------------------------------------------------
------------------------------------------------------------------------
------------------------------------------------------------------------
------------------------------------------------------------------------
------------------------------------------------------------------------
------------------------------------------------------------------------
------------------------------------------------------------------------
------------------------------------------------------------------------
------------------------------------------------------------------------
------------------------------------------------------------------------
------------------------------------------------------------------------
------------------------------------------------------------------------
------------------------------------------------------------------------
------------------------------------------------------------------------
------------------------------------------------------------------------
------------------------------------------------------------------------
------------------------------------------------------------------------
------------------------------------------------------------------------
------------------------------------------------------------------------
------------------------------------------------------------------------
------------------------------------------------------------------------
------------------------------------------------------------------------
------------------------------------------------------------------------
-------------------------------
>Csap199368/1-586
------------------------------------------------------------------------
------------------------------------------------------------------------
--------------------------------------MLATTRST--------------------------
-------------------------------------AP---------------------------------
---------------------------------------------------------------------LH-
SLLNTSLSA---------------------------------------------------------------
--------SL------------------------VLQ-----------------------------------
---SSEA-----------------------------THIPALSTYESMVGSG-----S--------------
-------------------------TLPT---------EEAVNLT----------------V-GEASDVTAS
E---KEEAPVL-------------------------------------------------------------
-VSR---------------------VLLV-LVLLLIIIGTVIGNLLVCVAVC--LVRKLRR-PYNYLLV--S
LAVSDLCVALLVMPMALLLELL-----GEWQFGRLACDVWVSFDVLSCTASILNLCMISVDRYLAITKPLEY
GVK-RTPRRMVAYIAFVWLGAAF--ISLPPILI---LGN---E--HGDGS----------------------
------------------------------------------------------------------------
-----------------------------------------------------IC-------EVCNNFWYQI
Y-ATFGSFYIPLTVMVIVYYKIFCAA--------K-------------------------------------
------------------------------------RIVNEE------------------------------
----------------------------------------------------RKAQAHL-------------
------------------------RLVEEAE-----------------------------------------
------------------------------------------------------------------------
----------ADARAASAGLGSYTQ-----------------------------------LRPVS-KYS---
-----------------------------------VVEV---------NNGGVET----------------K
LAA---------------------------------------EPP--TLT----------------------
------------------------NRDETGSLL---------------------------------------
------------------------------------------------------------------------
------------------------------------------------------------------------
---------------------GPDSPHHLE------------------------------------------
--------VP-----------TRLMACGSSLSSA----------------------------------ASVG
SS------SGSR---------------------------------------WSLCETN-----GK-------
-----------------------------------------------------------PHP----------
-----------------------------------------------PPA----------------------
ARTS--------------------NQQS--------------QQQSQQQ---APHAHHNFYNACQSSNNGSG
GGD-----------------------------------HSGSPRKRSQPTKTRL-----------------K
FA---------LA-K----------------ERKASTTLGIIMSAFIVCWLPFFVLALVRPFNTP-----S-
--------PIPSWVSSLFLWLGYA-----------------NSLLNPIIYATLNKDFRKP---FQEIL----
----------------------------------------------CL-R----------------------
--------------------------CASLN-------------------------L---------------
------------------------------------------------------------------------
--------------------------------LMRE-EF------------------------YHS------
QYG---GPDTPT------------------------------------------------------------
------------------------------------------------------------------------
-----------LSAIRT-------------------------------------------------------
---------------------------------------------QP-VHQTNSSEVQ-------------L
NLV---------------------------------------------------------------------
------------------------------------------------------------------------
------------------------------------------------------------------------
----------EPNICIT-------------------------------------------------------
----------------------------------------EEEAHESRI-----------------------
-------------------------------
>Hame11018171/1-594
------------------------------------------------------------------------
------------------------------------------------------------------------
--------------------------------------MLASAGVA--------------------------
-------------------------------------SPT-P------------------------------
--------------------------------------------------------------------SLH-
PLFNISHAA---------------------------------------------------------------
--------KL------------------------ILQ-----------------------------------
---PSEA-----------------------------AHTPAEGAQGPMVGTD-----S--------------
-------------------------ALVT---------VDPVNYT----------------VLGDGGVETGG
-----SALYML-------------------------------------------------------------
-FTT---------------------VLVV-LVLLMIIVGTVVGNLLVCVAVC--LVRKLRR-PYNYLLV--S
LAVSDLCVALLVMPMALLHELL-----GEWQFGQLACDVWVSFDVLSCTASILNLCMISVDRYLAITRPLEY
GVK-RTPRRMVAYIAFVWLGAAF--ISVPPILI---LGN---E--HGDGS----------------------
------------------------------------------------------------------------
-----------------------------------------------------IC-------EVCQNFWYQI
Y-ATFGSFYIPLTVMVIVYYKIFCAA--------K-------------------------------------
------------------------------------RIVDEE------------------------------
----------------------------------------------------RKAQAHL-------------
------------------------RLVEEAE-----------------------------------------
------------------------------------------------------------------------
----------ADARASTAVLGSYTQ-----------------------------------LKPVS-RYS---
-----------------------------------VVEV---------NNGGVET----------------R
LAP---------------------------------------EAP--PLS----------------------
------------------------SKDETGSLL---------------------------------------
------------------------------------------------------------------------
------------------------------------------------------------------------
---------------------GPDSPHHLE------------------------DESVMSAQ----------
CGHKTNSMVP-----------PRLVVCSSSVSSA----------------------------------ASAD
ST------TGSR---------------------------------------WSLCETN-----GK-------
-----------------------------------------------------------AHP----------
-----------------------------------------------PNAN-------------------AG
ARTP--------------------TQ---------------------------PQHGHNCYNACQST-NGSG
T--------------------------------------NGSPRKRSHPPKIKL-----------------K
FA---------LA-K----------------ERKASTTLGIIMSAFVVCWLPFFVLALVRPFKKP-----S-
--------AIPAWISSLFLWLGYA-----------------NSLLNPIIYATLNKDFRKP---FQEIL----
----------------------------------------------CL-R----------------------
--------------------------CASLN-------------------------L---------------
------------------------------------------------------------------------
--------------------------------LMRE-EF------------------------YHS------
QYG---GPDTPT------------------------------------------------------------
------------------------------------------------------------------------
-----------LSAVRT-------------------------------------------------------
---------------------------------------------HTHTNPRNSSEIH-------------L
AIA---------------------------------------------------------------------
------------------------------------------------------------------------
------------------------------------------------------------------------
----------DPREASI-------------------------------------------------------
----------------------------------------SEEAHESKI-----------------------
-------------------------------
>Pcla11904650/1-589
------------------------------------------------------------------------
------------------------------------------------------------------------
--------------------------------------MLASVGVA--------------------------
-------------------------------------RPT-P------------------------------
--------------------------------------------------------------------SLH-
QFLNISHAA---------------------------------------------------------------
--------NL------------------------ILE-----------------------------------
---PSVA-----------------------------AHTPLAGVHGPMVGTD-----S--------------
-------------------------GLVT---------VDPVNIT----------------ELDGGGVKTGE
-----SSLHGL-------------------------------------------------------------
-FTT---------------------ALLV-LVLLMIIVGTVVGNLLVCVAVC--LVRKLRR-PYNYLLV--S
LAVSDLCVALLVMPMALLHELL-----GEWQFGRLACDVWVSFDVLSCTASILNLCMISVDRYLAITRPLEY
GVK-RTPRRMVAYIAFVWLGAAF--ISVPPILI---LGN---E--HGDGS----------------------
------------------------------------------------------------------------
-----------------------------------------------------IC-------EVCQNFWYQI
Y-ATFGSFYIPLTVMVTVYYKIFCAA--------K-------------------------------------
------------------------------------RIVNEE------------------------------
----------------------------------------------------RKAQAHL-------------
------------------------RLVEATE-----------------------------------------
------------------------------------------------------------------------
----------ADARASS---GSYTQ-----------------------------------LKPVS-RYS---
-----------------------------------VVEV---------NNGGVET----------------R
LAP---------------------------------------DAP--TLC----------------------
------------------------SRGETGSLL---------------------------------------
------------------------------------------------------------------------
------------------------------------------------------------------------
---------------------GPESPHHLE------------------------VESVGSPQ----------
SGQKTCAMVP-----------PRLVVCSSSVSSA----------------------------------ASAD
ST------TGSR---------------------------------------WSLCETN-----GK-------
-----------------------------------------------------------AHP----------
-----------------------------------------------PTS----------------------
PRTP--------------------TQQ--------------------------PTHAHNCYNACQST-NGSG
D--------------------------------------PNSPRKRIQPPKTKL-----------------K
FA---------LA-K----------------ERKASTTLGIIMSAFVVCWLPFFVLALVRPFKTP-----S-
--------SIPAWISSLFLWLGYA-----------------NSLLNPIIYATLNKDFRKP---FQEIL----
----------------------------------------------CL-R----------------------
--------------------------CASLN-------------------------L---------------
------------------------------------------------------------------------
--------------------------------LMRE-EF------------------------YHS------
QYG---GPDTPT------------------------------------------------------------
------------------------------------------------------------------------
-----------LSAVRT-------------------------------------------------------
---------------------------------------------HTHTNPRNSSEIH-------------L
TIN---------------------------------------------------------------------
------------------------------------------------------------------------
------------------------------------------------------------------------
----------EPREPSV-------------------------------------------------------
----------------------------------------SEEARESRI-----------------------
-------------------------------
>Parg1960020/1-596
------------------------------------------------------------------------
------------------------------------------------------------------------
--------------------------------------MLASAALT--------------------------
-------------------------------------NPTTP------------------------------
--------------------------------------------------------------------AAD-
HLLNVSQAA---------------------------------------------------------------
--------SL------------------------ILQ-----------------------------------
---PSED-----------------------------ALTLAAGTLEPMVGTG-----S--------------
-------------------------TLVV---------VDPVNVT----------------TVGGGGAETDE
-----GVIQGL-------------------------------------------------------------
-FTT---------------------VLLV-LVLLMIIIGTVVGNLLVCVAVC--LVRKLRR-PYNYLLV--S
LAVSDLCVALLVMPMALLHELL-----GEWQFGRLACDVWVSFDVLSCTASILNLCMISVDRYLAITKPLEY
GVK-RTPRRMVAYIVFVWLGAAF--ISVPPILI---LGN---E--HGDGS----------------------
------------------------------------------------------------------------
-----------------------------------------------------MC-------EVSQNFWYQI
Y-ATFGSFYIPLTVMVIVYYKIFCAA--------K-------------------------------------
------------------------------------RIVDEE------------------------------
----------------------------------------------------RKAQAHL-------------
------------------------RLVEEAE-----------------------------------------
------------------------------------------------------------------------
----------ADARASTAVLGSYTQ-----------------------------------LKPVS-RYS---
-----------------------------------VVEV---------NNGGVET----------------K
LAP---------------------------------------EAP--PLS----------------------
------------------------SKDETGSLL---------------------------------------
------------------------------------------------------------------------
------------------------------------------------------------------------
---------------------GSDSPHHLE------------------------VDCRKSQD----------
LGQKTNPMVP-----------SRLVVCSSSVSSA----------------------------------ASAD
ST------TGSR---------------------------------------WSLCETN-----GK-------
-----------------------------------------------------------AHP----------
-----------------------------------------------PNTN-------------------TT
SRAS--------------------CQH--------------------------SQLAHNCYNACQST-NGSG
D--------------------------------------QSSPRKRSHPPKTKL-----------------K
FA---------LA-K----------------ERKASTTLGIIMSAFVVCWLPFFVLALVRPFKKP-----S-
--------TIPAWISSLFLWLGYA-----------------NSLLNPIIYATLNKDFRKP---FQEIL----
----------------------------------------------CL-R----------------------
--------------------------CASLN-------------------------L---------------
------------------------------------------------------------------------
--------------------------------LMRE-EF------------------------YHS------
QYG---GPDTPT------------------------------------------------------------
------------------------------------------------------------------------
-----------LSAVRT-------------------------------------------------------
---------------------------------------------HPPTNPRNSSEIH-------------L
AIA---------------------------------------------------------------------
------------------------------------------------------------------------
------------------------------------------------------------------------
----------EPREAST-------------------------------------------------------
----------------------------------------SEEAHESRI-----------------------
-------------------------------
>Dmel_5HT7_PA/1-564
-----------------------------------------MALSG-QDWRRHQS-----------------
---------------HRQHRNHR------------------TQGN---------------------------
-----------------------------------HQKLISTATLTLFV----------------------L
FLSSWI---------------A-----------YAAGKATVP------------------------------
--------------------------------------------------------------------APL-
VEGETESAT---------------------------------------------------------------
--------SQ------------------------DFN-----------------------------------
---SSSA-----------------------------FLGAIASASSTGSGSG-----SGSGSG--SG-----
----------S-----GSGSY----GLAS---------MNSSPIA----------------IVSYQGITSSN
LGDSNTTLVPLSD----------------TPLLLEE---------------------------FAAGEFVLP
PLTS---------------------IFVS-IVLLIVILGTVVGNVLVCIAVC--MVRKLRR-PCNYLLV--S
LALSDLCVALLVMPMALLYEVL-----EKWNFGPLLCDIWVSFDVLCCTASILNLCAISVDRYLAITKPLEY
GVK-RTPRRMMLCVGIVWLAAAC--ISLPPLLI---LGN---E--HEDEEG---------------------
-------Q----------------------------------------------------------------
----------------------------------------------------PIC-------TVCQNFAYQI
Y-ATLGSFYIPLSVMLFVYYQIFRAA--------R-------------------------------------
------------------------------------RIVLEE------------------------------
----------------------------------------------------KRAQTHL-------------
------------------------Q-----------------------------------------------
------------------------------------------------------------------------
-----------QALNGT---GSPS------------------------------------------------
------------------------------------------------------------------------
-AP---------------------------------------QAP--PLG----------------------
------------------------------------------------------------------------
------------------------------------------------------------------------
------------------------------------------------------------------------
---------------------------HTE------------------------LASSGN------------
-GQR-----------------------HSSVGNT----------------------------------SLTY
ST------CGG-------------------------------------------LSSG-----GG-------
-----------------------------------------------------------A------------
------------------------------------------------------------------------
--------------------------------------------LAG---------------------HGSG
GGV------------------------------------SGSTGLLGSPHHKKL-----------------R
FQ---------LA-K----------------EKKASTTLGIIMSAFTVCWLPFFILALIRPFET------M-
--------HVPASLSSLFLWLGYA-----------------NSLLNPIIYATLNRDFRKP---FQEIL----
----------------------------------------------YF-R----------------------
--------------------------CSSLN-------------------------T---------------
------------------------------------------------------------------------
--------------------------------MMRE-NY------------------------YQD------
QYG---EPPSQ-------------------------------------------------------------
------------------------------------------------------------------------
------------------------------------------------------------------------
---------------------------------------------------------R-------------V
MLG---------------------------------------------------------------------
------------------------------------------------------------------------
------------------------------------------------------------------------
----------DERHG---------------------------------------------------------
-------------------------------------------ARESFL-----------------------
-------------------------------
>Cbor_D1BR/1-102
------------------------------------------------------------------------
------------------------------------------------------------------------
------------------------------------------------------------------------
------------------------------------------------------------------------
------------------------------------------------------------------------
------------------------------------------------------------------------
--------------------------------MTNIT-----------------------------------
---EE-------------------------------------------------------------------
--------------------------------------QELTDIS---------------------------
------------------------------------------------------------------------
--------------------LA-QKVIIG-IVLSFVIFLSIFGNVLVCLAVY--TDRNLRK-IGNLFVV--S
LAIADLFVACVVMSFALVNDLL-----GYWPFGSDYCDIWIAFDVMCS------------------------
------------------------------------------------------------------------
------------------------------------------------------------------------
------------------------------------------------------------------------
------------------------------------------------------------------------
------------------------------------------------------------------------
------------------------------------------------------------------------
------------------------------------------------------------------------
------------------------------------------------------------------------
------------------------------------------------------------------------
------------------------------------------------------------------------
------------------------------------------------------------------------
------------------------------------------------------------------------
------------------------------------------------------------------------
------------------------------------------------------------------------
------------------------------------------------------------------------
------------------------------------------------------------------------
------------------------------------------------------------------------
------------------------------------------------------------------------
------------------------------------------------------------------------
------------------------------------------------------------------------
------------------------------------------------------------------------
------------------------------------------------------------------------
------------------------------------------------------------------------
------------------------------------------------------------------------
------------------------------------------------------------------------
------------------------------------------------------------------------
------------------------------------------------------------------------
------------------------------------------------------------------------
------------------------------------------------------------------------
------------------------------------------------------------------------
------------------------------------------------------------------------
------------------------------------------------------------------------
------------------------------------------------------------------------
------------------------------------------------------------------------
------------------------------------------------------------------------
------------------------------------------------------------------------
-------------------------------
>Pcla11291255/1-439
------------------------------------------------------------------------
------------------------------------------------------------------------
------------------------------------------------------------------------
------------------------------------------------------------------------
------------------------------------------------------------------------
------------------------------------------------------------------------
-------------------------------MTTNIT-----------------------------------
---AD-------------------------------------------------------------------
--------------------------------------QEPPDIS---------------------------
------------------------------------------------------------------------
--------------------VA-QKVIIG-IVLSFVIFLSIFGNVLVCVAVY--TDRNLRK-IGNLFVV--S
LAIADLFVACVVMTFALVNDLL-----GYWPFGNDYCNIWIAFDVMCSTASIVNLCAISLDRYIHIKDPLRY
GRW-MTKRIVTSSIAAIWVLSAL--VSFLPI----MLGL---HLPESQD--------------------DKH
KA----------------------------------------------------------------------
-------------------------------------------------HEEQQC-------ALELSRIYAV
V-SSFISFFLPCCVMLAIYSRLYLYA--------K-RHVE-------------SIKAL--------------
-----------------------------------VRPVTLG------------------------------
------------------------------------------------------------------------
---------------------------ALEG-----------------------------------------
------------------------------------------------------------------------
----------DTSRP---------------------------------------------------------
------------------------------------------------------------------------
------------------------------------------------------------------------
------------------------------------------------------------------------
------------------------------------------------------------------------
------------------------------------------------------------------------
---------------------KKV------------------------------------------------
------------------------------------------------------------------------
------------------------------------------------------------------------
-----------------------------------------------------------TAP----------
------------------------------------------------------------------------
------------------------------------------------------------------------
-----------------------------------------------------C-----------------H
VS-----------------------------ESKAATTVGIIVGTFLTCWVPFFCVNIAAAFCHG-----C-
---------IPDVVFKTLTWFGYT-----------------NSSFNPIIYSIFNQEFRDA---FRRIL----
----------------------------------------------TS-RCR--------------------
----------------------PCPSCCFQA-------------------------C--CCF----------
------QACCCCGF-DPN----------------------------------GF--SSSPTSCCC-TCCPVE
KS------------------------------RPVRPNS------------------------ASA------
RSS---GPLFM-------------------------------------------------------------
------------------------------------------------------------------------
------------EVPR--HHLN---------GSPSTALTEYTVL----------------------------
---------------------------------------------DASTTPRFSHD----------------
------------------------------------------------------------------------
------------------------------------------------------------------------
------------------------------------------------------------------------
----------RSRASSGERCLIL-------------------------------------------------
---------------------------------------------EQISAI---------------------
-------------------------------
>Hame11361163/1-422
------------------------------------------------------------------------
------------------------------------------------------------------------
------------------------------------------------------------------------
------------------------------------------------------------------------
------------------------------------------------------------------------
------------------------------------------------------------------------
-----------------------------------MS-----------------------------------
---ET-------------------------------------------------------------------
--------------------------------------QE---IS---------------------------
------------------------------------------------------------------------
--------------------VP-QKVVIG-VVLSFVIFLSIFGNVLVCVAVY--TDRNLRK-IGNLFVV--S
LAIADLFVACVVMTFALVNDLL-----GYWPFGERFCSTWIAFDVMCSTASIVNLCAISLDRYIHIKDPLRY
GRW-MTKRIVTCSIAAIWVLSAL--VSFLPI----MLNL---HLPYQKEVTT----------------PDST
K-----------------------------------------------------------------------
---------------------------------------------------KQQC-------ALELSVVYAV
V-SSCISFFLPCCVMLAIYSRLYLYA--------K-RHVE-------------SIKAL--------------
-----------------------------------VRPVTLG------------------------------
------------------------------------------------------------------------
---------------------------ALEG-----------------------------------------
------------------------------------------------------------------------
----------DTSRP---------------------------------------------------------
------------------------------------------------------------------------
------------------------------------------------------------------------
------------------------------------------------------------------------
------------------------------------------------------------------------
------------------------------------------------------------------------
---------------------KKV------------------------------------------------
------------------------------------------------------------------------
------------------------------------------------------------------------
-----------------------------------------------------------AAP----------
------------------------------------------------------------------------
------------------------------------------------------------------------
-----------------------------------------------------C-----------------H
VS-----------------------------ESKAATTVGIIVGTFLTCWVPFFCVNIAAAFCQG-----C-
---------IKDEVFKTLTWFGYT-----------------NSSFNPIIYSIFNQEFRDA---FKRIL----
----------------------------------------------TS-RCR--------------------
----------------------PCPSCCSQT-------------------------C--CCG----------
------DS---SGF-PP----------------------------------------YSPYS-CC-SCCPLE
KS------------------------------RP----R------------------------TSA------
RSS---VPLCV-------------------------------------------------------------
------------------------------------------------------------------------
------------EVPRH-HHQN---------GSSSTALTEYTVL----------------------------
---------------------------------------------DALATPRLSHD----------------
------------------------------------------------------------------------
------------------------------------------------------------------------
------------------------------------------------------------------------
----------RSRASSGERCLIL-------------------------------------------------
---------------------------------------------EQISAI---------------------
-------------------------------
>Parg11287412/1-439
-----------------------------------------------MR-----------------------
--------------------------------------------------------------TVI-------
------------------------------------------------------------------------
------------------------------------------------------------------------
------------------------------------------------------------------------
------------------------------------------------------------------------
--------------ESS--------------AMTNVT-----------------------------------
---DD-------------------------------------------------------------------
--------------------------------------QEPSDIP---------------------------
------------------------------------------------------------------------
--------------------VT-QKVLIG-IVLSSVIFLSIFGNGLVCVAVY--TDRNLRK-IGNLFVV--S
LAIADLFVACVVMTFALVNDLL-----GYWPFGSQFCNIWIACDVMCSTASIVNLCAISLDRYIHIKDPLRY
GRW-MTKRIVTISIAAIWVLSAL--VSFLPI----SLGL---HLPETLK--------------------DTI
VE----------------------------------------------------------------------
-------------------------------------------------PQQEQC-------ALELSEIYAV
V-SSCISFFLPCCVMLYLYARLYLYA--------K-RHVE-------------SIKAL--------------
-----------------------------------VRPVTLG------------------------------
------------------------------------------------------------------------
---------------------------SLEG-----------------------------------------
------------------------------------------------------------------------
----------DTSRP---------------------------------------------------------
------------------------------------------------------------------------
------------------------------------------------------------------------
------------------------------------------------------------------------
------------------------------------------------------------------------
------------------------------------------------------------------------
---------------------KKV------------------------------------------------
------------------------------------------------------------------------
------------------------------------------------------------------------
-----------------------------------------------------------AAP----------
------------------------------------------------------------------------
------------------------------------------------------------------------
-----------------------------------------------------C-----------------H
VS-----------------------------ESKAATTVGIIVGTFLTCWVPFFCVNIAHAFCQG-----C-
---------IPDVVFKTLTWFGYT-----------------NSSFNPIIYSIFNQEFREA---FKRIL----
----------------------------------------------TS-KCR--------------------
----------------------PCSSCCSQA----------------------------CFS----------
------DP---TGF-SP----------------------------------------SPPPCYCC-GCCLLE
KS------------------------------RPRRPTA------------------------TVA------
RSN---VSRCI-------------------------------------------------------------
------------------------------------------------------------------------
------------EVPR--HHQN---------GSSSTALTEYTVL----------------------------
---------------------------------------------DASATPRFSHD----------------
------------------------------------------------------------------------
------------------------------------------------------------------------
------------------------------------------------------------------------
----------RSRASSGERCLIL-------------------------------------------------
---------------------------------------------EQISAI---------------------
-------------------------------
>Dmel_Dop1R1_PB/1-496
------------------------------------------MTNA-MRAIAAIA-----------------
----------------------------------------AGVGSVAATVATSTTSSISSSTTIINTSS---
------ATTIGG------NH---------------TSGSTGFST-NSTL----------------------L
DADHLP---------------L----------QLTTAKVDL-------------------------------
-----------------------------------------------------------------------D
IEIDIQLLTNG---YDG-------------------------------------------------------
-------TTLTSFYNES--------------SWTNAS-----------------------------------
---EMD------------------------------------------------------------------
-------------------------TIVG---------EEPEPLS---------------------------
------------------------------------------------------------------------
--------------------LV-SIVVVG-IFLSVLIFLSVAGNILVCLAIY--TERSLRR-IGNLFLA--S
LAIADLFVASLVMTFAGVNDLL-----GYWIFGAQFCDTWVAFDVMCSTASILNLCAISMDRYIHIKDPLRY
GRW-VTRRVAVITIAAIWLLAAF--VSFVPI----SLGI---HRPDQPLIFE-----------------DNG
K-----------------------------------------------------------------------
--------------------------------------------------KYPTC-------ALDLTPTYAV
V-SSCISFYFPCVVMIGIYCRLYCYA--------Q-KHVK-------------SIKAV--------------
-----------------------------------TRPGEVAE-----------------------------
------------------------------------------------------------------------
----------------------KQRYKSIRR-----------------------------------------
------------------------------------------------------------------------
----------PKNQP---------------------------------------------------------
------------------------------------------------------------------------
------------------------------------------------------------------------
------------------------------------------------------------------------
------------------------------------------------------------------------
------------------------------------------------------------------------
---------------------KKFKVRN--------------------------------------------
------------------------------------------------------------------------
------------------------------------------------------LHTH--------------
-----------------------------------------------------------SSP----------
------------------------------------------------------------------------
------------------------------------------------------------------------
-----------------------------------------------------Y-----------------H
VS-----------------------------DHKAAVTVGVIMGVFLICWVPFFCVNITAAFCKT-----C-
---------IGGQTFKILTWLGYS-----------------NSAFNPIIYSIFNKEFRDA---FKRIL----
----------------------------------------------TM-R----------------------
-----------------------NPWCCAQD-----------------------------------------
-----------VGN-IH-------------------------------------------------------
------------------------------------------------------------------------
------------------------------------------------------------------------
------------------------------------------------------------------------
--------------PR----------------NSDRFITDYAAK----------------------------
---------------------------------------------NVVV-----------------------
------------------------------------------------------------------------
------------------------------------------------------------------------
------------------------------------------------------------------------
-------------MNSGRSSAEL-------------------------------------------------
---------------------------------------------EQVSAI---------------------
-------------------------------
>Cbor_OctBR1/1-589
-----------------------------------------------MMTSVATL-----------------
----------------------------------------------------HA-ANLTLG-N---------
----------------------------G--DEGNEGTLEYMEGLSA-------------------------
---------------------S--------------------------------------------------
------------------------------------------------------------------------
------------------------------------------------------------------------
--------SILPSETYL------------GLQ----------------------------------------
----ST-------------------------------------------QGP-----SVVPHS---------
--------------------F----P----------------------------------------------
----EVEWMVGV--GVR------------------------------------------------------R
AWV--D--------------IL-VLVLKG-LVMLAVIVVSVLGNLLVIVSVA--RYHKLRV-ITNYFVV--S
MALADMLVALMAMMFNASVQLT-----QTWLFGAVMCDLWNSMDVYFSTVSILHLCCISIDRYTAIVQPLDY
PLR-MTGRTVSLMLAVAWLSPVF--ISVLPIF----LGW----------------------YTT----QEHL
DR-----L----------------------------------------------------------------
------------------------------------------------ATTPGLC-------EFKVNVVYAV
V-SSSVSFWIPGIIMLVMYFKIYREA--------DRQEM-M----------VFRSTV---------------
------------------------------------------------------------------------
-------------------------------------------------------AALLL------------
-----------------------NKHL---------------------------------------------
------------------H-----------------------------------------------------
------------------------------------------------------------INGMT-RGS---
----------------------VK---------------------------------------------ITD
DAPS--------------------------------------------------------------------
----------------------GTNAAGGDATKDT----KKPQGPSEDGA----------------------
---------VG-------------------------------------------------------------
----------------RGAPHHNGMPA---------FEATCP----------------------GNYDTH--
---------------------LPP---PSTVVSRV------------------EFPQSDES-----------
-T-----------------------------PTP--------------------------------SPGNTP
TS------R-------------------------------------------RGKTGVKRRFLGVGVR----
-------------------------------------------------------------------KS---
---------------------------------------------STGVGP----------------DGMLN
V--------------------------------------------------TVP------------------
-----------------------------------------------EVKKKQA-----------------S
LH--------KMK-R----------------ERKAAKTLGIIVSVFLLCWMPFFSWYIVSSLCGD----AC-
--------AVPEWLVTFLFWIGYF-----------------NSTLNPIIYAYFNRDFRKA---FRKTLSHYG
LDC-----AVCR----------------------------------RCIP----------------------
-----------------------RIRCCGKG-----------------------------------------
------------------------------------------------------------------------
------------------------------------------------------------------------
------------------------------------------------------------------------
------------------------------------------------------------------------
------------CGREGL------------------------------------------------------
---------------------------------------------ARCVGRGAGQDTP-------------S
SEIQP-------------------------------------------------------------------
------------------------------------------------------------------------
------------------------------------------------------------------------
----------RSALSS------E-------------------------------------------------
---------------------------------------YCHIEMTTIDKVAKLGV---DH-----------
-------------------------------
>Csap1226376/1-587
-----------------------------------------------MMTSVPTL-----------------
----------------------------------------------------HA-ANVTLG-H---------
----------------------------G--AERDQEALDYMDSLTA-------------------------
---------------------S--------------------------------------------------
------------------------------------------------------------------------
------------------------------------------------------------------------
--------SVLPSEFYL------------GPH----------------------------------------
----ST-------------------------------------------LGP-----SGVPHP---------
--------------------Y----P----------------------------------------------
----EVEWVVGV--GVR------------------------------------------------------R
AWL--D--------------IL-VLVLKG-LVMAAVIVVSVLGNLLVIVSVA--RYHKLRV-ITNYFVV--S
MALADMLVALMAMVFNASVQLT-----QTWLFGALMCDLWNSMDVYFSTVSILHLCCISIDRYTAIVQPLDY
PLR-MTVRTVSLMLAVAWLSPFF--ISVLPIF----LGW----------------------YTT----QEQL
DR-----Q----------------------------------------------------------------
------------------------------------------------ATTPGLC-------EFKVNVVYAV
V-SSSVSFWIPGIIMLVMYFKIYREA--------DRQEM-M----------VFRSTV---------------
------------------------------------------------------------------------
-------------------------------------------------------AALLL------------
-----------------------NKHL---------------------------------------------
------------------H-----------------------------------------------------
------------------------------------------------------------INGMT-RNS---
----------------------VK---------------------------------------------ITD
DAQS--------------------------------------------------------------------
----------------------GANAADGDAAKDP----KKAQGPPEGGV----------------------
---------AG-------------------------------------------------------------
----------------KGA-HHNGMPA---------FEAPCS----------------------GSYDAH--
---------------------LPP---PATMVSRV------------------DLPQSDES-----------
-T-----------------------------PTP--------------------------------SPGNTP
TS------K-------------------------------------------RGK-GVKRRFLGVGVR----
-------------------------------------------------------------------KS---
---------------------------------------------STGVGP----------------DGIVN
V--------------------------------------------------TAP------------------
-----------------------------------------------EVKKKQA-----------------S
LH--------KMK-R----------------ERKAAKTLGIIVSVFLLCWLPFFTWYVVSALCGD----AC-
--------VVPEWLVTVLFWIGYF-----------------NSTLNPIIYAYFNRDFRKA---FRKTLSHYG
LDC-----AVCR----------------------------------RCMP----------------------
-----------------------RIRCCGKN-----------------------------------------
------------------------------------------------------------------------
------------------------------------------------------------------------
------------------------------------------------------------------------
------------------------------------------------------------------------
------------CGRKGL------------------------------------------------------
---------------------------------------------ARCVGLGAGHDTP-------------S
SEIQP-------------------------------------------------------------------
------------------------------------------------------------------------
------------------------------------------------------------------------
----------RSALSS------E-------------------------------------------------
---------------------------------------YCHIEMTTIDKVAKLGV---DH-----------
-------------------------------
>HameOctB1R/1-712 AOG12993.1  [Homarus americanus]
-----------------------------------------------MMVSTTLL-----------------
----------------------------------------------------SAVGNLTSGTE---------
----------------------------GVGDGVGDGVGENLDIEGAFG----------------------V
EEIPLTGLAHDYL-------YT--------------------------------------------------
------------------------------------------------------------------------
------------------------------------------------------------------------
--------SLLPQDSFL------------SLQVTSSSPL--------------------------------S
NVSSSS-------------------------------------------SFS-----AVRP-----------
-------------------------S----------------------------------------------
----DEAWAVGVGVGIE------------------------------------------------------P
AWV--G--------------VL-VLVLKG-LVMAAVIVVSVLGNLLVIVSVA--RYHKLRV-ITNYFVV--S
MALADMLVALMAMVFNASVQLT-----NTWLFGPLMCDLWNSMDVYFSTVSILHLCCISIDRYTAIVQPLDY
PLR-MTGNTVSLMLAVAWVSPVF--ISVLPIF----LGW----------------------YTT----QEQL
DL-----L----------------------------------------------------------------
------------------------------------------------ASTPGLC-------DFKVNLAYAL
V-SSSMSFWIPGVIMLVMYFRIYREA--------DRQEM-M----------VFRSTV---------------
------------------------------------------------------------------------
-------------------------------------------------------AALLL------------
-----------------------NKHL---------------------------------------------
------------------H-----------------------------------------------------
------------------------------------------------------------INGMT-RGS---
----------------------VK---------------------------------------------ITD
DAPS--------------------------------------------------------------------
----------------------NDPVNTNPTFRTP----SKPPPPPQQGKKDAAVCPGGGLVCCVHGKSRIP
QQVEKESYYPGESLP------LPQQTGKDVCCSG-------GISCLHTHPKQSPQQVGKDICFAAGVCCAHN
KVSSRQAG--KDVCFTRGVVHSNGLTTT-------AFDDP-----------------------------S--
---------------------SPPLTESSVVASRM------------------DLPNSDDS-----------
-T-----------------------------PTP--------------------------------SPGSTP
KC------R-------------------------------------------RGGLGMKRRFLGVGVR----
-------------------------------------------------------------------KS---
---------------------------------------------SAGMGP----------------DAIMN
V--------------------------------------------------AAS------------------
----------------------------------------------GEVKKKQA-----------------S
LH--------KMK-R----------------ERKAAKTLGIIVSVFLLCWLPFFSWYLVSALCGD----AC-
--------AVPDTLVTILFWIGYF-----------------NSTLNPIIYAYFNRDFRKA---FRKTLAHYG
LDC-----SGCR---------------------------------KKC-S----------------------
-----------------------RLCCCGR------------------------------------------
------------------------------------------------------------------------
------------------------------------------------------------------------
------------------------------------------------------------------------
------------------------------------------------------------------------
-------------GRRRL------------------------------------------------------
---------------------------------------------VRCVGFPGTHDTP-------------S
SEVQP-------------------------------------------------------------------
------------------------------------------------------------------------
------------------------------------------------------------------------
----------RSALSS------E-------------------------------------------------
---------------------------------------YCHIEMTTVDKVARIGVV--DH-----------
-------------------------------
>Pcla1625624/1-607
------------------------------------------------MVSTTLL-----------------
----------------------------------------------------NAGTNLTRD-----------
-------------------------------DGSARGTQTFMGDLSA-------------------------
EADPFIG-IHDFV-------YS--------------------------------------------------
------------------------------------------------------------------------
------------------------------------------------------------------------
--------SLLPPKSFL------------TLQ--TSTQL--------------------------------P
EVDSSS-------------------------------------------SLP-----T--------------
-------------------------P----------------------------------------------
----GEAWVVGV--GVH------------------------------------------------------P
AWV--G--------------VL-VLVIKG-VVMAAVIIASVLGNLLVIVSVA--RYHKLRV-ITNYFVV--S
MALADMLVALMAMVFNASVQLT-----NTWLFGPIMCDLWNSMDVYFSTVSILHLCCISIDRYTAIVQPLDY
PLR-MTGNTVTLMLAVAWVSPVF--ISVLPIF----LGW----------------------YTT----QEQL
EL-----M----------------------------------------------------------------
------------------------------------------------ATTPGLC-------DFKVNLAYAL
V-SSSMSFWIPGIIMLVMYFRIYREA--------DRQEM-M----------VFRSTV---------------
------------------------------------------------------------------------
-------------------------------------------------------AALLL------------
-----------------------NKHL---------------------------------------------
------------------H-----------------------------------------------------
------------------------------------------------------------INGMT-RGS---
----------------------VK---------------------------------------------ITD
DAPS--------------------------------------------------------------------
----------------------GGPL-TGVAGHV------KPPPPPSP------------------------
---------PGAPPP------TP-----------------------GAPPGAAPG-----------------
-------------------IHSNGVSA---------FEPPP---------------------------RS--
---------------------VPEACLDQSVGTRV------------------DLAHSDDS-----------
-T-----------------------------PTP--------------------------------SPGSTP
VA------R-------------------------------------------RGRLEGKRRFMGVGVR----
-------------------------------------------------------------------KS---
---------------------------------------------STGVGP----------------DAIMS
V--------------------------------------------------TTA------------------
----------------------------------------------GEAKKKQA-----------------S
LH--------KMK-R----------------ERKAAKTLGIIVSVFLLCWLPFFTWYLVSALCGQ----AC-
--------AVPNAIVTILFWIGYF-----------------NSTLNPIIYAYFNRDFRKA---FRKTLAHYG
FSC-----VTLR----------------------------------RT-S----------------------
-----------------------R-LCCGR------------------------------------------
------------------------------------------------------------------------
------------------------------------------------------------------------
------------------------------------------------------------------------
------------------------------------------------------------------------
-------------GRRLL------------------------------------------------------
---------------------------------------------QCCAGFTGSHDTP-------------S
SEVPP-------------------------------------------------------------------
------------------------------------------------------------------------
------------------------------------------------------------------------
----------RSAFSS------E-------------------------------------------------
---------------------------------------YCHIEMTTVDKVAKIGAV--DY-----------
-------------------------------
>Parg1505007/1-581
-----------------------------------------------MMASMPLP-----------------
----------------------------------------------------SG-GNLTGDGD---------
----------------------------G---GLAEGVPTVEDVFAA-------------------------
--------THSLL-------FT--------------------------------------------------
------------------------------------------------------------------------
------------------------------------------------------------------------
--------PVLAQDT-T------------TLLGAHSSPV--------------------------------P
E-AAAA-------------------------------------------ALP-----SGGP-----------
-------------------------P----------------------------------------------
----EEAWVVGVSMGVE------------------------------------------------------V
AWV--D--------------VL-VLVLKG-LVMSAVIIASVLGNLLVIVSVA--RYQKLRV-ITNYFVV--S
MALADMLVALMAMVFNASVQLT-----NTWLFGPLMCDLWNSMDVYFSTVSILHLCCISIDRYTAIVQPLDY
PLR-MTGNTVTMMLAVAWVSPVF--ISILPIF----LGW----------------------YTT----QEQL
DL-----M----------------------------------------------------------------
------------------------------------------------ASTPGLC-------DFKVNLAYAL
V-SSSMSFWIPGVIMLVMYFRIYREA--------DRQEM-M----------VFRSTV---------------
------------------------------------------------------------------------
-------------------------------------------------------AALLL------------
-----------------------NKHL---------------------------------------------
------------------H-----------------------------------------------------
------------------------------------------------------------INGMT-RGS---
----------------------LK---------------------------------------------VAD
DSAS--------------------------------------------------------------------
----------------------SAAV--------------RQPAPAADG-----------------------
---------PG-------------------------------------------------------------
-------------------AHTNGITA----------HDP-----------------------------S--
---------------------APETCLDRSLATRL------------------HLPTSDES-----------
-T-----------------------------PTP--------------------------------SPGSTP
TT------R-------------------------------------------RGRTGMKRRFLGVGVR----
-------------------------------------------------------------------KS---
---------------------------------------------STGVGP----------------DAIMG
G--------------------------------------------------TET------------------
----------------------------------------------GEAKKKQA-----------------T
LH--------KMK-R----------------ERKAAKTLGIIVSVFLLCWLPFFTWYLVSALCGP----AC-
--------AAPDALVTILFWIGYF-----------------NSTLNPIIYAYFNRDFRKA---FRKTLTHYG
LDC-----AGCR----------------------------------RC-S----------------------
-----------------------R-PCCGR------------------------------------------
------------------------------------------------------------------------
------------------------------------------------------------------------
------------------------------------------------------------------------
------------------------------------------------------------------------
-------------G-RQL------------------------------------------------------
---------------------------------------------VRCVGLPGGHDTP-------------S
SEIQP-------------------------------------------------------------------
------------------------------------------------------------------------
------------------------------------------------------------------------
----------RSALSS------E-------------------------------------------------
---------------------------------------YCHIEMTTIDKVSKIGV----HH----------
-------------------------------
>Cbor_OctBR3/1-497
-------------------------------------------------MPVPP------------------
-------------------P----------------------------------LLCLSLLVSSC-------
---------------------LALSHVEGA-----------LAPAP--------------------------
------------------------------------------------------------------------
------------------------------------------------------------------------
------------------------------------------------------------------------
------------------------------------------------------------------------
-------------------------------------------------PRP-----S--------------
--------------------A----P------------REA-------------------------------
------------------------------------------------------------------PEAEGE
EWAGAA--------------VG-VIVVKA-TVMASIIVVSVLGNVLVIVSVA--LHRRLHS-PANYLLV--S
LATADMLVALCAMTFNASVELTG----GRWLFGRVMCDLWNSFDVYFSTVSILHLCCISVDRYYAIVRPLEY
PLT-ITRRVLSLMLTHCWLAPVL--ISFLPIL----LGW----------------------YTT----ADHL
RS-----R----------------------------------------------------------------
------------------------------------------------EAHPHVC-------AFVVNVVFAL
V-SSAVSFWVPCTVMVVMYFRIFQEA--------RKQERAL----------LTRAFS-------ANSAAY--
--------------------------------SASFRQQQQQL-----------------------------
-----------------------------------EEQQ-----------QQDAATEVVS------------
-----------------------RQQL---------------------------------------------
----------------------------------------------------------LVALQGTTF-----
-----TPGNCH-------------QEIV--------------------------------MNSLS-------
------------------------------------------------------------------------
------------------------------------------------------------------------
------------------------------------------------------------------------
------------------------------------------------------------------------
-----------------------------------------------------------------PESA---
---------------------NCGDSRGG------------------------SVAKGNGA-----------
-GGTSPGG-----------------------TGG--------------------------------GAGGAG
GG------G----------------------------------------RGRLKRHGSTASWHG-SVRR---
-----------------------------------------------------------HPPCERR-LH---
---------------------------------------------STPLV----------------------
------------------------------------------------------------------------
-----------------------------------------------ATRSSPL-----------------A
A----------GR-R----------------EHKAARTLGLIMGAFVLCWLPFFTWYVSINVCGP----SC-
--------RCPHAVVTALFWIGYF-----------------NSTLNPFIYAYFRADFREG---FHRTL----
-------------------------------------------------K----------------------
-----------------------RLSCC-RA-------------------------R---------------
----------------------------------------------------------QPAG----------
----------------------------VFV-----------------------------------------
------------------------------------------------------------------------
------------------------------------------------------------------------
------------------------------------------------------------------------
------------------------------------------------------------------------
------------------------------------------------------------------------
------------------------------------------------------------------------
------------------------------------------------------------------------
------------------------------------------------------------------------
------------------------------------------------------------------------
-------------------------------
>Csap11172841/1-505
-------------------------------------------------MPVPP------------------
-------------------P----------------------------------LLCLSLLVSSC-------
---------------------LALSHTEGA-----------LAPAP--------------------------
------------------------------------------------------------------------
------------------------------------------------------------------------
------------------------------------------------------------------------
------------------------------------------------------------------------
-------------------------------------------------PRP-----K--------------
--------------------E----P------------RED-------------------------------
------------------------------------------------------------------PEAEGE
EWAGAA--------------VG-VVVVKA-TVMAAIILVSVLGNVLVIVSVA--LHRRLHS-PANYLLV--S
LATADMLVALCAMTFNASVELTG----GRWLFGRLMCDLWNSFDVYFSTVSILHLCCISVDRYYAIVRPLEY
PLT-ITRRVLGLMLTHCWLAPVL--ISFLPIL----LGW----------------------YTT----ADHL
LS-----R----------------------------------------------------------------
------------------------------------------------DAHPHVC-------AFVVNVVFAL
V-SSAVSFWVPCTVMVVMYFRIFQEA--------RKQERAL----------LNRACS-------ANSAAY--
--------------------------------SASFRQQQQQQ-----------------------------
-----------------------------------QQQQQQQQQQEQQQPQQDPPTEVVS------------
-----------------------RQQL---------------------------------------------
----------------------------------------------------------LVALQGTPF-----
-----TPATCH-------------QEIV--------------------------------MNSLT-------
------------------------------------------------------------------------
------------------------------------------------------------------------
------------------------------------------------------------------------
------------------------------------------------------------------------
-----------------------------------------------------------------PEAAN--
---------------------NCGDARGG------------------------SVTKGNGA-----------
-GGNTPAI-----------------------TGG--------------------------------GVGGGG
--------------------------------------------------WRLKRHGSTASWHG-SVRR---
-----------------------------------------------------------HPPCDRR-LH---
---------------------------------------------STPLV----------------------
------------------------------------------------------------------------
-----------------------------------------------GTRSSPM-----------------A
A----------GR-R----------------EHKAARTLGLIMGAFVLCWLPFFTWYVSINVCGP----SC-
--------RCPHAVVTALFWIGYF-----------------NSTLNPFIYAYFRADFREA---FHRTL----
-------------------------------------------------K----------------------
-----------------------RLSCC-RA-------------------------R---------------
----------------------------------------------------------QPSG----------
----------------------------VFV-----------------------------------------
------------------------------------------------------------------------
------------------------------------------------------------------------
------------------------------------------------------------------------
------------------------------------------------------------------------
------------------------------------------------------------------------
------------------------------------------------------------------------
------------------------------------------------------------------------
------------------------------------------------------------------------
------------------------------------------------------------------------
-------------------------------
>Pcla1225469/1-630
-------------------------------------------------MPTPPRP----------------
------------------SP-YRNT-----------------------------LPYLLLLLASC-------
---------------------LLVPPA-GAWHTITAANSTPTTGIPA-------------------------
---------------------T--------------------------------------------------
------------------------------------------------------------------------
------------------------------------------------------------------------
--------SL-MSSTLV------------A-MTTTLAPLH-------------------------------V
PAANST-------------------------------------------RTP-----SITTTAIVT---THI
HVPREPCLP-AKP---VAD-V----PFEEVSVI-----KESREFANT-------------------------
----DYNQTT---------------------LADDSLDKFDANDT------------------YLREEFNVT
GWSRTD--------------VG-LTVLKA-IVMCTIILVSVLGNVLVIVSVA--LHRRLHS-TANYLLV--S
LATADMLVALCAMTFNASVELSG----GRWMFGRVMCDLWNSFDVYFSTVSIMHLCCISVDRYYAIVRPLEY
PLT-ITRRILTIMLAHCWLAPTI--ISFLPIL----LGW----------------------YTT----SDHL
RS-----R----------------------------------------------------------------
------------------------------------------------DAQPHVC-------AFVVNAVFAL
V-SSAVSFWVPCTVMVVMYYRIFQEA--------RKQERAM----------LSRASS-------ANSAAY--
--------------------------------ASSIRRNAAL------------------------------
-------------------------------------HQ-----------QQSTESSTVA------------
-----------------------RQQL---------------------------------------------
----------------------------------------------------------LVALQTTPF-----
-----TPTARH-------------QEFL--------------------------------MKTFN-DTS---
----------------------ST------------------------------------------------
------------------------------------------------------------------------
-----------------------ASVATTSS-----------------------------------------
------------------------------------------------------------------------
-------------------------------------GVPSV----------------------VPSGNS--
---------------------SSRSSSGGGVATNVVA---------------SSVAAGNGA-----------
-S-ASTVS-----------------------KNS--------------------------------GTNGTN
SV------S----------------------------------------GWRSARHGSTASWHG-PSRH---
---------------------------------------------------------NSHVPCNRR-MH---
---------------------------------------------STPLV----------------------
------------------------------------------------------------------------
-----------------------------------------------TGKPGPL-----------------P
V----------GR-R----------------EHKAARTLGLIMGAFVLCWLPFFTWYVSINVCGP----SC-
--------RCPHAVVTALFWIGYF-----------------NSTLNPFIYAYFRSDFRQA---FHRTL----
-------------------------------------------------K----------------------
-----------------------RMSCC-RP-------------------------R---------------
----------------------------------------------------------QPAG----------
----------------------------VFV-----------------------------------------
------------------------------------------------------------------------
------------------------------------------------------------------------
------------------------------------------------------------------------
------------------------------------------------------------------------
------------------------------------------------------------------------
------------------------------------------------------------------------
------------------------------------------------------------------------
------------------------------------------------------------------------
------------------------------------------------------------------------
-------------------------------
>Hame1289318/1-647
--------------------------------------------MT-APQPSPP------------------
-------------------PLHRKTPP------------------------PLLLLLLLLLVSWC-------
---------------------PLLPHT-GAWGA--SAAAATVVSPPA-------------------------
---------------------T--------------------------------------------------
------------------------------------------------------------------------
------------------------------------------------------------------------
--------SLIKSSTPS------------V-VTVTTA-----------------------------------
-TIPNT-------------------------------------------PSP-----A-TTSTTPSTLITVF
DVSCEPC-------------L----PAVDITST-----RESRRLRHEAN-----------------------
---IDENQNNSVHKNPQET-ELSQVTTSLPAVYFDYSTPFFGNET------------------WLGAELEVK
VWSNTE--------------VG-VTVVKA-IVMCTIIVVSVLGNVLVIVSVA--LHRRLHS-TANYLLV--S
LATADMLVALCAMTFNASVELSG----GRWMFGRVMCDLWNSFDVYFSTVSILHLCCISVDRYYAIVRPLEY
PLT-ITRRILAVMLAHCWLAPTL--ISFLPIL----LGW----------------------YTT----ADHL
RS-----R----------------------------------------------------------------
------------------------------------------------DTQPYVC-------AFVVNAVFAL
V-SSAVSFWVPCTVMVVMYFRIFQEA--------RKQERML----------LSRASS-------ANSASY--
--------------------------------SSSVRLSTAP------------------------------
-------------------------------------HQ-----------QRDPAAAAVA------------
-----------------------RQQL---------------------------------------------
----------------------------------------------------------LAALQSTPF-----
-----TPAPRH-------------QEFL--------------------------------MKTFT-DTS---
----------------------ST------------------------------------------------
------------------------------------------------------------------------
-----------------------ASVATASS-----------------------------------------
------------------------------------------------------------------------
-------------------------------------GVPSV----------------------GPSGSS--
---------------------SSRSSSGGGV---VAA---------------NSVVAGNGA-----------
-G-TSSVV-----------------------KSS--------------------------------GTNGSN
SG------SI---------------------------------------GWRNSRHGSTASWHG-PSRH---
---------------------------------------------------------NSHVPCNRR-MH---
---------------------------------------------STPLV----------------------
------------------------------------------------------------------------
-----------------------------------------------TNKAGQL-----------------P
V---------MGR-R----------------EHKAARTLGLIMGAFVLCWLPFFTWYVSINVCGP----SC-
--------RCPHAVVTALFWIGYF-----------------NSTLNPFIYAYFRTDFRDA---FHRTL----
-------------------------------------------------K----------------------
-----------------------RMSCC-RP-------------------------R---------------
----------------------------------------------------------QPAG----------
----------------------------VFV-----------------------------------------
------------------------------------------------------------------------
------------------------------------------------------------------------
------------------------------------------------------------------------
------------------------------------------------------------------------
------------------------------------------------------------------------
------------------------------------------------------------------------
------------------------------------------------------------------------
------------------------------------------------------------------------
------------------------------------------------------------------------
-------------------------------
>HameOctB3R/1-647 AOG12995.1  [Homarus americanus]
--------------------------------------------MT-APQPSPP------------------
-------------------PLHRKTPP------------------------PLLLLLLLLLVSWC-------
---------------------PLLPHT-GAWGA--SAAAATVVSPPA-------------------------
---------------------T--------------------------------------------------
------------------------------------------------------------------------
------------------------------------------------------------------------
--------SLIKSSTPS------------V-VTVTTA-----------------------------------
-TIPNT-------------------------------------------PSP-----A-TTSTTPSTLITVF
DVSCEPC-------------L----PAVDITST-----RESRRLRHEAN-----------------------
---IDENQNNSVHKNPQET-ELSQVTTSLPAVYFDYSTPFFGNET------------------WLGAELEVK
VWSNTE--------------VG-VTVVKA-IVMCTIIVVSVLGNVLVIVSVA--LHRRLHS-TANYLLV--S
LATADMLVALCAMTFNASVELSG----GRWMFGRVMCDLWNSFDVYFSTVSILHLCCISVDRYYAIVRPLEY
PLT-ITRRILAVMLAHCWLAPTL--ISFLPIL----LGW----------------------YTT----ADHL
RS-----R----------------------------------------------------------------
------------------------------------------------DTQPYVC-------AFVVNAVFAL
V-SSAVSFWVPCTVMVVMYFRIFQEA--------RKQERML----------LSRASS-------ANSASY--
--------------------------------SSSVRLSTAP------------------------------
-------------------------------------HQ-----------QRDPAAAAVA------------
-----------------------RQQL---------------------------------------------
----------------------------------------------------------LAALQSTPF-----
-----TPAPRH-------------QEFL--------------------------------MKTFT-DTS---
----------------------ST------------------------------------------------
------------------------------------------------------------------------
-----------------------ASVATASS-----------------------------------------
------------------------------------------------------------------------
-------------------------------------GVPSV----------------------GPSGSS--
---------------------SSRSSSGGGV---VAA---------------NSVVAGNGA-----------
-G-TSSVV-----------------------KSS--------------------------------GTNGSN
SG------SI---------------------------------------GWRNSRHGSTASWHG-PSRH---
---------------------------------------------------------NSHVPCNRR-MH---
---------------------------------------------STPLV----------------------
------------------------------------------------------------------------
-----------------------------------------------TNKAGQL-----------------P
V---------MGR-R----------------EHKAARTLGLIMGAFVLCWLPFFTWYVSINVCGP----SC-
--------RCPHAVVTALFWIGYF-----------------NSTLNPFIYAYFRTDFRDA---FHRTL----
-------------------------------------------------K----------------------
-----------------------RMSCC-RP-------------------------R---------------
----------------------------------------------------------QPAG----------
----------------------------VFV-----------------------------------------
------------------------------------------------------------------------
------------------------------------------------------------------------
------------------------------------------------------------------------
------------------------------------------------------------------------
------------------------------------------------------------------------
------------------------------------------------------------------------
------------------------------------------------------------------------
------------------------------------------------------------------------
------------------------------------------------------------------------
-------------------------------
>Parg1452996/1-653
-------------------------------------------MPT-SPTP-PP------------------
-------------------PLHRKTTP---------------------------LLLLLLLVS-G-------
---------------------PLFPEA-GAWDG--EAVTTPAAPPPA-------------------------
---------------------N--------------------------------------------------
------------------------------------------------------------------------
------------------------------------------------------------------------
--------SL-KSSTTS--------------ATATNA-----------------------------------
-AAASTRTTRD-----------------------------------AAKPTP-----SGTTSTTPT---SSD
DASEGPCPPTVTH---VVDAV----PAGDVGGA-----RESRGPRHK-------------------------
----DNNQNTSVLGSPSGT-AVARNVT-FPALYQDTTSRFFGNDT------------------YLGEELEVE
VWSGAD--------------LG-LIAVKA-IVMCTIIMVSVLGNVLVIVSVA--LHRRLHS-TANYLLV--S
LATADMLVALCAMTFNASVELSG----GRWMFGRLMCDLWNSFDVYFSTVSILHLCCISVDRYYAIVRPLEY
PLT-ITRRILAIMLAHCWMAPTL--ISFLPIL----LGW----------------------YTT----AEHL
RN-----R----------------------------------------------------------------
------------------------------------------------DSQPHAC-------TFVVNAVFAL
V-SSSVSFWVPCTVMVVMYFRIYQEA--------RKQERAL----------LSRASS-------ANSAAY--
--------------------------------SASVRLSTGSQ-----------------------------
-----------------------------------QQQQ-----------QQDPTAAAMA------------
-----------------------RQQL---------------------------------------------
----------------------------------------------------------LVALQSTPF-----
-----TPTNRH-------------QELL--------------------------------MKTFS-DTS---
----------------------ST------------------------------------------------
------------------------------------------------------------------------
-----------------------GSVATTAS-----------------------------------------
------------------------------------------------------------------------
-------------------------------------GVPSV----------------------GPSGSS--
---------------------SSRSSSGGAV---VA-----------------NMAAGNGA-----------
-GAVGNVA-----------------------KSS--------------------------------GVNGSS
SG------T----------------------------------------GWRHSRHGSNASWHG-PSRH---
---------------------------------------------------------NPHVPCGRR-MH---
---------------------------------------------STPLV----------------------
------------------------------------------------------------------------
-----------------------------------------------ATKSSPL-----------------P
V----------GR-R----------------EHKAARTLGLIMGAFVLCWLPFFTWYVSINVCGP----SC-
--------RCPHAVVTALFWIGYF-----------------NSTLNPFIYAYFRTDFREA---FHRTL----
-------------------------------------------------K----------------------
-----------------------RMSCC-RP-------------------------R---------------
----------------------------------------------------------QPAG----------
----------------------------VFV-----------------------------------------
------------------------------------------------------------------------
------------------------------------------------------------------------
------------------------------------------------------------------------
------------------------------------------------------------------------
------------------------------------------------------------------------
------------------------------------------------------------------------
------------------------------------------------------------------------
------------------------------------------------------------------------
------------------------------------------------------------------------
-------------------------------
>Cbor_OctBR4/1-558
-----------------------------------------------MATQTP-------------------
-------------------P----------------------------------MSQLWLNT----------
------------------------------------SVT-EASA--A-------------------------
---------------------E--------------------------------------------------
------------------------------------------------------------------------
------------------------------------------------------------------------
--------DV------------------------IAA-----------------------------------
-AADA-------------------------------------------------------------------
--------------------S----PQIEV------------------------------------------
----GGNGTLALEGGG---------------------------------------------------SGEAA
VWE--S--------------VA-VLVVKA-FLMGSIILVSVMGNVLVIVSIG--LNRKLQI-LTNYFLV--S
LAIADMLVASCAMTFNASVELS-----GRWLFGYIMCDLWNSFDVYFSTVSILHLCCISVDRYYAIVKPLEY
PLY-MTKGAVVFMLANVWLAPTL--ISFVPIF----FGW----------------------YAT----ADHL
EH-----R----------------------------------------------------------------
------------------------------------------------ALEPDSC-------TFEVNKVYAI
L-SSAFSFWIPCTVMVVLYYRILLEA--------RKQEAAI----------LSRTNS-------TCTI----
------------------------------------------------------------------------
-------------------------------------NNV----------QRSFSASTA-------------
------------------------QQI---------------------------------------------
----------------------------------------------------------LAAFRLRRR-----
-----PKLRKKKEK------HCDRQEFQ--------------------------------LGPVP-RIS---
----------------------RSDL-------------------------------------------GNE
PRPGGFRK----------------------------------------------------------------
----------------------PSTICTQEHS----------------------------------------
------------------------------------------------------------------------
-TNTRK-------------ASKHLLNDTTQ------LGPPT------------------------LMDTS--
---------------------NSLEVSPRTISP--------------------DLSFNEEI-----------
-DDRTDVS-----------------------PTL--------------------------------KAHHSR
NS------S-------------------------------------------VSINGHTGS--GLPVRV---
---------------------------------------------------------ISPVPFGRR-ES---
---------------------------------------------LMPPSA-------------------LH
Y-----------------------------------------------------------------------
-----------------------------------------GGSERGSGHGSGH-----------------P
V----------MR-R----------------EHKAARTLGIIMGAFILCWMPFFTWYVAVTICGD----GC-
--------PCPQAVVTTLFWIGYF-----------------NSTLNPFIYAYFRAEFREA---FRKTL----
-------------------------------------------------R----------------------
-----------------------QLKCCKRD-------------------------D---------------
----------------------------------------------------------DLPG----------
----------------------------AFV-----------------------------------------
------------------------------------------------------------------------
------------------------------------------------------------------------
------------------------------------------------------------------------
------------------------------------------------------------------------
------------------------------------------------------------------------
------------------------------------------------------------------------
------------------------------------------------------------------------
------------------------------------------------------------------------
------------------------------------------------------------------------
-------------------------------
>Csap1203291/1-488
------------------------------------------------------------------------
------------------------------------------------------------------------
------------------------------------------------------------------------
------------------------------------------------------------------------
------------------------------------------------------------------------
------------------------------------------------------------------------
------------------------------------------------------------------------
------------------------------------------------------------------------
------------------------------------------------------------------------
------------------------------------------------------------------------
--------------------------------MGSIILVSVMGNVLVIVSIG--LNRKLQI-LTNYFLV--S
LAIADMLVASCAMTFNASVELS-----GRWLFGYIMCDLWNSFDVYFSTVSILHLCCISVDRYYAIVKPLEY
PLY-MTKGAVVFMLANVWLAPTL--ISFVPIF----FGW----------------------YAT----ADHL
EH-----R----------------------------------------------------------------
------------------------------------------------ALQPDSC-------TFEVNKVYAI
L-SSAFSFWVPCTVMVVLYYRILLEA--------RKQEAAI----------LSRTNS-------TCTI----
------------------------------------------------------------------------
-------------------------------------NNV----------QRGFPSSTA-------------
------------------------QQI---------------------------------------------
----------------------------------------------------------LAAFRLRRR-----
-----PKLRKKKDK------HCDRQEFQ--------------------------------LGPVP-RIS---
----------------------RCDL-------------------------------------------GNE
PRPGGFRK----------------------------------------------------------------
----------------------PSTICTQDQS----------------------------------------
------------------------------------------------------------------------
-TNARK-------------SSKHLLNDTTQ------LGPPA------------------------LPDNS--
---------------------SSLEVSPRTISP--------------------DLSFNEEV-----------
-DDRVDTS-----------------------PTL--------------------------------KAHHSR
NS------S-------------------------------------------VSINGHTGS--GLPVRV---
---------------------------------------------------------ISPVPFGRR-ES---
---------------------------------------------LMPPTA-------------------LH
Y-----------------------------------------------------------------------
-----------------------------------------GGSGGGSSHSGSH-----------------P
V----------MR-R----------------EHKAARTLGIIMGAFILCWMPFFTWYVAVTICGD----SC-
--------PCPQAVVTTLFWIGYF-----------------NSTLNPFIYAYFRAEFREA---FRKTL----
-------------------------------------------------R----------------------
-----------------------KLKCCTRD-------------------------D---------------
----------------------------------------------------------DLPG----------
----------------------------AFV-----------------------------------------
------------------------------------------------------------------------
------------------------------------------------------------------------
------------------------------------------------------------------------
------------------------------------------------------------------------
------------------------------------------------------------------------
------------------------------------------------------------------------
------------------------------------------------------------------------
------------------------------------------------------------------------
------------------------------------------------------------------------
-------------------------------
>Parg1791827/1-563
-----------------------------------------------MATPTP-------------------
-------------------S----------------------------------MTQLWLNT----------
------------------------------------SVV-ELSTTVA-------------------------
---------------------A--------------------------------------------------
------------------------------------------------------------------------
------------------------------------------------------------------------
--------DLTAAATAA------------AVATATTA-----------------------------------
-AGE--------------------------------------------------------------------
--------------------A----PAVR-------------------------------------------
----DGSGNVSVVWPA--------------------------------------------------GGGGAV
VWE--D--------------VV-VLVVKC-FLMGSIIVVSVMGNVLVIVSIG--MHHKLQM-LTNYFLL--S
LAIADMLVASCAMTFNASVEIS-----GRWLFGYVMCDLWNSFDVYFSTVSILHLCCISVDRYYAIVKPLEY
PLY-MTKGTVLCMLANVWLAPTL--ISFIPIF----LGW----------------------YAT----ADHL
QL-----R----------------------------------------------------------------
------------------------------------------------ALQPETC-------TFEVNKVYAV
L-SSAFSFWIPCTVMVVLYYRILQEA--------RKQEAAI----------LSRTNS-------TCTI----
------------------------------------------------------------------------
-------------------------------------NNV----------QRSSPASTA-------------
------------------------QQI---------------------------------------------
----------------------------------------------------------LAAFRSPHR-----
-----PRLKKSKNK------VNYPQEFQ--------------------------------LGPLP-RIS---
----------------------RSDL-------------------------------------------TTD
PGSVTMYR----------------------------------------------------------------
----------------------SGSISTPTPF----------------------------------------
------------------------------------------------------------------------
-AN-RK-------------INKNYLNDVGQ------LSLPV------------------------PQENS--
---------------------SSLEVSPRTISP--------------------DLSFNEES-----------
-DERIDTL-----------------------PSP--------------------------------NPQLSR
SS------S-------------------------------------------ISINGHTGS--GLPVRV---
---------------------------------------------------------ISPVPFGRR-ES---
---------------------------------------------SLPAS----------------------
------------------------------------------------------------------------
-----------------------------------------AFGGG---SGSGH-----------------P
V----------MR-R----------------EHKAARTLGIIMGAFILCWLPFFTWYVAITICGE----SC-
--------PCPQAVVTTLFWIGYF-----------------NSTLNPFIYAYFRADFREA---FKKTL----
-------------------------------------------------R----------------------
-----------------------QLKCCVRE-------------------------D---------------
----------------------------------------------------------DLPG----------
----------------------------SFV-----------------------------------------
------------------------------------------------------------------------
------------------------------------------------------------------------
------------------------------------------------------------------------
------------------------------------------------------------------------
------------------------------------------------------------------------
------------------------------------------------------------------------
------------------------------------------------------------------------
------------------------------------------------------------------------
------------------------------------------------------------------------
-------------------------------
>Hame11663419/1-557
-----------------------------------------------MATPTP-------------------
-------------------P----------------------------------MSQLWLNT----------
------------------------------------SVVAELSVTEA-------------------------
---------------------I--------------------------------------------------
------------------------------------------------------------------------
------------------------------------------------------------------------
--------DL------------------------TTA-----------------------------------
-AGED-------------------------------------------------------------------
--------------------A----PVGR-------------------------------------------
----DESGNVSVGGGA---------------------------------------------------GGDAV
LGE--N--------------VS-VLVIKT-FLMGSIIVVSVMGNVLVIVSIG--LHRKLQV-LTNYFLV--S
LAMADMLVASCAMTFNASVEIS-----GRWLFGYIMCDLWNSFDVYFSTVSILHLCCISVDRYYAIVKPLEY
PLY-MTKGTVVFMLANVWLAPTL--ISFIPIF----LGW----------------------YAT----DDHL
QL-----R----------------------------------------------------------------
------------------------------------------------ALQPETC-------TFEVNKVYAI
L-SSAFSFWIPCTVMVVLYSRILREA--------RKQEAAI----------LSRTNS-------TCTI----
------------------------------------------------------------------------
-------------------------------------NNV----------QRHSPSSTA-------------
------------------------QQI---------------------------------------------
----------------------------------------------------------LAAFRSSNG-----
-----PKLRRNKAK------QKCQQDFQ--------------------------------LGPLP-RIS---
----------------------RSDL-------------------------------------------SND
QGSVSVCR----------------------------------------------------------------
----------------------SGSIYNQNQC----------------------------------------
------------------------------------------------------------------------
-TNSRK-------------VNKNFVNDTGQ------LGLPV------------------------TQEHS--
---------------------SSLEVSPRTISP--------------------DLSYNEES-----------
-DDRVDMS-----------------------PSS--------------------------------RPQLSR
SS------S-------------------------------------------ISINGHTGS--GLPVRV---
---------------------------------------------------------ISPVPFGRR-TS---
---------------------------------------------MIPSG----------------------
F-----------------------------------------------------------------------
-----------------------------------------GLGGGGSTSSSSH-----------------P
V----------LR-R----------------EHKAARTLGIIMGAFILCWLPFFTWYVAVTICGD----SC-
--------PCPQAVVTMLFWIGYF-----------------NSTLNPFIYAYFRTDFRDA---FKKTL----
-------------------------------------------------R----------------------
-----------------------QLKCCNRD-------------------------D---------------
----------------------------------------------------------DYLG----------
----------------------------SFV-----------------------------------------
------------------------------------------------------------------------
------------------------------------------------------------------------
------------------------------------------------------------------------
------------------------------------------------------------------------
------------------------------------------------------------------------
------------------------------------------------------------------------
------------------------------------------------------------------------
------------------------------------------------------------------------
------------------------------------------------------------------------
-------------------------------
>HameOctB4R/1-557 AOG12996.1 [Homarus americanus]
-----------------------------------------------MATPTP-------------------
-------------------P----------------------------------MSQLWLNT----------
------------------------------------SVVAELSVTEA-------------------------
---------------------I--------------------------------------------------
------------------------------------------------------------------------
------------------------------------------------------------------------
--------DL------------------------TTA-----------------------------------
-AGED-------------------------------------------------------------------
--------------------A----PVGR-------------------------------------------
----DESGNVSVGGGA---------------------------------------------------GGDAV
LGE--N--------------VS-VLVIKT-FLMGSIIVVSVMGNVLVIVSIG--LHRKLQV-LTNYFLV--S
LAMADMLVASCAMTFNASVEIS-----GRWLFGYIMCDLWNSFDVYFSTVSILHLCCISVDRYYAIVKPLEY
PLY-MTKGTVVFMLANVWLAPTL--ISFIPIF----LGW----------------------YAT----DDHL
QL-----R----------------------------------------------------------------
------------------------------------------------ALQPETC-------TFEVNKVYAI
L-SSAFSFWIPCTVMVVLYSRILREA--------RKQEAAI----------LSRTNS-------TCTI----
------------------------------------------------------------------------
-------------------------------------NNV----------QRHSPSSTA-------------
------------------------QQI---------------------------------------------
----------------------------------------------------------LAAFRSSNG-----
-----PKLRRNKAK------QKCQQDFQ--------------------------------LGPLP-RIS---
----------------------RSDL-------------------------------------------SND
QGSVSVCR----------------------------------------------------------------
----------------------SGSIYNQNSC----------------------------------------
------------------------------------------------------------------------
-TNSRK-------------VNKNFVNDTGQ------LGLPV------------------------TQEHS--
---------------------SSLEVSPRTISP--------------------DLSYNEES-----------
-DDRVDMS-----------------------PSS--------------------------------RPQLSR
SS------S-------------------------------------------ISINGHTGS--GLPVRV---
---------------------------------------------------------ISPVPFGRR-TS---
---------------------------------------------MIPSG----------------------
F-----------------------------------------------------------------------
-----------------------------------------GLGGGGSTSSSSH-----------------P
V----------LR-R----------------EHKAARTLGIIMGAFILCWLPFFTWYVAVTICGD----SC-
--------PCPQAVVTMLFWIGYF-----------------NSTLNPFIYAYFRTDFRDA---FKKTL----
-------------------------------------------------R----------------------
-----------------------QLKCCNRD-------------------------D---------------
----------------------------------------------------------DYLG----------
----------------------------SFV-----------------------------------------
------------------------------------------------------------------------
------------------------------------------------------------------------
------------------------------------------------------------------------
------------------------------------------------------------------------
------------------------------------------------------------------------
------------------------------------------------------------------------
------------------------------------------------------------------------
------------------------------------------------------------------------
------------------------------------------------------------------------
-------------------------------
>Pcla11853843/1-549
-----------------------------------------------MDAPSPL------------------
-------------------P----------------------------------MTQLWLDPT---------
----------------------------------HHSVT-ETAA--A-------------------------
---------------------A--------------------------------------------------
------------------------------------------------------------------------
------------------------------------------------------------------------
--------GLT-----------------------TSA-----------------------------------
-EID--------------------------------------------------------------------
--------------------------VGR-------------------------------------------
----DENGGVLADG-----------------------------------------------------GGEGT
MWE--D--------------VT-VLVIKT-TLMVSIILVSVMGNVLVIISIG--INRKLQL-LTNYFLV--S
LAMADMLVASCAMTFNASVEIS-----GKWLFGYTMCDVWNSFDVYFSTVSILHLCCISVDRYYAIVKPLEY
PLY-MTKSTVLLMLANVWLAPTL--ISFLPIF----LGW----------------------YTT----KDHL
ES-----R----------------------------------------------------------------
------------------------------------------------KEKPDIC-------TFEVNKVYAI
I-SSAISFWIPCTVMLVLYSRILQEA--------RKQEAAI----------LSRTNS-------TCTI----
------------------------------------------------------------------------
-------------------------------------NNI----------QRNSASSTA-------------
------------------------QQL---------------------------------------------
----------------------------------------------------------LAAFRSSNT-----
-----TILKKYKTK------QKFQQDFQ--------------------------------LGPLP-RIS---
----------------------RSDL-------------------------------------------STD
QGPVAVCR----------------------------------------------------------------
----------------------SGSVCGRTPC----------------------------------------
------------------------------------------------------------------------
-TYSRK-------------INSNFVNDSGQ------LGLP--------------------------NEHS--
---------------------GSLEVSPRTISP--------------------DLSYNEES-----------
-DERIDIS-----------------------PCG--------------------------------KPPLSR
SS---------------------------------------------------SINGHTGR--GLPVRV---
---------------------------------------------------------ISPVPFGRR-ES---
---------------------------------------------STRNS----------------------
------------------------------------------------------------------------
-----------------------------------------GAGAGGSQHNGSH-----------------P
M----------MR-R----------------EHKAARTLGIIMGAFILCWLPFFIWYVTVTICDG----HC-
--------PCPQAVVTTLFWIGYF-----------------NSTLNPFIYAYFRTDFRDA---FKKTL----
-------------------------------------------------R----------------------
-----------------------QLKCCARE-------------------------E---------------
----------------------------------------------------------DLLG----------
----------------------------SFV-----------------------------------------
------------------------------------------------------------------------
------------------------------------------------------------------------
------------------------------------------------------------------------
------------------------------------------------------------------------
------------------------------------------------------------------------
------------------------------------------------------------------------
------------------------------------------------------------------------
------------------------------------------------------------------------
------------------------------------------------------------------------
-------------------------------
>Cbor_OctBR2/1-257
------------------------------------------------------------------------
------------------------------------------------------------------------
--------------------------------------ME--VITTS-------------------------
---------------------P--------------------------------------------------
------------------------------------------------------------------------
------------------------------------------------------------------------
--------PPSWLQD--------------TTANIT------------------------------------D
DGVDGDG-----------------------------------------------------------------
------------------------------------------------------------------------
------------------------------------------------------------------------
--I--E--------------VT-VSLVLGALCMALIIVCAILGNLLVVVSVV--RVRRLRV-ITNYFVV--S
LAIADILVAILVMPFNASKQIA-----GRWLFNAIVCDLWNSFDVYASTASILHLCCISIDRYYAIVRPLAY
PMV-MTKRRVAVMLSLVWTAPLL--ISFLPIF----LDW----------------------YTT----AQ--
AT-----A----------------------------------------------------------------
------------------------------------------------QASSSSC-------DFVVNMAYAL
V-SSSISFWIPGSVMVYTYYRIYLEA--------ARQER-M----------LHRHTR-------LAST----
------------------------------------------------------------------------
--------------------------------------------------SH---AAVV-------------
------------------------------------------------------------------------
------------------------------------------------------------------------
------------------------------------------------------------------------
------------------------------------------------------------------------
------------------------------------------------------------------------
------------------------------------------------------------------------
------------------------------------------------------------------------
-----------------------------------------------------------------TSTSS--
---------------------TTTT-----------------------------------------------
------------------------------------------------------------------------
------------------------------------------------------------------------
------------------------------------------------------------------------
------------------------------------------------------------------------
------------------------------------------------------------------------
------------------------------------------------------------------------
------------------------------------------------------------------------
------------------------------------------------------------------------
------------------------------------------------------------------------
------------------------------------------------------------------------
------------------------------------------------------------------------
------------------------------------------------------------------------
------------------------------------------------------------------------
------------------------------------------------------------------------
------------------------------------------------------------------------
------------------------------------------------------------------------
------------------------------------------------------------------------
------------------------------------------------------------------------
------------------------------------------------------------------------
------------------------------------------------------------------------
------------------------------------------------------------------------
-------------------------------
>Csap1857205/1-439
------------------------------------------------------------------------
------------------------------------------------------------------------
--------------------------------------MEELVVTST-------------------------
---------------------P--------------------------------------------------
------------------------------------------------------------------------
------------------------------------------------------------------------
--------PPSWLQD--------------VVGNVT-------------------------------------
HSVDEAG-----------------------------------------------------------------
------------------------------------------------------------------------
------------------------------------------------------------------------
--E--E--------------VS-VSTVVSTLCMALIIVCAVLGNLLVVVSVV--RVRRLRV-ITNYFVV--S
LAIADILVAIMVMPFNASKQVA-----GRWLFNAIVCDVWNSFDVYASTASILHLCCISIDRYYAIVRPLDY
PMV-MTKRRVAVMLALVWTAPLL--ISFVPIF----LDW----------------------YTT----AE-A
AT-----A----------------------------------------------------------------
------------------------------------------------AASSSSC-------DFVVNMAYAL
I-SSSISFWLPASIMVYTYYRIYLEA--------ARQER-M----------LHRHTR-------LAST----
------------------------------------------------------------------------
--------------------------------------------------SH---AAVV-------------
------------------------------------------------------------------------
------------------------------------------------------------------------
------------------------------------------------------------------------
------------------------------------------------------------------------
------------------------------------------------------------------------
------------------------------------------------------------------------
------------------------------------------------------------------------
-----------------------------------------------------------------TSTSS--
---------------------NTTTSTTMPA----------------------GPANGLGG-----------
-S----------------------------------------------------------------QAILGE
GG------S--------------------------------------------------------GRRL---
---------------------------------------------------------MAHRPSNDAGQE---
---------------------------------------------ATPTKE----------------RNLIK
------------------------------------------------------------------------
------------------------------------------------------------------------
-----------LK-R----------------EHKAARTLGIIMGAFILCWLPFFTWYVTITLCGD----TC-
--------NIPPIMEPILFWIGYS-----------------NSMLNPVIYAYFNKDFREA---FKRTL----
-------------------------------------------------Q----------------------
-----------------------CMARCSTA-------------------------R---------------
----------------------------------------------------------DPW-----------
--------------------------------RSHSGPP------------------------YDSD--L--
------------------------------------------------------------------------
------------------------------------------------------------------------
------------------------------------------------------------------------
---------------------------------------------------CLQHNGH-------------V
TVVKA-------------------------------------------------------------------
------------------------------------------------------------------------
------------------------------------------------------------------------
----------KG------------------------------------------------------------
-----------------------------------------TRSSRSECGV---------------------
-------------------------------
>Hame12012396/1-452
-----------------------------------------MQ-----------------------------
------------------------------------------------------------------------
-------------------------------GE--TAIMGE-SGELS-------------------------
---------------------T--------------------------------------------------
------------------------------------------------------------------------
------------------------------------------------------------------------
--------NGTWVGDMW------------VTANTSV-----------------------------------D
GTVDSVSG----------------------------------------------------------------
------------------------------------------------------------------------
-----------------------------------------------------------------------P
EWK--D--------------LT-VGIVKG-VCMAVIIVCAVLGNLLVVVSVV--RHRRLRI-ITNYFVV--S
LAIADILVALMAMPFNASVELT-----GRWLFSYRMCDLWNSFDVFASTVSILHLCSISIDRYYAIVRPLEY
PRL-MTKGRAVIMLCHVWLAPLV--ISFLPIF----MGW----------------------YTT----EEHL
AE-----R----------------------------------------------------------------
------------------------------------------------AANPSRC-------IFEVNTTYAV
V-SSSISFWMPCSVMVYMYYRIYLEA--------ARQER-I----------MHRNTR-------LSSA----
------------------------------------------------------------------------
--------------------------------------------------SQ---AAVV-------------
------------------------------------------------------------------------
------------------------------------------------------------------------
------------------------------------------------------------------------
------------------------------------------------------------------------
------------------------------------------------------------------------
------------------------------------------------------------------------
------------------------------------------------------------------------
-----------------------------------------------------------------VSNNS--
---------------------TNTTITTASA----------------------G-TNGVGS-----------
-DN-----------------------------AG--------------------------------SLGLGS
GG------S--------------------------------------------------------GRRL---
---------------------------------------------------------MAHRPSSDT-QE---
---------------------------------------------ATPTKN-----------------NLIK
------------------------------------------------------------------------
------------------------------------------------------------------------
-----------LK-R----------------ERKAARTLGIIMGAFIVCWLPFFTWYVTITLCGE----AC-
--------PCPEIIVSILFWIGYF-----------------NSMLNPAIYAYFNRDFREA---FRRTL----
-------------------------------------------------Q----------------------
-----------------------CVFRCGRP-------------------------V---------------
----------------------------------------------------------DPW-----------
--------------------------------RGQLGPP------------------------YDSD--L--
------------------------------------------------------------------------
------------------------------------------------------------------------
------------------------------------------------------------------------
---------------------------------------------------CLQHNGH-------------S
TIVKA-------------------------------------------------------------------
------------------------------------------------------------------------
------------------------------------------------------------------------
----------KA------------------------------------------------------------
-----------------------------------------RRYS-TECGV---------------------
-------------------------------
>HameOctB2R/1-452 AOG12994.1  [Homarus americanus]
-----------------------------------------MQ-----------------------------
------------------------------------------------------------------------
-------------------------------GE--TAIMGE-SGELS-------------------------
---------------------T--------------------------------------------------
------------------------------------------------------------------------
------------------------------------------------------------------------
--------NGTWVGDMW------------VTANTSV-----------------------------------D
GTVDSVSG----------------------------------------------------------------
------------------------------------------------------------------------
-----------------------------------------------------------------------P
EWK--D--------------LT-VGIVKG-VCMAVIIVCAVLGNLLVVVSVV--RHRRLRI-ITNYFVV--S
LAIADILVALMAMPFNASVELT-----GRWLFSYRMCDLWNSFDVFASTVSILHLCSISIDRYYAIVRPLEY
PRL-MTKGRAVIMLCHVWLAPLV--ISFLPIF----MGW----------------------YTT----EEHL
AE-----R----------------------------------------------------------------
------------------------------------------------AANPSRC-------IFEVNTTYAV
V-SSSISFWMPCSVMVYMYYRIYLEA--------ARQER-I----------MHRNTR-------LSSA----
------------------------------------------------------------------------
--------------------------------------------------SQ---AAVV-------------
------------------------------------------------------------------------
------------------------------------------------------------------------
------------------------------------------------------------------------
------------------------------------------------------------------------
------------------------------------------------------------------------
------------------------------------------------------------------------
------------------------------------------------------------------------
-----------------------------------------------------------------VSNNS--
---------------------TNTTITTASA----------------------G-TNGVGS-----------
-DN-----------------------------AG--------------------------------SLGLGS
GG------S--------------------------------------------------------GRRL---
---------------------------------------------------------MAHRPSSDT-QE---
---------------------------------------------ATPTKN-----------------NLIK
------------------------------------------------------------------------
------------------------------------------------------------------------
-----------LK-R----------------ERKAARTLGIIMGAFIVCWLPFFTWYVTITLCGE----AC-
--------PCPEIIVSILFWIGYF-----------------NSMLNPAIYAYFNRDFREA---FRRTL----
-------------------------------------------------Q----------------------
-----------------------CVFRCGRP-------------------------V---------------
----------------------------------------------------------DPW-----------
--------------------------------RGQLGPP------------------------YDSD--L--
------------------------------------------------------------------------
------------------------------------------------------------------------
------------------------------------------------------------------------
---------------------------------------------------CLQHNGH-------------S
TIVKA-------------------------------------------------------------------
------------------------------------------------------------------------
------------------------------------------------------------------------
----------KA------------------------------------------------------------
-----------------------------------------RRYS-TECGV---------------------
-------------------------------
>Parg1306831/1-450
-----------------------------------------MM-----------------------------
------------------------------------------------------------------------
-------------------------------GG--TTVIGE-MV----------------------------
---------------------T--------------------------------------------------
------------------------------------------------------------------------
------------------------------------------------------------------------
--------NGTTTA---------------GSANISV-----------------------------------D
GVVDADSS----------------------------------------------------------------
------------------------------------------------------------------------
-----------------------------------------------------------------------P
EWA--D--------------LA-VGIVKG-LCMAVIIVCAVLGNLLVVVSVV--RHRRLRV-ITNYFVV--S
LAIADILVALMAMPFNASVEIT-----GRWLFSYRMCDLWNSFDVFASTVSILHLCCISIDRYYAIVRPLEY
PMV-MTQGRVVIMLCHVWVAPLV--ISFLPIF----MGW----------------------YTT----AEHL
AM-----R----------------------------------------------------------------
------------------------------------------------AANPSLC-------IFQVNSTYAV
V-SSSISFWMPCSVMVYMYYRIYLEA--------ARQER-M----------LHRHTR-------LSSA----
------------------------------------------------------------------------
--------------------------------------------------SQASHAAVV-------------
------------------------------------------------------------------------
------------------------------------------------------------------------
------------------------------------------------------------------------
------------------------------------------------------------------------
------------------------------------------------------------------------
------------------------------------------------------------------------
------------------------------------------------------------------------
-----------------------------------------------------------------VSNNS--
---------------------TATTITTTSV----------------------G-SNGIGS-----------
-DL-----------------------------PG--------------------------------SQGLGS
GG------S--------------------------------------------------------GRRL---
---------------------------------------------------------MAHRPSSDT-QE---
---------------------------------------------ATPTKE----------------RNLIK
------------------------------------------------------------------------
------------------------------------------------------------------------
-----------LK-R----------------EHKAARTLGIIMGAFIVCWLPFFTWYVTITLCGE----AC-
--------PCPEIIVSILFWIGYF-----------------NSMLNPAIYAYFNRDFREA---FRRTL----
-------------------------------------------------Q----------------------
-----------------------CVCRYGRP-------------------------V---------------
----------------------------------------------------------DPW-----------
--------------------------------RGQLGPP------------------------YDSD--L--
------------------------------------------------------------------------
------------------------------------------------------------------------
------------------------------------------------------------------------
---------------------------------------------------CLQHNGH-------------S
TVIKA-------------------------------------------------------------------
------------------------------------------------------------------------
------------------------------------------------------------------------
----------KT------------------------------------------------------------
-----------------------------------------RRYS-TECGV---------------------
-------------------------------
>Pcla11287715/1-450
-----------------------------------------MF-----------------------------
------------------------------------------------------------------------
-------------------------------LG--AGVMGE-AVELS-------------------------
---------------------T--------------------------------------------------
------------------------------------------------------------------------
------------------------------------------------------------------------
--------NETWVAE--------------GVANVSV-----------------------------------G
AAAGTESG----------------------------------------------------------------
------------------------------------------------------------------------
-----------------------------------------------------------------------S
EWA--D--------------LT-VGLVKG-VCMAVIIVCAVLGNLLVVVSVV--RHRRLRI-LTNYFVV--S
LAIADILVAIMAMPFNASVEIT-----GRWLFSYRMCDLWNSFDVYASTVSILHLCCISIDRYYAIVRPLEY
PMV-MTEKRVMVMLCHVWVAPIV--ISFLPIF----MGW----------------------YTT----NEHL
EN-----R----------------------------------------------------------------
------------------------------------------------ANNPSLC-------IFEVNTSYAV
V-SSSISFWMPCSVMIYMYYRIYLEA--------ARQER-M----------LHRHTR-------LSSA----
------------------------------------------------------------------------
--------------------------------------------------SQAPHAALV-------------
------------------------------------------------------------------------
------------------------------------------------------------------------
------------------------------------------------------------------------
------------------------------------------------------------------------
------------------------------------------------------------------------
------------------------------------------------------------------------
------------------------------------------------------------------------
-----------------------------------------------------------------VSNNS--
---------------------SHTTVTTAFV----------------------G-SNGVGS-----------
-D-----------------------------------------------------------------AGLGS
GG------S--------------------------------------------------------GRRL---
---------------------------------------------------------MNHRPSSDT-QE---
---------------------------------------------ATPTKE----------------RNLIK
------------------------------------------------------------------------
------------------------------------------------------------------------
-----------LK-R----------------EHKAARTLGIIMGAFIVCWLPFFTWYVTITLCGK----AC-
--------PCPDIIVSILFWIGYF-----------------NSMLNPAIYAYFNRDFREA---FRRTL----
-------------------------------------------------Q----------------------
-----------------------CVFRCGRP-------------------------V---------------
----------------------------------------------------------DPW-----------
--------------------------------RGQLGPP------------------------YDSD--L--
------------------------------------------------------------------------
------------------------------------------------------------------------
------------------------------------------------------------------------
---------------------------------------------------CLQHNGH-------------S
TVVKT-------------------------------------------------------------------
------------------------------------------------------------------------
------------------------------------------------------------------------
----------KP------------------------------------------------------------
-----------------------------------------RRYS-TECGV---------------------
-------------------------------
>Cbor_D1aR/1-621
------------------------------------------------------------------------
------------------------------------------------------------------------
------------------------------------MIPSITANRSASWE-KHIHSLFGLSSSEVSHDDKGV
SLDDTPFL----VDG-STPDQTDTDW------VGKSPLPSWSVGR---------------------------
------------------------------------------------------------------------
----LGN-------------------------------------VASDEVEGGGRWLLQ-------------
--------TVSGAREAGRES--------STLASVG-GLVTSGLEGGHRTHHLPG-------------AAGGD
GDGDDGYVI------------------------------------NLSIDRN-----EGGESA---------
---------WWLR---APDTTEL--LLLD---------APQNASE-------W-------------------
--LNETLLNWKSDSPP---------------------------------------------GLNVSATCRNV
SLNGSGCLQEEGTP---LEVTP-ESLALC-LLLLFFAVSTIFGNGLVIVAVA--RERYLHT-VTNYFIM--S
LAVADCLVGALVMPFSALYDSF-----DYWPFGPDFCDVWRSFDVLASTASILNLCVISLDRYWAITDPFSY
PTR-MSPRRACMLIALVWVCSAL--ISFPAI-----AWWRAVSDPH--------------------------
------------------------------------------------------------------------
--------------------------------------------------PVGAC-------PFTEDLSYLV
F-SSTISFYGPLFVMVFTYFRIYRAA--------TEQTRSL------------KLGQKL-----VSSLGD--
------------------------------------------------------------------------
------------------------------------------------------------------------
----------------------GEMELTLRIH-R--------------------------------------
------------------------------------------------------------------------
------------------------------------------------------------------------
------------------------------------------------------------------------
------------------------------------------------------------------------
---------------------GG-------------------------------------------------
------------------------------------------------------------------------
------------------------------------------------------------------GGSS--
---------------------S-STGNGVH------------------------------------------
-------------------------------------------------R-------------AHYTAGKTY
SC--------------------------------------------------VQENGGINHPQNAGHSL---
-------------------------------------------------------EDNEACPLGASLHEG--
---------------------------------------------TSPDSS---------------------
------------------------------------------------------------------------
---------------------------------------------TKVVSRNL---------------K--N
FS---------IS-R-----KLCKFAK----EKKAAKTLGIVMGVFIVCWLPFFVTNLLSGLCGE----RCI
--------REPALVDGVVTWLGWI-----------------NSAMNPVIYACWAKDFRRA---FTRIL----
----------------------------------------------CS------------------------
--------------------------CCPRR-------------------------C---------------
------------------------------------------------------------------------
--------------------------------RKRYQTR------------------------WKG------
------------------------------------------------------------------------
------------------------------------------------------------------------
-------------GIAQ-------------------------------------------------------
------------------------------------------------------------------------
------------------------------------------------------------------------
------------------------------------------------------------------------
------------------------------------------------------------------------
------------------------------------------------------------------------
------------------------------------------------------------------------
-------------------------------
>Parg11612544/1-688
------------------------------------------------------------------------
------------------------------------------------------------------------
------------------------------------MIPSITANRSANWE-KHVHSLFGLRVSDFPPDGKGV
RLDDTPFI----LDGFAPQGEAGEGWQQGIGVPAHAPLPPWDNGK---------------------------
------------------------------------------------------------------------
---PVGEQTA-----------------------------TSETRILTPQTGERGSWLLR-------------
--------TLPEAEEVGGEA-----------ADHGAGRFS---DDNYLENYLEN-------------TRGRN
DAGETKYGI------------------------------------NFAVDAP-----RDGESN---------
---------WWFT---TADTTGP--LLLD---------AQDNATN-------W-------------------
--INETSWTWSADSPPS--------------------------------------------SLNVSLACKNL
SVNGSGCALEEPTP---LVVTP-ESLALC-LLLLFFAVSTIFGNGLVIVAVA--RERYLHT-VTNYFIM--S
LAVADCLVGALVMPFSALYDSF-----DYWPFGPDFCDVWRSFDVLASTASILNLCVISLDRYWAITDPFSY
PSR-MSPRRACMLIALVWVCSAL--ISFPAI-----AWWRAVSDPH--------------------------
------------------------------------------------------------------------
--------------------------------------------------PVGAC-------PFTEDLSYLV
F-SSTISFYGPLFVMVFTYFRIYRAA--------TEQTRSL------------KLGQKL-----VSSMGD--
------------------------------------------------------------------------
------------------------------------------------------------------------
----------------------GEMELTLRIH-R--------------------------------------
------------------------------------------------------------------------
------------------------------------------------------------------------
------------------------------------------------------------------------
------------------------------------------------------------------------
---------------------GGG------------------------------------------------
------------------------------------------------------------------------
---------------------------------------GGG----------------------GTGGST--
---------------------S-SNGNGVH------------------------------------------
-------------------------------------------------R-------------AHYPAGKTY
SC--------------------------------------------------AQENGGISDAHGIGPPL---
-------------------------------------------------------DDGESCPLG-PMHEG--
---------------------------------------------ASPDSS---------------------
------------------------------------------------------------------------
---------------------------------------------TKVVSRNL---------------K--N
FS---------IS-R-----KLCKFAK----EKKAAKTLGIVMGVFIVCWLPFFVTNLLSGLCGE----RCI
--------REPALVDGVVTWLGWI-----------------NSAMNPVIYACWAKDFRRA---FTRIL----
----------------------------------------------CS------------------------
--------------------------CCPRR-------------------------C---------------
------------------------------------------------------------------------
--------------------------------RKRYQTR------------------------WKG------
------------------------------------------------------------------------
------------------------------------------------------------------------
-------------GIAQ-------------------------------------------------------
------------------------------------------VIVTPVVSTLNTSFMK-------------T
GGPRP-YP----------------------------------------------------------------
-----------------------------------------------------------------------P
GPYS-------------------------------------------PV-----------------------
----------APTLATALVAATA-------------------------------------------------
---------------------------------------VPPTSS---------------------------
-------------------------------
>Csap1529949/1-683
------------------------------------------------------------------------
------------------------------------------------------------------------
------------------------------------MIPSISANRSASWK-KHIHSLSGLPSPETAQGDRGV
SLDDTPFL----IDG-STQDQTEIDWQQARRVAGQASLPSWTVGK---------------------------
------------------------------------------------------------------------
----LGS-------------------------------------VGSGEAEGGGRWLFQ-------------
--------TVSRTRGEGRES--------STLASVSTGLATSGLEGGHHSHHIFS-------------AAGGD
GEGDDGYVI------------------------------------KLSGGAE-----EEESPA---------
---------WWQQ---TPNTTEL--LLLD---------GPQNASE-------W-------------------
--LNDTLMNWKSDGSP---------------------------------------------ALNVSATCRNL
SFNGSGCLQDDAPP---FEVTP-ESLALC-LLLLFFAVSTIFGNGLVIVAVA--RERYLHT-VTNYFIM--S
LAVADCLVGALVMPFSALYDSF-----DYWPFGPDFCDVWRSFDVLASTASILNLCVISLDRYWAITDPFSY
PTR-MSPKRACMLIALVWVCSAL--ISFPAI-----AWWRAVSQPH--------------------------
------------------------------------------------------------------------
--------------------------------------------------PAGAC-------PFTEDLSYLV
F-SSTISFYGPLFVMVFTYFRIYRAA--------TEQTRSL------------KLGQKL-----VSSLGD--
------------------------------------------------------------------------
------------------------------------------------------------------------
----------------------GEMELTLRIH-R--------------------------------------
------------------------------------------------------------------------
------------------------------------------------------------------------
------------------------------------------------------------------------
------------------------------------------------------------------------
---------------------GG-------------------------------------------------
------------------------------------------------------------------------
------------------------------------------------------------------GGSS--
---------------------SNSTGNGVH------------------------------------------
-------------------------------------------------R-------------THYTAGKTY
SC--------------------------------------------------TQENGGINHPQNASQSL---
-------------------------------------------------------EDSEACPLGASLHEG--
---------------------------------------------TSPDSS---------------------
------------------------------------------------------------------------
---------------------------------------------TKVVSRNL---------------K--N
FS---------IS-R-----KLCKFAK----EKKAAKTLGIVMGVFIVCWLPFFVTNLLSGLCGE----RCI
--------REPALVDGVVTWLGWI-----------------NSAMNPVIYACWAKDFRRA---FTRIL----
----------------------------------------------CS------------------------
--------------------------CCPRR-------------------------C---------------
------------------------------------------------------------------------
--------------------------------RKRYQTR------------------------WKG------
------------------------------------------------------------------------
------------------------------------------------------------------------
-------------GIAQVRFT---------------------------------------------------
-----------------------------------------QIIVTPVVSTLSTSFIK-------------S
AEPRPCVP----------------------------------------------------------------
-----------------------------------------------------------------------S
APYT-------------------------------------------PV-----------------------
----------APALASALVAATA-------------------------------------------------
-----------------------------------------GTSK---------------------------
-------------------------------
>Dmel_Dop1R2_PB/1-539
------------------------------------------------------------------------
------------------------------------------------------------------------
---------------------------------------MVDDNGSS-------------------PEVEGA
EGAGAPLLALLRVDG-LNQTQT------------RSPSPSF-------------------------------
------------------------------------------------------------------------
----FGS-----------------------------------------------------------------
-------------------------------YNIS-------------------------------------
---EDVY-----------------------------------------------------------------
---------FYFN---GLPTSTE--LVLN---------ATTSAT----------------------------
----------SATLSP---------------------------------------------AM--------V
ATGGGGTTTPEPDLSEFLEALPNDRVGLL-AFLFLFSFATVFGNSLVILAVI--RERYLHT-ATNYFIT--S
LAVADCLVGLVVMPFSALYEVLE----NTWFFGTDWCDIWRSLDVLFSTASILNLCVISLDRYWAITDPFSY
PMR-MTVKRAAGLIAAVWICSSA--ISFPAI-----VWWRAARDGE--------------------------
------------------------------------------------------------------------
-------------------------------------------------MPAYKC-------TFTEHLGYLV
F-SSTISFYLPLLVMVFTYCRIYRAA--------VIQTRSL------------KIGTKQ-----V-LMAS--
------------------------------------------------------------------------
------------------------------------------------------------------------
----------------------GELQLTLRIH-R--------------------------------------
------------------------------------------------------------------------
------------------------------------------------------------------------
------------------------------------------------------------------------
------------------------------------------------------------------------
---------------------GGTTRDQQNQVSGGG------------------------------------
------------------------------------------------------------------------
-----------------------------------GGGGGGG----------------------GGGGSL--
---------------------SHSHSHSHH------------------------------------------
-------------------------------------------------H-------------HHNHGGGTT
TS--------------------------------------------------TPEE----------------
-------------------------------------------------------PDDE--PLS-ALHNN--
---------------------------------------------G--------------------------
------------------------------------------------------------------------
------------------------------------------------LARHRH------------MGK--N
FS---------LS-R-----KLAKFAK----EKKAAKTLGIVMGVFIICWLPFFVVNLLSGFCIE-----CI
--------EHEEIVSAIVTWLGWI-----------------NSCMNPVIYACWSRDFRRA---FVRLL----
----------------------------------------------CM------------------------
--------------------------CCPRK-------------------------I---------------
------------------------------------------------------------------------
--------------------------------RRKYQPT------------------------MRSK-SQ--
RFA---TRRCYST-----------------------------------------------------------
------------------------------------------------------------------------
---------CSLHGIQHVRH----------------------------------------------------
-------------------------------------------------NSCEQTYI---------------
------------------------------------------------------------------------
------------------------------------------------------------------------
------------------------------------------------------------------------
------------------------------------------------------------------------
------------------------------------------------------------------------
-------------------------------
>Csap11069358/1-616
------------------------------------------------------------------------
------------------------------------------------------------------------
------------------------------------MMSGSEVTMEV-------------------------
------------------------------------------------------------------------
------------------------------------------------------------------------
------------------------------------------------------------------------
----------------------------------TVP-----------------------------------
---PSDF-----------------------------SLDL--------------------------------
-------------------------ILTS---------SPSSAIS----------------SGTL----PPY
L-TMEAVNTTQ-----------------------AA---------------------------NCSEPLSHF
TWTN-H------------------KLASI-IILVVINALVLAGNTLVILAVF--LSSKLRT-VTNLFIV--S
LAVSDLLLGVSVLPFSMAYTVF-----ESWVFMTAWCSMWQAIDVWLSTASILNLVVISLDRYVAVTRPVSY
PSR-MTHVRAKVLIMLVWVISFL--ICLPPL-----VGWT-GSERAQTVV----------------------
-------L----------------------------------------------------------------
-------EAD------------------------CTL----------------SC-------SLNDDPWYVV
Y-SACGSFFLPALVMLFFYWKIYCAA--------A-ETTR-------------AINQGF-------------
------------------------------------RTTKNK------------------------------
----------------------------------------------------RILGSRF-------------
----------------------QEERLTLRI-----------------------------------------
------------------------------------------------------------------------
----------HRGRNSVQER-----------------------------------------------HH---
----------------------RGSDRRCNNGHP--TGG---------DSDG------NGARG--GNIKMRT
LRPQLIMKPSLG------------------------------VQP--DVT----------------------
------------------------RMGEPCNVC---------------------------------------
------------------------------------------------------------------------
-------------------------------------------------------------------HEH--
---------------------CSI-HTS--------------------------------------------
-------------------------------TTK-PDP-CYTVDT---------------------NFTQGN
AT------STDQQQQQLQQQE-------------------QQKREQLNEHQQKDKEQQ--------------
-----------------------------------------------------------KQPPKPHL-----
----R-IHRKQQ-----------------QKQKQTS---------PTPN-----------------------
------------------------SL-------APPNELQVPDRFPGQDGGTTP---------------PPA
PKT--------------------------------GRGRPT---GTSRMGRRNI-----------------K
LQ---------VK-R---------FRM----ETKAAKTLGVIVGVFTLCWLPFFTMYLLRGVCAA-----C-
--------AINDLLFEVLFWLGYC-----------------NSAINPFIYALFSKDFRFA---FKSIL----
-----------------------------------------------C-R----------------------
--------------------------CVCRR-------------------------E---------------
------------------------------------------------------------------------
--------------------------------IRP-------------------------------------
------------------------------------------------------------------------
------------------------------------------------------------------------
------------------------------------------------------------------------
------------------------------------------------PRPAHHASIY-------------I
PSY---------------------------------------------------------------------
------------------------------------------------------------------------
------------------------------------------------------------------------
-----------DRDNDS-------------------------------------------------------
----------------------------------------DDDDAKH-------------------------
-------------------------------
>Hame11428419/1-634
-----------------------------------------------MAWPS--------------------
------------------------------------------------------------------------
------------------------------------PGNGGVAGVMA-------------------------
------------------------------------------------------------------------
------------------------------------------------------------------------
------------------------------------------------------------------------
----------------------------------TS------------------------------------
--------------------------------------SL--------------------------------
-------------------------LLNT---------AVSTTIT----------------PANMTFLDTPM
L-DKNSSFLDT-----------------------WE---------------------------NCTQPLGHV
DWTDIG------------------MLTSL-TVLMVINVLVVAGNCLVILAVF--LSSKLRT-VTNLFIV--S
LAVADLLLGMAVLPFSVTVEVF-----DTWLFGKLWCSVWLAVDVWMSTASILNLCVISLDRYVAVTRPVSY
PSL-MTSSRAKLLIASVWITSFV--ICFPPL-----VGW---NDRHKNLVS------------ASSPTSDGG
TGEGGGSL----------------------------------------------------------------
-----DDEVS------------------------CHL----------------SC-------ELTNDVGYVV
Y-SALGSFFIPMLVMLFFYWKIYCAA--------A-ETTR-------------AINQGF-------------
------------------------------------RTTRNK------------------------------
----------------------------------------------------KIFGSRF-------------
----------------------QEERLTLRI-----------------------------------------
------------------------------------------------------------------------
----------HRGRNSVQEHNSH-------------------------------------------HHH---
----------------------NSAERRHN--------G---------QSNNHHHHRKNSPKGKVSSIKMKN
LRPQLIMKSSIS------------------------------LPP--DMKY------DG-------------
---------------------NNFALSERCDLC---------------------------------------
------------------------------------------------------------------------
-------------------------------------------------------------------NAQ--
---------------------CSRDHSNVEL-----------------------LSVSRND-----------
------------------------------NSSK-TDS-CYTVDT---------------------NFSEID
ST------S-----------------------------------------------QR--------------
-----------------------------------------------------------LQPGGGGVGSGGG
SGGGG-VGSGGS-----------------DGLTPSSEC-----PPPTPS-----------------------
------------------------SLQ-----------TR---RYQTQDG-EAP---------------HPG
PV----------------------------------RGRSN---ATSRMGRRNI-----------------K
VQ---------VK-R---------FRM----ETKAAKTLGIIVGVFILCWFPFFTMYLVRGFCPT-----C-
---------IHPLLFSVLFWLGYC-----------------NSAINPCIYALFSKDFRFA---FKNIL----
-----------------------------------------------C-K----------------------
--------------------------CVCTR-------------------------E---------------
------------------------------------------------------------------------
--------------------------------VRK-------------------------------------
------------------------------------------------------------------------
------------------------------------------------------------------------
------------------------------------------------------------------------
------------------------------------------------ALPAHHHSIY-------------I
PSY---------------------------------------------------------------------
------------------------------------------------------------------------
------------------------------------------------------------------------
-----------DRDNDS-------------------------------------------------------
----------------------------------------DEDDNKQ-------------------------
-------------------------------
>Pcla11253881/1-600
-----------------------------------------------MAWAT--------------------
------------------------------------------------------------------------
------------------------------------QESG---GLVV-------------------------
------------------------------------------------------------------------
------------------------------------------------------------------------
------------------------------------------------------------------------
----------------------------------TS------------------------------------
--------------------------------------SL--------------------------------
-------------------------PLIS---------PTTSVTI----------------PD----LDTVL
---ENSSYTDN-----------------------WQ---------------------------NCTEPLGHV
DFTDIG------------------MLSSL-TILVLVNALVVAGNCLVILAVF--LSSKLRT-VTNLFIV--S
LAVADLLLGMAVLPFSVTVEVF-----DTWLFGELWCSVWLAVDVWMSTASILNLCAISLDRYVAVTRPVSY
PSL-MTSSRAKLLIASVWITSFA--ICFPPL-----VGW---NDRHKNLVS------------ASSAASDTG
-------L----------------------------------------------------------------
-----DDAVS------------------------CHL----------------SC-------ELTNDTGYVV
Y-SALGSFFIPMLVMLFFYWKIYCAA--------A-ETTR-------------AINQGF-------------
------------------------------------RTTKSK------------------------------
----------------------------------------------------RILGSRF-------------
----------------------QEERLTLRI-----------------------------------------
------------------------------------------------------------------------
----------HRGRNSVQEHRS--------------------------------------------------
----------------------SSEDRRHN--------G---------QSNN--HHRKNSQKGKVSSIKMKN
LRPQLIMKSSIS------------------------------LPP--DMKY------DG-------------
---------------------NNFALSERCDLC---------------------------------------
------------------------------------------------------------------------
-------------------------------------------------------------------NAQ--
---------------------CSRDHTNVDL-----------------------LSVSRND-----------
-------------------------------TSK-TDS-CFTVDT---------------------NFSEID
ST------S-----------------------------------------------QR--------------
-----------------------------------------------------------HHPG---------
------------------------------NLTPTSDC-----GPSTPS-----------------------
------------------------SLKTRR-FHSPEGETR---RYPSQDG-ETH---------------HPG
PV----------------------------------RGRST---ATSRMGRRNI-----------------K
VQ---------VK-R---------FRM----ETKAAKTLGIIVGVFILCWLPFFTMYLVRGFCPT-----C-
---------IPPLLFSVFFWLGYC-----------------NSAINPCIYALFSKDFRFA---FQNIL----
-----------------------------------------------C-K----------------------
--------------------------CVCTR-------------------------E---------------
------------------------------------------------------------------------
--------------------------------VRK-------------------------------------
------------------------------------------------------------------------
------------------------------------------------------------------------
------------------------------------------------------------------------
------------------------------------------------ALPAHHHAIY-------------I
PSY---------------------------------------------------------------------
------------------------------------------------------------------------
------------------------------------------------------------------------
-----------DRDNES-------------------------------------------------------
----------------------------------------DEEEHKR-------------------------
-------------------------------
>Dmel_Oamb_PB/1-637
------------------------------------------------------------------------
------------------------------------------------------------------------
--------------------------------------------MNE-------------------------
------------------------------------------------------------------------
------------------------------------------------------------------------
------------------------------------------------------------------------
----------------------------------TE------------------------------------
------------------------------------------------------------------------
------------------------------------------------------------------------
----------------------------------------------------------------CEDLIKSV
KWTEPA------------------NLISL-AVLEFINVLVIGGNCLVIAAVF--CSNKLRS-VTNFFIV--N
LAVADLLVGLAVLPFSATWEVF-----KVWIFGDLWCRIWLAVDVWMCTASILNLCAISLDRYVAVTRPVTY
PSI-MSTKKAKSLIAGIWVLSFF--ICFPPL-----VGW---KDQKAVIQPTYPKGNHTLYYTTTMSSSEDG
Q------LGLDSIKDQGEASLPPSPPH-IGNGNAYNPYDPGFAPIDGSAEIRIAAIDSTSTSTTATTTTTAS
SSSTTETEMDLDL------LNAPPQNRPQTISGSCPW----------------KC-------ELTNDRGYVL
Y-SALGSFYIPMFVMLFFYWRIYRAA--------V-RTTR-------------AINQGF-------------
------------------------------------KTTKGSP-----------------------------
---------------------------------------------------RESGNNRV-------------
----------------------DESQLILRI-----------------------------------------
------------------------------------------------------------------------
----------HRGRPCSTPQRTPLSV-----------------------------------------HS---
----------------------MSSTLSVN-------------------SNGGGGGAVASGLGASTEDHLQG
GAPKRATSMRV-------------------------------------------------------------
------------------------------------------------------------------------
------------------------------------------------------------------------
------------------------------------------------------------------------
---------------------CRQRHEKVA------------------------IKVSF-------------
-------------------------------PSS-ENV-L--------------------------------
-------------------------------------------------------DAG--------------
-----------------------------------------------------------QQPQ---------
---------------------------------------------ASPH-------------------YAVI
SSANGRR----------------ASFKTSL-FDIGETTFNL----------DAA---------------ASG
P--GD----------------------------LETGLSTTSLSAKKRAGKRSA-----------------K
FQ---------VK-R---------FRM----ETKAAKTLAIIVGGFIVCWLPFFTMYLIRAFCDH-----C-
---------IQPTVFSVLFWLGYC-----------------NSAINPMIYALFSNEFRIA---FKRIV----
-----------------------------------------------C-R----------------------
--------------------------CVCTR-------------------------S---------------
------------------------------------------------------------------------
--------------------------------GFRA------------------------------------
--S---ENFQM-------------------------------------------------------------
------------------------------------------------------------------------
--------------IAA-------------------------------------------------------
---------------------------------------------RALMAPATFHK----------------
------------------------------------------------------------------------
------------------------------------------------------------------------
------------------------------------------------------------------------
-----------TISGCS-------------------------------------------------------
----------------------------------------DDGEGVDFS-----------------------
-------------------------------
>Msex_OAR/1-502 ABI33825.1 putative octopamine receptor [Manduca sexta]
------------------------------------------------------------------------
------------------------------------------------------------------------
-----------------------------------------MRSLNE-------------------------
------------------------------------------------------------------------
------------------------------------------------------------------------
------------------------------------------------------------------------
----------------------------------TA------------------------------------
------------------------------------------------------------------------
------------------------------------------------------------------------
----------------------------------------------------------------CAALLEDV
RWDEPA------------------SLASL-AVLALIDVLVIAGNCLVIAAVL--CSSKLRS-VTNLFIV--S
LAVADLLVGVAVLPFSATREVF-----EIWIFGHVWCSVWLAVDVWMCTASILNLCAISLDRYVAVTRPVSY
PSI-MSRKRAKALIAGLWVLSFV--ICFPPL-----VGW---KDKR----------------------PEEG
D------L------------RTPNPP----------------------------------------------
----------------------------------CPW----------------TC-------ELTNDAGYVV
Y-SALGSFYIPMFVMLFFYWRIYKAA--------V-RTTK-------------AINQGF-------------
------------------------------------RTTKGM------------------------------
-------------------------------------------------------GSRL-------------
----------------------DDNRLTLRI-----------------------------------------
------------------------------------------------------------------------
----------HRGRGSNRPHGSPLSTA-------------------------------------S-NHS---
----------------------TSTSLS--------------------------------------------
ASPERLRRHSS-------------------------------------------------------------
------------------------------------------------------------------------
------------------------------------------------------------------------
------------------------------------------------------------------------
---------------------ARRAHEKVK------------------------ISVSY-------------
-------------------------------PSS-EQI-CTT------------------------------
------------------------------------------------------HENS--------------
-----------------------------------------------------------RSPS---------
---------------------------------------------RSPSPS----------------LYAVH
YERDGR--------------------------ELTESRLRV----------RPPHH------------LAPG
PLYDE----------------------------FDDKPRTT-----RRMGKRNI-----------------K
AQ---------VK-R---------FRM----ETKAAKTLGIIVGGFVFCWLPFFSVYVVRAFCGE-----C-
---------VTPIVFSILFWLGYC-----------------NSAINPLIYALFSKDFRFA---FKRII----
-----------------------------------------------C-K----------------------
--------------------------CFCGG-------------------------G---------------
------------------------------------------------------------------------
--------------------------------GQR-------------------------------------
--R---ESDEG-------------------------------------------------------------
------------------------------------------------------------------------
--------------SAR-------------------------------------------------------
---------------------------------------------RANNRPTHSHSLE-------------E
QEP---------------------------------------------------------------------
------------------------------------------------------------------------
------------------------------------------------------------------------
----------PQSSSAA-------------------------------------------------------
----------------------------------------DR------------------------------
-------------------------------
>Hame1862242/1-584
-----------------------------------------------MNA----------------------
-------------------------------------------GNVTYWYQGPTTLRFL-NTSWI-------
-----------------------------------------FDD-D-------------------------Y
DFDSYP---------------------------------DIP------------------------------
-------------------------------------------------------------------EPDDD
VAVNASVNA---------------------------------------------------------------
--------------SVE--------------ATINASLPS-------------------------------S
LPGDQII-----------------------------------------------------------------
-------------------------EDLA---------SEWTTNS---------------------------
------------------------------------------------------------------------
--------------------LV-EAVVKS-VVLATIVMLTIGGNVLVLLAVF--MSRNLRS-STHYLIV--N
LAVADLLLGTTVLPFSATLEVS-----GKWYFGQVFCGVWATADVLCCTASIWSLCVISLDRYIGVTRPLAY
STI-MTEKRMCVLIAAVWALSIV--ISIGPA-----FGW---KTPADPD-----------------------
------------------------------------------------------------------------
---------------------------------------------------PTVC-------TVNQELGYVL
F-SVTGSFYLPSLCILVVYWRIYRAA--------I-QQSK-------------FLESG--------------
-----------------------------------VKT----------------------------------
------------------------------------------------------------------------
----------------------TKTSVTLRV-----------------------------------------
------------------------------------------------------------------------
----------HRGGD---------------------------------------------------------
------------------------------------------------------------------------
------------------------------------------------------------------------
------------------------------------------------------------------------
------------------------------------------------------------------------
------------------------------------------------------------------------
---------------------TKLTLRAHR------------------------------------------
------------------------GGMGVGIAAGMAAG----------------------------LATGVG
GI------NGHC---------------------------------------L--VNGQ--------------
-----------------------------------------------------------TKPPEPEE-----
KRSGLRIHRGKGVAKL-----------------------------MPPTPH---------------------
--------------------------------------LRLA---------MTPLNWNNDR-------VGEG
GGRGRTRGRQQ----------------------QQQQQRDATQEPESPSTSPER-----------------R
LAG----PPGKMA-K---------FRR----QKKAAKTLGIVVGVFLLCWFPFFFILPLDSLCTS-----C-
--------HISETLFATFFWLGYF-----------------NSCLNPFIYACTSREFKRA---FKRIL----
------------------------------------------------------------------------
--------------------------CRGRS-------------------------R---------------
------------------------------------------------------------------------
------------------------------------------------------------------------
------------------------------------------------------------------------
------------------------------------------------------------------------
---------------RSLHHAT---------FHSAVWRRGTTAS----------------------------
------TARTP----SPARHGIEGLLASS----------------TPLADPC--------------------
------------------------------------------------------------------------
-----------------------------------------------------------------------G
AVW---------------------------------------------------------------------
----------REPRSPG-------------------------------------------------------
----------------------------------------PPCECVSVASILN-------------------
-------------------------------
>Cbor_D2aR/1-599
------------------------------------------------------------------------
------------------------------------------------------------------------
--------------------------------------------MSSTL----------------------Y
PPSSAP---------------S----------------PSAGA-----------------------------
------------------------------------------------------------------------
----VSSGM-----PTG-------------------------------------------------------
---------LKALAQTLP-----------VLKVPTVI-----------------------------------
---DKEND-------------------------------------------S-----MEAQYN--GG-----
----------IVN---GNDEL----ATVA---------ATPRVPS---------------------------
---------LIVDVV-NMCFQYDNCTVNETDIIEK----------------------------NC-----TM
NCTGDDD-----------PIHT-EKNYWT-LLLLLFPVFTVFGNILVLMSVY--KERSLQT-VTNYFIV--S
LAVADLLLASFVMPFAVYYL-MC----GYWGLGPFVCDVYVAMDVVCSTSSIFNLVAISIDRYIAVTQPIAY
SQS-KNNKRIVFTIAIIWVVSTA--IGIPLF-----F-V-----------------------------NQWN
ASKRS-------------------------------------------------------------------
------------------------------------------------IDPEPVC-------FF-HNADFII
Y-SSISSFYIPCIAMIYLYCRIFKAL--------KERARK---------------KKPK-----VSEIKA--
--------------------------------GSVIENVTQTRML---------------------------
------------------------------------------------------------------------
----------------------AETALSSETS-H--------------------------------------
------------------------------------------------------------------------
----------QTGAAGK-------------------------------------------------------
------------------------------------------------------------------------
------------------------------------------------------------------------
---------------------GPPPPIIEEDRNTNN------------------------------------
------------------------------------------------------------------------
-----------------------------------------------------------------TSNSQ--
---------------------DEDDDEIDEAGA---------------------VLAGAENCHI-------I
KNPRPEEL----------------------------------------------------------NLGPIR
--------------------------------------------------EEDSMERG-----G--------
-----------------------------------------------------------ATAAVQST-----
RNGAADVMRG----------------ELMELCGAQAD--------PSSRKA---------------------
-------------------------------LLMKQKKVKI----------QSKRNGSVGG---RTL--EGG
ELMEKKD--------------------------KKASSARFTIYKVNKASKKKR-----------------E
KS--------SAK-K----------------ERKATKTLAIVLGAFLVCWVPFFTCNIVDAISKKTDIKSL-
--------QPSATLFWLTTWIGYM-----------------NSFLNPVIYTIFNPEFRKA---FKKIL----
----------------------------------------------VC-QS---------------------
------------------------------------------------------------------------
------------------------------------------------------------------------
------------------------------------------------------------------------
------------------------------------------------------------------------
------------------------------------------------------------------------
------------------------------------------------------------------------
------------------------------------------------------------------------
------------------------------------------------------------------------
------------------------------------------------------------------------
------------------------------------------------------------------------
------------------------------------------------------------------------
------------------------------------------------------------------------
-------------------------------
>Hame11676319/1-601
------------------------------------------------------------------------
------------------------------------------------------------------------
--------------------------------------------MSPTL----------------------Y
PPPSPP---------------S----------------QSAGL-----------------------------
------------------------------------------------------------------------
----VSSGV-----PTG-------------------------------------------------------
---------LKALAQTLP-----------VLQVPNSK-----------------------------------
----DDDD-------------------------------------------S-----GGVKYH--GG-----
----------VVN---GKEEL----ATVA---------SNNAVTS---------------------------
---------VITDMF-NMCLEFDNCTTDLPEQSTD----------------------------NCT----TV
NCTAEDP----------IAIHT-ERNYWT-LLLLLFPVFTVFGNILVLMSVY--KERSLQT-VTNYFIV--S
LAVADLLLASIVMPFAVYYLMMC----GYWGLGPIVCDLYIAMDVVCSTSSIFNLVAISIDRYIAVTQPLKY
AHS-KNNKRIVFTIAIIWTVSAA--IGIPLV-----F-V-----------------------------NQWE
VSKKK-------------------------------------------------------------------
------------------------------------------------DVLTNDC-------AF-LNADFIL
Y-SSISSFYIPCIAMIYLYCRIFKAL--------KERARK---------------KKPK-----VSEIKA--
--------------------------------GSVIENVAQTRML---------------------------
------------------------------------------------------------------------
----------------------AETTLGSEVN-L--------------------------------------
------------------------------------------------------------------------
----------PPAK----------------------------------------------------------
------------------------------------------------------------------------
------------------------------------------------------------------------
------------------------STLIEEDKNTNN------------------------------------
------------------------------------------------------------------------
-----------------------------------------------------------------TSNSQ--
---------------------DEEDEDGDDVVG----------------------LGGEENCHI-------I
KNPKPEEL----------------------------------------------------------NLGPLK
E-------------------------------------------------EKESLGDV-----G--------
-----------------------------------------------------------ASPSVQST-----
RNGAAEGVKG----------------AEGGNSG-QPE--------ASPRKA---------------------
-------------------------------LLVKQKKVKI----------QSKRNGSAAN-SSRAA--ESG
ELLEKKD--------------------------KKASSARFTIYKVNKASKKKR-----------------E
KS--------SAK-K----------------ERKATKTLAIVLGAFLVCWVPFFTCNIVDAISKKTHNPSL-
--------EPGMAIFVLTTWIGYM-----------------NSFLNPVIYTIFNPEFRKA---FKKIL----
----------------------------------------------MT-EP---------------------
--------------------------CWSRT-----------------------------------------
------------------------------------------------------------------------
------------------------------------------------------------------------
------------------------------------------------------------------------
------------------------------------------------------------------------
------------------------------------------------------------------------
------------------------------------------------------------------------
------------------------------------------------------------------------
------------------------------------------------------------------------
------------------------------------------------------------------------
------------------------------------------------------------------------
------------------------------------------------------------------------
-------------------------------
>Pcla1764329/1-595
------------------------------------------------------------------------
------------------------------------------------------------------------
--------------------------------------------MSPTL----------------------H
PPPSPP---------------S----------------PPAGL-----------------------------
------------------------------------------------------------------------
----VASGV-----PTG-------------------------------------------------------
---------LKALAQTLP-----------VLQVPDSKF----------------------------------
---EEEEE-------------------------------------------S-----GEVQYR--GG-----
----------VVN---GKEEL----ATVA---------SKNAVTS---------------------------
---------VITEVF-NMCLEFDNCTTDLPEPVAD----------------------------NC-----TM
NCTVEDP------------IHT-QRNYWT-LLLLLFPVFTVFGNILVLMSVY--KERSLQT-VTNYFIV--S
LAVADLLLASIVMPFAVYYLLMC----GYWGLGPIVCDLYIAMDVVCSTSSIFNLVAISIDRYIAVTQPIKY
AHS-KNNKRIVFTIAIIWTVSVA--IGSPLF-----F-V-----------------------------NQWN
VSKKK-------------------------------------------------------------------
------------------------------------------------DVLTNEC-------AF-LNADFIL
Y-SSISSFYIPCIAMIYLYCRIFKAL--------KERARK---------------KKPK-----ATEIKA--
--------------------------------GSVIENVAQTRML---------------------------
------------------------------------------------------------------------
----------------------AETTLGTEVN-L--------------------------------------
------------------------------------------------------------------------
----------PTAKA---------------------------------------------------------
------------------------------------------------------------------------
------------------------------------------------------------------------
------------------------ATLIEEDKNTNN------------------------------------
------------------------------------------------------------------------
-----------------------------------------------------------------TSNSQ--
---------------------DEDEEDGDDVVG----------------------LGGEENCHI-------I
KNPKPEEL----------------------------------------------------------NLES-K
E-------------------------------------------------EMQTAGAT-----A--------
-----------------------------------------------------------LTPSIQST-----
RNGA----------------------AEGSSVG-LEP--------ASPRKA---------------------
-------------------------------LLVKQKKVKI----------QSKRNGAAAN-VSRTV-EESG
ELLEKKD--------------------------KKASSARFTIYKVNKASKKKR-----------------E
KS--------SAK-K----------------ERKATKTLAIVLGAFLVCWVPFFTCNIVDAISKKTQNPSL-
--------EPGMAIFVLTTWIGYM-----------------NSFLNPVIYTIFNPEFRKA---FKKIL----
----------------------------------------------MT-EP---------------------
--------------------------CWSSN-----------------------------------------
------------------------------------------------------------------------
------------------------------------------------------------------------
------------------------------------------------------------------------
------------------------------------------------------------------------
------------------------------------------------------------------------
------------------------------------------------------------------------
------------------------------------------------------------------------
------------------------------------------------------------------------
------------------------------------------------------------------------
------------------------------------------------------------------------
------------------------------------------------------------------------
-------------------------------
>Parg1285694/1-619
------------------------------------------------------------------------
------------------------------------------------------------------------
--------------------------------------------MSPTL----------------------F
PAPSSP---------------PSPPP----PPPPPSSSSAFGVG--------------------------F-
------------------------------------------------------------------------
---SAASGV-----PTG-------------------------------------------------------
---------LKALAQTLP-----------VLKVPNLKY----------------------------------
---EEEEEQ---------------------------------EEE-----LP-----ADLQYG--GG-----
----------VVN---GKEEL----ATVA---------SSNAVTS---------------------------
---------VVPDLVANLCLEFDNCTANLTDAMAE----------------------------NC-----TV
NCTVEDA------------IHT-QRNYWT-LLLLLFPVFTVFGNILVLMSVY--RERSLQT-VTNYFIV--S
LALADLLLASIVMPFAVYYLLMC----GYWGLGPIVCDLYIAMDVVCSTSSIFNLVAISIDRYIAVTQPIKY
AQS-KNNKRIVFTIAIIWVVSAA--IGIPLF-----F-V-----------------------------NQWD
VAKRK-------------------------------------------------------------------
------------------------------------------------DVLTNDC-------NF-LNADFIL
Y-SSISSFYIPCIAMIYLYYRIFKAL--------KERAKM---------------KKPK-----VSEIKA--
--------------------------------GSVIENVTQTRML---------------------------
------------------------------------------------------------------------
----------------------AETTLGTEVA-L--------------------------------------
------------------------------------------------------------------------
----------PATKS---------------------------------------------------------
------------------------------------------------------------------------
------------------------------------------------------------------------
------------------------SALIDEDKNTNN------------------------------------
------------------------------------------------------------------------
-----------------------------------------------------------------TSNSQ--
---------------------DEDEEEGEDMMG----------------------LGGEENCHI-------I
KNPKPEEL----------------------------------------------------------NLAPLK
EG------------------------------------------------ETESSEGR-----G--------
-----------------------------------------------------------ATPFVQSA-----
RNGAAEAVKG----------------AEGGNVG-QPE--------ASPRQA---------------------
-------------------------------LLVKQKKVKL----------QSKRNGSANS-SRATA-SESG
ELLEKKD--------------------------KKASSARFTIYKVNKASKKKR-----------------E
KS--------SAK-K----------------ERKATKTLAIVLGAFLVCWVPFFTCNIVNAISKKTENPSL-
--------EPGMAIFVLTTWIGYM-----------------NSFLNPVIYTIFNPEFRKA---FKKIL----
----------------------------------------------IS-QS---------------------
------------------------------------------------------------------------
------------------------------------------------------------------------
------------------------------------------------------------------------
------------------------------------------------------------------------
------------------------------------------------------------------------
------------------------------------------------------------------------
------------------------------------------------------------------------
------------------------------------------------------------------------
------------------------------------------------------------------------
------------------------------------------------------------------------
------------------------------------------------------------------------
------------------------------------------------------------------------
-------------------------------
>Dmel_Dop2R_PF/1-760
------------------------------------------MLSP-FDWRRGIS-----------------
---------------------------------------SSGTGGTM-------AAQPLSSTA---------
------ATTAAATGAT-------------------AATAATAATTSATL----------------------S
TAAAST---------------S------------TTAAPSAGAT--------------------------WI
NH-----------------------HLAVEA-----------------------------------DSSQPA
NGSDAQAGVEGPTMPAGYLPLYEDVETAAEDAGYALIDDISEWLLGSVGSEAAVG-------GPENSTNLAV
TGANGTLAWLEALNSTQP-----------AQSNSSAE-----------------------------------
---DGERGRYSLRSFVEQQLAGGGAAGAGDGGDAGIALIDSGEEAALDNVAD-----AETDYGMLGG-----
----------F-----GDAELLQRTATVARETLG--NRTAPSTTSYDGGGSGDVGVA-GGLAGTAGGGVGGA
GGSGGSTFMLLLENFNDYFPNYNGSTVSGTSTIAPGVAITGSRGSGLLLEQNLTGLYLDGYRLNCTN--ETL
NLTDSCG----------ELRVV-DHNYWA-LILILFPILTLFGNILVILSVC--RERSLQT-VTNYFIV--S
LAIADLLVAVVVMPFAVYFL-VN----GAWALPDVVCDFYIAMDVICSTSSIFNLVAISIDRYIAVTQPIKY
AKH-KNSRRVCLTILLVWAISAA--IGSPIV-----LGL-----------------------------N--N
TPNRE-------------------------------------------------------------------
---------------------------------------------------PDVC-------AF-YNADFIL
Y-SSLSSFYIPCIIMVFLYWNIFKAL--------RSRARKQ-----------RAARKPH-----LSELTG--
--------------------------------GSVIENIAQTRRL---------------------------
------------------------------------------------------------------------
----------------------AETALDSSRH-A--------------------------------------
------------------------------------------------------------------------
------------------------------------------------------------------------
------------------------------------------------------------------------
------------------------------------------------------------------------
------------------------SRILPDEAATNT------------------------------------
------------------------------------------------------------------------
-----------------------------------------------------------------ASGSN--
---------------------EEEDEN-----A---------------------ISPDIDDCHV-------I
VNDKSTEF----------------------------------------------------------MLATVV
E-----------------------------------------------------------------------
------------------------------------------------------------------------
------------------------------------------------------------------------
---------------------------------------------------------------------ETG
---------------------------------------KFTIYKVHKASKKKR-----------------E
KS--------SAK-K----------------ERKATKTLAIVLGVFLFCWLPFFSCNIMDAMCAKFK-KDC-
--------RPGLTAYMMTTWLGYI-----------------NSFVNPVIYTIFNPEFRKA---FKKIM----
----------------------------------------------HM-G----------------------
------------------------------------------------------------------------
------------------------------------------------------------------------
------------------------------------------------------------------------
------------------------------------------------------------------------
------------------------------------------------------------------------
------------------------------------------------------------------------
------------------------------------------------------------------------
------------------------------------------------------------------------
------------------------------------------------------------------------
------------------------------------------------------------------------
------------------------------------------------------------------------
------------------------------------------------------------------------
-------------------------------
>Cbor_mAChRa/1-404
------------------------------------------------------------------------
------------------------------------------------------------------------
--------------------------------------------MANE------------------------
----------------------K-------------------------------------------------
------------------------------------------------------------------LYPYYR
FVFNVSDYQEN-------------------------------------------------------------
------FEELLHWSDEVLGH--------ISHSDPSNPQSPA-----------------------------SP
PAAPAPLPPGP------------------------------------AQPPPH--HHSASNST---------
-------------------------SLLQ--------EVTSSSLSLMYNLTSGIDLGLNWTSTNSLVPSSGL
EPFTPSNWTTSLDID-------TLPLDLLNGTSTTG-TELA--LNGSL--DALT---------DGYDLLNGT
NFTTVGADVTIADTHIERYSIY-EVILIA-VVAGFLSIATLIGNLMVMISFK--IDKQLQT-ISNYFLF--S
LAVADITIGVVSMPLFTLYTLM-----GYWPLGPIICDTWLALDYLASNASVLNLLIISFDRYFSVTRPLTY
RAM-RTPRRAAVMIGSAWIISLI--LWPPWI-----YSW--------------P-------YIEGH------
-------R----------------------------------------------------------------
------------------------------------------------TVPPRECY-----IQFIETNEYVT
FGTAIAAFYLPVTVMCGLYWRIWRET--------EKRQKDLTNLQAGKKDPSKRSNS---------------
------------------------------------------------------------------------
------------------------------------------------------------------------
------------------------------------------------------------------------
------------------------------------------------------------------------
------------------------------------------------------------------------
------------------------------------------------------------------------
------------------------------------------------------------------------
------------------------------------------------------------------------
------------------------------------------------------------------------
------------------------------------------------------------------------
------------------------------------------------------------------------
------------------------------------------------------------------------
------------------------------------------------------------------------
------------------------------------------------------------------------
------------------------------------------------------------------------
------------------------------------------------------------------------
------------------------------------------------------------------------
------------------------------------------------------------------------
------------------------------------------------------------------------
------------------------------------------------------------------------
------------------------------------------------------------------------
------------------------------------------------------------------------
------------------------------------------------------------------------
------------------------------------------------------------------------
------------------------------------------------------------------------
------------------------------------------------------------------------
------------------------------------------------------------------------
------------------------------------------------------------------------
------------------------------------------------------------------------
------------------------------------------------------------------------
------------------------------------------------------------------------
------------------------------------------------------------------------
-------------------------------
>Hame11358941/1-874
------------------------------------------------------------------------
------------------------------------------------------------------------
--------------------------------------------MAGEG-----------------------
---------------------AL-------------------------------------------------
------------------------------------------------------------------LFPYYR
VVFNSSDYHDA-------------------------------------------------------------
------YDELQRWSDEVLTR--------L-SSTTTD------------------------------------
--ADDPLPPAN-----------------------------------DLDHTP--------------------
-------------------------TTLQ--------EVTASPLSLVYNLTSGLDLGLNW-SSAPLVPSGGL
DPSLTSNWSSGLDLDSLPLDLHSLPLDLFNGNATSGPSPFAVDFNGSL--DSLG---------DGYDVLNGT
NYTAPGLDVSSFVPASDRYSIY-EVILIA-VVAGFLSIATLLGNLMVMISFK--IDKQLQT-ISNYFLF--S
LAVADITIGVVSMPLFTLYTLM-----GYWPLGSFVCDTWLALDYLASNASVLNLLIISFDRYFSVTRPLTY
RVK-RTPRRAAFMIGSAWIVSLI--LWPPWI-----YSW--------------P-------YIEGY------
-------R----------------------------------------------------------------
------------------------------------------------SVPTSECY-----IQFIETNEYVT
FGTAIAAFYLPVTVMCGLYWRIWRET--------EKRQKDLTNLQAGKKDPSKRSNSRK------EKLCARQ
PCLALVHSTLYLTPGLPILPDPTSFTDTGISRSEAEEVVEPEDWRRQ-------------------------
---------------------------------------------------RSESSTAM-------------
--------DEIETTYVPTAMVIENTKYAS----QG---------RTGSGG--------------CCRGL---
-------------------------------------------------ASCIKR-----------------
----TVDREEAGSQAGGHRSGYN-------------------TP-----GYHTPGYHTPGYNTPG-SVE-TT
LPSSV-----------------SRCTSLNYIREPLT------------------------------------
VTPTRYHQNSMIPLVERAERP--------------------DHHH----HHHH-------------------
--------------------HGTSATLPRAE---STL-----------------------------GVGA--
---------AG----------------------------------------------------------RNQ
MVGGRL-----------------------------------------------------------QAR----
----------------------SHSSDSVYTIL-------------------IRLPHDPSQ-----------
-DGPLN------------------------PPSI---------------L-------------MIEEEGQDG
SGA-----NA-----------------------------------------------------GHRLRF---
--------------------------------------------------------DRGTSPLARRGDSVC-
---------------------------------------------SDPSGQST-RVECSLHPGGPEGTSPTP
NRRTSHAP-----------------------DIKIPLNAKIIPKQLAKN-------------------SGTG
SGNSG---------------------------GGVAGAGTNSGTAVPGKKKKKK-----------------K
SQ---------EK-KQ---------------DRKAAKTLSAILLTFIVTWTPYNVLVLLKTVLACNP-DDC-
---------IPRQLWDFSYYLCYI-----------------NSTINPMCYALCNAAFRRT---YVRIL----
-------------------------------------------------T----------------------
--------------------------CKWHS-------------------------R---------------
------------------------------------------------------------------------
--------------------------------R---------------------------------------
------------------------------------------------------------------------
------------------------------------------------------------------------
----------KQGVQRGYYS----------------------------------------------------
------------------------------------------------------------------------
------------------------------------------------------------------------
------------------------------------------------------------------------
------------------------------------------------------------------------
------------------------------------------------------------------------
------------------------------------------------------------------------
-------------------------------
>Parg1822444/1-895
-----------------------------------------------MRRDADRAR----------------
------------------------------------------------------------------------
----------------------------GGMDLNNVEEMYRTAVMAAEG-----------------------
---------------------VD-------------------------------------------------
------------------------------------------------------------------LFPYYR
VVFNSTDYQEA-------------------------------------------------------------
------NDELQRWSDEVLTR--------L-ASATND------------------------------------
--AEEPLPPAD------------------------------------LQPTP--------------------
-------------------------TRLE--------EVTASSLSLVYNLTSGLDFGFNW-S-QPLVPSGGL
DASSASNWSSALDLD-------GLPIDLLNGTSSSG-PTFAADFNGSL--DSLG---------DGYDVFNGT
NYSTTGIEVTSLVPTVDRYSIY-EVILIA-VVAGFLSIATLIGNLMVMISFK--IDKQLQT-ISNYFLF--S
LAVADITIGVVSMPLFTVYTLM-----GYWPLGSFICDTWLALDYLASNASVLNLLIISFDRYFSVTRPLTY
RAK-RTTRRAAVMIGSAWIISLI--LWPPWI-----YSW--------------P-------YIEGH------
-------R----------------------------------------------------------------
------------------------------------------------TVPAGECY-----IQFIETNEYVT
FGTAIAAFYLPVTVMCGLYWRIWRET--------EKRQKDLTNLQAGKKDPSKRSNSRK------EKLCTRQ
PCLALVHSTLYLTPGLPILPDPTSFTDTGMSRSEAEEALEPEDWRRQ-------------------------
---------------------------------------------------KSESSTAM-------------
--------DEIETTYVPTAMVIENTKYASQLLLQG---------RNGSAG--------------CCRGL---
-------------------------------------------------ASCIKR-----------------
----TVDRDDAGSQAGGHRSGYN-------------------TP-----GYHTPGYHTPGYNTPG-SAE-TT
LPSSV-----------------SRCTSLNYIREPLT------------------------------------
VTPTRYRQNSMIPLVERAERP--------------------DHHH--PHHHHH-------------------
-------------------QHGTSATLPRAE---STL-----------------------------GVGA--
----------G----------------------------------------------------------RNQ
MGGGRL-----------------------------------------------------------QAR----
----------------------SHSSDSVYTIL-------------------IRLPHEPSQ-----------
-DGPLH------------------------PPSI---------------L-------------MIEEEGQDG
SGT-----NT-----------------------------------------------------GHRLRF---
--------------------------------------------------------DRGTSPLARRGDSVC-
---------------------------------------------SDPSGQST-RVECSLHPGGPEGTSPIS
NRRTSHAP-----------------------DIKIPLNAKIIPKQLAKN-------------------TVTG
SGNSG---------------------------GVVGGGGPNTAATMPGKKKKKK-----------------K
SQ---------EK-KQ---------------DRKAAKTLSAILLTFIVTWTPYNVLVLLKTVLACNA-DDC-
---------IPRQLWDFSYYLCYI-----------------NSTINPMCYALCNAAFRRT---YVRIL----
-------------------------------------------------T----------------------
--------------------------CKWHS-------------------------R---------------
------------------------------------------------------------------------
--------------------------------R---------------------------------------
------------------------------------------------------------------------
------------------------------------------------------------------------
----------KQGVQRGYYS----------------------------------------------------
------------------------------------------------------------------------
------------------------------------------------------------------------
------------------------------------------------------------------------
------------------------------------------------------------------------
------------------------------------------------------------------------
------------------------------------------------------------------------
-------------------------------
>Pcla11674846/1-872
------------------------------------------------------------------------
------------------------------------------------------------------------
--------------------------------------------MAEEG-----------------------
---------------------TK-------------------------------------------------
------------------------------------------------------------------LFPYYR
VVFNSSDYHDA-------------------------------------------------------------
------YDELQRLSDEVLTR--------LASSTTTD------------------------------------
--ADDPLPPHH-------------------------------------HNSP--------------------
-------------------------TTLQ--------EVSTSPLSLVYNLTSGLDLGLNW-STQPLVPCVGV
D---SSNCTNVFDLD-------SLSLDLLNGTTVSG-STFGVDFNGSL--DALG---------DGYDALNGS
NFTTPGADLHSIVPAIDRYSIY-EVILIA-VVAGFLSIATLLGNLMVMISFK--IDKQLQT-ISNYFLF--S
LAVADITIGLVSMPLFTLYTLM-----GYWPLGPIVCDTWLALDYLASNASVLNLLIISFDRYFSVTRPLTY
RAK-RTTRRAAVMIGSAWIISLI--LWPPWI-----YSW--------------P-------YIEGY------
-------R----------------------------------------------------------------
------------------------------------------------SVPAGECY-----IQFIETNEYVT
FGTAIAAFYLPVTVMCGLYWRIWRET--------EKRQKDLTNLQAGKKDPSKRSNSRR------EKLSTRQ
PCLALVHSTLYLTPGLPILPDPTSFTDTGISRSEAEEVVEPEDWRRQ-------------------------
---------------------------------------------------RSESSTAM-------------
--------DEIETTYVPTAMVIENTKYAA----QG---------GSGSAG--------------CCRGL---
-------------------------------------------------ASCIKR-----------------
----TVDRDEASSQAGGHRSGYNTPG--------------YHTP-----GYHTPGYHTPGYNTPG-SVE-TT
LPSSV-----------------SRCTSLNYIREPLT------------------------------------
VTPTRYRQNSMIPLVERAERPG-------------------EHHHHIPYHHHH-------------------
--------------------HGASATLPRAE---SSL-----------------------------GVGA--
---------SG----------------------------------------------------------RNQ
LVGGRL-----------------------------------------------------------QAR----
----------------------SHSSDSVYTIL-------------------IRLPHDPSQ-----------
-DGPLN------------------------PPSI---------------L-------------MIEEEGQDG
SGV-----NA-----------------------------------------------------GHRLRF---
--------------------------------------------------------DRGTSPLARRGDSVC-
---------------------------------------------SDPSGQSS-RVECSLHPGGPDGTSPTP
NRRSSHAP-----------------------DIKIPLNAKIIPKQLAKN-------------------SGTG
SGNSG---------------------------GGAAGAGANSGATVPGKKKKKK-----------------K
SQ---------EK-KQ---------------DRKAAKTLSAILLTFIVTWTPYNVLVLLKTVLACNA-DDC-
---------IPRQLWDFSYYLCYI-----------------NSTINPMCYALCNAAFRRT---YVRIL----
-------------------------------------------------T----------------------
--------------------------CKWHS-------------------------R---------------
------------------------------------------------------------------------
--------------------------------R---------------------------------------
------------------------------------------------------------------------
------------------------------------------------------------------------
----------KQGVQRGYYS----------------------------------------------------
------------------------------------------------------------------------
------------------------------------------------------------------------
------------------------------------------------------------------------
------------------------------------------------------------------------
------------------------------------------------------------------------
------------------------------------------------------------------------
-------------------------------
>Dmel_mAChR_A_PA/1-788
------------------------------------------------------------------------
------------------------------------------------------------------------
-----------------------------------MEPVMSLA-LAAHGPP---------------------
---------------------SI-------------------------------------------------
------------------------------------------------------------------LEPLFK
TVTTST------------------------------------------------------------------
------------------------------TTTTTTTTSTT-----------------------------TT
TASPAGYSPGY----------------------------------------P-----GTTLLT---------
-------------------------ALFE--------NLTSTAASGLYDPYSGM------------------
-----------------------------YGNQTNG----------------------------------TI
GFETKG----------PRYSLA-SMVVMG-FVAAILSTVTVAGNVMVMISFK--IDKQLQT-ISNYFLF--S
LAIADFAIGAISMPLFAVTTIL-----GYWPLGPIVCDTWLALDYLASNASVLNLLIISFDRYFSVTRPLTY
RAK-RTTNRAAVMIGAAWGISLL--LWPPWI-----YSW--------------P-------YIEGK------
-------R----------------------------------------------------------------
------------------------------------------------TVPKDECY-----IQFIETNQYIT
FGTALAAFYFPVTIMCFLYWRIWRET--------KKRQKDLPNLQAGKKDSSKRSNSSD------ENTVVNH
ASGGLL-----------------AFAQVGGN--------DHDTWRRP-------------------------
---------------------------------------------------RSESS----------------
--------PDAESVYM-TNMVIDSGYHGM----HS---------RKSS------------------------
----------------------------------------------------IKS-----------------
----TNTIKKSYTCFGSIKE--------------------WCIA-----WWHSGREDSDDF-----AYE-QE
EPSDL-----------------G-CTSMNVMRDNYSMGG---------SVSGVR----------PPSILLSD
VSPTPLPRPPLASISQLQEMSAVTASTTANVNTSGNGNGAINNNN----NASH-------------------
--------------------NGNGAVNGNGAGNGSGI-----------------------------GLGT--
---------TGNATHRDS---------------------------------------------------RTL
PVINRI-----------------------------------------------------------NSR----
----------------------SVSQDSVYTIL-------------------IRLPSDGAS-----------
-SNAANGGGGGPGA--GAAASASLSMQGDCAPSI---------------K-------------MIHEDGPTT
TAA---------------------------------------------------------------------
-----------------------------------------------------------AAPLASAAATRR-
---------------------------------------------PLPSRDS----EFSLPLG---------
-RRMSHAQ-----------------------HDARLLNAKVIPKQLGK----------------------AG
GGAAG---------------------------GGVGGA--HALMNARNAAKKKK-----------------K
SQ---------EK-RQ---------------ESKAAKTLSAILLSFIITWTPYNILVLIKPLTTCS---DC-
---------IPTELWDFFYALCYI-----------------NSTINPMCYALCNATFRRT---YVRIL----
-------------------------------------------------T----------------------
--------------------------CKWHT-------------------------R---------------
------------------------------------------------------------------------
--------------------------------N---------------------------------------
------------------------------------------------------------------------
------------------------------------------------------------------------
----------REGMVRGVYN----------------------------------------------------
------------------------------------------------------------------------
------------------------------------------------------------------------
------------------------------------------------------------------------
------------------------------------------------------------------------
------------------------------------------------------------------------
------------------------------------------------------------------------
-------------------------------
>Cbor_mAChRb/1-987
------------------------------------------------------------------------
------------------------------------------------------------------------
------------------------------------------------------------------------
--------------------------KQ----QRTKDG-DAGDGE---------------------------
--------------------------------------------------------------------APFN
MTAPFGDPLGGG----GT------------------------------------------------------
--------TLLPFLVPWEGGGHSGGGVRTRLNDPSLGYLNA----------------------------SSD
LWGENA--TCWG------------------------------------------------------------
----------------NNNSLEC--SLANSSAT-----EGPTT-----------------------------
-----------VLPPFE-------------------------------------------------------
--------------------LW-QTVLIA-ICLACCMILTVGGNLLVLLSFI--VERAIRQ-PSNYFIA--S
LAMTDVIIGSISMPFYTVYVLM-----GEWTLGPILCDLWLSVDYTVCLASQYTVLLITIDRFCSVKIAAKY
RGW-RTRTKVMVMVAMVWIVPAL--LFFISI-----FGW-----------------EH---FVGYR------
------------------------------------------------------------------------
------------------------------------------------SLLHNECQ-----VQFLRDPVFNT
A-LIVTYYWVTLVVLFVLYAGIYKTA--------YDMQKKSEA-KHRKMQTLVALSAGG-----MAGMAGRT
A-------------------------------GLGMSKTQSTLLSQDKPQPPP-------------------
------------------------------------------------PPVTNNPTPQAPQGGSG-------
-------VSDSSSSQKTSSKTMETTSFSERRN-EQ-------------------------------------
------------------------------------------------------------------------
--------AEKSERSSSPAFESDEESSQVPQAK-KSNLPNNSVPRLDPPPQHRKTPTTDTLPKIP-EQSVLD
TSTTLEGSSSSDTGIGALAVSLARSLPFSD-HQRTSPKKAAILPDVALHEASLQG------SSLLDVTLGAA
TAPLAKRMSADFSKN-------------------DEDNSGHSEET-VSVHSNGEQSPQPP--AKQP------
--------------------------LHPTSLPLRPI-----------------------------------
---------------------------------------------------------------------CTV
PILPLAASTPTD-----------GLDER-------LIAPPAMFAD-------------------NMSVSS--
----------ICTTRP----TSALNYGPMAFDILSG-------------LDTGDLRFMDESSII-------L
PS-----------------------PVVEDPPSSVWAA-----------T--LHSPN----SPTLRSLTSSL
TTPHSIHRKISRMQS-----------------------------RSDDEDLEMSIEE------ADESV----
DADDEYCDPDESSDHSTNVLVT-------------SIIHACTAV---TSLAGTARNNSPVSPKKDNLI----
TTTANN---TAN--------AVNSISS---NSNSTNS---PAMVPATPQVRPK------------GNSGGTE
AGRAGASSTA------------------------PANQL-----------ITTHNVNSNKTVTSVAR-TEAS
SLI----EKDKASSV---ALASDA---QSSIKGSLKGSKKGIVKSIRSLKKKKK-----------------K
--------SEGEK-RH----RSKSENR----ANKALRTISIILGAFVACWTPYHILAIAESFCQ------C-
---------TNSHIYMFAYFLCYA-----------------NSPINPLCYALANQQFKKT---FTRIL----
-------------------------------------------------K----------------------
------------------------------------------------------------------------
------------------------------------------------------------------------
------------------------------------------------------------------------
--------------------------------------------G---------------------------
------------------------------------------------------------------------
------------------------------------------------------------------------
---------------------------------------------DLHIT----------------------
------------------------------------------------------------------------
------------------------------------------------------------------------
------------------------------------------------------------------------
------------------------------------------------------------------------
------------------------------------------------------------------------
-------------------------------
>Csap1500955/1-872
------------------------------------------------------------------------
------------------------------------------------------------------------
------------------------------------------------------------------------
------------------------------------------------------------------------
------------------------------------------------------------------------
------------------------------------------------------------------------
------------------------------------------------------------------------
------------------------------------------------------------------------
------------------------------------------------------------------------
------------------------------------------------------------------------
------------------------------------MILTVGGNLLVLLSFI--VERAIRQ-PSNYFIA--S
LAMTDLVIGSISMPFYTVYVLM-----GEWTLGPILCDLWLSVDYTVCLASQYTVLLITIDRFCSVKIAAKY
RGW-RTRTKVMVMVAMVWIIPAL--LFFISI-----FGW-----------------EH---FVGYR------
------------------------------------------------------------------------
------------------------------------------------SLLHNECE-----VQFLRDPVFNT
A-LIVTYYWVTLVVLFVLYAGIYKTA--------YDMQKKSEA-KHRKMQTLVALSAGG-----MAGMAGRT
A-------------------------------GLGMSKTQSTLLSQDKPQPGP-------------------
------------------------------------------------PPVANNPTTQAPQGGSG-------
-------VSDSSSSQKTSSKTMETTSFSERRN-EQ-------------------------------------
------------------------------------------------------------------------
--------AEKSERSSSPAFESDEESSQIPQQK-KPNLANNSVPRLDPPPQHRKTPTTDTLPKIP-EQSVLD
TSTTLEGSSSSDTGVGALAVSLARSLPFSD-HQHISPKKVSILPDVALHEANLQG------SSLLDVTIGAA
TAPLAKRMSADFSKN-------------------DEDNSGHSEET-VSVHSNGEQSPQAP--AQQP------
--------------------------LHPTSLPLRPI-----------------------------------
---------------------------------------------------------------------CTV
PILPLAASTPTD-----------GLDER-------LIAPPAMFAD-------------------TMSVSS--
----------ICTTRP----PSALNYGPMAYDILTG-------------LDTGDLRFMDESSII-------L
PS-----------------------PVVEDPPSSVWAA-----------T--LHSPT----SPTLRSLTSSL
TTPHSIHRKISRIQS-----------------------------RSDDEDLEMSIEE------ADESVD-AD
DADDECCDRDESSEHSTNVLVT-------------SIIHACTAV---TSLAGTDRHNSPVSPKKENLI----
TTTANS---APN--------AVNSISS---YSNSTNS---PAMVPSTPQVRPK------------ANSGGTE
AGRAAASSAG------------------------PTNQL-----------ITTHNVNSNKTVTSVAR-TEAS
SLI----EKDKVSSI---ALASDA---QSSIKGSLKGSKKGIVKSIRSLKKKKK-----------------K
--------SEGEK-RH----RSKSENR----ANKALRTISIILGAFVACWTPYHILAIAESFCH------C-
---------TNTHVYMFAYFLCYA-----------------NSPINPFCYALANQQFKKT---FMRIL----
-------------------------------------------------K----------------------
------------------------------------------------------------------------
------------------------------------------------------------------------
------------------------------------------------------------------------
--------------------------------------------G---------------------------
------------------------------------------------------------------------
------------------------------------------------------------------------
---------------------------------------------DLHIT----------------------
------------------------------------------------------------------------
------------------------------------------------------------------------
------------------------------------------------------------------------
------------------------------------------------------------------------
------------------------------------------------------------------------
-------------------------------
>Pcla1845446/1-1038
-----------------------------------------------MESPWALEEE---------------
--------------------------------EEA-AVLQELEGNA--------------------------
-----------------------------------TTFSNTTEKIFSIGQ----------------------
----------DFI--------VK--WKQ----QRERGGADVGDGD---------------------------
------------------------------------------------------------------SAARFN
MTAPFGDALGAG--RRGT------------------------------------------------------
--------TLLPFLVPWEAG-------PTRVNDPSISYLNA----------------------------SSD
LWGDNA--TCWG------------------------------------------------------------
-----------------NASTEC--ALANTTAA-----EGGAT-----------------------------
-----------ILPPFE-------------------------------------------------------
--------------------LW-QTVIIA-ICLACCMILTVGGNLLVLLSFI--VERAIRQ-PSNYFIA--S
LAMTDVIIGSVSMPFYTVYVLM-----GEWTLGPILCDLWLSVDYTVCLASQYTVLLITIDRFCSVKIAAKY
RGW-RTRTKVMVMVAMVWIIPVL--LFFISI-----FGW-----------------EH---FVGYR------
------------------------------------------------------------------------
------------------------------------------------SLQPNECE-----VQFLRDPVFNT
A-LIVTYYWVTLVVLFVLYAGIYKTA--------YDMQKKSEA-KHRKMQTLVALSAGG-----MAGMAGRT
A-------------------------------GLGMSKTQSTLLSQDKPPAGP-------------------
------------------------------------------------PPVAKPAPAPAPQGGSG-------
-------VSDSSSSQKTSSKTTETTSFSERRV-EP-------------------------------------
------------------------------------------------------------------------
--------TEKSERSSSPAFDSDDESSQIPLPK-RSGLPNSTVPRIDPPPQHRKTPTTDTLPKIP-EQSVLD
TSTTLEGSSSSDAGIGALAVCLARSLPIPD--HHHSPRKKTILPDVALHETSLQG------SGLLDVTLGAA
TAPLAKRMSGEFSKN-------------------DDENSCHSDET-LSVQSNDEPTPQKK--PLQP------
--------------------------LHPTSLPLRPI-----------------------------------
---------------------------------------------------------------------STV
PILPLAASTPTD-----------ALDER-------VIAPPAMFAD-------------------SMSVSS--
----------ICTTRP----PSSLNYGPMAYDILTG-------------LDTGDLRFMDESSII-------L
PS-----------------------PVVEDPPSSVWAA-----------T--LHSPA----SPTVRSLTSTL
ATPHSIHRKISRMQS-----------------------------RSDEEDLEMSIEEADESADADESA----
DADDECYDKEEVSDHSTNVLVT-------------SIIHACTAV---TSLAGSDRYRSPVSPLKDTTTTPA-
TTTNNS---APN--------AHYNIAPAANNSNSTTS---AAPVPPTPQVRPR------------GIMSVSE
AGRAGTTTTA------------------------PTNQL-----------ITTHNVNSNKTVTSVAR-TESS
SLI----ERDK-SSI---AVISDA---QSSIKGSFKGSRKGIVKSIRSLKKKKK-----------------K
--------SEGEK-RH----RSKSENR----ANKALRTISIILGAFVACWTPYHILAIAEGFCQ------C-
---------TNTHVYMFAYFLCYA-----------------NSPINPFCYALANQQFKKT---FMRIL----
-------------------------------------------------K----------------------
------------------------------------------------------------------------
------------------------------------------------------------------------
------------------------------------------------------------------------
--------------------------------------------G---------------------------
------------------------------------------------------------------------
------------------------------------------------------------------------
---------------------------------------------DLHIT----------------------
------------------------------------------------------------------------
------------------------------------------------------------------------
------------------------------------------------------------------------
------------------------------------------------------------------------
------------------------------------------------------------------------
-------------------------------
>Dmel_mAChR_B_PA/1-1019
-----------------------------------------------MRSLNKSAGE---------------
--------------------------------EE----LTGLNGN---------------------------
----------------------------------------SSDSIYTIKN----------------------
----------KWI--------TD--WSL----RRERDK----------------------------------
------------------------------------------------------------------------
------------------------------------------------------------------------
---------LCSFIF------------KRVLTHTECKRLLE----------------------------AAK
IYGESSDFNSWP---------------------------------------------VNEQLQ---------
---------WYRNFDVNNTNLLL--AVRNQSS------DGGSTMS-----------G---------------
-SSSDSEILGPVLPPFA-------------------------------------------------------
--------------------LW-QTILIA-ICLAICIILTVGGNILVLLAFI--VDRNIRQ-PSNYFIA--S
LAATDMLIGTVSMPFYTIYVLK-----GYWDLGPMLCDLWLSVDYTVCLVSQYTVLLITIDRYCSVKIAAKY
RSW-RTRTRVIYMVTITWIIPAL--LFFISI-----FGW-----------------EH---FTGKR------
------------------------------------------------------------------------
------------------------------------------------DLLPGQCA-----VQFLKDPIFNT
A-LIIGYYWTTLIVLFVLYAGIYKTA--------YDMQKRSEA-KQRKMQSMVALSAGA-----MSGMAGHA
A-------------------------------GIGV--IEEKILKTKVELAGD-------------------
------------------------------------------------QTDLDSACTTVIKRLSG-------
--------SGQANPLAVATEEVEKMTPEQRRA-SAA------------------------------------
-----------------------------------------------KIQEEAKK-----------------
--REAAVDAEKSERSSSPAFDSDEESSV---------------------NQAQQLITQQKLNNMR-KRSSIG
LVFGAQAALLATRGKGNLQKSTTNSKSIEAMHQYHHHQQ---------HHHN--------------------
QSPLQRAQSKEEMRSLHH----------------------HQNQQ-QPHHQHHQNQPNPP--LDRPKRTSCS
TLSQIAEHDRL-------VDLSAPPTLLNTSDPLSPV-----------------------------------
---------------------------------------------------------------------DLA
PI-----EVPSDQV-------HQGLVQT-------ILPPPDAFQC-------------------PTPLSD--
----------DYSDRPF-GNSSGNSELALTYDLMT----------------NSELRYMDESSAM-------L
ASVTANSTTSPNDSV------QGKPPVLPPPP----PA-----------R--RNPPK----SNLNQSLSQTP
SQNQSPSQSLSLNLN-----------------------------PNHNQSQSQSIEE----AVAIEKR----
------------------LLVSYTGIEDFAKVRRESCIEAICLLDVPGKLAADCPHRRASSPME--------
TSSKDAILYSPM-----------------------------PPMPLSPKVKTS------------TPQTGTP
QSAAGVTPPV------------------------PLERIE---------ERETSDSNTNKMPSTSGT-TSST
GGVGGGGEQDGVGATKKNAGDDDANREEKSLAASRNSSKRAFIHSIGKHFKSKK-----------------A
LP---LILGVG-G-RQ----KSKSENR----ARKAFRTISFILGCFVACWTPYHVLALVEGFCRH---PPC-
---------INEHLYMFSYFLCYA-----------------NSPMNPFCYALANQQFKKT---FTRIL----
-------------------------------------------------K----------------------
------------------------------------------------------------------------
------------------------------------------------------------------------
------------------------------------------------------------------------
--------------------------------------------G---------------------------
------------------------------------------------------------------------
------------------------------------------------------------------------
---------------------------------------------DLHMT----------------------
------------------------------------------------------------------------
------------------------------------------------------------------------
------------------------------------------------------------------------
------------------------------------------------------------------------
------------------------------------------------------------------------
-------------------------------
>Parg11292241/1-956
------------------------------------------------------------------------
------------------------------------------------------------------------
------------------------------------------------------------------------
------------------------------------------------------------------------
------------------------------------------------------------------------
MTAPLGDTLGVG--SRGT------------------------------------------------------
--------TLLPFLVPWEAG-------PTRLNNPSISYLNA----------------------------SSD
LWEDNT--TCWG------------------------------------------------------------
-----------------NASLEC--ALANTTAP-----EGGTT-----------------------------
-----------ILPPFE-------------------------------------------------------
--------------------LW-QTVLIA-ICLGCCMLLTVGGNLLVLLSFI--VERAIRQ-PSNYFIA--S
LAMTDVIIGSVSMPFYTVYVLM-----GEWTLGPILCDLWLSVDYTVCLVSQYTVLLITIDRFCSVRIAAKY
RAW-RTRTKVMVMVAMVWIIPAL--LFFISI-----FGW-----------------EH---FTGFR------
------------------------------------------------------------------------
------------------------------------------------SLLPNECA-----VQFLRDPVFNT
A-LIVTYYWVTLVVLFVLYAGIYKTA--------YDMQKKSEA-KHRKMQTLVALSAGG-----MAGMAGRT
A-------------------------------GLGISKTQSTLLSQDKPQPGP-------------------
------------------------------------------------PPVTNP-PTQAPQGGSG-------
-------VSDSSSSQKTSSKTTETTSFSERRG-EP-------------------------------------
------------------------------------------------------------------------
--------PEKSERSSSPAFESDEESSQVPMPR-KAGLPNNSVPRLDPPPQHRKTPTTDTLPKIP-EQSVLD
TSTTLEGSSSSDTGIGALAVSLARSLPFSDHHHHHSPKKMPALPDVALHESSLQG------SGLLDVTLGAA
TTPLAKRMSGDLSKDDDDE-------------DEDDDNSSHSDDT-LSVQSNDEPSPRRK--PVQP------
--------------------------LHPTSLPLRPI-----------------------------------
---------------------------------------------------------------------STV
PILPLAASTPTD-----------MLDER-------VIAPPAMFAD-------------------SMSVSS--
----------ICTTRP----PSSLNYGPMAYDVLTG-------------LDTGDLRFMDESSII-------L
PS-----------------------PVVEDPPSSVWAA-----------T--LHSPT----SPTVRSITSTL
TTPHSIHRKISRMQS-----------------------------RSDEEDLEMSIEE------ADESA----
DADDECCDKDEGSDHSTNVLVT-------------SIIHACTAV---TSLAGTERHNSPVSPKKEEQLGGA-
TDNNVAAAPAPN--------AHNNIASAANGSSNASA---PAAVPPTPQVRPR------------G-TGVGE
AGRAGASTAG-----------------------PPANQL-----------ITTHNVNSNKTVTSVAR-TESS
SLI----EKEKGSSV---AVASDA---QSSVKGSLKDSRKGIVKSFRSLKKKKK-----------------K
--------SEGEK-RH----RSKSENR----ANKALRTISIILGAFVACWTPYHILAIAEGFCT------C-
---------TNTHVYMFAYFLCYA-----------------NSPINPFCY----------------------
------------------------------------------------------------------------
------------------------------------------------------------------------
------------------------------------------------------------------------
------------------------------------------------------------------------
------------------------------------------------------------------------
------------------------------------------------------------------------
------------------------------------------------------------------------
------------------------------------------------------------------------
------------------------------------------------------------------------
------------------------------------------------------------------------
------------------------------------------------------------------------
------------------------------------------------------------------------
------------------------------------------------------------------------
-------------------------------
>Csap1194955/1-672
------------------------------------------------------------------------
------------------------------------------------------------------------
--------------------------------------MGPPSSIVAEID----------------------
---------------------TT-------------------------------------------------
-----------------------------------------------------------------PFKSADD
-SSNGTKSFKY-------------------------------------------------------------
--SYAVYPKYLPPLDT---------------AHVST------------------------------------
---------------------------------------------------PRGHV----------------
-------------------------GEVEGGSSGAIEFRVATTVSW--------------DAGVSRWSDAP-
PWSTASSWNLS----------LGEPNHNVT--LYEEGEG-------------------------------GS
GWWGDGAGREAD------EWSPGLLAITG-LALYTLALCTAVGNALVIHAIR--TEKRLQT-VSNLFIM--S
LAAADLTVGVIVMPISAAYAMM-----GEWRLGLAVCQFWLAADYTASTASIFNLVILSLDRYWSITAPLRY
LRR-RTRRRAWVMIGASWTAATA---WLVPV-----LAW-----------------HH--------------
-------LA-LGGVR---------------------------------------------------------
------------------------------------------------HHPPHVCE-----TEFSNSAAFKA
V-TAALNFYLPTALMLYLYCRIFREV--------QTR--QA----------LGRVPFTT-------------
----------------------------------------HDIPT---------------------------
-----------------------------------------------------DSCS---------------
----------------------EAERGASRPP----------------------------------------
------------------------------------------------------------------------
----------PSAR----------------------------------------------------NAQ---
----------------------FSSSHLP----------------------------------------AIT
TTPPNL-----------------------------------------TLT----------------------
------------------TPATTTTTTTTTSGERSQF-----------------------------------
---------------------------------------------------------------------CSL
TVVS-------------------------------------------------------------PGRHD--
----------------------CSYFSGVV----------------------VSVEYLPEDSGHTSPTQQYF
YSQHFPQQQQQQQ------------------QQQQQQQ-----------------------QQQGSQQSS-Q
QQS--LRRQVNNNRL-------------------------------------GPHQNHIHCYQSSARPH---
----------------------------------------------------PTWDPSASSLQRPREQKWN-
--------------------SSWRLGSLDNSGQHSSA--------HAS----S-------------------
---------------------------------------------------SSSNGTKKKRA--------AG
GGSG----------------------------GAG--R--------------RVES---------------S
VN---------LV-K----------------ERKAARQLGVIVGAFMACWVPYFTLFLIMAMCET-----C-
---------VPAHVHTATIWLGYL-----------------NSALNPVLYPLCNHNFRRA---FARML----
-------------------------------------------------RLP--------------------
--------------------------PRKTN-------------------------TQ--------------
------------------------------------------------------------------------
--------------------------------QPNP------------------------------------
------------------------------------------------------------------------
------------------------------------------------------------------------
---------------------------------------------H--------------------------
---------------------------------------------RLPTI-AARH-----------------
------------------------------------------------------------------------
------------------------------------------------------------------------
------------------------------------------------------------------------
------------------------------------------------------------------------
------------------------------------------------------------------------
-------------------------------
>Hame1658303/1-485
------------------------------------------------------------------------
------------------------------------------------------------------------
------------------------------------------------------------------------
------------------------------------------------------------------------
------------------------------------------------------------------------
------------------------------------------------------------------------
------------------------------------------------------------------------
------------------------------------------------------------------------
------------------------------------------------------------------------
------------------------------------------------------------------------
--------------------------------------------------------------------M--S
LAAADLTVGVIVMPISAAYAMM-----GEWRLGLVVCQFWLAADYTASTASIFNLVILSLDRYWSITAPLRY
LRR-RTRRRAWVMIGASWTAATA---WLVPV-----LAW-----------------HH--------------
-------LA-LGGIR---------------------------------------------------------
------------------------------------------------SHPPHVCE-----TEFSTSAAFKA
V-TAALNFYLPTALMLYLYCRIFREV--------QSR--QV----------LGRVPFTS-------------
----------------------------------------HDLVT---------------------------
-----------------------------------------------------DSCS---------------
----------------------EVER-HSRPP----------------------------------------
------------------------------------------------------------------------
----------HQAR----------------------------------------------------NNQ---
----------------------SSSHNLP-------------------------------------------
------------------------------------------------------------------------
--------------------------SITANNECSQF-----------------------------------
---------------------------------------------------------------------RSL
TVVS-------------------------------------------------------------PGSDD--
----------------------CSHYSGVV----------------------VSVEYLPEEIDQTSPTHHHH
LNHQQSQQQQQQQ------------------QQQQQHQ-----------------------QLSPHQQNQLQ
QQ----RRQAAANRL-------------------------------------GPHHNHIHCYQSTTRPH---
----------------------------------------------------SSWDPSTHSPHRAREQKWG-
--------------------SSWRLSTLSQGANSPRI--------TAPATTTT-------------------
---------------------------------------------------TATNGTRKKRTV--AC-TNSG
GGGG----------------------------GGGGAR--------------RVE----------------G
VN---------LA-K----------------ERKAARQLGVIVGAFMACWVPYFTLFPIMALCDT-----C-
---------VPAHAHTATIWLGYL-----------------NSALNPVLYPLCNHNFRRA---FARML----
-------------------------------------------------RLP--------------------
--------------------------TRKSN-------------------------NY--------------
------------------------------------------------------------------------
--------------------------------A-NA------------------------------------
------------------------------------------------------------------------
------------------------------------------------------------------------
---------------------------------------------H--------------------------
---------------------------------------------RLATI-TVRH-----------------
------------------------------------------------------------------------
------------------------------------------------------------------------
------------------------------------------------------------------------
------------------------------------------------------------------------
------------------------------------------------------------------------
-------------------------------
>Parg11025178/1-660
------------------------------------------------------------------------
------------------------------------------------------------------------
--------------------------------------MDFPSSMLTEID----------------------
---------------------TT-------------------------------------------------
-----------------------------------------------------------------PFKTLDD
LTENITKRLRI-------------------------------------------------------------
--SHGVFPKYAPPRGTTTVVDKG----PSHAGHFETLVCNI-------------------------------
---TY--------------------------------------------DYPEGFA----------------
-------------------------TSLD--ASGGV---VAT--SW--------------YPGISPWGN---
-FSGAQPWNLS----------RAELGLNVT----QEGE--------------------------------LP
GWWEAEPGLGAG------EWGPGFLAMTG-FALYTLALCTAVGNALVIHAIR--TEKRLQT-VSNLFIM--S
LAAADLTVGVIVMPISAAYAMM-----GEWRLGLVVCQFWLAADYTASTASIFNLVILSLDRYWSITAPLRY
LRQ-RTRRRAWVMIGASWTAATA---WLVPV-----LAW-----------------HH--------------
-------LA-LGGIR---------------------------------------------------------
------------------------------------------------HHPPHVCE-----TEFSNSAAFKA
V-TAALNFYLPTALMLYLYCRIFREV--------QTR--QA----------LGRVPFTT-------------
----------------------------------------HDIPT---------------------------
-----------------------------------------------------DSCS---------------
----------------------EVER-LPRHA----------------------------------------
------------------------------------------------------------------------
----------HANH----------------------------------------------------NNQ---
----------------------PPRHDLPP---------------------------------------AIA
------------------------------------------------------------------------
--------------------ANTTTSSSSPNESVTQF-----------------------------------
---------------------------------------------------------------------RSL
TVVS-------------------------------------------------------------PGRHD--
----------------------CSYFSGVV----------------------VSVEYLPEDSGQASPSHN--
-NPNYSSQQQQQQ------------------QSQLQ------------------------------QQN--Q
QQ----RRQAAANKL-------------------------------------GPHHNHIHCYQSSTRPH---
----------------------------------------------------ASWDHHTPSPHRAQERKWG-
--------------------SSWRVSSGTQGTSRPRT--------AVP--TIT-------------------
---------------------------------------------------TTTNGTRKKRTT--AC-ANSG
GGGG----------------------------GG---R--------------RVE----------------S
VN---------LV-K----------------ERKAARQLGVIVGAFMACWVPYFTLFPIMALCDT-----C-
---------VPAHAHTATIWLGYL-----------------NSALNPVLYPLCNHNFRRA---FARML----
-------------------------------------------------RLP--------------------
--------------------------TRKTN-------------------------NY--------------
------------------------------------------------------------------------
--------------------------------T-SN------------------------------------
------------------------------------------------------------------------
------------------------------------------------------------------------
---------------------------------------------Q--------------------------
---------------------------------------------RLATI-TVRH-----------------
------------------------------------------------------------------------
------------------------------------------------------------------------
------------------------------------------------------------------------
------------------------------------------------------------------------
------------------------------------------------------------------------
-------------------------------
>Spur_HistamineH1R/1-677 NP_001012721.1 histamine H1 [Strongylocentrotus purpuratus]
------------------------------------------------------------------------
------------------------------------------------------------------------
--------------------------------------------MAS-------------------------
------------------------------------------------------------------------
------------------------------------------------------------------------
------------------------------------------------------------------------
-----------------------------GLGKLGETYLNI-------------------------------
---D--------------------------------------------------------------------
--------------------------------------HASTSPQLFSE---------EDYSGYSGY-----
-PMNESSFNESAVSPS----VVKRPLRVIIP-----------------------------------------
---------------------------IV-TAMSFVSLITCIGNALVIVAVR--TDRRLRT-VSNYFIL--S
LAVADLLIGTLVMPLSIIYFVE-----GKWILGLIVCETWLTVDYVSCTASIFNLFILSLDRYWSISSPLKY
MKK-RTPRRAMLMISLAWCLSFS---WIVPV-----WGW-----------------HY--------------
-------FERDGEPR---------------------------------------------------------
------------------------------------------------GVPSDECD-----TEFGSNIIFKV
L-TAILNFYIPLVSMLFVYGKIFYEI--------KTRSKMC----------VGQRSSGNK------------
--------------------------------KYSIRHSAHMIPLPV-------------------------
-------------------------------------------------AV--DVCPNT-------------
--------------------PSNEEPEEAEEQ----------------------------------------
------------------------------------------------------------------------
----------NASW---------IPD----------------------------------YDSLS-TSK---
----------------------DTSQEYAD--------------------------------------QSES
-CPPN-------------------------------------------------------------------
-------------------IAAKRIKKGEVDHQLKNI-----------------------------------
---------------------------------------------------------------------SHL
TLATMG---------LAGIV------------GPSMMGVPSGQRILKRKRAEKEALAIKQVKRILPEENNRP
RIETI--------HVPMIKEPSNSTSSGTVDPQLDG--------------EIIQMKEINGDV----------
-SHNKSILRQEEAFL---------CPDRAPNGTAKRRI-----------------------SFTVDSVAS-K
EELEPLRRNSYDER----------------------------------------------------------
---------------------------------------------------------KTTSP----------
---------------------KYRGVRYNKESSSPTH--------LLP--TDN-------------------
---------------------------------------------------ISPDNLSPSRAIPKAQ-VKNG
GVAG----------------------------RFSFARFSIRHGKTSEFLRDRIK----------------R
FS---------LN-K----------------ERKAAKQLGIIVSCFITCWLPYFISFMVIAYCPT-----C-
---------VNPNVHYALIWLGYL-----------------NSTMNPFIYPLCNSNFRKA---FKKIF----
-------------------------------------------------GIT--------------------
-------------------------SCRSST-------------------------KP--------------
------------------------------------------------------------------------
--------------------------------KPQT------------------------------------
------------------------------------------------------------------------
------------------------------------------------------------------------
---------------------------------------------R--------------------------
---------------------------------------------SMYRRPKNK------------------
------------------------------------------------------------------------
------------------------------------------------------------------------
------------------------------------------------------------------------
------------------------------------------------------------------------
------------------------------------------------------------------------
-------------------------------
>Csap1254961/1-814
------------------------------------------------------------------------
------------------------------------------------------------------------
--------------------------------------MS--------------------------------
------------------------------------------------------------------------
------------------------------------------------------------------------
------------------------------------------------------------------------
------------------------------------------------------------------------
-VTP-----------------------------------------------P-----MNTS-ML--------
------------------------DAVVE-------AG-NLTQ-----------------------------
--------WDTLNVPYF-------------------------------------------------------
------------------------------ISEVLVAVVAVIGNALTITVFV--VERKLRR-RTNYYIV--S
LALADLLVGVFGIPFAILTSVGLPR--PLWA-----CLFMLSTLLVLCTVSIFCLLAVSVDRYWAILHPLRY
SRV-MTARIARRIILVCWVAGAL--VGLLPV-----MGW----------------------YNTD-------
------------------------------------------------------------------------
------------------------------------------------NEYKQVCY-----FVKVMSYNYLV
FIYF-GTIVIPGVLMAAFYTHIYTVV--------LKQ--------------LRQIAAQE-------------
------------------------------------------------------------------------
--------------------------------------------------PQGDTASV--------------
---------------------GTQGSQRQRSY----------------------------------------
------------------------------------------------------------------------
------------------------------------------------------------------------
------------------------------------------------------------------------
------------------------------------------------------------------------
------------------------------------------------------------------------
------------------------------------------------------------------------
---------------------------------------------------------------IFRSQSR--
---------------------GQVSESS--------------------------------------------
-------------------------------------------------R----------------------
------------------------------------------------------------------------
------------------------------------------------------------------------
---------------------------------------------YDSHRAST-------------------
--------------------------NTNL------------------------------------------
--------------------------------------------------------------N--------Q
MA--------HPNRR----------------EVKAAKSLSIIVLFFMISWFPLYTINCVQAFCKH-----C-
--------TASSGVMFFTITLTHL-----------------NSAINPFLYAYHMHDFRAA---LKSFILHHI
L------------------------------------------------R-----RPV-DPDLMLNRSVA-S
LHHHSTMHRINVNDT-CLPNLHTPR---SHN-------------------------SPV-------------
-----------SGS--PM-----DGI----------------------RSRSSTVGSFGPWDS----YKALS
TSVSF-----PSSPAFTIPSSGGAHTNDFSSHRPQINTL------------------------------I--
YHG---KSIVTKDTHDTTD----------ESSQALLPTSV-----------------ALCVPTTHYNHRLN-
--------------SHDT--------LQNNNLNNNLSQTDQQL-CLTD------------------SVASLP
-STQTKMDDAAETAVN--ADHHRWSL------GTDQYEESPTRS-ESEATVQVGDAL----------ESKEI
NNIHNFSELETVNSTVQP-LNDSSLTGSF-----------------STGINKEQNSLA-------------Y
ATPFPLAP---------------------------TASIETLH-------DSPCNGI----SQPSQDGTETV
SVND------------------EV-----------VSQG--VSGRLSTQGVETTDAS---------GINQSD
AQTPTS-----------------LL-SNGSACGALH------------------------------------
-------SSPEEGLSSSTSPVEL------------------GPEALIPQVTESEPSIFLRQLGKY-LPKILQ
KKEGSQRPRFFR-LQNW-WSQDSRHKSYHGISLES-GDSTLTRRACSVSGAIGT------------------
-------------------------------
>Glat_AdoR/1-849
------------------------------------------------------------------------
------------------------------------------------------------------------
--------------------------------------MS--------------------------------
------------------------------------------------------------------------
------------------------------------------------------------------------
------------------------------------------------------------------------
------------------------------------------------------------------------
-VAP-----------------------------------------------P-----MNSS-EL--------
------------------------EVALE-------AA-NVTT-----------------------------
--------LVPLNVPYT-------------------------------------------------------
------------------------------ISEVLVAVVAVLGNALTITVFV--VERKLRR-RTNYYIV--S
LALADLLVGVFGIPFAILTAIGLPR--PLWA-----CLFMLSTLLILCTVSIFCLLAVSIDRYWAILYPLRY
SRV-MTARIARRIILACWVAGAV--VGLLPV-----MGW----------------------YNNA-------
------------------------------------------------------------------------
------------------------------------------------TPYLQVCL-----FVRVMSYDYLV
FIYF-GTIVGPGLLMAVFYAHIYTVV--------LKQTKLS---VRSEHGTLRQIAAQE-------------
------------------------------------------------------------------------
--------------------------------------------------PQADAASV--------------
---------------------GTQSSQRQRSN----------------------------------------
------------------------------------------------------------------------
------------------------------------------------------------------------
------------------------------------------------------------------------
------------------------------------------------------------------------
------------------------------------------------------------------------
------------------------------------------------------------------------
---------------------------------------------------------------IFRSQSR--
---------------------GQVSESS--------------------------------------------
-------------------------------------------------R----------------------
------------------------------------------------------------------------
------------------------------------------------------------------------
---------------------------------------------YDPHRAST-------------------
--------------------------NTNL------------------------------------------
-------------------------------------------------------------AN--------Q
VT--------HASRR----------------EVKAAKSLSIIVLFFMISWFPLYTINCVQAFCKT-----C-
--------TVSEGFMFFTIILTHL-----------------NSAINPFLYAYHMQDFRLA---LKAFIAHRI
L------------------------------------------------R-----RPI-DPDQAFNRSLA-S
LHHHSTVHRVNVADSPYLTNLHTPR---SHN-------------------------SPV-------------
-----------SGS--PLPGMSVDGI----------------------RSRSSTVGSFGPWDS----YKGLS
TSVSF-----PSSPAFTTSSSMAAHTSDLSTHRQQATTL------------------------------N--
SPA---GPTSATNVPDGTE----------DASQPLLPSAV-----------------TLCVPPVRHAHMINP
----------PTS-SH----------------NGDLSPPSQQP-HLTS------------------AAASVP
LLTETR--SATDVTLT--LSSPKWSVG---PDGPDQYKESLVSG-VPEAAEDLPGEVCSTYTCP--QSSRTA
DDV-IVAEPESVHDSV----CDTTLTGTSLPTD-TDVEHTQYTCMGSVGQPESPHCLA-------------D
STPLPLAP---------------------------KASIESLQ-------DSPCNGT----SKSGRDSTEAF
S-GE------------------EA-----------QSQE--DSLRVSSYAVEATGAA---------GANHGN
TQTPTS-----------------LL-SNGSACGLTH------------------------------------
-------GSPEDSLSSPTNPMAP------------------GPETLIPRVAESEPSLLSRELSKY-LPKILR
RGEGGQRSRLFR-FRNW-WSQDSRQKSYHGMSLEA-TSAQHARRARSISGAIGT------------------
-------------------------------
>Dmel_AdoR_PA/1-774
------------------------------------------------------------------------
------------------------------------------------------------------------
--------------------------------------MSAFRYFS--------------------------
--------------------ITD-------------------------------------------------
------------------------------------------------------------------------
------------------------------------------------------------------------
----------------------------------------F------------------------------S
FEGPL---------------------------------------------LP-----LHAA-----------
---------------------------------------TTSK----------------------------D
AKDSDSP-SSELNIPYT-------------------------------------------------------
------------------------------VFEVLVAIVSIIGNVLVIIVFR--RERKLRR-RTNYYIV--S
LAMADLLVGALGIPFAILASMGLPR--NLHA-----CLFTVSLLVVLCTISIFCLVAVSVDRYWAILYPMAY
SRN-VRTRTAIFIISMCWVAGTI--VGFLPL-----FGW----------------------HADV-------
------------------------------------------------------------------------
-------------------------------------------------NHNQECL-----FVEVMDYNYLV
FLYF-ATIITPALLMLAFYTHIYRVI--------IKQ--------------VRQIVTMN-------------
------------------------------------------------------------------------
--------------------------------------------------PASDLS----------------
------------------------------------------------------------------------
------------------------------------------------------------------------
------------------------------------------------------------------------
------------------------------------------------------------------------
------------------------------------------------------------------------
------------------------------------------------------------------------
------------------------------------------------------------------------
-----------------------------------------------------------------RRSSA--
---------------------AVVQVTT--------------------------------------------
------------------------------------------------------------------------
------------------------------------------------------------------------
------------------------------------------------------------------------
-----------------------------------------------PGRGGH-------------------
--------------------------TGTM------------------------------------------
-------------------------------------------------------------LR--------V
LG--------AARKR----------------DVKATQNLSIIVLFFMICWIPLYTINCIKAFCPD-----C-
--------YVHPKLTLFCIILSHL-----------------NSAVNPVLYAYHLKDFRAA---LKNLLLKMM
--------------------------------------------------------GV-DID----------
-QQAEAIHRFSVASQHRLQSMDSNM---RST-------------------------QPRL------------
----------YVGEYSPIWLRQQQEA----------------------LKNSQLLPKCGVVSPC---FNNIN
QTVA----------AVASVTTDLEREMWNIVEASSGAEL------------------------G----ET--
SYE---FPSPAPGSQRSSE----------RNS-------------------------SSTVPPAPPAPAKPS
V---------PSA-SYDN-----HNYSFSQDEDEDDDDLEFED-VFVPASSV--------------PNPVQP
GIDPVELRRSLALVMR------------------EKLRSDDTDS-RPMGNNQ---------DLPIDEQSRER
P---LSTQTSPTNGPLPALLRAKLLAGNS----------------------NSAHCLP-------------G
STASPAPQEQSGIFVIDSEASPGSNGHKPKYRKGTAFTRSSLKKSRS------CNCS----SIAKGRGVHDE
PSSN------------------LC-----------RDQE--SS---------------------VLPQHPQP
ANHPTENFFS------------PLR-SVGSFMQHSNLFHFLQPHAARPT-----------------------
-------SSTASSTASTPTPSPPPMG-------------------------QAQEESVPVGLTTS-SPSLL-
-----------------------------------------ATSAES-------------------------
-------------------------------
>Hame1145351/1-880
------------------------------------------------------------------------
------------------------------------------------------------------------
--------------------------------------MAEV------------------------------
------------------------------------------------------------------------
------------------------------------------------------------------------
------------------------------------------------------------------------
------------------------------------------------------------------------
------------------------------------------------------------------------
---------------------------------------NSS-------------------------HNATN
LGDETGPVTMSLDVPYT-------------------------------------------------------
------------------------------ISEVLVAVVAVIGNALTITVFA--IDRKLRR-LTNYYIV--S
LAVADLLVGVLGIPFAILTAVGLPK--PLWA-----CLLMLSTLLMLCTISIFCLVAVSVDRYWAILYPLRY
SRV-MTAKIARRIIFGCWGAGTL--VGLLPM-----MGW----------------------HE---------
------------------------------------------------------------------------
-------------------------------------------------EYKASCV-----FTQVMNYDYLV
FLYF-CTIIGPGLLMAVFYTHIYTVV--------LKQTKLS---VKSEHGTLRQIAAHE-------------
------------------------------------------------------------------------
--------------------------------------------------PQADAASLV-------------
--------------------GPAGGSQKQRSS----------------------------------------
------------------------------------------------------------------------
------------------------------------------------------------------------
------------------------------------------------------------------------
------------------------------------------------------------------------
------------------------------------------------------------------------
------------------------------------------------------------------------
---------------------------------------------------------------FFRTQSR--
---------------------GQVSESSSI------------------------------------------
-------------------------------------------------K----------------------
------------------------------------------------------------------------
------------------------------------------------------------------------
---------------------------------------------YDQRRGST-------------------
--------------------------NTNI------------------------------------------
-------------------------------------------------------------VQ--------P
VT--------HVSKR----------------EVKAAKSLSIIVLFFMISWFPLYTINCVQAFCDD-----C-
--------KVHPDLMFFTIILTHL-----------------NSAINPFLYAYHMKDFRNA---LKMFILHRL
L------------------------------------------------R-----RPV-DLDYAYGRSLV-S
-PHHSTLYRVNVTGAAPLTNLHTPH---AQA-------------------------TPI-------------
-----------SGSLSPLPGTPIGEL----------------------RSQSSTMCSCGPISS----PRNVS
PSLSF-----PPSPNMPMSTSRTIQDTPSLALRPRAATI------------------------------T--
SHT---SPASARTPMATAD----------DPSQPLLS-----LTAPLQQTRMSATLPAATLPPFSLSHTVDP
VVPTQHNITAPHL-DNLT--------MCVVDMNSTKSDVSREP-TVNSCSTTTCDI-----VQEDVSGIMIS
GITATPSVLTSEAGLP--VSR-------------DQ-METDIST-HSL--------------------SA--
----VTASSSSVLSAIT---SSSDFVGNETRCD-AIEDQ-------VLEYIPCKKKMN-------------N
CTLKPNM-----------------------------SSCETLQSIHSCIETNFSNTSNLTRCGSKKEKQEET
DSTT------------------QL-----------TKQQ--KESETQIEEVIKAGD-------------GTS
ATIP-----------------------NGNVWNSPAV----------PLDT---NGS---------------
------KTQSEDYTSTCDASSFPCLGSTIEQKKLGTPREGLNP--RGTDGCHTEQSGISKQLSKY-LPEILR
RREGGLRSKNTRKTKNW-WAEMMRQRSYHGISLEL-KNSKHVKRAQSISGAIET------------------
-------------------------------
>Pcla1231331/1-915
------------------------------------------------------------------------
------------------------------------------------------------------------
--------------------------------------MALVTMVVSALI----------------------
--------------------LTQ-------------------------------------------------
------------------------------------------------------------------------
------------------------------------------------------------------------
-------------------------------PGVTVATESY------------------------------G
NAFPENS-----------------------------------------TGAP-----ENTTGAP--------
------------------------ENSTG-------ALENSTGGP----------------------HNQTN
SLDAELP---ELDMFYT-------------------------------------------------------
------------------------------ISEILVAIIAVIGNALTITVFA--VDRKLRR-LTNYYIV--S
LALADLLVGVLGIPFAILTAIGLPQ--PRWA-----CLLMLSTLLMLCTISIFCLVAVSVDRYWAILHPLRY
SRV-MTAKIARRIILACWASGTL--VGLLPT-----MGW----------------------HEH--------
------------------------------------------------------------------------
-------------------------------------------------DDHGLCL-----FRKVMDYDYLV
FLYF-CTIVGPGILMAVFYTHIYTVV--------LKQ--------------LRQIAAQE-------------
------------------------------------------------------------------------
--------------------------------------------------PQADGASL--------------
---------------------GTQSSQRQRSS----------------------------------------
------------------------------------------------------------------------
------------------------------------------------------------------------
------------------------------------------------------------------------
------------------------------------------------------------------------
------------------------------------------------------------------------
------------------------------------------------------------------------
---------------------------------------------------------------FFRSASR--
---------------------GQVSESSST------------------------------------------
-------------------------------------------------R----------------------
------------------------------------------------------------------------
------------------------------------------------------------------------
---------------------------------------------YDQRRCST-------------------
--------------------------ATNL------------------------------------------
-------------------------------------------------------------GQ--------Q
VT--------QASRR----------------EVKAAKSLSIIVLFFMVSWFPLYTINCVQAFCKQ-----C-
--------DVPIFLMSFTIILTHL-----------------NSAINPFLYAYHMKDFRNA---LKAFILHRL
L------------------------------------------------R-----RPI-DPDYGYGRTLV-S
-ANYSNIYRVNQAGS---THLPSPQPLLAYN-------------------------TP--------------
----------------PLPDTPLDEL----------------------RSRSSTIGSYGPLSS----NRNLS
PSLSF-----PPSPATVMTIGDGVQELSSCASRPRAATI------------------------------T--
SHT---SPASATIPLISTD----------ESSQPLLSSSV-TMNGPRQQPETNGVRRASTLPPLS-SQSSD-
MTATSLNI-LPHS-DRES--------SCEANINLTTSDTSSAS-AL--ISETICNG-----ARGDVSDAVIP
EATTTTSLQTTSSNCSSLASRHK----------VDQ-KENVQSS-EPWC------------------GGG--
----DGAARSSMYSSHT---CSSTLSSSDTYSG-SLAKE-------ALLIPPCKEQLN-------------T
ST-----------------------------------SNETLLACRAFDGTSISNQS-IPICGSNEESVGMV
ESPE------------------LF-----------TQQE--GAAQTQIREVALADDH-------VLLINQTS
LPIP-----------------------NGSACNFSAR----------PVDG---DNC---------------
------TSQSDDNSSGCDASTLPCLGSSTEEQRAKTCREE-DPSCRAAAGWTTEQSRVSKELSKY-LPKIL-
RRESGLRSKNSRKNKSW-WTELMRQRSYHGISLEL-KSSKHVDRAQSISGAIET------------------
-------------------------------
>Parg178085/1-875
------------------------------------------------------------------------
------------------------------------------------------------------------
-------------------------------------MMSDLDVVTALNN----------------------
--------------------HTD-------------------------------------------------
------------------------------------------------------------------------
------------------------------------------------------------------------
------------------------------FEGITADLL---------------------------------
-ATPT----------------------------------------------P-----GEGL-----------
---------------------------------------NGTD-----------------------------
--------LLPLNLPYA-------------------------------------------------------
------------------------------VSEVLVAVVAIIGNALTITVFA--VDRKLRR-LTNYYIV--S
LALADLLVGVLGIPFAILTAIGLPR--LLWP-----CLLMLSTLLMLCTISIFSLVAVSVDRYWAILHPLRY
SRV-MTAKIVRRIILACWVVGTL--IGLMPS-----MGW----------------------YR---------
------------------------------------------------------------------------
--------------------------------------------------YHDSCI-----FTKVMNYDYLV
FLYF-CTIVVPGLLMAFFYTHIYTVV--------LKQ--------------LRQIAAQE-------------
------------------------------------------------------------------------
--------------------------------------------------PQGDNASL--------------
---------------------GTQSSQRQRSA----------------------------------------
------------------------------------------------------------------------
------------------------------------------------------------------------
------------------------------------------------------------------------
------------------------------------------------------------------------
------------------------------------------------------------------------
------------------------------------------------------------------------
---------------------------------------------------------------IFRSQSR--
---------------------GQVSEGSST------------------------------------------
-------------------------------------------------R----------------------
------------------------------------------------------------------------
------------------------------------------------------------------------
---------------------------------------------DDPRRGST-------------------
--------------------------NTNI------------------------------------------
-------------------------------------------------------------VH--------Q
VT--------HASRR----------------EVKAAKSLSIIVLFFMVSWFPLYTINCIQAFCTN-----C-
--------RVSEGLMFFTILLSHL-----------------NSAINPFLYAYHMKDFRNA---LKMFIWHRI
L------------------------------------------------R-----RPV-ELDCAYGRSLV-S
-PHHSTVYRVNMTGSPHLTHLHTPHA--LNT-------------------------TPM-------------
-----------NDSPTPLHATPQENF----------------------GSKSSTVGSHGPWYP----SHGIS
PSLSF-----PASPALPTLTSDDDQDSTSLSSRPRAATI------------------------------T--
THT---SPASAKTRMTTTG----------SPSQ-LLPPSV-VSDGSQQQPHFTTKRRAMTLPPSSPSPSLVL
TVPTPHTF--PNF-SNASA--NPRNVTVTVDINQNTSDIMGAQ-SVSPHTTVTCDV-----IQQ-------A
EIT-----------------------------------DNDASS-RPV--------------------SGT-
--WYVTARTSSTYSTHT---GSSSLTNSEHEYD-S--KG-------VQESFPSKESIR-------------T
STSNKIG-----------------------------SLNESLQNKRTSSEDGVCTWSTTTICQSNEEKVEQL
ESRK------------------LM-----------DKEE--KD-EIKTRKVDESGYGEA----VVEGIKHIS
QRIP-----------------------NGSVWDSVEV----------PSDT---NNS---------------
------KPQSEEYTSECDKPDFPCLGIASGEPGSGTCCKE-DINLRVSDGRASEQTNLLRGISKY-FPQIP-
RRESGHRSKNVRKTKNW-WSDMIRHRSYHGVSLGL-KGSKYKKRAQSVSGAIET------------------
-------------------------------
>Pcla1475524/1-377
------------------------------------------------------------------------
------------------------------------------------------------------------
--------------------------------------MDLLTWSASVLN----------------------
--------------------LTH-------------------------------------------------
------------------------------------------------------------------------
------------------------------------------------------------------------
-------------------------------QGVT-------------------------------------
-QVPE----------------------------------------------P-----DSFI-LP--------
------------------------DNVTE-------PLSNST------------------------------
SWVTGLP---PLDIFYI-------------------------------------------------------
------------------------------TSEILVAIISIIGNALTIAVFT--VDQKLHR-LTNYYIV--S
LALADLLVGLVGIPFAILTSVGLPR--PLWA-----CLLMLSTLLTLCVISVFCLVAVSVDRYWAILHPISY
IRI-LNVKITKRIILACWVSGTL--VGLMPM-----MGW----------------------HE---------
------------------------------------------------------------------------
-------------------------------------------------EYDDHCI-----FTQVMSYSYLI
FLAF-NTIFVPGPIMIICYARIYNVI--------LKQ-----------------------------------
------------------------------------------------------------------------
------------------------------------------------------------------------
------------------------------------------------------------------------
------------------------------------------------------------------------
------------------------------------------------------------------------
------------------------------------------------------------------------
------------------------------------------------------------------------
------------------------------------------------------------------------
------------------------------------------------------------------------
------------------------------------------------------------------KKSK--
---------------------SAVSEQ---------------------------------------------
------------------------------------------------------------------------
------------------------------------------------------------------------
------------------------------------------------------------------------
------------------------------------------------------------------------
------------------------------------------------------------------------
------------------------------------------------------------------------
----------KASSR----------------EVKAAKSMSIIVLFFMVSWLPINIINCIQAICRN-----C-
--------PVPMLLLYFSIILSHA-----------------NSALNPFLYAYSMQDFNKS---LKKLVWHRL
L------------------------------------------------R-----QST-ELNFE--------
----------------------------SQS-------------------------QP--------------
-------------------------------------------------SDACQLDS---------------
------------------------------------------------------------------------
KHT---E----------------------------------------------------ELPP---------
------------------------------------------------------------------STLIKP
KLT---------------------------------------------------------------------
------------------------------------------------------------------------
----------------------------------------------------------VLYCGDQ-------
------------------------------------------------------------------------
------------------------------------------------------------------------
------------------------------------------------------------------------
------------------------------------------------------------------------
-------------------------------
>Hsap_H1/1-487 NP_001091683.1 histamine H1 receptor [Homo sapiens]
------------------------------------------------------------------------
------------------------------------------------------------------------
------------------------------------------------------------------------
------------------------------------------------------------------------
------------------------------------------------------------------------
------------------------------------------------------------------------
------------------------------MSLPNSSCLLE-------------------------------
---D--------------------------------------------------------------------
-------------------------KMCEG--------NKTTM-----------------------------
------------------------ASPQLMP-----------------------------------------
---------------------------LV-VVLSTICLVTVGLNLLVLYAVR--SERKLHT-VGNLYIV--S
LSVADLIVGAVVMPMNILYLLM-----SKWSLGRPLCLFWLSMDYVASTASIFSVFILCIDRYRSVQQPLRY
LKY-RTKTRASATILGAWFLSFL---WVIPI-----LGW-----------------NH--------------
-------FM--QQTS---------------------------------------------------------
------------------------------------------------VRREDKCE-----TDFYDVTWFKV
M-TAIINFYLPTLLMLWFYAKIYKAV--------RQHC----------------------------------
---------------------------------------QHRELI---------------------------
----------------------------------------------------NRSLP---------------
----------------------SFSEIKLRPE----------------------------------------
------------------------------------------------------------------------
----------NPKG----------------------------------------------------DAK---
----------------------KPGKESPW--------------------------------------EVLK
RKPK--------------------------------------------------------------------
-------------------DAGGGSVLKSPSQTPKEM-----------------------------------
---------------------------------------------------------------------KSP
VVFS---------------------------------------------------------------QEDDR
EVDKLYCFPLDIVHMQAAAEGSSRDYVAVNRSH-------------------GQLKTDEQG----------L
NTHGASEISEDQMLG--------------------------------------------------------D
SQS----------------------------------------------------------FSRTD------
------------------------------------------------------------------------
-------------------------------SDTTTE--------TAPG-----------------------
----------------------------------------------------------------KGK-LRSG
SNTGLDY------------------------IKFTWKR--LRSHS-----RQYVS----------------G
LH---------MN-R----------------ERKAAKQLGFIMAAFILCWIPYFIFFMVIAFCKN-----C-
---------CNEHLHMFTIWLGYI-----------------NSTLNPLIYPLCNENFKKT---FKRIL----
-------------------------------------------------HIR--------------------
-----------------------S------------------------------------------------
------------------------------------------------------------------------
------------------------------------------------------------------------
------------------------------------------------------------------------
------------------------------------------------------------------------
------------------------------------------------------------------------
------------------------------------------------------------------------
------------------------------------------------------------------------
------------------------------------------------------------------------
------------------------------------------------------------------------
------------------------------------------------------------------------
------------------------------------------------------------------------
-------------------------------
>Cpor_H1/1-488 BAA03669.1 histamine H1 receptor [Cavia porcellus]
------------------------------------------------------------------------
------------------------------------------------------------------------
---------------------------------------------MS-------------------------
------------------------------------------------------------------------
------------------------------------------------------------------------
------------------------------------------------------------------------
-----FLPGM------------------TPVTLSNFSWALE-------------------------------
---D--------------------------------------------------------------------
-------------------------RMLEG--------NSTTT-----------------------------
------------------------PTRQLMP-----------------------------------------
---------------------------LV-VVLSSVSLVTVALNLLVLYAVR--SERKLHT-VGNLYIV--S
LSVADLIVGAVVMPMSILYLHR-----SAWILGRPLCLFWLSMDYVASTASIFSVFILCIDRYRSVQQPLRY
LRY-RTKTRASATILGAWLLSFL---WVIPI-----LGW-----------------HH--------------
-------FM--APTS---------------------------------------------------------
------------------------------------------------EPREKKCE-----TDFYDVTWFKV
M-TAIINFYLPTLLMLWFYIRIYKAV--------RRHC----------------------------------
---------------------------------------QHRQLI---------------------------
----------------------------------------------------NSSLP---------------
----------------------SFSEMKLKLE----------------------------------------
------------------------------------------------------------------------
----------NAKV----------------------------------------------------DTR---
----------------------RMGKESPW--------------------------------------EDPK
RCSK--------------------------------------------------------------------
-------------------DASGVHTPMPSSQHLVDM-----------------------------------
---------------------------------------------------------------------PCA
AVLS---------------------------------------------------------------EDEGG
EVGTR--------QMPMLAVGDGRCCEALNHMH-------------------SQLELSGQS----------R
ATHSISARPEEWTVV--------------------------------------------------------D
GQS----------------------------------------------------------FPITD------
------------------------------------------------------------------------
-------------------------------SDTSTE--------AAPM-----------------------
----------------------------------------------------------------GGQ-PRSG
SNSGLDY------------------------IKFTWRR--LRSHS-----RQYTS----------------G
LH---------LN-R----------------ERKAAKQLGCIMAAFILCWIPYFVFFMVIAFCKS-----C-
---------SNEPVHMFTIWLGYL-----------------NSTLNPLIYPLCNENFRKT---FKRIL----
-------------------------------------------------RIP--------------------
-----------------------P------------------------------------------------
------------------------------------------------------------------------
------------------------------------------------------------------------
------------------------------------------------------------------------
------------------------------------------------------------------------
------------------------------------------------------------------------
------------------------------------------------------------------------
------------------------------------------------------------------------
------------------------------------------------------------------------
------------------------------------------------------------------------
------------------------------------------------------------------------
------------------------------------------------------------------------
-------------------------------
>Hame_Tyr_OctR1/1-452 QIS92878.1 putative octopamine-tyramine receptor I [Homarus americanus]
------------------------------------------------------------------------
------------------------------------------------------------------------
-------------MMA-------------------YLRLNENETLPVF------------------------
------------------------------------------------------------------------
------------------------------------------------------------------------
------------------------------------------------------------------------
-----------------------------VPADLNVT-----------------------------------
---G--L-----------------------------------------------------------------
------------------EEE----TIVA---------EDVE------------------------------
-------WNLDITMP---------------------------------------------------------
--------------------IW-EVVLTV-VSLSVIIIFTIVGNVLVILSVF--TYRPLRI-VQNFFIV--S
LAVADLTVAVFVLPFNVAYSII-----GKWIFGIHLCEMWLTCDIMCCTASILNLCAIALDRYWAITDPINY
AQK-RTLKRVLIMIGLVWTISVI--ICLPPL-----FGW-----------------------------NDWP
ET-----F----------------------------------------------------------------
-------------------------------------------------TEETPC-------ILTQEKGFVV
Y-SSSGSFYFPLFIMTLVYIKIFTAT--------RRRLRE-------------RAKASR-----LNQIP---
-------------------------------------NTG--------------------------------
-------------------------------------------------------KARV-------------
--------------------TREEDSAVSENG-QN---------GYN-------------------------
--------------------------------------------------DSCKK--KLVQ-----------
-------KKRRKKRK---------------------------------------------------TVT---
----------------------AQTTA---------------------------------------TTTTTS
LVP---------------------------------------------------------------------
------------------------PPIAESSITEND------------------------------------
------------------------------------------------------------------------
-----------------------------------------------------------------IS-NP--
---------------------KED------------------------------------------------
------------------------------------------------------------------------
------------------------------------------------------------------------
-----------------------------------------------------------CSPVEEKK-----
------------------------------SSDVVIK--------VNPK-----------------------
------------------------------------------------------------------------
-----------------------------------------SGSQIHQFIEEKQ-----------------K
IS---------LS-K----------------ERRAARTLGIIMGSFVVCWLPFFLMYVILPFCPT-----CP
--------EPNIKIINFIVWLGYI-----------------NSSLNPVIYTIFNMDFRRA---FARIL----
----------------------------------------------RC-P----------------------
------------------------------------------------------------------------
------------------------------------------------------------------------
----------------------------NAATI---------------------------------------
------------------------------------------------------------------------
------------------------------------------------------------------------
------------------------------------------------------------------------
------------------------------------------------------------------------
------------------------------------------------------------------------
------------------------------------------------------------------------
------------------------------------------------------------------------
------------------------------------------------------------------------
------------------------------------------------------------------------
-------------------------------
>Hame_Tyr_OctR2/1-399 QIS92879.1 putative octopamine-tyramine receptor II [Homarus americanus]
------------------------------------------------------------------------
------------------------------------------------------------------------
------------------------------------------------------------------------
------------------------------------------------------------------------
------------------------------------------------------------------------
------------------------------------------------------------------------
------------------------------MAGLNFT-----------------------------------
------------------------------------------------------------------------
-------------------SS----SVDT---------DSNE------------------------------
-------WDLD-------------------------------------------------------------
------------------------NIFMV-IILSVIIILTIVGNILVILSVF--TYRPLRI-VQNFFIV--S
LAVADLTVAVFVLPFNVAYSII-----GKWIFGIHLCEMWLTCDIMCCTASILNLCAIALDRYWAITDPIIY
AQK-RTLKRVLIMIGLVWGLSFA--ISLPPL-----LGW-----------------------------NDWP
DT-----F----------------------------------------------------------------
-------------------------------------------------VEETPC-------ALSEEKGFIL
Y-SSLGSFFCPLVFMSIMYIKIYKAN--------LQRLRK-------------QSNSCN-----GKTVA---
-------------------------------------DTPECDT----------------------------
--VSLWKT----------------------------------------------LKTKL-------------
--------------------TGSRDRSL--------------------------------------------
------------------------------------------------------------------------
------------------------------------------------------------------PFS---
----------------------STGT----------------------------------------------
------------------------------------------------------------------------
------------------------PRQVETSFTDHK------------------------------------
------------------------------------------------------------------------
-----------------------------------------------------------------PT-NQ--
---------------------NSQQ-----------------------------------------------
------------------------------------------------------------------------
------------------------------------------------------------------------
-----------------------------------------------------------DNPQENSV-----
---------------------------------------------SGPK-----------------------
------------------------------------------------------------------------
---------------------------------------HDSTSTFKKFLEDKH-----------------R
IS---------LT-K----------------ERRLARTLAAIMGCFVVCWLPFFLTYVIMPFCPS-----CT
--------KLNERHKNIVTWLGYC-----------------NSTINPVIYTIFNKDFKRS---FISIL----
----------------------------------------------KC-R----------------------
------------------------------------------------------------------------
------------------------------------------------------------------------
----------------------------ITCWRTKV------------------------------------
------------------------------------------------------------------------
------------------------------------------------------------------------
------------------------------------------------------------------------
------------------------------------------------------------------------
------------------------------------------------------------------------
------------------------------------------------------------------------
------------------------------------------------------------------------
------------------------------------------------------------------------
------------------------------------------------------------------------
-------------------------------
>Mros_Tyr_OctR/1-450 ABY71758.1 tyramine/octopamine receptor [Macrobrachium rosenbergii]
------------------------------------------------------------------------
------------------------------------------------------------------------
--------------MT-------------------RFKLLVNETLPAL------------------------
------------------------------------------------------------------------
------------------------------------------------------------------------
------------------------------------------------------------------------
-----------------------------IESDLNVS-----------------------------------
---G--L-----------------------------------------------------------------
------------------EEE----SVTL---------GTWP------------------------------
--------HFALAMP---------------------------------------------------------
--------------------LW-EAVVTV-ISLSIIIVFTIVGNVLVILSVF--TYRPLRI-VQNFFIV--S
LAVADLTVAVFVLPFNVAYSII-----GKWIFGIHLCQMWLTCDIMCCTASILNLCAIALDRYWAITDPISY
AQK-RTLKRVLIMIGLVWVISVI--ICLPPL-----FGW-----------------------------NDWP
DV-----F----------------------------------------------------------------
-------------------------------------------------TEDTPC-------ILTEEKGFVI
Y-SSSGSFYCPLLIMTTVYVKIFTAT--------RRRLRE-------------RAKASK-----LNEIP---
-------------------------------------YRG--------------------------------
-------------------------------------------------------KARI-------------
--------------------PKEEDSAVSENG-QN---------GYN-------------------------
--------------------------------------------------ESCKK--KLVH-----------
-------KKKKKKRK---------------------------------------------------------
-----------------------QSTASEP----------------------------N------SSGTNPN
LVP---------------------------------------------------------------------
------------------------PPIAETSITEND------------------------------------
------------------------------------------------------------------------
-----------------------------------------------------------------IS-NT--
---------------------KDE------------------------------------------------
------------------------------------------------------------------------
------------------------------------------------------------------------
-----------------------------------------------------------TTPVEEEK-----
------------------------------KNEVAVK--------IGPK-----------------------
------------------------------------------------------------------------
-----------------------------------------GGNQIHQFIEEKQ-----------------K
IS---------LS-K----------------ERRAARTLGIIMGSFVVCWLPFFLMYVILPFCST-----C-
--------QPNEKLVNFIVWLGYI-----------------NSSLNPVIYTIFNLDFRRA---FAKIL----
----------------------------------------------RC-P----------------------
------------------------------------------------------------------------
------------------------------------------------------------------------
----------------------------NAATV---------------------------------------
------------------------------------------------------------------------
------------------------------------------------------------------------
------------------------------------------------------------------------
------------------------------------------------------------------------
------------------------------------------------------------------------
------------------------------------------------------------------------
------------------------------------------------------------------------
------------------------------------------------------------------------
------------------------------------------------------------------------
-------------------------------
>Hame_OctaR/1-480 AOG12992.1 octopamine receptor alpha-R, partial [Homarus americanus]
-----------------------------------------------MAWPS--------------------
------------------------------------------------------------------------
------------------------------------PGNGGVAGVMA-------------------------
------------------------------------------------------------------------
------------------------------------------------------------------------
------------------------------------------------------------------------
----------------------------------TS------------------------------------
--------------------------------------SL--------------------------------
-------------------------LLNT---------AVSTTIT----------------PANMTFLDTPM
L-DKNSSFLDT-----------------------WE---------------------------NCTQPLGHV
DWTDIG------------------MLTSL-TVLMVINVLVVAGNCLVILAVF--LSSKLRT-VTNLFIV--S
LAVADLLLGMAVLPFSVTVEVF-----DTWLFGKLWCSVWLAVDVWMSTASILNLCVISLDRYVAVTRPVSY
PSL-MTSSRAKLLIASVWITSFV--ICFPPL-----VGW---NDRHKNLVS------------ASSPTSDGG
TGEGGGSL----------------------------------------------------------------
-----DDEVS------------------------CHL----------------SC-------ELTNDVGYVV
Y-SALGSFFIPMLVMLFFYWKIYCAA--------A-ETTR-------------AINQGF-------------
------------------------------------RTTRNK------------------------------
----------------------------------------------------KIFGSRF-------------
----------------------QEERLTLRI-----------------------------------------
------------------------------------------------------------------------
----------HRGRNSVQEHNSH-------------------------------------------HHH---
----------------------NSAERRHN--------G---------QSNNHHHHRKNSPKGKVSSIKMKN
LRPQLIMKSSIS------------------------------LPP--DMKY------DG-------------
---------------------NNFALSERCDLC---------------------------------------
------------------------------------------------------------------------
-------------------------------------------------------------------NAQ--
---------------------CSRDHSNVEL-----------------------LSVSRND-----------
------------------------------NSSK-TDS-CYTVDT---------------------NFSEID
ST------S-----------------------------------------------QR--------------
-----------------------------------------------------------LQPGGGGVGSGGG
SGGGG-VGSGGS-----------------DGLTPSSEC-----PPPTPS-----------------------
------------------------SL----------------------------------------------
------------------------------------------------------------------------
------------------------------------------------------------------------
------------------------------------------------------------------------
------------------------------------------------------------------------
------------------------------------------------------------------------
------------------------------------------------------------------------
------------------------------------------------------------------------
------------------------------------------------------------------------
------------------------------------------------------------------------
------------------------------------------------------------------------
------------------------------------------------------------------------
------------------------------------------------------------------------
------------------------------------------------------------------------
------------------------------------------------------------------------
------------------------------------------------------------------------
------------------------------------------------------------------------
-------------------------------
>Cbor_OctaR/1-297 AOG14371.1/1-297 octopamine receptor alpha, partial [Cancer borealis]
------------------------------------------------MWDVY-------------------
--------------------------------------------F---------------------------
-----------------------------------IMMSASEVILEV-------------------------
------------------------------------------------------------------------
------------------------------------------------------------------------
------------------------------------------------------------------------
----------------------------------TT------------------------------------
---PSDL-----------------------------TLDL--------------------------------
-------------------------ILTS---------SPSSSIS----------------LGTL----TPY
L-TKEATNSSQ-----------------------SG---------------------------NCSEHFSHF
TWTN-H------------------KLASI-IILVVINALVLAGNTLVILAVF--LSSKLRT-VTNLFIV--S
LAVSDLLLGVSVLPFSIAYTVF-----ESWLFVKALCSMWQAIDVWLSTASILNLVVISLDRYVAVTRPVSY
PSR-MTHVRAKVLIGLVWVISFL--ICLPPL-----VGWT-GSERAETVV----------------------
-------L----------------------------------------------------------------
-------EAD------------------------CTR----------------SC-------SLNDDPWYVV
Y-SACGSFFLPTLVMLFFYWKIYCAA--------A-ETTR-------------AIKQGF-------------
------------------------------------RTTKNK------------------------------
----------------------------------------------------RILGSRF-------------
----------------------QEERLTL-------------------------------------------
------------------------------------------------------------------------
------------------------------------------------------------------------
------------------------------------------------------------------------
------------------------------------------------------------------------
------------------------------------------------------------------------
------------------------------------------------------------------------
------------------------------------------------------------------------
------------------------------------------------------------------------
------------------------------------------------------------------------
------------------------------------------------------------------------
------------------------------------------------------------------------
------------------------------------------------------------------------
------------------------------------------------------------------------
------------------------------------------------------------------------
------------------------------------------------------------------------
------------------------------------------------------------------------
------------------------------------------------------------------------
------------------------------------------------------------------------
------------------------------------------------------------------------
------------------------------------------------------------------------
------------------------------------------------------------------------
------------------------------------------------------------------------
------------------------------------------------------------------------
------------------------------------------------------------------------
------------------------------------------------------------------------
------------------------------------------------------------------------
------------------------------------------------------------------------
------------------------------------------------------------------------
------------------------------------------------------------------------
-------------------------------
>Pdum_OctaR1/1-603 APC23183.1 octopamine receptor 1 [Platynereis dumerilii]
------------------------------------------------------------------------
------------------------------------------------------------------------
--------------------------------------------MER-------------------------
------------------------------------------------------------------------
------------------------------------------------------------------------
------------------------------------------------------------------------
----------------------------------QV------------------------------------
------------------------------------------------------------------------
--------------------------------------------------------------GNRS------
----------------------------------------------------------------CVMDLEPV
DLNSLD------------------FILPT-LTLAVLDVFVIVGNLLVVAAVW--TTHKLRT-VTNNFIV--S
LAVADFLVGVLVLPFSNANEVL-----RYWIFGPLWCNVWLAVDVWLCTASILNLVAISLDRYLAISRPFRY
HDL-MTPKRGKILVALVWVISFL--ICCPPL-----IGW---KEKHTPIEY---------------------
-------LHHDNV-------TNPSVAKNVSNIVSYN-----------------------VSSDLQNISTNVG
SSEEVDESINLDICSVMSNLSLPWFN--------CSADMSLGLQNPPCDEIYPSC-------RLTSEPGYIV
Y-SALGSFYIPMCIMAFFYWRIYRTA--------T-KTTA-------------ALKKGM-------------
------------------------------------LTTKTDA-----------------------------
-------------------------------------------------------SSFH-------------
----------------------DDTSVTLRI-----------------------------------------
------------------------------------------------------------------------
----------HRGGGSTSCTSSSHAS-----------------------------------------HS---
----------------------ISSRHGSSIRHHYVDEK---------TSNK------NSFRA--------T
SFPRKVCETSLS--------------------------------R--EMS----------------------
------------------------------------------------------------------------
------------------------------------------------------------------------
------------------------------------------------------------------------
---------------------VTDSHSREE------------------------------D-----------
------------------------------GPSP-DWP-LLSEEV---------------------------
------------------------------------------------------ANGN--------------
-----------------------------------------------------------QSP----------
---------------------------------------------LSPT-------------------SALT
STWQSRAL--------------SNSNKSTY-LSSPSNNGSV----------ESP--------------AASQ
SI----------------------------------DGDATKPHLLRMFGRKNI-----------------K
SH---------LR-R---------LNK----EKKAAKTVGIIVGCFILCWCPFFTIYLIGAFCED-----C-
---------TPNLVFSIFFWLGYC-----------------NSALNPFIYGLFSKDFRFA---FKRLL----
----------------------------------------------SC-N----------------------
--------------------------CTCTE-------------------------D---------------
------------------------------------------------------------------------
--------------------------------RKRRVGV------------------------WSV------
IYG---IRVSM-------------------------------------------------------------
------------------------------------------------------------------------
--------------AAN-------------------------------------------------------
---------------------------------------------AAAAAAAAVSK----------------
------------------------------------------------------------------------
------------------------------------------------------------------------
------------------------------------------------------------------------
-----------NSDSNS-------------------------------------------------------
----------------------------------------D-------------------------------
-------------------------------
>Pdum_alpha_1_AR/1-651 APC23842.1 alpha-1 adrenergic receptor [Platynereis dumerilii]
------------------------------------------------------------------------
--------------------------------------------MALYPYMDDDARPYLTNFSHV-------
-----------------------------------------FGDVN-------------------------I
NITAVP---------------S----------PTATRVYDVT------------------------------
-------------------------------------------------------------------LNPDD
VTFNYS------------------------------------------------------------------
--------------------------------GFNLT-----------------------------------
---DRNI-----------------------------------------------------------------
-------------------------TIVQ---------EKINILG---------------------------
------------------------------------------------------------------------
--------------------LI-GMTLSG-VTLGTIVLMTVCGNVLVLLAVF--VNSHLRS-TTNFFIV--N
LAIADLLLGTLVLPFSASLEIV-----NYWAFGQLFCDIWAAVDVLCCTASIMSLCVISIDRYIGVTRPLQH
STI-VSEKRAFYTIISVWLLSSA--ISVAPL-----LGW---KDPPNPD-----------------------
------------------------------------------------------------------------
---------------------------------------------------PRVC-------EVTKQLGYVL
F-SVAGSFYIPLAIILIVYFRVYREA--------L-LQSR-------------CLATG--------------
-----------------------------------MKTAKAND-----------------------------
------------------------------------------------------------------------
----------------------SKNEITLRI-----------------------------------------
------------------------------------------------------------------------
----------HTGKP---------------------------------------------------------
------------------------------------------------------------------------
------------------------------------------------------------------------
------------------------------------------------------------------------
------------------------------------------------------------------------
------------------------------------------------------------------------
---------------------SKV------------------------------------------------
------------------------------------------------------------------------
------------------------------------------------------------------------
-----------------------------------------------------------TKPSGP-------
---GF-------------------------------------------------------------------
------------------------------------------------------------------------
------------------------------------QSSSSSEHSEGSSKKNNS-----------------K
LT-----LAGKMA-K---------FKR----EKKAAKTLGIVVGVFILCWFPFFFILPLEALCED-----C-
--------HIPGWLFKIIFWLGYC-----------------NSMMNPIIYACSSREFKRA---FIRIL----
------------------------------------------------------------------------
-------------------------RCQWRR-------------------------RPRTFL----------
------DVDVTAGG-SSTEMNKIGRVTFRNF---------------TRRSNRD-----------------LE
RSG----------------------EAATRLLRSSMNGA------------------------RSSK--N--
RFD---GDSPI-------------------------------------------------------------
------------------------------------------------------------------------
------------ASLRFLHNQT---------RHLSTVSDDDDSSHHDDDASD--DER-SDNDMPNDLDNP--
----LMCSDTPINTNIPLQESLNACVKSSVKAK-S------GPHCSPLIDPSCKHSSK-------------T
KNKSSMKPQI--------------------------------------------------------------
---------------------------------------------------------------------KLS
KRWP-------------------------------------------PIPDIIIDDV---------------
------SQERRRRRSNGQTTSEQ-------------------------------------------------
---------------------------------------RATSKKRSVTPISNYNTK--EERIMWL------
-------------------------------
>Pdum_alpha_2_AR/1-619 APC23843.1 alpha-2 adrenergic receptor [Platynereis dumerilii]
------------------------------------------MVFP-ND-----------------------
------------------------------------------------------------------------
--------------------------------------SRAFQDLPR-T----------------------V
FEDKY----------------------------WPGDLPDMQ------------------------------
--------------------------------------------------------------------A---
--LTSDSNV---------------------------------------------------------------
--------TAIPYG-----------------PH-NVT-----------------------------------
---NRDD-----------------------------YLL-------SDLTSA-----A--------------
-------------------------NLTA---------NSTAI-----------------------------
------------------------------------------------------------------PAGYLS
GYTGAH------------------IIIAS-ILVTALMIIIVVGNALVVIAIA--VDRNLKG-LQNWFIA--S
LAVADLLVGLLIMPLSLTNELL-----GYWIFGNVLCELWLATDVLLCTASILNLCLISLDRYWSITRAVSY
VRT-RTKKRAIIMIATVWILSMI--ICLPPL-----VGW---KRPQPMKYG---------------------
-------L----------------------------------------------------------------
----------------------------------------------------PLC-------VLSEDMGYVV
Y-STLGSFYIPLVVMVVVYFKIYLAA--------RSRARR-------------NLKKPL-----VPV-----
--------------------------------AQNGKSTSTT------------------------------
-----------------------------------------------------PSTTNS-------------
--------GNKKDQNAMDNKDIEDDDLSSYE-----------------------------------------
------------------------------------------------------------------------
----------VSAQQASLP-PGKAA------------------------------------------HE---
----------------------Q------------CMKH---------PDYKLQ------------------
-VP--NPHI---------------------------------QYK--PLE----------------------
------------------------EKFTDTDSACDS------------------------------------
------------------------------------------------------------------------
-----------------------------------------------------------------PVRNA--
---------------------MRKSAGGKK------------------------LTFSETD-----------
-GESMSDTI---------------GRGTYTTPSA-----------------------------------AMT
ED------NMK-----------------------------------------PLLQGG-----GD-------
-----------------------------------------------------------SQPE---------
---SD-SQRD-------------------TDRTPMQE--------SKPRPN----------------D--IA
LKCGGNDANANDVHTETTTDAEEGSQGTKLKVLLSPATFRQLSSQAALKH-SERQK----------------
--------------------------------------AKEKHKRVEDTEKTKR-----------------R
IA---------RA-K----------------ERRATIVLGIIMATFILCWLPFFSSYLITSLSG------L-
--------EPPSLLFAIFFWAGYC-----------------NSALNPVIYTIFNRDFGQA---FYRLL----
----------------------------------------------CR-R----------------------
------------------------------------------------------------------------
------------------------------------------------------------------------
------------------------------------------------------------------------
------------------------------------------------------------------------
------------------------------------------------------------------------
--------------RRG-------------------------------------------------------
---------------------------------------------RL-------------------------
------------------------------------------------------------------------
------------------------------------------------------------------------
------------------------------------------------------------------------
------------------------------------------------------------------------
------------------------------------------------------------------------
-------------------------------
>Avul_HistamineH1/1-411 RXG53821.1 Histamine H1 receptor [Armadillidium vulgare]
------------------------------------------------------------------------
------------------------------------------------------------------------
------------------------------------------------------------------------
------------------------------------------------------------------------
------------------------------------------------------------------------
------------------------------------------------------------------------
------------------------------------------------------------------------
------------------------------------------------------------------------
------------------------------------------------------------------------
[truncated: 167,134 more chars]
