# Supplementary material for: G protein-coupled receptors as candidates for modulation and activation of the chemical senses in decapod crustaceans
Source: PLoS One. 2021 Jun 4;16(6):e0252066. doi: 10.1371/journal.pone.0252066 (PMC8177520; doi:10.1371/journal.pone.0252066)
Supplement: S7 File — (FA) [file pone.0252066.s016.fa]

>Parg1504660/1-411
------------------------------------------------------------------------
------------------------------------------------------------------------
------------------------------------------------------------------------
------------------------------------------------------------------------
------------------------------------------------------------------------
------------------------------------------------------------------------
------------------------------------------------------------------------
------------------------------------------------------------------------
------------------------------------------------------------------------
------------------------------------------------------------------------
------------------------------------------------------------------------
------------------------------------------------------------------------
------------------------------------------------------------------------
------------------------------------------------------------------------
------------------------------------------------------------------------
------------------------------------------------------------------------
------------------------------------------------------------------------
------------------------------------------------------------------------
------------------------------------------------------------------------
--------------------------MDW------------------T------------------------
-------------------------------G----------------GGNTTV------------------
-----------------------------------------------------G------GSMGGVDM----
------------------------------------------------------------------------
------------------------ILG---------------------------------------------
------------------------------------------------------------------------
--------------------EG--------------------------AGEKVMVGG---------------
------------------------------------------------------------------------
---------------------------------------------------------------VKVGGGEDG
WHRDP-----------------------LWPTLPPVHPALFNMT--LQLNE---------------------
---------------------------------TVVA-----------------------------------
------------------------------------------------------------------------
--------RPEVLGPNYHKQLRQ-------------------------------------------------
------------------------------------------------------------------------
------------------------------------------------------------------------
------------------------------------------------------------------------
------------------------------------------------------------------------
------------------------------------------------------------------------
------------------------------------------------------------------------
------------------------------------------------------------------------
------------------------------------------------------------------------
------------------------------------------------------------------------
------------------------------------------------------------------------
------------------------------------------------------------------------
-------------------------------------------------------------------GILGV
MFLVALLGNSKVMWTLR-----QK------W---------------------G---------------KR--
---G-R-MTILSLNLTMADMLVVLVTILG-------QLMW-EVLDM--------------------------
------------------------------------------------------------------------
---------------------------------------------------------HW-------------
YLSN----------------------------TACKLYKM--------------------------------
----------VSTFAITSSNYMLVA-IAIDRHEAVVRPL----------NPFISAKN--LVLAA--------
------------------------------------------------------------------------
-----------------------WAVSLLPS----LPNLFV------FLRHVTP------------------
----------------------------------EG----------GTYCV---------------------
------------SKFYTKDLDN-----------------------------------NFRKVYLMVVLVMVF
ISCQVLLLIFYIRI----------------------YITIWRQ----------------------T------
------------------------------------------------------------------------
--------------------------SYFKSGQR-----------------------G-NSD----------
----------------------------SRR-----------------------------------------
------------------------------------------------------------------------
--------TN--------------------------------------------------------------
------------------------------------------------------------------------
------------------------------------SL----------------------------------
--LPK-AK----------------------------------TKT-LNMTIIIVVTF----FITNTPYVIQE
----MIMAFG-------------DMYSINP----------------NVLAL-FGI----------ISASNSC
FNPFIYLFF---------------------------------------------------------------
------------------------------------------------------------------------
-------CPKGENRSP-----------ESYRVTFT-------------------------------------
-----------------------------RRCNTL-------TSS---------------------------
------------------------------------------------------------------------
------------------------------------------------------------------------
------------------------------------------------------------------------
------------------------------------------------------------------------
------------------------------------------------------------------------
----------PTPASAHALLTSG-------------------------------------------------
----------------------NSVRSN--------------------------------------------
------------------------------------------------------------------------
------------------------------------------------------------------------
------------------------------------------------------------------------
------------------------------------------------------------------------
----------------------------------------------------------------R-------
------------------------------------------------------------------------
------------------------------------------------------------------------
------------------------------------------------------------------------
------------------------------------------------------------------------
------------------------------------------------------------------------
------------------------------------------------------------------------
----------------------------------
>Csap11098975/1-386
------------------------------------------------------------------------
------------------------------------------------------------------------
------------------------------------------------------------------------
------------------------------------------------------------------------
------------------------------------------------------------------------
------------------------------------------------------------------------
------------------------------------------------------------------------
------------------------------------------------------------------------
------------------------------------------------------------------------
------------------------------------------------------------------------
------------------------------------------------------------------------
------------------------------------------------------------------------
------------------------------------------------------------------------
------------------------------------------------------------------------
------------------------------------------------------------------------
------------------------------------------------------------------------
------------------------------------------------------------------------
------------------------------------------------------------------------
------------------------------------------------------------------------
--------------------------MGW------------------S------------------------
-------------------------------E----------------GSNMS-------------------
------------------------------------------------------------------------
------------------------------------------------------------------------
------------------------------------------------------------------------
------------------------------------------------------------------------
--------------------SS--------------------------SSQSL-------------------
------------------------------------------------------------------------
---------------------------------------------------------------ASIGEGGE-
-----------------------------WPPNP----SHFNHT--ASGNN---------------------
---------------------------------TVLA-----------------------------------
------------------------------------------------------------------------
--------RPDVLGPEYHEQLRM-------------------------------------------------
------------------------------------------------------------------------
------------------------------------------------------------------------
------------------------------------------------------------------------
------------------------------------------------------------------------
------------------------------------------------------------------------
------------------------------------------------------------------------
------------------------------------------------------------------------
------------------------------------------------------------------------
------------------------------------------------------------------------
------------------------------------------------------------------------
------------------------------------------------------------------------
-------------------------------------------------------------------GILGV
MFLVALLGNTKVMWTLR-----QK------W---------------------E---------------NR--
---G-R-MTILSFNLTLADTLVTLITILG-------QLLW-EVLDK--------------------------
------------------------------------------------------------------------
---------------------------------------------------------HW-------------
YLSN----------------------------GACKVYKV--------------------------------
----------ASTFAITSSNYMLVA-IAIDRHEAVVRPL----------NPFISAKN--LVLAA--------
------------------------------------------------------------------------
-----------------------WAVSLLPS----LPNLFI------FLRHTTP------------------
----------------------------------EG----------KAYCV---------------------
------------SKFYTQELDT-----------------------------------NFRQVYLMVVLVLVF
IICQVLLLVLYVRI----------------------YFTIWRK----------------------S------
------------------------------------------------------------------------
--------------------------SYFRGGQR-----------------------GNNND----------
----------------------------SQR-----------------------------------------
------------------------------------------------------------------------
--------SN--------------------------------------------------------------
------------------------------------------------------------------------
------------------------------------SL----------------------------------
--LPK-AK----------------------------------TKT-LNMTIVIVATF----FVTNTPYVVQE
----LLIAFG-------------NMDNINP----------------NVVAL-FGI----------ISASNSS
LNPFIYLLF---------------------------------------------------------------
------------------------------------------------------------------------
-------CPKAERRSP-----------ESYRVTFS-------------------------------------
-----------------------------RRWPTL-------NNHP--------------------------
------------------------------------------------------------------------
------------------------------------------------------------------------
------------------------------------------------------------------------
------------------------------------------------------------------------
------------------------------------------------------------------------
--------I-STPASAQTFLSSG-------------------------------------------------
----------------------NSCKSR--------------------------------------------
------------------------------------------------------------------------
------------------------------------------------------------------------
------------------------------------------------------------------------
------------------------------------------------------------------------
----------------------------------------------------------------N-------
------------------------------------------------------------------------
------------------------------------------------------------------------
------------------------------------------------------------------------
------------------------------------------------------------------------
------------------------------------------------------------------------
------------------------------------------------------------------------
----------------------------------
>Hame1243706/1-404
------------------------------------------------------------------------
------------------------------------------------------------------------
------------------------------------------------------------------------
------------------------------------------------------------------------
------------------------------------------------------------------------
------------------------------------------------------------------------
------------------------------------------------------------------------
------------------------------------------------------------------------
------------------------------------------------------------------------
------------------------------------------------------------------------
------------------------------------------------------------------------
------------------------------------------------------------------------
------------------------------------------------------------------------
------------------------------------------------------------------------
------------------------------------------------------------------------
------------------------------------------------------------------------
------------------------------------------------------------------------
------------MI----------------------------------------------------------
------------------------------------------------------------------------
----------------------VGALMDW------------------A------------------------
-------------------------------E----------------DFNTT-------------------
--------------------------------------------------------------MGGEDL----
------------------------------------------------------------------------
------------------------VIG---------------------------------------------
------------------------------------------------------------------------
--------------------QG--------------------------TNEEV-------------------
------------------------------------------------------------------------
-----------------------------------------------------------------VGGGDE-
-----------------------------WPPTPPIHSDLHNLTS-HHPNE---------------------
---------------------------------TIMA-----------------------------------
------------------------------------------------------------------------
--------RPEVLGPGYHKQLRQ-------------------------------------------------
------------------------------------------------------------------------
------------------------------------------------------------------------
------------------------------------------------------------------------
------------------------------------------------------------------------
------------------------------------------------------------------------
------------------------------------------------------------------------
------------------------------------------------------------------------
------------------------------------------------------------------------
------------------------------------------------------------------------
------------------------------------------------------------------------
------------------------------------------------------------------------
-------------------------------------------------------------------GILGV
MFLVALVGNSRVMWSLR-----SK------W---------------------G---------------KR--
---G-R-MTILSFNLTLADTLVVLVTILG-------QLMW-EVLDM--------------------------
------------------------------------------------------------------------
---------------------------------------------------------HW-------------
YLSN----------------------------VACKLYKV--------------------------------
----------ASTFAITSSNYMLVA-IAIDRHEAVVRPL----------NPFISAKN--LVLAA--------
------------------------------------------------------------------------
-----------------------WAVSLLPS----LPNLFV------FLRYETQ------------------
----------------------------------DG----------GVYCV---------------------
------------SKFYTKELDN-----------------------------------NFRKVYLMVVLVLVF
VSCQMLLLILYLRI----------------------YFTIWRQ----------------------S------
------------------------------------------------------------------------
--------------------------SYFKSGDR-----------------------G-NSD----------
----------------------------SRR-----------------------------------------
------------------------------------------------------------------------
--------SN--------------------------------------------------------------
------------------------------------------------------------------------
------------------------------------SL----------------------------------
--LPK-AK----------------------------------TKT-LNMTIVIVATF----FITNTPYVTQE
----LMMAFW-------------DMNKINP----------------NVLAL-FGI----------ISASNSC
FNPFIYLFF---------------------------------------------------------------
------------------------------------------------------------------------
-------CPKGEGRSL-----------ESYRVTFT-------------------------------------
-----------------------------RRWNTL-------NSSR--------------------------
------------------------------------------------------------------------
------------------------------------------------------------------------
------------------------------------------------------------------------
------------------------------------------------------------------------
------------------------------------------------------------------------
--------SPPTPASAQAYSTTG-------------------------------------------------
----------------------TSSRGS--------------------------------------------
------------------------------------------------------------------------
------------------------------------------------------------------------
------------------------------------------------------------------------
------------------------------------------------------------------------
----------------------------------------------------------------R-------
------------------------------------------------------------------------
------------------------------------------------------------------------
------------------------------------------------------------------------
------------------------------------------------------------------------
------------------------------------------------------------------------
------------------------------------------------------------------------
----------------------------------
>Pcla1578099/1-320
------------------------------------------------------------------------
------------------------------------------------------------------------
------------------------------------------------------------------------
------------------------------------------------------------------------
------------------------------------------------------------------------
------------------------------------------------------------------------
------------------------------------------------------------------------
------------------------------------------------------------------------
------------------------------------------------------------------------
------------------------------------------------------------------------
------------------------------------------------------------------------
------------------------------------------------------------------------
------------------------------------------------------------------------
------------------------------------------------------------------------
------------------------------------------------------------------------
------------------------------------------------------------------------
------------------------------------------------------------------------
------------------------------------------------------------------------
------------------------------------------------------------------------
------------------------------------------------------------------------
------------------------------------------------------------------------
------------------------------------------------------------------------
------------------------------------------------------------------------
------------------------------------------------------------------------
------------------------------------------------------------------------
------------------------------------------------------------------------
------------------------------------------------------------------------
------------------------------------------------------------------------
------------------------------------------------------------------------
------------------------------------------------------------------------
------------------------------------------------------------------------
------------------------------------------------------------------------
------------------------------------------------------------------------
------------------------------------------------------------------------
------------------------------------------------------------------------
------------------------------------------------------------------------
------------------------------------------------------------------------
------------------------------------------------------------------------
------------------------------------------------------------------------
------------------------------------------------------------------------
------------------------------------------------------------------------
------------------------------------------------------------------------
------------------------------------------------------------------------
------------------------------------------------------------------------
MFVVALVGNLKVMWTLR-----QK------W---------------------A---------------KR--
---G-R-MTILSFNLTLADMLVVLVTILG-------QLMW-EVLDM--------------------------
------------------------------------------------------------------------
---------------------------------------------------------HW-------------
YLSN----------------------------VACKLFKV--------------------------------
----------ASTFAITSSNYMLVA-IAIDRHEAVVRPL----------NPFISAKN--LVLAA--------
------------------------------------------------------------------------
-----------------------WAVSLLPS----LPNLFV------FLRHVTP------------------
----------------------------------EG----------GVYCV---------------------
------------SKFYTKELDN-----------------------------------NFRKVYLMVVLVLVF
ISSQVLLVILYLRI----------------------YFTIWRQ----------------------S------
------------------------------------------------------------------------
--------------------------SYFKSGQR-----------------------G-NSE----------
----------------------------SRR-----------------------------------------
------------------------------------------------------------------------
--------SN--------------------------------------------------------------
------------------------------------------------------------------------
------------------------------------SL----------------------------------
--LPK-AK----------------------------------TKT-LNMTIVIVLAF----FITNTPYVIQE
----LLMTFG-------------DMHQINP----------------NVLAL-CGI----------ISASNSC
LNPFIYLFF---------------------------------------------------------------
------------------------------------------------------------------------
-------CPKGEGRTL-----------ESYRVTFT-------------------------------------
-----------------------------RRWNTL-------N-SR--------------------------
------------------------------------------------------------------------
------------------------------------------------------------------------
------------------------------------------------------------------------
------------------------------------------------------------------------
------------------------------------------------------------------------
--------MASSPAAAQAYPTSG-------------------------------------------------
----------------------LSSKGN--------------------------------------------
------------------------------------------------------------------------
------------------------------------------------------------------------
------------------------------------------------------------------------
------------------------------------------------------------------------
----------------------------------------------------------------R-------
------------------------------------------------------------------------
------------------------------------------------------------------------
------------------------------------------------------------------------
------------------------------------------------------------------------
------------------------------------------------------------------------
------------------------------------------------------------------------
----------------------------------
>Arut_GPR150/1-401 XP_033862220.2 probable G-protein coupled receptor 150 [Acipenser ruthenus]
------------------------------------------------------------------------
------------------------------------------------------------------------
------------------------------------------------------------------------
------------------------------------------------------------------------
------------------------------------------------------------------------
------------------------------------------------------------------------
------------------------------------------------------------------------
------------------------------------------------------------------------
------------------------------------------------------------------------
------------------------------------------------------------------------
------------------------------------------------------------------------
------------------------------------------------------------------------
------------------------------------------------------------------------
------------------------------------------------------------------------
------------------------------------------------------------------------
------------------------------------------------------------------------
------------------------------------------------------------------------
------------------------------------------------------------------------
------------------------------------------------------------------------
--------------------------MEA------------------L------------------------
-------------------------------T----------------SFDSY-------------------
------------------------------------------------------------------------
------------------------------------------------------------------------
------------------------LHA---------------------------------------------
------------------------------------------------------------------------
--------------------NS--------------------------SSLLV-------------------
------------------------------------------------------------------------
------------------------------------------------------------------------
--------------------------------------SQWNLNA-SNIGG---------------------
------------------------------------------------------------------------
------------------------------------------------------------------------
---------EATDSPQYDRPIRI-------------------------------------------------
------------------------------------------------------------------------
------------------------------------------------------------------------
------------------------------------------------------------------------
------------------------------------------------------------------------
------------------------------------------------------------------------
------------------------------------------------------------------------
------------------------------------------------------------------------
------------------------------------------------------------------------
------------------------------------------------------------------------
------------------------------------------------------------------------
------------------------------------------------------------------------
-------------------------------------------------------------------ITMTV
IFAVALVGNSTVLYKIC-----CR------K---------------------S---------------KR--
---R-K-IDFLITNLALADLCVSALTLFS-------QIIW-EVLED--------------------------
------------------------------------------------------------------------
---------------------------------------------------------KW-------------
VAGE----------------------------LACRLFKI--------------------------------
----------LQVFGLIASSNIIAV-IALERHHVIVNPL----------ASPLPTKI--LALVA--------
------------------------------------------------------------------------
-----------------------WFTALLLS----VPQAFV------FKVKGG-------------------
-----------------------------------------------EKCL---------------------
------------STFG--DLPK-----------------------------------WHFQMYIIYGSIAVF
FAPFCILCVAYTRI----------------------LWTIWRK----------------------EQ-----
------------------------------------------------------------------------
-------------------------HVDSKGADP-----------------------KQLTR----------
------------------------------------------------------------------------
---------R--------------------------------------------------------PV----
----RIIATN--------------------------------------------------------------
------------------------------------------------------------------------
------------------------------------SA----------------------------------
--IPR-AK----------------------------------IKT-LKMTLVIIILF----IICGLPYFIIE
----MKVAFG-------------TSTELDA----------------KVIAV-LGV----------FVVSNSA
VNPYVYLFFKTDN-------VY--------LR---------KL---------------E-------------
------------------------------------KKLCFS------------------------------
-------CLK-EYREN-----------TFHRERL--------------------------------------
------------------------------VHPGR-------KAER--------------------------
------------------------------------------------------------------------
------------------------------------------------------------------------
------------------------------------------------------------------------
------------------------------------------------------------------------
------------------------------------------------------------------------
--------STTTT-TSETETTAV-------------------------------------------------
----------------------QSVSYI--------------------------------------------
------------------------------------------------------------------------
------------------------------------------------------------------------
------------------------------------------------------------------------
------------------------------------------------------------------------
----------------------------------------------------------------KSALSLGD
IA----------------------------------------------------------SCESSI------
------------------------------------------------------------------------
------------------------------------------------------------------------
------------------------------------------------------------------------
------------------------------------------------------------------------
------------------------------------------------------------------------
----------------------------------
>Npar_GPR150/1-417 XP_018416026.1 PREDICTED: GPR 150 [Nanorana parkeri]
------------------------------------------------------------------------
------------------------------------------------------------------------
------------------------------------------------------------------------
------------------------------------------------------------------------
------------------------------------------------------------------------
------------------------------------------------------------------------
------------------------------------------------------------------------
------------------------------------------------------------------------
------------------------------------------------------------------------
------------------------------------------------------------------------
------------------------------------------------------------------------
------------------------------------------------------------------------
------------------------------------------------------------------------
------------------------------------------------------------------------
------------------------------------------------------------------------
------------------------------------------------------------------------
------------------------------------------------------------------------
------------------------------------------------------------------------
------------------------------------------------------------------------
--------------------------MDE------------------F------------------------
-------------------------------F----------------LYGSF-------------------
------------------------------------------------------------------------
------------------------------------------------------------------------
------------------------SLG---------------------------------------------
------------------------------------------------------------------------
--------------------NL--------------------------S---I-------------------
------------------------------------------------------------------------
------------------------------------------------------------------------
--------------------------------------SNHKVTP-AQAAT---------------------
---------------------------------NVSFTN---------------------------------
------------------------------------------------------------------------
-------QSQVVESPPYNRQIRI-------------------------------------------------
------------------------------------------------------------------------
------------------------------------------------------------------------
------------------------------------------------------------------------
------------------------------------------------------------------------
------------------------------------------------------------------------
------------------------------------------------------------------------
------------------------------------------------------------------------
------------------------------------------------------------------------
------------------------------------------------------------------------
------------------------------------------------------------------------
------------------------------------------------------------------------
-------------------------------------------------------------------IAMAV
IFTVALVGNSLVLYKIW-----SG------K---------------------D---------------KK--
---R-K-INFLITHLTLADLYVSLITLFS-------QIVW-ELLED--------------------------
------------------------------------------------------------------------
---------------------------------------------------------QW-------------
LAGD----------------------------VACRIFKV--------------------------------
----------FQVSGLIASSNIIAI-LALERHHVITNPL----------GTPLPTRF--FTAMC--------
------------------------------------------------------------------------
-----------------------WVLALLLS----VPQAFV------FKAAQTK------------------
----------------------------------EG-----------PRCR---------------------
------------NVFW--QLPK-----------------------------------WHFQVYIIYSSVTVF
FLPFCILVVAYSRI----------------------LWIIWRK----------------------G------
------------------------------------------------------------------------
----------------------------KNCKNP-----------------------KHFND----------
----------------------------SCEV----------------------------------------
-------TKR--------------------------------------------------------PI----
----KLEATN--------------------------------------------------------------
------------------------------------------------------------------------
------------------------------------SC----------------------------------
--IPR-AK----------------------------------IKT-LKMTLVIIILF----IVCGLPYFIVE
----MKVACG-------------TITGLDE----------------EVMAV-LGI----------FVVTNSA
VNPYVYLFFRTNN-------VF--------LR---------RL---------------E-------------
------------------------------------KKVCFS------------------------------
------CCLQ-EHREI-----------AFRRELFP-------------------------------------
-----------------------------SCAPTL-------RRDP--------------------------
------------------------------------------------------------------------
------------------------------------------------------------------------
------------------------------------------------------------------------
------------------------------------------------------------------------
------------------------------------------------------------------------
--------STTTTNTTEVEATSIL------------------------------------------------
---------------------QRSVNYM--------------------------------------------
------------------------------------------------------------------------
------------------------------------------------------------------------
------------------------------------------------------------------------
------------------------------------------------------------------------
----------------------------------------------------------------QPAIKKEL
KV----------------------------------------------------------ACDSCM------
------------------------------------------------------------------------
------------------------------------------------------------------------
------------------------------------------------------------------------
------------------------------------------------------------------------
------------------------------------------------------------------------
----------------------------------
>Locu_GPR150/1-405 XP_006626603.1 PREDICTED: GPR150 [Lepisosteus oculatus]
------------------------------------------------------------------------
------------------------------------------------------------------------
------------------------------------------------------------------------
------------------------------------------------------------------------
------------------------------------------------------------------------
------------------------------------------------------------------------
------------------------------------------------------------------------
------------------------------------------------------------------------
------------------------------------------------------------------------
------------------------------------------------------------------------
------------------------------------------------------------------------
------------------------------------------------------------------------
------------------------------------------------------------------------
------------------------------------------------------------------------
------------------------------------------------------------------------
------------------------------------------------------------------------
------------------------------------------------------------------------
------------------------------------------------------------------------
------------------------------------------------------------------------
--------------------------MDG------------------A------------------------
-------------------------------P----------------GFAGD-------------------
------------------------------------------------------------------------
------------------------------------------------------------------------
------------------------PRT---------------------------------------------
------------------------------------------------------------------------
--------------------NS--------------------------SEL---------------------
------------------------------------------------------------------------
------------------------------------------------------------------------
--------------------------------------DRWSLPL-ADRGG---------------------
---------------------------------N--------------------------------------
------------------------------------------------------------------------
--------SSSTRGPFYNRQVRI-------------------------------------------------
------------------------------------------------------------------------
------------------------------------------------------------------------
------------------------------------------------------------------------
------------------------------------------------------------------------
------------------------------------------------------------------------
------------------------------------------------------------------------
------------------------------------------------------------------------
------------------------------------------------------------------------
------------------------------------------------------------------------
------------------------------------------------------------------------
------------------------------------------------------------------------
-------------------------------------------------------------------ISMSV
IFAVAFLGNSIVLHKIC-----CG------R---------------------S---------------KR--
---R-K-IDALITNLAVADLCVSVLTLLS-------QIVW-EVLED--------------------------
------------------------------------------------------------------------
---------------------------------------------------------RW-------------
VAGD----------------------------LACRLFKV--------------------------------
----------LQVFGLIASSNIIAI-IALERHHVIVHPL----------ASPLPTKL--LATVG--------
------------------------------------------------------------------------
-----------------------WLAALVLA----LPQAFV------FKVQPDR------------------
----------------------------------SP----------HSKCL---------------------
------------NTFS--DLPR-----------------------------------WHFQAYIVYGSVTVF
FAPFCVLCVAYARI----------------------LWTVWSR----------------------D------
------------------------------------------------------------------------
--------------------------TQASGTAH-----------------------GLLSR----------
----------------------------KPRH----------------------------------------
-------RKR--------------------------------------------------------PL----
----RVTAAN--------------------------------------------------------------
------------------------------------------------------------------------
------------------------------------SA----------------------------------
--IPR-AK----------------------------------IKT-LKMTLVIIILF----IVCGLPYFVVE
----MKSAFG-------------ATTDLDE----------------EVIAV-LGI----------FVVTNSA
VNPYVYLFFKTNN-------VY--------LR---------KM---------------E-------------
------------------------------------KKMCFS------------------------------
-------CLQ-DYKES-----------TLHRELL--------------------------------------
------------------------------VYHGR-------KTEP--------------------------
------------------------------------------------------------------------
------------------------------------------------------------------------
------------------------------------------------------------------------
------------------------------------------------------------------------
------------------------------------------------------------------------
--------STHTS-L-DTDPTAA-------------------------------------------------
----------------------QSVSLL--------------------------------------------
------------------------------------------------------------------------
------------------------------------------------------------------------
------------------------------------------------------------------------
------------------------------------------------------------------------
----------------------------------------------------------------KPAASLGE
IT----------------------------------------------------------SAL---------
------------------------------------------------------------------------
------------------------------------------------------------------------
------------------------------------------------------------------------
------------------------------------------------------------------------
------------------------------------------------------------------------
----------------------------------
>Pcla11271949/1-904
------------------------------------------------------------------------
------------------------------------------------------------------------
------------------------------------------------------------------------
------------------------------------------------------------------------
------------------------------------------------------------------------
------------------------------------------------------------------------
------------------------------------------------------------------------
------------------------------------------------------------------------
------------------------------------------------------------------------
------------------------------------------------------------------------
------------------------------------------------------------------------
------------------------------------------------------------------------
------------------------------------------------------------------------
------------------------------------------------------------------------
------------------------------------------------------------------------
------------------------------------------------------------------------
------------------------------------------------------------------------
------------------------------------------------------------------------
------------------------------------------------------------------------
------------------------------------------------------------------------
------------------------------------------------------------------------
------------------------------------------------------------------------
------------------------------------------------------------------------
-----------------------MVSGV--------------------------------------------
------------------------------------------------------------------------
------------------GGEA--------------------------AA----------------------
------------------------------------------------------------------------
------------------------------------------------------------------------
------------------------------------------------------------------------
------------------------------------------------------------------------
------------------------------------------------------------------------
------------------------------------------------------------------------
------------------------------------------------------------------------
------------------------------------------------------------------------
------------------------------------------------------------------------
------------------------------------------------------------------------
------------------------------------------------------------------------
------------------------------------------------------------------------
------------------------------------------------------------------------
------------------------------------------------------------------------
------------------------------------------------------------------------
------------------------------------------------------------------------
------------------------------------------------------------------------
---------------------------------------------------------------------LLV
ITILAILGNALLVITLL-----RR------R---------------------L-------------L-H---
---H-P-SNRLVLSLTASNLVLAVVVLPG-------MVAC-LLVGP--CTTPPPHHPPLLVGSGTPTAPHHP
SPTTSHTTFTIQSHTSPTTSHTTFTIQSHTTPQPSHTPQY-------LPNTHVPNIRQQKCKNDYKNNTQKN
PNESERLEGSGD-PALMEGN---EGSWEGQEDDGSRRRMHPLQGQ---HEEDIMGGQWW-------------
-AAS---------------------------DTLCQGAAF--------------------------------
----------LANLVTSASAITVAV-IALDRYLAIVRPMVY-GL----MVTGSRCVV--LLAWC--------
------------------------------------------------------------------------
-----------------------WVQALITA----LPPLLG------WSRYKNCGA----------------
----------------------------------EG------------RCGVA-------------------
--------------WAVS------------------------------------------PSYTAVWVLSVF
LVPVIIMLVCYHFI----------------------LQVARNKC---------------------RRISVGK
VL----------------------------------------------------------------------
-------------------------------GAT-----------------SSPVVPDPSSVGLDGPCLP-D
I--SEPSLENVSGVP------------------------------------------LA-SGLGVVE-----
--------NRL-----SVPLRSGSRLSIENTSSQPLTNGTGH----LQIPSSIIPQSLAA-SSQGIPC----
-----RSRSVT------------GMNRMSD-------AAYMSLVPKR-------------------------
----------KL-----------------------------ADCG---------------------------
------------------------------------RSLSFCQQ-PQLVR----------------------
-PCLRRAQSSIAMRP------TIKKKLSLGGRKPSWSWEASPAKG-FRTVCVVVGTHV---FT-WAPYSALA
----VAEAVLGQ-------------------------ERSSLVPH-WVTVT-STL----------LLFTASV
FYPIIYGLYNRS---------I---------R--------KEI----VACVCPISSRDRR------------
-------------------------R----------------------------------------------
-----GSCHHRTSTLHSNTGSVLDFSSLRNRENEEQQKE---------------------------------
----ALTSLG--------------SGLLTVPIKTI-------SGSI--------------------------
------------------------------------------------------------------------
----------ADPTIPSF---------------------SPLLLMAE-------------------------
----------------------------------------------------------------------YD
ILQTQSYNI---------------------VRKPSQD---------------------SGAVMGGSDDPDSD
MDTPVLIPQHYQSARR--------------------------------------------------------
--VSAPSILHTVCESLHATQVEVH------------------------------------------------
---------------------ASSSNMSLSTHQ---------------------------RKRPIIPISSQ-
-----------------------------------------------------------------LLNAGPK
S-----------------------------------------------------------------------
------------------------------------------------------------------------
-----SSSLQRSRSLE-------------KL-TI-SDNT---------------------------------
-------SLG--------------------------------------------------TLSDNITSKHLQ
KKY---------------------------------------------------------SIPIIVRETHFN
SPS---SCER--------------------------------------------------------------
------------------------------------------------------------------------
------------------------------------------------------------------------
---IQRRKSSVSA---------------------------------------LKVMVIPEDGGILECS----
--------------EIPDSGRGSVESDEATKMRANRQISIDEGIGT------DCLVEEEVISERL-------
----------------------------------
>Hame11355035/1-923
------------------------------------------------------------------------
------------------------------------------------------------------------
------------------------------------------------------------------------
------------------------------------------------------------------------
------------------------------------------------------------------------
------------------------------------------------------------------------
------------------------------------------------------------------------
------------------------------------------------------------------------
------------------------------------------------------------------------
------------------------------------------------------------------------
------------------------------------------------------------------------
------------------------------------------------------------------------
------------------------------------------------------------------------
------------------------------------------------------------------------
------------------------------------------------------------------------
------------------------------------------------------------------------
------------------------------------------------------------------------
------------------------------------------------------------------------
------------------------------------------------------------------------
------------------------------------------------------------------------
------------------------------------------------------------------------
------------------------------------------------------------------------
------------------------------------------------------------------------
-------------------------MGV--------------------------------------------
------------------------------------------------------------------------
------------------GGEA--------------------------AA----------------------
------------------------------------------------------------------------
------------------------------------------------------------------------
------------------------------------------------------------------------
------------------------------------------------------------------------
------------------------------------------------------------------------
------------------------------------------------------------------------
------------------------------------------------------------------------
------------------------------------------------------------------------
------------------------------------------------------------------------
------------------------------------------------------------------------
------------------------------------------------------------------------
------------------------------------------------------------------------
------------------------------------------------------------------------
------------------------------------------------------------------------
------------------------------------------------------------------------
------------------------------------------------------------------------
------------------------------------------------------------------------
---------------------------------------------------------------------LVV
VTILAILGNALLVVTLL-----RR------S---------------------L-------------L-H---
---H-P-SNRLVLSLTASNLVLAVVVLPG-------MVAS-LMMGSNTTNTLLQQQPPL------------P
ALTHHHSNASKDLDAS-----------DLSTTQ-----HYLNVRDSNLQE-----NSNQLYQKDKSHNNSLK
MQDGERKETEDNVSQIKEETEIIEETKEQEKNVSRRQELYQLQGQEQEEEEGWEAGE-W-------------
-PGS---------------------------DALCQGAAF--------------------------------
----------FINLVTAGSAITVAI-IALDRYLAIVRPMVY-GL----MVTGNRCLL--MLAWC--------
------------------------------------------------------------------------
-----------------------WVQALLTA----LPPLLG------WARYEHRGP----------------
----------------------------------EG------------RCGVA-------------------
--------------WSSS------------------------------------------PSYTAVWVITVF
LTPVIIMLVCYYFI----------------------LQVARNKC---------------------RRIHVGT
VL----------------------------------------------------------------------
-------------------------------GSS-----------------SPPITPDPSSICLDGPVLQ-D
S--LEPPLENGSGVPP------------ECRL----------------------SHLLG-NGSGVPPEY---
------RLGHLLVNESSVPLGNGSGPTLGNTSSLPVRNGSGP----HQMKSAAVPDTLDVLVGQGLPC----
-----RSRSIS------------GMNRISE-------PGTTSHVPKR-------------------------
----------KL-----------------------------ADCG---------------------------
------------------------------------RSLSFCQQ-PQPVR----------------------
-PCLRRAQSSISMRPS-----TIRKKLSLGTRKPSWSWEASPAKG-FRTVCVVVGTHV---FT-WAPYSAVA
----IAEAVLGP-------------------------ERSSLVPH-WVTVT-STM----------LLFTASV
FYPIVYGLYNRS---------I---------R--------KEI----MACICPMLSRDRR------------
-------------------------R----------------------------------------------
-----GSCPRRTSTLHSNTGSVLDFSSLRQREHEELQHV---------------------------------
----SLTAPS--------------PGLLTVPIKTI-------SGTL--------------------------
------------------------------------------------------------------------
----------ANPAVPS------------------------LLLLAD-------------------------
----------------------------------------------------------------------YD
IIPSQSYNIN--------------------VRKPSQDSDCCLYELSPTLSKRGGQPGTSGAVMGSGDDPDSD
MEAPAIIPHLQQPARR--------------------------------------------------------
--VSAPSILDTVREDPDTTTAVVY------------------------------------------------
---------------------VNSSNTPPSIPK---------------------------RKSPILPFSPQ-
-----------------------------------------------------------------CLGAGLK
I-----------------------------------------------------------------------
------------------------------------------------------------------------
-----SSSLRRSHSLE-------------KF-NSDYDCK---------------------------------
-------VHRDI------------------------------------------------ILNNKIPTRSLR
KKL---------------------------------------------------------FLPPIVRETQFN
TPS---SCER--------------------------------------------------------------
------------------------------------------------------------------------
------------------------------------------------------------------------
---VQRRKGSVSM---------------------------------------LKVMAIPEDSGILECP----
--------------EVPDSGRGSVDSGEVVKTRANRQISIDEGIGA------DCVLEEEGVSD---------
----------------------------------
>Parg172726/1-888
------------------------------------------------------------------------
------------------------------------------------------------------------
------------------------------------------------------------------------
------------------------------------------------------------------------
------------------------------------------------------------------------
------------------------------------------------------------------------
------------------------------------------------------------------------
------------------------------------------------------------------------
------------------------------------------------------------------------
------------------------------------------------------------------------
------------------------------------------------------------------------
------------------------------------------------------------------------
------------------------------------------------------------------------
------------------------------------------------------------------------
------------------------------------------------------------------------
------------------------------------------------------------------------
------------------------------------------------------------------------
------------------------------------------------------------------------
------------------------------------------------------------------------
------------------------------------------------------------------------
------------------------------------------------------------------------
------------------------------------------------------------------------
------------------------------------------------------------------------
-------------------------MGT--------------------------------------------
------------------------------------------------------------------------
------------------GGEA--------------------------AA----------------------
------------------------------------------------------------------------
------------------------------------------------------------------------
------------------------------------------------------------------------
------------------------------------------------------------------------
------------------------------------------------------------------------
------------------------------------------------------------------------
------------------------------------------------------------------------
------------------------------------------------------------------------
------------------------------------------------------------------------
------------------------------------------------------------------------
------------------------------------------------------------------------
------------------------------------------------------------------------
------------------------------------------------------------------------
------------------------------------------------------------------------
------------------------------------------------------------------------
------------------------------------------------------------------------
------------------------------------------------------------------------
---------------------------------------------------------------------MVV
ITFLAILGNALVVVTLL-----RR------S---------------------L-------------L-H---
---H-P-SNRLVLSLTASNLVLAVVVLPG-------MVAS-LMMGA--SGSVPDAQPPL-------------
SLTLQQQNQSLDVDLS-----------ALTTPEISREHQVYSLNDYQLQEQQVDGHRQQGSKNDASHDVDLK
KQGSQDKKSQGGVPQTKDGQ---ARKREKWENASVREEGRSLQGK---LEEGLEAGQ-W-------------
-IGS---------------------------GILCKMAAF--------------------------------
----------FTNFVTTASAITVAV-IALDRYLAIVRPMVY-GL----MVTGNRCLL--MLAWC--------
------------------------------------------------------------------------
-----------------------WVQALFTA----LPPLLG------WARYEHRGP----------------
----------------------------------EG------------HCGVG-------------------
--------------WASS------------------------------------------PSYTAVWVISVF
LIPVIIMLVCYYFI----------------------LQVARNKC---------------------RRIHVGT
VL----------------------------------------------------------------------
-------------------------------GSA-----------------MSPVTPDPSSVCLDGPALP-D
I--LEPPIEDGSGLTM------------ESVL----------------------NHQLE-NGS---------
--------SHL--------VENGSGPTRVNRHSQSNGNGSGP----PPGHATTVTQPVEPLVGQGVPC----
-----RSRSIS------------GMNKVSD-------AGATTLAPKR-------------------------
----------KL-----------------------------AECG---------------------------
------------------------------------RSLSFCQH-PQPVR----------------------
-PCLRRAQSSISMRPS-----TVRKKFSIGGRKPSWSWEASPAKG-FRTVCVVVGTHV---FT-WAPYSALA
----VAEAVLGQ-------------------------ELPSLVPH-WARVT-STL----------LLFMASV
FYPIVYGLYNRS---------I---------R--------KEV----LACMCPSSSRDRR------------
-------------------------R----------------------------------------------
-----GSCHRHASTLHSNTGSVLDFSSLRQRENEEQQQE---------------------------------
----SLMTIT--------------PGLLTVPIKTI-------SGTL--------------------------
------------------------------------------------------------------------
----------ANRAVTTL---------------------SPLLLLAE-------------------------
----------------------------------------------------------------------ND
VLPSRGYNFN--------------------ARKQSQD---------------------SGAVMGSSDDPDSD
LEIPALVLNHHQPTRR--------------------------------------------------------
--VSAPSILDTVREDPHASSVTVQ------------------------------------------------
---------------------VSSGSRSPTQLK----------------------------KLPIIPLSAQ-
-----------------------------------------------------------------LLGAGPV
M-----------------------------------------------------------------------
------------------------------------------------------------------------
-----NSSLTRSRSLE-------------KL-TS-FDNR---------------------------------
-------VQRDI------------------------------------------------LLNDKITTKSLR
KKL---------------------------------------------------------SLPPVVRETQFN
ASS---SCER--------------------------------------------------------------
------------------------------------------------------------------------
------------------------------------------------------------------------
---VQKRKGSVSV---------------------------------------LKVMAIPEDSGIVECP----
--------------EIPDSGRGSVDNGEIVKTRACRQISIDEGIGV------ECLVEEVGAPD---------
----------------------------------
>Csap1929267/1-926
------------------------------------------------------------------------
------------------------------------------------------------------------
------------------------------------------------------------------------
------------------------------------------------------------------------
------------------------------------------------------------------------
------------------------------------------------------------------------
------------------------------------------------------------------------
------------------------------------------------------------------------
------------------------------------------------------------------------
------------------------------------------------------------------------
------------------------------------------------------------------------
------------------------------------------------------------------------
------------------------------------------------------------------------
------------------------------------------------------------------------
------------------------------------------------------------------------
------------------------------------------------------------------------
------------------------------------------------------------------------
------------------------------------------------------------------------
------------------------------------------------------------------------
------------------------------------------------------------------------
------------------------------------------------------------------------
------------------------------------------------------------------------
------------------------------------------------------------------------
--------------------MVVVRAAA--------------------------------------------
------------------------------------------------------------------------
------------------GGEA--------------------------AA----------------------
------------------------------------------------------------------------
------------------------------------------------------------------------
------------------------------------------------------------------------
------------------------------------------------------------------------
------------------------------------------------------------------------
------------------------------------------------------------------------
------------------------------------------------------------------------
------------------------------------------------------------------------
------------------------------------------------------------------------
------------------------------------------------------------------------
------------------------------------------------------------------------
------------------------------------------------------------------------
------------------------------------------------------------------------
------------------------------------------------------------------------
------------------------------------------------------------------------
------------------------------------------------------------------------
------------------------------------------------------------------------
---------------------------------------------------------------------LVV
ITILGVIGNAVVVVTLL-----RR------S---------------------L-------------L-H---
---H-P-SNRLVLSLTASNLLLTLVVLPV-------LVAS-VVLGP-------PYHDPS-------TPPGTT
FLVLASQNTSL----------------ANATEE--------GIAALRLERSVAP-------EEDTSHDVDPQ
P-----------VWESLEGQQDLAESWMGPDNAT-----RGLEEEETAVQDGV--GPVWGG----------G
GVGS---------------------------AALCQGAAF--------------------------------
----------LANLVTAASAITVAI-IALDRYLAIVRPMVY-GV----TVTGNRCLV--LLGWC--------
------------------------------------------------------------------------
-----------------------WVQATLTA----LPPLLG------WARYEHHGP----------------
----------------------------------EG------------RCGVA-------------------
--------------WDSS------------------------------------------PSYTSIWVLSVF
VVPIVIMLICYYFI----------------------LQVARNKC---------------------RRIHVGT
VL----------------------------------------------------------------------
-------------------------------GSR-----------------GSTITPDASSVCVEVPAPP-S
TTSLEVPPGNGTTLPQ------------ELTL------------------PRVNGHVVG-NGTG--------
-------------------LDTGQK-----------TLGSGPDAPSLPVPTLLVSGLEVPKAGSVIPN----
-----RSRSIN------------GVNRVSE-------VGGATLVPKR-------------------------
----------RL-----------------------------AECG---------------------------
------------------------------------RSLSFSQQRSQLVR----------------------
-PCLRRAQSNISMRPS-----TIRKKLSIGGRKPSWSWEASPAKG-FRTVCVVVGTHV---FT-WAPYTALA
----VVEAVLGP-------------------------QRTDLIPH-WATVT-STL----------LLFTASV
FYPIVYGLYNRS---------I---------R--------KEV----LACVCPSSSRARR------------
-------------------------R----------------------------------------------
------SCHRHASTLNSNTGSVLDFSSLRQRDSDEQQQQQQQQ-----------------------------
QEILAANTLN--------------KGCNPVPIKTI-------SGTL--------------------------
------------------------------------------------------------------------
---------------TPL---------------------PPLLQLTE-------------------------
----------------------------------------------------------------------CE
GIPLRGYNFS--------------------ARKPSQD---------------------SGAVMGSTDDTDSD
LEGTVPPPQPHRPARR--------------------------------------------------------
--VSAPSILDTVCEDPFITRAVVHNNNMCG------------------------------------------
----------------GGSRRGSSSSNSSSVSRTS---------------------LNVSRKLPILPLSPQ-
-----------------------------------------------------------------LLRARYN
R-----------------------------------------------------------------------
------------------------------------------------------------------------
-----RLPMWRSHSLE-------------KL-TS-SSDS---------------------------------
-------CQESL------------------------------------------------LLLKKGASSLPK
TKN---------------------------------------------------------FLSPLVRENQFG
ELA---R-DR--------------------------------------------------------------
------------------------------------------------------------------------
------------------------------------------------------------------------
---SQRR-GSASA---------------------------------------RKVMAIPEDTGILECP----
--------------EIFDSGRGSVDSGEANKSRANREISIDEGIGA------ECLKSSVAKYQGHHLGRLHP
SRPLGLVCRGSDHPHSAPWCGARVAHSWHVSVHL
>Lobl_GPR161/1-660 XP_026942209.1 161 [Lagenorhynchus obliquidens]
------------------------------------------------------------------------
------------------------------------------------------------------------
------------------------------------------------------------------------
------------------------------------------------------------------------
----------------------------MKGEQERQCQ----------------------------------
------------------------------------------------------------------------
------------------------------------------------------------------------
------------------------------------------------------------------------
------------------------------------------------------------------------
------------------------------------------------------------------------
------------------------------------------------------------------------
------------------------------------------------------------------------
------------------------------------------------------------------------
-------------ESTARLEEENG------------------------------------------------
--------------------------TVRSLREES-------------------------------------
------------------------------------------------------------------------
------------------------------------------------------------------------
---------ESISV----------------------------------------------------------
------------------------------------------------------------------------
----------------------MERQMEK------------------G------------------------
-------------------------------T----------------------------------------
------------------------------------------------------------------------
------------------------------------------------------------------------
--------SQRLELG--------RRNGIG-------------------------------------------
------------------------------------------------------------------------
-------E--GPRRDHKGLRES--------------------------SGASREGLFQC-------------
---------------------------RNKCSPSLEIQ-----------LQE--------------------
--------------------------RRD------------------------------LGVLFSAVCQLQS
GAWDQ--------TA---------VQHALPTPRRGALTMSFNSSLSHRKELSNLTEEDGGRG----------
------------------------------------------------------------------------
------------------------------------------------------------------------
------------------GVVVTEF-----------------------------------------------
------------------------------------------------------------------------
------------------------------------------------------------------------
------------------------------------------------------------------------
------------------------------------------------------------------------
------------------------------------------------------------------------
------------------------------------------------------------------------
------------------------------------------------------------------------
------------------------------------------------------------------------
------------------------------------------------------------------------
------------------------------------------------------------------------
------------------------------------------------------------------------
-------------------------------------------------------------------IAIVV
ITIFVCLGNLVIVVTLY-----RK------S---------------------Y-------------L-----
--LT-L-SNKFVFSLTLSNFLLSVLVLPF-------VATS--------------------------------
------------------------------------------------------------------------
---------------------------------SVRR--------------------EW-------------
IFGV----------------------------VWCNFSAL--------------------------------
----------LYLLISSASMLTLGV-IAVDRYYAVLYPMVY-PM----KITGNRAVV--ALAYI--------
------------------------------------------------------------------------
-----------------------WLHSLIGC----LPPLFG-------------------------------
---W-----SSVEFDEF-----------------------------KWMCV---------------------
------------AAW------------------------------------------HREPGYTAFWQIWCA
LFPFLVMLVCYGFI----------------------FRVARVK----------------------ARKVHC-
------------------------------------------------------------------------
-------------------------------GTV--------------------VLVEEDTH----------
------------------------------------------------------------------------
------RNGR--------------------------------------------------------------
-----KNSSTS-------------------------------------------------------------
------------------------------------------------------------------------
------------------------------------TS----------------------------------
---SSGSRKNAFQGVV---------------------YSANQCKA-LITILVVIGAF----MVTWGPYMVVI
TSEALWGKNYVSP---------------------------------TLETW-ATW----------LSFTSAV
CHPLIYGLWNKTVRKELLGMCFGDR----YYR--------EPFVQ-------------RQRTSRL-------
-----------F---SISNRITDLGLSP------H-----LTALMAGGQ-----------------------
------------------------------------------------------------------------
--------------------------PLGNSSSTG-------DTGF----------SCSQDSGTDVML----
----------------------L-------------------------------------------------
------EDFTSDDNPPSH-------------------TCPPKRRSSV-------------------------
------------------------------------------------------------------------
------------------------------------------------------------------------
------------------------------------------------------------------------
------TFEDEVEQIKEAAKNPVLHVR-----------------------------AEVHKSLD--------
---------------SYAASLAKAIEAEAK------------------------VNLFGEEALPGVLLATRT
VP-----------------------------------------------------------------GVGFG
S-----------------------------------------------------------------------
------------------------------------------------------------------------
------------------------------------------------------------------------
---------------------------------------------------------------RRGSRTLAS
QRL---------------------------------------------------------------------
------------------------------------------------------------------------
------------------------------------------------------------------------
------------------------------------------------------------------------
---QLQSIEEGNV---------------------------------------LAAEQT--------------
------------------------------------------------------------------------
----------------------------------
>Ttru_GPR161/1-625 XP_033711329.1 G-protein coupled receptor 161 [Tursiops truncatus]
------------------------------------------------------------------------
------------------------------------------------------------------------
------------------------------------------------------------------------
------------------------------------------------------------------------
------------------------------------------------------------------------
------------------------------------------------------------------------
------------------------------------------------------------------------
------------------------------------------------------------------------
------------------------------------------------------------------------
------------------------------------------------------------------------
------------------------------------------------------------------------
------------------------------------------------------------------------
------------------------------------------------------------------------
------------------------------------------------------------------------
------------------------------------------------------------------------
------------------------------------------------------------------------
------------------------------------------------------------------------
------------------------------------------------------------------------
------------------------------------------------------------------------
----------------------MERQMEK------------------G------------------------
-------------------------------T----------------------------------------
------------------------------------------------------------------------
------------------------------------------------------------------------
--------SQRLELG--------RRNGIG-------------------------------------------
------------------------------------------------------------------------
-------E--GPRRDHKGLRES--------------------------SGASREGLFQC-------------
---------------------------RNKCSPSLEIQ-----------LQE--------------------
--------------------------RRD------------------------------LGVLFSAVSQLQS
GAWDQ--------IV---------VQHALPTPRRGALTMSFNSSLSHRKELSNLTEEDGGQG----------
------------------------------------------------------------------------
------------------------------------------------------------------------
------------------GVVVTEF-----------------------------------------------
------------------------------------------------------------------------
------------------------------------------------------------------------
------------------------------------------------------------------------
------------------------------------------------------------------------
------------------------------------------------------------------------
------------------------------------------------------------------------
------------------------------------------------------------------------
------------------------------------------------------------------------
------------------------------------------------------------------------
------------------------------------------------------------------------
------------------------------------------------------------------------
-------------------------------------------------------------------IAIVV
ITIFVCLGNLVIVVTLY-----RK------S---------------------Y-------------L-----
--LT-L-SNKFVFSLTLSNFLLSVLVLPF-------VATS--------------------------------
------------------------------------------------------------------------
---------------------------------SVRR--------------------EW-------------
IFGV----------------------------VWCNFSAL--------------------------------
----------LYLLISSASMLTLGV-IAVDRYYAVLYPMVY-PM----KITGNRAVV--ALAYI--------
------------------------------------------------------------------------
-----------------------WLHSLIGC----LPPLFG-------------------------------
---W-----SSVEFDEF-----------------------------KWMCV---------------------
------------AAW------------------------------------------HREPGYTAFWQIWCA
LFPFLVMLVCYGFI----------------------FRVARVK----------------------ARKVHC-
------------------------------------------------------------------------
-------------------------------GTV--------------------VLVEEDAH----------
------------------------------------------------------------------------
------GNGR--------------------------------------------------------------
-----KNSSTS-------------------------------------------------------------
------------------------------------------------------------------------
------------------------------------TS----------------------------------
---SSGSRKNAFQGVV---------------------YSANQCKA-LITILVVIGAF----MVTWGPYMVVI
TSEALWGKNYVSP---------------------------------TLETW-ATW----------LSFTSAV
CHPLIYGLWNKTVRKELLGMCFGDR----YYR--------EPFVQ-------------RQRTSRL-------
-----------F---SISNRITDLGLSP------H-----LTALMAGGQ-----------------------
------------------------------------------------------------------------
--------------------------PLGNSSSTG-------DTGF----------SCSQDSGTDVML----
----------------------L-------------------------------------------------
------EDFTSDDNPPSH-------------------TCPPKRRSSV-------------------------
------------------------------------------------------------------------
------------------------------------------------------------------------
------------------------------------------------------------------------
------TFEDEVEQIKEAAKNPVLHVR-----------------------------AEVHKSLD--------
---------------SYAASLAKAIEAEAK------------------------VNLFGEEALPGVLLAART
VP-----------------------------------------------------------------GVGFG
S-----------------------------------------------------------------------
------------------------------------------------------------------------
------------------------------------------------------------------------
---------------------------------------------------------------RRGSRTLAS
QRL---------------------------------------------------------------------
------------------------------------------------------------------------
------------------------------------------------------------------------
------------------------------------------------------------------------
---QLQSIEEGNV---------------------------------------LAAEQT--------------
------------------------------------------------------------------------
----------------------------------
>Mmus_GPR161/1-545 AAI37660.1 Gpr161 protein [Mus musculus]
------------------------------------------------------------------------
------------------------------------------------------------------------
------------------------------------------------------------------------
------------------------------------------------------------------------
------------------------------------------------------------------------
------------------------------------------------------------------------
------------------------------------------------------------------------
------------------------------------------------------------------------
------------------------------------------------------------------------
------------------------------------------------------------------------
------------------------------------------------------------------------
------------------------------------------------------------------------
------------------------------------------------------------------------
------------------------------------------------------------------------
------------------------------------------------------------------------
------------------------------------------------------------------------
------------------------------------------------------------------------
------------------------------------------------------------------------
------------------------------------------------------------------------
--------------------------MD--------------------------------------------
------------------------------------------------------------------------
------------------------------------------------------------------------
------------------------------------------------------------------------
------------------------------------------------------------------------
------------------------------------------------------------------------
------------------------------------------------------------------------
------------------------------------------------------------------------
------------------------------------------------------------------------
--------------F---------VQHALLTASRGALTMSLNSSLSYRKELSNLTATEGGEG----------
------------------------------------------------------------------------
------------------------------------------------------------------------
------------------G-AVSEF-----------------------------------------------
------------------------------------------------------------------------
------------------------------------------------------------------------
------------------------------------------------------------------------
------------------------------------------------------------------------
------------------------------------------------------------------------
------------------------------------------------------------------------
------------------------------------------------------------------------
------------------------------------------------------------------------
------------------------------------------------------------------------
------------------------------------------------------------------------
------------------------------------------------------------------------
-------------------------------------------------------------------IAIII
ITVLVCLGNLVIVVTLY-----KK------S---------------------Y-------------L-----
--LT-L-SNKFVFSLTLSNFLLSVLVLPF-------VVTS--------------------------------
------------------------------------------------------------------------
---------------------------------SIRR--------------------EW-------------
IFGV----------------------------VWCNFSAL--------------------------------
----------LYLLISSASMLTLGV-IAIDRYYAVLYPMVY-PM----KITGNRAVM--ALVYI--------
------------------------------------------------------------------------
-----------------------WLHSLIGC----LPPLFG-------------------------------
---W-----SSVEFDEF-----------------------------KWMCV---------------------
------------AAW------------------------------------------HQEPGYTIFWQIWCA
LFPFLIMLVCYGFI----------------------FRVARVK----------------------ARKVHC-
------------------------------------------------------------------------
-------------------------------GTV--------------------VTVEEDSQ----------
------------------------------------------------------------------------
------RSGR--------------------------------------------------------------
-----KNSSTS-------------------------------------------------------------
------------------------------------------------------------------------
------------------------------------TS----------------------------------
---SSGSRRNALQGVV---------------------YSANQCKA-LITILVVIGAF----MVTWGPYMVVI
TSEALWGKNCVSP---------------------------------TLETW-ATW----------LSFTSAI
CHPLIYGLWNKTVRKELLGMCFGDR----YYR--------ESFVQ-------------RQRTSRL-------
-----------F---SISNRITDLGLSP------H-----LTALMAGGQ-----------------------
------------------------------------------------------------------------
--------------------------SLGHSSSTG-------DTGF----------SYSQDSGTDVML----
----------------------L-------------------------------------------------
------EDGTSEDNPPQH------------------CTCPPKRRSSV-------------------------
------------------------------------------------------------------------
------------------------------------------------------------------------
------------------------------------------------------------------------
------TFEDEVEQIKEAAKNSLLHVK-----------------------------AEVHKSLD--------
---------------SYAASLAKAIEAEAK------------------------INLFGEEALPGVLFTART
VP-----------------------------------------------------------------GAGFG
G-----------------------------------------------------------------------
------------------------------------------------------------------------
------------------------------------------------------------------------
---------------------------------------------------------------RRGSRTLVN
QRL---------------------------------------------------------------------
------------------------------------------------------------------------
------------------------------------------------------------------------
------------------------------------------------------------------------
---QLQSIKEGNV---------------------------------------LAAEQR--------------
------------------------------------------------------------------------
----------------------------------
>Tcas_Bursicon/1-1103 ABA40401.1 bursicon receptor, partial [Tribolium castaneum]
------------------------------------------------------------------------
------------------------------------------------------------------------
------------------------------------------------------------------------
------------------------------------------------------------------------
------------------------------------------------------------------------
------------------------------------------------------------------------
------------------------------------------------------------------------
------------------------------------------------------------------------
------------------------------------------------------------------------
------------------------------------------------------------------------
------------------------------------------------------------------------
------------------------------------------------------------------------
------------------------------------------------------------------------
------------DLTSNNITA---------------------LNET---------SLSHYTH----------
-------------------------MEELTLSENKLESIHPKSFAKNV------------------------
--------------QLKRLL----------------------------------------------------
------------------------------------------------------------------------
------LQGCALS--EIPVEVLRPL-----------------------------------------------
------------------------------------------------------------SKLQTLHLGNNE
IWKLDGT---------------TFQQVPA-------------------------------------------
--------------------------------LRSLR-------LDGNRLRGVPSEALS-------------
---------------------------------------------------------------SLLHLE---
-------VLNIGN------------------------------------------------NLINALPPAAF
PSLD-KLVVLLMKR-----------NQIS-------------------------------------------
------EIA--------------------------------------------------------------E
-EAF---ANLTSLKVLELDDNF---------------LT-EI-PAAV-TKLAKLQ---ELSISGNRI--KYI
RG--GLLQKT-PAL---ALLELKG-NPLTGVDAHAFSF-----------LPRLRKLQVLYVTSCAYISLRIN
TRTLSAFTTRNSISKSVLDDFMGVATLRKLILSEARELSTFPNL---------NGTTALEILRLDRAGISS-
VPSTLCTTCPRLKSLDLKSNKLKTIPDLNDCREMRVLDLASN-HIRTLENRPFRGMYQMHDLLLAH------
----NEIQYIPQDAFYNLSRLQVLNLEDN-QISFIHPDAFLPISKIED------------------------
--------------------------------LNLGQNVFPHLPSAGLERL----------------LHLKT
FNNPNLREFPPPEEFPRIQTLVLAYAYHCCAFLPLIPSNPP----------PK----AKD------------
----------------------------------------------------------------------FI
VFPD-----IE-D-IDMNMW---NSSLND-------------------------------------------
------YWP-----------------------------S-QQNLSHK-------------------------
-FGK--------------------------------------------------------------------
------------------------------------------------------------------------
------------KFETIWE-------------------------------------NLRSD------F----
------T-YPGN--------------------FPSYMEEYAEE----------------EAQRVAGGDGP--
------------------------------------------------------------------------
-----PGKIQ--------------------------------------------------------------
------------------------------------------------------------------------
------------------------------------------------------------------------
----------------------------------------------CLPLPGPFLPCQDLFDWWTLRCGVWI
VFLCAMLGNGTVVFVLI---FSRG------K-----------------------------------M-D---
-----V-PRFLVCNLAAADFFMGIYLGFL-------AVVDASTLGE--------------------------
------------------------------------FRMY--------------------------------
-------------------------------------------------------AIPWQMS----------
--------------------------------AGCQLSGF--------------------------------
----------LGVLSSELSVYTLAV-ITLERNYAITHAMHL-NK----RLSLKHAGY--IMICG--------
------------------------------------------------------------------------
-----------------------WSFAIVMG---LLPLFS---------VSDYRK-----------------
----------------------------------------------FAVCLPFE------------------
------TKDAASLTY-------------------------------------------------VVFLMFIN
GVAFLILMGCYLKM----------------------YCAI-RGS----------------------------
------------------------------------------------------------------------
-----------------------------------------------------------QAW----------
------------------------------------------------------------------------
------------------------------------------------------------------------
-----NSN----------------------------------------------------------------
------------------------------------------------------------------------
------------------------------------------------------------------------
-----------------------------------------DSRI-AKRMALLVFTD----FLCWSPIAFFS
----LTAAFGLQL------------ISLEQA---------------KVF---TVF----------VLPLNSC
CNPFLYAILTKQ---------F---------KKDC-VMICKAI---------------EESRVTR-------
------------------------GIGR------CRHSSNFSNRQTPANTNSLADRSSREN--QNHVP----
----TCTCNVK-LLGE----------RSAPPPRTDRKTRTREWLLSKARWLLCVRRQ----PRHRPRSDQ--
-----------YTYQIAEIQQKQ-----HKRASSV------SSSENF---------SSSRS---DSWRH---
------NHHCGIPLRLLDP-----------------------------------------------------
------KRRASSWLVTRK----------------------TS------------------------------
------------------------------------------------------------------------
------------------------------------------------------------------------
------------------------------------------------------------------------
-----------QDSNLSSSRND--------------------------------------------------
--------------------SSGSATTASTS-----------------------TWRMSRSSASS-------
------------------------------------------------------------------------
------------------------------------------------------------------------
-----------------EPNRIR--------------------------------AKPRLT-----------
----RQSAIQDEA--------------------DLPG--------------SPG------------------
------------------------------------------------------------------------
--------------------------------------------RL----TV-----RFLTTIPSA------
------------------------------------------------------------------------
------------------------------------------------------------------------
------------------------------------------------------------------------
------------------------------------------------------------------------
------------------------------------------------------------------------
----------------------------------
>Glat_GPA2_GPB5Ra/1-1555
------------------------------------------------------------------------
------------------------------------------------------------------------
------------------------------------------------------------------------
------------------------------------------------------------------------
----------------------------MTG-----------------------------------------
----------------RHSLLPTTTSPSCTRA----------------------------LLPLLLVA----
-----------------------------------------------------------------------L
Y------CCA----------------------------------------PAAPASS-VVRQGPEDA-----
------------------------------------------------------------------------
---------------------------------------------VGQA-----------------------
---------------EGMGAPG-----------GVWLRG---------------------------------
--------RTFHPPE---TEDLNI----PKGSGEAAVS------------------RTSGDGTVIGD-----
----------------------------------------YGGE-------LQ-------------SRRYLH
KGKYPA---ARKTSHRS-RKS---------------------LDAD--------------------------
----------------------------GPESENGERS--SSSFF------VSSDWSR-GSETQEREGARDI
RPGNWPQEAR----EFERVSSGDE-NEREASQSQH---KFSI-------------MAETGEG--------GR
-LEREEDHSRLGREVMEGEWGENEGNILSSAIQDSQAAR---------------------------------
---------------KVTHTTFD-------GSDNPV-----------------------APLEESLAA-IGA
V---------------------EDQDDD---------------------------DTFN-GPVENVGNLEHS
LPSINPA------------------VFPL-------------------------------------------
--------------------------RENS--WYP---------GRGTMPLEAPQA----------------
-GQDNEGF--L----------------------------DSWGMPAD--------------------LG---
-------SLQTNLAEQTFME----------------------------------------RDEGLRREEPSL
P---------HLP-----------------------------------------------------------
------DLD---------------------------------------------------------------
---------EPGCECKDT-----------ECNCVNWDIQ-QI-PTNF-T--SNVT---IITMTLVNL--RTI
RN--DSFTRYRETL---NEIVFENVEELTTVEAGAFKG-----------LEQ--------------------
--------------------------LRVIYIQSAPKLRTLPNLTF------NEDNSKLRSFRITNSGLEE-
IPN---------------------IQNIASGKIINMVEIDTS-RIRRVRSRSLR--IIVDSLSLSF------
----NQIEEVEKEAFYG-SQIGTLSMKGNTRLRHLDPEAFKGIASIRT------------------------
--------------------------------LDLSQTSITTLPTMGLTQL----------------ENLFL
ERTPTLKVFPSVYSFKNIKKALLTYPYHCCAFQFPQQHDP--------LRYREAIRKLEQ---ICSDVTSPN
PLLLTSTPPPRTRRF----KSHVTGPSSAVS-QTAGN---------------------AYDKFSAERF----
---------SD-QARTLETW--GAIAHGEGGAAAFSLSSPSSVEEA---GHRHGHSRQFER-----------
--------PQ-----------------------SPLEGA-PAKL-----------------HSTLAQRRKEL
---------PEVTTDPASSSL----------------------------TRSHARHSG--------------
---HHTRVLRPQ--GVSDAEGPEGSGLTSVK------PKVRFRRHSHTHLGPRSARVTRSQDAAKAALR---
PQTRF-----GQQAAALIREPDEVKISRP-----------------EKRDPHSDHLNFYSN-QPRREF----
--TGG---SIGG---------HFP-LPLGFGPFNKTHARLPQS-IPRPNTSTQGWDTH--VWQE--AAPPLD
S-------------------GDEATYLL-G------------------------------------------
-----PAEH--PEDPHQGEAGG-TFH------AEAGEV----W-----------------------------
----------------HKAHEVGG------------------------------------------------
-------------------------------------------------------------------TKHTS
KWLPGQAHVP---TNMYVAC-GNLS-KNYHDVE-------------CEPGPDAFNPCEDIMGNLALRVAVWL
VVVTAVVGNLAVMVVLI---SSKF------K-----------------------------------M-T---
-----V-SKFLMVNLALADLCMGLYLLII-------AAMDLHTIGD--------------------------
------------------------------------YFNY--------------------------------
-------------------------------------------------------AIDWQNG----------
--------------------------------PGCKVAGF--------------------------------
----------LTVFASELSIFTLTV-ITSERWYAITYAIHL-NK----RLKLSMAVK--MMVGG--------
------------------------------------------------------------------------
-----------------------WTYSITMA---ALPLVG---------VSSYSK-----------------
----------------------------------------------TSICLPME------------------
------TGDGLSLAY-------------------------------------------------LVSLLLVN
GLAFFVITACYASM----------------------YFSISRND----------------------------
------------------------------------------------------------------------
-----------------------------------------------------------AMA----------
------------------------------------------------------------------------
------------------------------------------------------------------------
-----PHS----------------------------------------------------------------
------------------------------------------------------------------------
------------------------------------------------------------------------
-----------------------------------------DLTV-AKRMALLVFTD----FACWAPIAFFG
----LTAVAGLPL------------INVTRA---------------KIL---LVF----------FYPLNSC
ANPYLYAILTKQ---------Y---------RRDL-FILLG-------------------------------
------------------------------------------------------------------------
------------------------------------------------RYGFCTK-----------------
------------------------------------------RAMKY---------KGAYSSVNNTF-----
------------------------------------------------------------------------
--------PPNTGVN---------------------------------------------------------
------------------------------------------------------------------------
------------------------------------------------------------------------
------------------------------------------------------------------------
----------------APNHRS--------------------------------------------------
----------------------STLTQITLCD----------------------LSRT-RASQQSNNGSLIG
--------------------------------------------GTIV--------------------VGSQ
ESLQRNV-----------------------------------------------------------------
-----------------SPLR--------------------------------TPTKPETCC------GGSA
GENERLSTVQEMSHSTHSDDEASDDHIL---SGD-----------------DDS----------HSGV----
-------VKQAGS-------------------------------------------------PHPIKNCYTR
LSFTPEQEEILK-------------------------------QAL----NESKAKKKRGKTEKENVDQAA-
--------R---------------------------------------------------------------
------------------------------------------------------------------------
---------HGEAIVICIREVCPKEIEI--------------------------------------------
---DRRGRHRVS--------------NLHEEEEE------------------VEEEDEEEK-----------
------------------------------------------------------------------------
----------------------------------
>Csap1923192/1-1629
------------------------------------------------------------------------
------------------------------------------------------------------------
------------------------------------------------------------------------
------------------------------------------------------------------------
----------------------------MTG-----------------------------------------
----------------RNAPLPRTASPRPVTP----------------------------LLPLLLVV----
-----------------------------------------------------------------------F
C------CST----------------------------------------PVRPASS-VGRQGGVGD-----
------------------------------------------------------------------------
---------------------------------------------AGQP-----------------------
---------------GSRGVLS-----------SVWQAG---------------------------------
--------GAPHP--------LNV-DPSPEGEGEVVRA------------------RTW--DTADGD-----
----------------------------------------YSESR---NVVLQ-------------KRRHLY
HGEYPV---TRKSAHRS-HDS---------------------LDAD--------------------------
----------------------------ERSSENSKRS--SSSFF------VSSEWRQPTSSSSGRKGPRDI
RPGNWAQEAG----EFERVSSGDESSKRKASPSQH---KSSI-------------MRGKGER--------RR
TARREELLSRRGREVLADNSHVN--------FQADNIAR---------------------------------
---------------FTPHR-----------NENPSHS--------------------NTPLEERLAA-LGT
---------------------------DRTPY----------------------LDHFG-IPVDS--NVGYN
PPSIDPP------------------AYPL-------------------------------------------
--------------------------REHQ--WHS---------GTGTMPLEAPHT----------------
-GFSDYG-------------------------------------------------------------E---
-------SLPPKLVDQTPYD----------------------------------------LEEVLAREEAAL
AA---NTLMVHQP-----------------------------------------------------------
------PLD---------------------------------------------------------------
---------DPGCGCWETDTEK----SYWECSCWNCEID-QV-PTNF-S--GPVS---IITLSNVNL--KTI
RN--DSFTRYRETL---NDLVLDKMGELSIIEAGAFKG-----------LNY--------------------
--------------------------LRSIYIHSAPKLQAMPNLTF------NEDNTKLMIFRITNSGLET-
IPY---------------------IENAASGKIIQMIEMDTN-RIRKVGTRSLH--VMVDSLSLNY------
----NRIEEVEREAFAG-SQIAKLSLKGNRRLRHLHVEAFKGIGSLRT------------------------
--------------------------------LDLSETSITSLPTMGLTDL----------------EVLIL
ERTPTLKVFPSVYSFKHIEKAHLTYPYHCCAFQFPQQHDP--------KRYMESMRKMDQ---RCSDVTSPN
PLVMAPTTRPRSRRV----QLRQGTTASPVEPRPSGD---------------------VYGQAPVDYN----
---------PD-DGSFGERW--GGVSHGESWGTV-SLSSPGASDEVVGNSKRHERSRQFER-----------
--------PQ-----------------------LSPESS-TEKLV----------------HHSSPQRRREL
---------PETTTDAATSNL----------------------------PHPHARHSS--------------
---HHTRLLKPQ--HDPDTPGAEGSGRPSLK------PKGRFRRGSHMQLGPRLSRAPRSQDGDKVALR---
HESRF-----GQQAAALIWEPEQVTIPRP-----------------EKRDPYNDQLNFHSD-SPRKEF----
--VGG---GVGS---------GFPIIPLGFGSFNNTYSKVPQSVIPKTNASTQGWEGH--VWPE--PAPPLD
S-------------------GDEPTYLVNA------------------------------------------
-----PAPH--PVDPLKDDVGG-TFHGGVFNSAPVGEV----W-----------------------------
----------------HKGHEDGG------------------------------------------------
-------------------------------------------------------------------TKHSS
TWLHGQVNISTKNTTIYISC-GTLS-KDYHDVQ-------------CEPGPDAFNPCEDIMGNLALRLAVWV
VVVTAVVGNLAVMIVLI---SSKF------KRSSLRNLEQKIAARNRTRRPVSSASYAPSCKPFSRM-T---
-----V-SKFLMVNLALADLCMGLYLLII-------AAMDLHTIGD--------------------------
------------------------------------YFNY--------------------------------
-------------------------------------------------------AIDWQNG----------
--------------------------------PGCKVAGF--------------------------------
----------LTVFASELSIFTLTV-ITSERWYAITYAIHL-NK----RLKLSMAVK--IMVGG--------
------------------------------------------------------------------------
-----------------------WTYSIAMA---TLPLVG---------VSSYSK-----------------
----------------------------------------------TSICLPME------------------
------TGDGLSLAY-------------------------------------------------LVSLLVVN
GLAFFVITACYISM----------------------YFSISRHD----------------------------
------------------------------------------------------------------------
-----------------------------------------------------------ATT----------
------------------------------------------------------------------------
------------------------------------------------------------------------
-----EHS----------------------------------------------------------------
------------------------------------------------------------------------
------------------------------------------------------------------------
-----------------------------------------DLTV-AKRMALLVFTD----FACWAPIAFFG
----LTAVAGLPL------------INVTRA---------------KIL---LVF----------FYPLNSC
ANPYLYAILTKQ---------Y---------RRDL-FILLA-------------------------------
------------------------------------------------------------------------
------------------------------------------------RYGFCTK-----------------
------------------------------------------RAMKY---------KGAYSSVNNTL-----
------------------------------------------------------------------------
--------PHNTVVN---------------------------------------------------------
------------------------------------------------------------------------
------------------------------------------------------------------------
------------------------------------------------------------------------
----------------APNHRS--------------------------------------------------
----------------------STLTQITLCD----------------------LTRT-RTSQQSNNGSLLG
--------------------------------------------GTIV--------------------SGSQ
DSLQRNV-----------------------------------------------------------------
-----------------SPIR--------------------------------TPTKPETTS------GCAA
AENERLSTVQEMSHSNPSDEEPSDDHLH---SGD-----------------DDS----------HSGV----
-------MKQAGS-------------------------------------------------PHPIKNCYTR
LSFTPEQEEILK-------------------------------HAL----NVSKAKKKRGRGDIENVDQAA-
--------QELLGDQ--------RKPAG----------------------VENGNS--LC------------
------------------------------------------------------------------------
---------QGEAVVICEMGLCREDVEA--------------------------------------------
---DSRGRHRVS--------------RLSEAEEE------------------EEEKENDQE-----------
--------------------LESKIEATS------------------------TV-----------------
----------------------------------
>Cmae_GPA2_GPB5_R2/1-377
------------------------------------------------------------------------
------------------------------------------------------------------------
------------------------------------------------------------------------
------------------------------------------------------------------------
------------------------------------------------------------------------
------------------------------------------------------------------------
------------------------------------------------------------------------
------------------------------------------------------------------------
------------------------------------------------------------------------
------------------------------------------------------------------------
------------------------------------------------------------------------
------------------------------------------------------------------------
------------------------------------------------------------------------
------------------------------------------------------------------------
------------------------------------------------------------------------
------------------------------------------------------------------------
------------------------------------------------------------------------
------------------------------------------------------------------------
------------------------------------------------------------------------
------------------------------------------------------------------------
------------------------------------------------------------------------
------------------------------------------------------------------------
------------------------------------------------------------------------
------------------------------------------------------------------------
------------------------------------------------------------------------
------------------------------------------------------------------------
------------------------------------------------------------------------
------------------------------------------------------------------------
------------------------------------------------------------------------
------------------------------------------------------------------------
------------------------------------------------------------------------
------------------------------------------------------------------------
------------------------------------------------------------------------
------------------------------------------------------------------------
------------------------------------------------------------------------
------------------------------------------------------------------------
------------------------------------------------------------------------
------------------------------------------------------------------------
------------------------------------------------------------------------
------------------------------------------------------------------------
------------------------------------------------------------------------
------------------------------------------------------------------------
------------------------------------------------------------------------
-----------------------------------------------------FNPCEDIMGNLALRLAVWV
VVVTAVVGNLAVMIVLI---SSKF------K-----------------------------------M-T---
-----V-SKFLMVNLALADLCMGLYLLII-------AAMDLHTIGD--------------------------
------------------------------------YFNY--------------------------------
-------------------------------------------------------AIDWQNG----------
--------------------------------PGCKVAGF--------------------------------
----------LTVFASELSIFTLTV-ITSERWYAITYAIHL-NK----RLKLSMAVK--IMVGG--------
------------------------------------------------------------------------
-----------------------WTYSIAMA---ILPLVG---------VSSYSK-----------------
----------------------------------------------TSICLPME------------------
------TGDAISLAY-------------------------------------------------LVSLLLVN
GLAFFVITACYISM----------------------YFSISRHD----------------------------
------------------------------------------------------------------------
-----------------------------------------------------------ATT----------
------------------------------------------------------------------------
------------------------------------------------------------------------
-----EHS----------------------------------------------------------------
------------------------------------------------------------------------
------------------------------------------------------------------------
-----------------------------------------DLTV-AKRMALLVFTD----FACWAPIAFFG
----LTAVAGLPL------------INVTRA---------------KIL---LVF----------FYPLNSC
ANPYLYAILTKQ---------Y---------RRDL-FILLA-------------------------------
------------------------------------------------------------------------
------------------------------------------------RYGFCTK-----------------
------------------------------------------RAMKY---------KGAYSSVNNTY-----
------------------------------------------------------------------------
--------PHNTVVN---------------------------------------------------------
------------------------------------------------------------------------
------------------------------------------------------------------------
------------------------------------------------------------------------
----------------APNHRS--------------------------------------------------
----------------------STLTQITLCD----------------------LSRT-RTSQQSNNGSLLG
--------------------------------------------GTIA--------------------GDSQ
DSLQRNV-----------------------------------------------------------------
-----------------SPIR--------------------------------L------------------
------------------------------------------------------------------------
------------------------------------------------------------------------
LSFT--------------------------------------------------------------------
------------------------------------------------------------------------
------------------------------------------------------------------------
------------------------------------------------------------------------
------------------------------------------------------------------------
------------------------------------------------------------------------
----------------------------------
>Pcla11522488/1-1071
------------------------------------------------------------------------
------------------------------------------------------------------------
------------------------------------------------------------------------
------------------------------------------------------------------------
------------------------------------------------------------------------
------------------------------------------------------------------------
------------------------------------------------------------------------
------------------------------------------------------------------------
------------------------------------------------------------------------
------------------------------------------------------------------------
------------------------------------------------------------------------
------------------------------------------------------------------------
------------------------------------------------------------------------
------------------------------------------------------------------------
----------------------------------------TKAF----------------------------
------------------------------------------------------------------------
------------------------------------------------------------------------
------------------------------------------------------------------------
------------------------------------------------------------------------
------------------------------------------------------------------------
------------------------------------------------------------------------
------------------------------------------------------------------------
------------------------------------------------------------------------
------------------------------------------------------------------------
------------------------------------------------------------------------
------------------------------------------------------------------------
---------L-SRL---QQVVLQG-NPLLTVHRNAFVH-----------LPS--------------------
--------------------------LTKLILKETRELAEFPSL---------NGTHNLETLRIDRASLTS-
VPDHLCSFTPRLRSLNLHLNSITNIPLLEGCHHLRLLDLSDN-AISSLGHGRLRGAPLLHDLLLQH------
----NKITHVPADAFLGLSHLQVLALQKN-QITHIEEGAFLPLVSLED------------------------
--------------------------------INLGDNVFPQLPHEGLKHV----------------LSIKV
HNNPHLRVFPGPEHFPQVRTLALSYAYHCCPFLSLEEEGWTEE---------EPSM-IGE------------
----------------------------------------------------------------------DV
LFDV-----SQFQDIHPGLW---NTSTQ--------------------------------------------
-------WK-----------------------------S-EEVLAK--------------------------
------------------------------------------------------------------------
------------------------------------------------------------------------
-------------FRSVWD-------------------------------------NLASA------F----
--SLAVT-TSSSSSN---------------TNITTTAADSATD----------------SATDSAAASSSTT
AVT---------------------------------------TTSS--------------------------
RSQYTPSPSAPV---------G-D------------------------------------------------
------------------------------------------------------------------------
------------------------------------------------------------------------
---------------------------HRPHQVLHVTASSLRLRPQCIPLPGPFMPCRDLFDWWTLRCGVWI
VFLLALMGNGVVVVVLV---AAYS------K-----------------------------------M-D---
-----V-PRFLVTNLAVADFFMGVYLGFL-------AVADASTLGE--------------------------
------------------------------------FRMY--------------------------------
-------------------------------------------------------AIPWQMS----------
--------------------------------PACQVAGF--------------------------------
----------LGVLSSELSVYTLAV-ITMERNYAITHAMHL-QK----RLSLRQAAY--IMVVG--------
------------------------------------------------------------------------
-----------------------WMFAITMA---VLPLTG---------VSDYRK-----------------
----------------------------------------------FAVCLPFE------------------
-------TDGAGLGY-------------------------------------------------VVFLMFIN
GVAFLILMGCYFKI----------------------YCAI-RGS----------------------------
------------------------------------------------------------------------
-----------------------------------------------------------QAW----------
------------------------------------------------------------------------
------------------------------------------------------------------------
-----NSN----------------------------------------------------------------
------------------------------------------------------------------------
------------------------------------------------------------------------
-----------------------------------------DSRI-AKRMALLVFTD----FICWAPIAFFS
----LTAAFDMHL------------ISLEEA---------------KVF---TVF----------ILPLNSC
CNPFLYALLTKQ---------F---------KKDC-VMLCKTI---------------EESRVTR-------
------------------------GIGR------CRHSSNFSNRQTPANTNSAIDHTSQGD-----------
--KQSCSCK-G---------------KQEKKKKKKK---LPRWTFTSLKYFLCTRGA---------------
---EEITSSSDTSYQTDPAQHRG------PRHTSL-------SSDTY---------SGSWS---DTWRKGR-
---------GSSTLRLMD------------------------------------------------------
------RRRHNSWTASHK----------------------PS------------------------------
------------------------------------------------------------------------
------------------------------------------------------------------------
------------------------------------------------------------------------
-----------QESSLSSSRPDSTATSA--------------------------------------------
---------------S-TSTSGSTATSASTA-----------------------TWRISRSSVSSDTSNSSG
K--------------------VKS-----------SEPTNPSRLGSL------------------RRGDGRG
FGLARQ---------HSQSQFAKE-------------------------------TLSTRP-----------
-----------------SPNG----------------------------R-----PKPRLQ-----------
----RQGAVEREAYTP-------------GKENSGLE--------------SPP------------------
-------CSLHLR-------------------------------------------------PDHLSCVYEQ
-SHEDDNTMAG------NSPSG----------------------GLPTQPNL-FLSPYSLDT--PLDDNVFV
DPP---DEQ--------APEPLSRSPSH--------------------------------------------
-------------------------VQEVSI------------------------TMPSD------------
-----------------KDF----AP----------------------------------------------
-----AATETTA-----LMTDSTSD-AKTDNLKE--PQPGRVLETHFP----LEVP----------------
------------------------LPEIR------------------------PLI----------------
----------------------------------
>Hame1137510/1-1428
MCHKHGLGTTHLGSCGRIASAALFPMPAPARDVSQRIRCFTTGLWLVRQDSETCENTTNDKTVSPGSDTVMF
LRS---------------------------------------------------------------------
--------------------RDLYCT----------------------------LRVRRVSPGILV------
---------------------------------PVNHRPASETQRIEE------------------------
---------------------------KAQQTAEEKL-----------------------------------
----------------ASRFSARPPW----RHRR------------------------LASLPSLTLFI---
-----------------------------------------ILM-------------------------AAI
L-----------------------------------------------------------------------
------------------------------------------------------RPVL--------------
------------------------------------------AC----PAACTCTTP---------------
---------------STLSRIS-----------GQVGREGRK------------------------------
-ARA---------------------G---------VRM---------ACVGA--------------------
------------------------------------------------GLSMV-------------PRLEQL
DGLDPA-TVTSLDLSNNNLTS---------------------LPDL---------IFSDFPG----------
-------------------------LQYLKLSGNRISSVSPKAFHR--------------------------
------------------------------------------------------------------------
------------------------------------------------------------------------
------------------------------------------------------------------------
------------------------------------------------------------LPLQNLYLDNN-
--HLSGL---------------LTGSLPT-------------------------------------------
-------------------------------RMLELS-------LEDNFFSSVPP-SVT-------------
---------------------------------------------------------------PLTNLQ---
-------FLNLAR------------------------------------------------NKISGLRVGEL
QGLR-SLTSLSLHQ-----------NKIT-------------------------------------------
------TIE--------------------------------------------------------------E
-AAL---ESLPQLQVLDLTENH---------------LV-EV-PAAI-LRCSQLT---RLLLGNNQV--TYL
GE--GVFTGL-AKL---EQVVIQG-NPLLTVHQDAFTH-----------LPS--------------------
--------------------------LTKLILKETRELTDFPSL---------NGTYNLEMLRIDRAALTS-
VPDHLCSFTPKLRSLNLHLNSISDIPVLEGCHHLKLLDLSDN-ALSSLGHGRLTGAPHLQDLLLQH------
----NRITHVPADAFFGLPHLQVLALQQN-QISQIEEDAFLPLISLED------------------------
--------------------------------INLGDNVFPKLPQRGLEHV----------------LSIKV
HNNPYLREFPGPESFPKVHTLTLSYAYHCCPFLSLEVDTAEDQ---------EVYR-IQE------------
----------------------------------------------------------------------DV
LFNV-----SDFQDIHPGLW---NISRP--------------------------------------------
-------WP-----------------------------H-DEDLDK--------------------------
------------------------------------------------------------------------
------------------------------------------------------------------------
-------------FESVWA-------------------------------------NLADA------F----
--SLAGT-TTT----------------------TTT-------------------------TDLPSTSTNIA
STT---------------------------------------AGSS--------------------------
SSPPPPSSSPPP---------P-P------------------------------------------------
------------------------------------------------------------------------
------------------------------------------------------------------------
---------------------------RQHHLALPVT-PSIRIRPQCIPLPGPFMPCRDLFDWWTLRCGVWI
VFLLALMGNGVVVVVLV---AAYA------K-----------------------------------M-D---
-----V-PRFLVTNLALADFFMGVYLGFL-------AVADASTLGE--------------------------
------------------------------------FRMY--------------------------------
-------------------------------------------------------AIPWQMS----------
--------------------------------PACQVAGF--------------------------------
----------LGVLSSELSVYTLAV-ITLERNYAITHAMHL-QK----RLSLRQAAY--IMAVG--------
------------------------------------------------------------------------
-----------------------WVFAITMA---VLPLAG---------VSDYRK-----------------
----------------------------------------------FAVCLPFE------------------
-------TDGAGLGY-------------------------------------------------VVFLMFIN
GVAFLILMGCYFKI----------------------YCAI-RGS----------------------------
------------------------------------------------------------------------
-----------------------------------------------------------QAW----------
------------------------------------------------------------------------
------------------------------------------------------------------------
-----NSN----------------------------------------------------------------
------------------------------------------------------------------------
------------------------------------------------------------------------
-----------------------------------------DSRI-AKRMALLVFTD----FICWAPIAFFS
----LTAAFDIHL------------ISLEEA---------------KVF---TVF----------VLPLNSC
CNPFLYALLTKQ---------F---------KKDC-VMLCKTI---------------EESRVTR-------
------------------------GIGR------CRHSSNFSNRQTPANTNSAVDHTSQGD-----------
--KQSCSCK-G---------------KQEKNKR-------PRWTFISLKYLLCTKGA---------------
---EEITSSSDTSYQTDPAQHRG------PRHTSL-------SSDTY---------SGSWS---DTWRRGR-
---------GSTTLRMMD------------------------------------------------------
------RRRHNSWAASNK----------------------PS------------------------------
------------------------------------------------------------------------
------------------------------------------------------------------------
------------------------------------------------------------------------
-----------QESSLSSSRPD--------------------------------------------------
----------------------SSATSASTA-----------------------TWRISRSSVSSDTSNSSG
R--------------------VKT-----------SEPGGPSRLGSL------------------RRGDGRG
FGPTRQ---------LSQSQFVKE-------------------------------TPCTRP-----------
-----------------PPV-----------------------------R-----PKPRLQ-----------
----RQGAVEREAYTP-------------GKENSGLE--------------SPP------------------
-------CPLHLR-------------------------------------------------PDHLSCVYEQ
-SHEDDNMAAG------TSPGA----------------------GLPTQPTL-LLSPCSLDT--PMDDDVFT
DPP---DEE--------IQVPVGSSPSH--------------------------------------------
-------------------------RQEITL------------------------VMPTE------------
-----------------EAN----EP----------------------------------------------
-----AATENTA-----LMAEGDTD-AEKETSKE--PQSNKVLETHFP----LEAT----------------
------------------------LPEVR------------------------PLI----------------
----------------------------------
>Parg174458/1-1356
-------------------------------------------------------------MVTLGT-AVMF
L-V---------------------------------------------------------------------
--------------------RQVICSGWV------------------------NLHVR---PAGRE------
---------------------------------LTSHKRTSEPQEIGE------------------------
---------------------------RLRQTPDTGL-----------------------------------
----------------APRLSARTMW----RHRR------------------------LASRPALTL-L---
-----------------------------------------ILM-------------------------AAV
L-----------------------------------------------------------------------
------------------------------------------------------RPVL--------------
------------------------------------------AC----PAACTCTTP---------------
---------------STLSIVS-----------GQVSKEGHR------------------------------
-ARG---------------------G---------VRM---------ACVGA--------------------
------------------------------------------------GMSSV-------------PRLEPE
GDLDPT-AVTSLDLSNNNLTS---------------------LPDL---------AFSDYPA----------
-------------------------VQYLKVSGNRISTVSRKAFHR--------------------------
------------------------------------------------------------------------
------------------------------------------------------------------------
------------------------------------------------------------------------
------------------------------------------------------------LPLHSLYLDNN-
--QLSGL---------------VTGSLPE-------------------------------------------
-------------------------------DVLELS-------LEDNFFSSIPP-SVT-------------
---------------------------------------------------------------PLHSLQ---
-------FLNLAR------------------------------------------------NKITALREGDL
EGLR-SLTSLSLHQ-----------NSIN-------------------------------------------
------QIH--------------------------------------------------------------P
-AAL---LPLQQLHILDLTENH---------------LL-QV-PAAI-LRCPRLS---RLLLGNNQL--TYI
GK--EAFSGL-GGL---QQVALQG-NPLLTVHHEAFAH-----------LPS--------------------
--------------------------LTKLILKETRELTEFPSL---------NGTHSLETLRIDRAALSA-
VPSDLCSFTPRLRSLNLHLNSITVLPALQGCLHLRLLDLSDN-AILSLGHRSFTGVPHLQDLLLQH------
----NRITHVPADAFVGLSNLQFLALQQN-QITRIEEDAFLPLVSLED------------------------
--------------------------------INLGDNLFPELPQRGLEHI----------------LSIKV
HNNRHLRVFPGPESFPQVLNLVLSYAYHCCPFLSLEAEVAEED--------LEGPR-IKE------------
----------------------------------------------------------------------DV
LFDV-----SDFQDIHPALW---NTSKP--------------------------------------------
-------WT-----------------------------T-DEELDK--------------------------
------------------------------------------------------------------------
------------------------------------------------------------------------
-------------FGTVWD-------------------------------------NLADA------F----
--SLALA-NAS----------------------STTAS-----------------------ADLPPHPTPTT
R-----------------------------------------------------------------------
-----PSVSA--------------------------------------------------------------
------------------------------------------------------------------------
------------------------------------------------------------------------
----------------------------HHQMALPAT-PSMRVRPQCIPLPGPFMPCRDLFDWWTLRCGVWI
VFLLALMGNGVVVVVLV---AAYA------K-----------------------------------M-D---
-----V-PRFLVTNLAMADFFMGVYLGFL-------AVADASTLGE--------------------------
------------------------------------FRMY--------------------------------
-------------------------------------------------------AIPWQMS----------
--------------------------------PACQVAGF--------------------------------
----------LGVLSSELSVYTLAV-ITLERNYAITHAMHL-QK----RLSLRQAAY--IMIVG--------
------------------------------------------------------------------------
-----------------------WVFAITMA---VLPLAG---------VSDYRK-----------------
----------------------------------------------FAVCLPFE------------------
-------TDGAGLGY-------------------------------------------------VVFLMFIN
GVAFLILMGCYFKI----------------------YCAI-RGS----------------------------
------------------------------------------------------------------------
-----------------------------------------------------------QAW----------
------------------------------------------------------------------------
------------------------------------------------------------------------
-----NSN----------------------------------------------------------------
------------------------------------------------------------------------
------------------------------------------------------------------------
-----------------------------------------DSRI-AKRMALLVFTD----FICWAPIAFFS
----LTAAFNIHL------------ISLEEA---------------KVF---TVF----------ILPLNSC
CNPFLYALLTKQ---------F---------KKDC-VMLCKTI---------------EESRVTR-------
------------------------GIGR------CRHSSNFSNRQTPANTNSAVDHTSQGD-----------
--KQCCNCK-G---------------KQEKKR--------PRLNFNSLKYLLCTRGA---------------
---EEITSSSDTSYQTDPAQRRG------PRHTSL-------SSDTY---------SGSWC---DTWRKGR-
---------GSTTLRMMD------------------------------------------------------
------RRRHNSWAASHK----------------------PS------------------------------
------------------------------------------------------------------------
------------------------------------------------------------------------
------------------------------------------------------------------------
-----------QESSLSASRPD--------------------------------------------------
----------------------SSATSASTA-----------------------TWRISRSSVSSDTSNSSG
K--------------------MKV-----------SEPGIPSRLGSL------------------RRGDGRG
FGLTRQ---------HSQSQFTKE-------------------------------TPSSRA-----------
-----------------PSTA----------------------------R-----PKPRLQ-----------
----RQGAIEREAYIP-------------GKESSGLE--------------SPP------------------
-------CPLHLR-------------------------------------------------PDHLSCVYEQ
-SHEDDNIPTG------NSPAT----------------------SLPLQPTF-LLSPYSLDT--PIDDNVFA
DPP---DEQ--------IQVQL-DSPSS--------------------------------------------
-------------P----------GRQEVIH------------------------TTPSP------------
-----------------PLD----EPV---------------------------------------------
---DQSASETTG-----LMTEAAAD-SQKETSSD--AQPNRVLETHFP----LEVT----------------
------------------------LPEVR------------------------PLI----------------
----------------------------------
>Csap11094017/1-675
------------------------------------------------------------------------
------------------------------------------------------------------------
------------------------------------------------------------------------
------------------------------------------------------------------------
------------------------------------------------------------------------
------------------------------------------------------------------------
------------------------------------------------------------------------
------------------------------------------------------------------------
------------------------------------------------------------------------
----------------------------------------------------MVATP---------------
------------------------------------------------------------------------
------------------------------------------------------------------------
------------------------------------------------------------------------
------------------------------------------------------------------------
------------------------------------------------------------------------
------------------------------------------------------------------------
------------------------------------------------------------------------
------------------------------------------------------------------------
------------------------------------------------------------------------
------------------------------------------------------------------------
------------------------------------------------------------------------
------------------------------------------------------------------------
------------------------------------------------------------------------
------------------------------------------------------------------------
------------------------------------------------------------------------
---------------LDLEE----------------------------------------------------
----------------------------TTTTASSYPS-----------LP---------------------
------------------------------------------------------------------------
------------------------------------------------------------------------
---------------------------RH-QVL---------------------------------------
------------------------------------------------------------------------
------------------------------------------------------------------------
------------------------------------------------------------------------
------------------------------------------------------------------------
------------------------------------------------------------------------
------------------------------------------------------------------------
------------------------------------------------------------------------
------------------------------------------------------------------------
------------------------------------------------------------------------
------------------------------------------------------------------------
------------------------------------------------------------------------
------------------------------------------------------------------------
------------------------------------------------------------------------
----------------------------------------------CQPEPGPFMPCEDLFDWWTLRCGVWI
VFLLALMGNGVVVVVLV---AAYA------K-----------------------------------M-D---
-----V-PRFLVTNLALADFFMGVYLGFL-------AVADASTLGE--------------------------
------------------------------------FRMY--------------------------------
-------------------------------------------------------AIPWQMS----------
--------------------------------AGCQVAGF--------------------------------
----------LGVLSSELSVYTLAV-ITLERNYAITHAMHL-QK----RLSLRQAAY--IMAAG--------
------------------------------------------------------------------------
-----------------------WVFALTMA---VLPLAG---------VSDYRK-----------------
----------------------------------------------FAVCLPFE------------------
-------TAGPGLGY-------------------------------------------------VVFLMFIN
GVAFLILMGCYFKI----------------------YCAI-RGS----------------------------
------------------------------------------------------------------------
-----------------------------------------------------------QAW----------
------------------------------------------------------------------------
------------------------------------------------------------------------
-----NSN----------------------------------------------------------------
------------------------------------------------------------------------
------------------------------------------------------------------------
-----------------------------------------DSRI-AKRMALLVFTD----LVCWAPIAFFS
----LTSAFDLHL------------ISLEEA---------------KVF---TVF----------ILPLNSC
CNPFLYALLTKQ---------F---------KKDC-VMLCKTI---------------EESRVTR-------
------------------------GIGR------CRHSSNFSNRQTPANTNSAVDHTSQGD-----------
-GKAPCGCRLG---------------KQEKRRR-------PRLSLAALKHLLCQRGA---------------
---TTITSSSDGSFQADAAARRG------PRHASL-------SSDTC---------SGSWS---DTWRRGR-
--------GGASVPRPVD------------------------------------------------------
------RRRHNSWSASHR----------------------PS------------------------------
------------------------------------------------------------------------
------------------------------------------------------------------------
------------------------------------------------------------------------
-----------QESSLSASRPD--------------------------------------------------
-----------------------SAASASTA-----------------------TWRISRSSVSSDTSNGSG
RV-------------------VRG-----------GEVTTAPRRC------------------------GRG
AGPPRQ---------LSQGALI----------------------------------PTMR------------
-----------------PPTG----------------------------R-----AKPRLT-----------
----RQTAVEREAYTP-------------GRDGSAPD--------------SPP------------------
-------CPLHLR-------------------------------------------------PDQLSCVYEQ
-SHEDDP-----------SP----------------------------APPL-LLDAAAL------DDSVFA
DSS---DDH--------HASPPASPPSP--------------------------------------------
-------------ARD-------HAQEDVAL------------------------ATYT-------------
------------------------------------------------------------------------
-----EASETSALVPPPLPAQAAP------------------LETHFP----LE------------------
--------------------------ERR------------------------PLI----------------
----------------------------------
>Cmae_BursiconR2a/1-1024
------------------------------------------------------------------------
------------------------------------------------------------------------
------------------------------------------------------------------------
------------------------------------------------------------------------
------------------------------------------------------------------------
------------------------------------------------------------------------
------------------------------------------------------------------------
------------------------------------------------------------------------
------------------------------------------------------------------------
-----------------------------------------------------MHTP---------------
---------------HALSTLR-----------G--------------------------------------
------------------------------------------------------------------------
------------------------------------------------------------------------
------------------------------------------------------------------------
------------------------------------------------------------------------
------------------------------------------------------------------------
------------------------------------------------------------------------
------------------------------------------------------------------------
------------------------------------------------------------------------
------------------------------------------------------------------------
------------------------------------------------------------------------
-------------------------------------------------------------------LQ---
-------DLNLAR------------------------------------------------NKIKLISTGDF
RNLS-HLSSLSLHQ-----------NQIE-------------------------------------------
------DIE--------------------------------------------------------------E
-NAF---ENLQMLQILDLTENH---------------LK-EV-PVAV-RSCVRLT---RLLLGHNRI--RHL
GA--ASFSGL-RDL---QQVTLQG-NPLTTVHPAAFSN-----------LPS--------------------
--------------------------LTKLILKEIRSLTVFPLL---------NGTQGLEMIRIDRASLSA-
LPHALCAHAPRLRSLNLHLNAITELPDLTSCTHLRLLDLSDN-AILSLGHASFRGAPLLQDLLLQD------
----NRITHVPADAFVGLSNLQVLDLQRN-QIMEIEEDAFLPLENLED------------------------
--------------------------------INLGDNQFPRLPHLGLQHV----------------VSIKV
HNNRHLRVFPGPESFPKVHSLVLSYAYHCCPFLSLEEEAEQET------------R-IEE------------
----------------------------------------------------------------------DV
LFNI-----S--WSSHPALW---NATEE--------------------------------------------
-------WRV---------------------------GA-DEGQDEE-------------------------
-EGG--------------------------------------------------------------------
------------------------------------------------------------------------
-----------YTFEQVWA-------------------------------------NLPTA------F----
--PPALL-NTTHKG-----------------------------------------------RPHPTRPTPT-
------------------------------------------------------------------------
-----PTPTT--------------------------------------------------------------
------------------------------------------------------------------------
------------------------------------------------------------------------
----------------------------RYQTPFPAQ----RPRPQCIPLPGPFMPCRDLFDWWTLRCGVWI
VFLLALMGNGVVVVVLV---AAYA------K-----------------------------------M-D---
-----V-PRFLVTNLALADFFMGVYLGFL-------AVADASTLGE--------------------------
------------------------------------FRMY--------------------------------
-------------------------------------------------------AIPWQMS----------
--------------------------------AGCQVAGF--------------------------------
----------LGVLSSELSVYTLAV-ITLERNYAITHAMHL-QK----RLSLRQAAY--IMAAG--------
------------------------------------------------------------------------
-----------------------WVFALTMA---VLPLAG---------VSDYRK-----------------
----------------------------------------------FAVCLPFE------------------
-------TAGPGLGY-------------------------------------------------VVFLMFIN
GVAFLILMGCYFKI----------------------YCAI-RGS----------------------------
------------------------------------------------------------------------
-----------------------------------------------------------QAW----------
------------------------------------------------------------------------
------------------------------------------------------------------------
-----NSN----------------------------------------------------------------
------------------------------------------------------------------------
------------------------------------------------------------------------
-----------------------------------------DSRI-AKRMALLVFTD----LVCWAPIAFFS
----LTSAFDLHL------------ISLEEA---------------KVF---TVF----------ILPLNSC
CNPFLYALLTKQ---------F---------KKDC-VLLCKTI---------------EESRVTR-------
------------------------GIGR------CRHSSNFSNRQTPANTNSAVDHTSQGD-----------
--KAPCGCRLG---------------KQEK-RR-------PRLSLATLKHFLCQRGA---------------
---TTVTSSSDGSFQTDPTARRG------PRHASL-------SSDTC---------SGSWS---DTCRRGR-
--------GGSAAARHAD------------------------------------------------------
------RRRHNSWSATHR----------------------PS------------------------------
------------------------------------------------------------------------
------------------------------------------------------------------------
------------------------------------------------------------------------
-----------QESSLSASRPD--------------------------------------------------
-----------------------SAASASTA-----------------------TWRISRSSVSSETSNSSG
R--------------------VRS-----------GEATAPPRRG------------------------GRG
MAPPRQ---------LSQGALL----------------------------------PTTR------------
-----------------PPTG----------------------------R-----AKPRLT-----------
----RQTAVEREAYTP-------------GREGSAPD--------------SPP------------------
-------CPLHLR-------------------------------------------------PDQLSCVYEQ
-SHEDDPA----------AP----------------------------QPP---------------------
-------------------SPLPPQPSP--------------------------------------------
-------------P----------------------------------------------------------
------------------------------------------------------------------------
-------------LLPPLLLDAAT------------------L-----------------------------
------------------------------------------------------------------------
----------------------------------
>Parg11578653/1-1403
------------------------------------------------------------------------
------------------------------------------------------------------------
------------------------------------------------------------------------
------------------------------------------------------------------------
----------------------------MRDSGDAG------------------------------------
----------------GPAGGGR------------------------------------GSLSPLPLPL---
-----------------------------------------LLL-------------------------LPL
L-----------------------------------------------------------------------
-----------------------------------------------------LLPLV--------------
-----------------------------------------SAC----PASCTCEPA-----------LPRR
T---------------SITSRR-----------MPWAVGREA------------------------------
---------------------------LVPQDTEFVAL---------LCQGA--------------------
------------------------------------------------GLTAP-------------PEPLSL
SGLDPA-SVIKMDLSNNEIME---------------------LPDH---------AFSHYTA----------
-------------------------LQTLILSGNKIETIARRALHK--------------------------
------------------------------------------------------------------------
------------------------------------------------------------------------
------------------------------------------------------------------------
------------------------------------------------------------LPLEVLMLDDN-
--RLSGL---------------VGGSLPE-------------------------------------------
-------------------------------GLRELS-------LEMNAFASFPP-FLS-------------
---------------------------------------------------------------SLHGLR---
-------CLNVAH------------------------------------------------NQLTSLRESDL
HGLH-NLLILSLHQ-----------NRIS-------------------------------------------
------LVE--------------------------------------------------------------P
-RAL---VRLRNLEVLDLGNNL---------------LT-EV-PAAV-TRCRKLR---QLLLASNRL--TYV
AE--DSLTGM-TRL---EEVDLHA-NPLLTVHHRAFSN-----------LPG--------------------
--------------------------LFKLILKEAKQLREFPDL---------NGTRSLEMIRIDRAALTS-
VPSDLCTSTPRLRSLNLQRNDIGELPDLNHCHHLRLIDLSNN-NISTFRSKPFRNLSYLQDLLLQG------
----NRISAIHNDTFRGLDRLQVLQLEGN-LITSIHPDAFLPLVSLED------------------------
--------------------------------INLGNNSFPELPARGLERV----------------VSIKV
HNNRHLRVFPGPESFPMVRTLTLSYAYHCCPFLRLEDQT-------------EAPQ-IIE------------
----------------------------------------------------------------------EV
VFGM-----DGLEDLDPTIW---NVSGV--------------------------------------------
-------WP-----------------------------D-MPGMST--------------------------
------------------------------------------------------------------------
------------------------------------------------------------------------
------------NFAAIWA-------------------------------------NLAAD------F----
--PPANT-DLA----------------------TAS-------------------------LDLGEATAATQ
TL----------------------------------------------------------------------
--PPMP------------------------------------------------------------------
------------------------------------------------------------------------
------------------------------------------------------------------------
----------------------------RHQVD-------------CKPEPGPFMPCEDLFDWWTLRCGVWI
VFLLALLGNGTVVVVLM---FARA------K-----------------------------------M-D---
-----V-PRFLVTNLAFADFFMGLYLGFL-------AVVDASTLGE--------------------------
------------------------------------FRMY--------------------------------
-------------------------------------------------------AIPWQTS----------
--------------------------------SGCQVAGF--------------------------------
----------LGVLSCELSVYTLTV-ITMERNYAITHAMHL-NK----RLSLRHAAY--IMVLG--------
------------------------------------------------------------------------
-----------------------WLFACTMA---LLPLIG---------VSDYRK-----------------
----------------------------------------------FAVCLPIE------------------
-------TKGAGLGY-------------------------------------------------VVFLMFIN
GIAFLILMGCYLKI----------------------YCAI-RGS----------------------------
------------------------------------------------------------------------
-----------------------------------------------------------QAW----------
------------------------------------------------------------------------
------------------------------------------------------------------------
-----NSN----------------------------------------------------------------
------------------------------------------------------------------------
------------------------------------------------------------------------
-----------------------------------------DSRI-AKRMALLVFTD----FICWAPIAFFS
----LTAAFGLQL------------ISLKEA---------------KVF---TVF----------ILPFNSC
CNPFLYALLTKQ---------F---------KKDC-VMLCKTI---------------EESRVTR-------
------------------------GIGR------CRHSSNFSNRQTPANTNSALDNS-RPD-----------
--NKSCRCLNK---------------AQETQKLH------HRLRISALKYLFCHRET---------------
---EEVNSAGDFSYQPSRSALKS------KRQTSV-------SSETY---------SSSWS---ETWRRGQ-
---------AAMSLRILD------------------------------------------------------
------RRRHNSWYLSRK----------------------PS------------------------------
------------------------------------------------------------------------
------------------------------------------------------------------------
------------------------------------------------------------------------
-----------QESNLSSSRND--------------------------------------------------
----------------------SSATTASTS-----------------------TWRISRSSVSSDISSSGS
RG-------------------VGK-----------TDATPTLRLGSLR----------------DRRGESHT
QIPARQI------T-HHQALLVRQQ----------------------------SGISGQRS-----------
-----------------APTTSA-------------------------VR-----IKPRLQ-----------
----RQAAIERETYIP-------------SKALVGKC--------------DVP------------------
-------CPLHQR-------------------------------------------------SDNLSCVYEQ
ESYEEDEHEISRDYLNPRYPMG----------------------GL----TV-AFIPRKLSTISSHSVSVVK
DAD---GEESMVGPCVDVHNANDQSPTF------------------SRDFPRGGKCVSLTL-----------
------------LPQS--------SSQTSPS------------------------RFPSDGHLP--------
-----RNTQHAELLYITNLA----APALIVPNSEKKSDCSSNLCDSVKENCYGPSIISIHHSQSQRSDTSQS
PEQDGCLEESTS-----LIDDV-CDRGDDEVFEED-EGPQRPLETHFP----LDDP----------------
------------------------PGETR------------------------PLI----------------
----------------------------------
>Pcla1242062/1-1381
------------------------------------------------------------------------
------------------------------------------------------------------------
------------------------------------------------------------------------
------------------------------------------------------------------------
----------------------------MRDCGDAG------------------------------------
----------------GHAGDGR------------------------------------GTLLPLLWSL---
-----------------------------------------CCM-------------------------LLL
L-----------------------------------------------------------------------
-----------------------------------------------------SSTIV--------------
-----------------------------------------SAC----PSDCTCEPA---------------
---------------RPLTSRR-----------CPWSKFKEK------------------------------
---------------------------RVDQTTGLVSL---------KCHGI--------------------
------------------------------------------------RLTDP-------------PDLPAL
GGLDPA-TIVKMDLRYNEITE---------------------LRDH---------TFSLYTS----------
-------------------------LHTLILSGNKIKTVSVKAFHA--------------------------
------------------------------------------------------------------------
------------------------------------------------------------------------
------------------------------------------------------------------------
------------------------------------------------------------APIQVLMLDNN-
--KLSEL---------------TAGSLPA-------------------------------------------
-------------------------------SLKEIS-------LEMNFFTTFPR-ALS-------------
---------------------------------------------------------------SMSCLQ---
-------NVNMAH------------------------------------------------NKLTALKTGDL
HELH-NLLILSLHN-----------NRIS-------------------------------------------
------TVE--------------------------------------------------------------P
-RAL---ARLRSLEILNLQDNL---------------LT-EV-PAEV-VHCTKLR---QLLLSSNRL--TYV
GE--TSLKGL-THL---EEVKLQS-NPVLSVHHRAFTN-----------LPA--------------------
--------------------------LTKLILKEAKQLQAFPDL---------NGTSSLELIRIDRSALTT-
VPWDLCTSAPRLRSLNLQRNQISIMPDLTLCRDLRLLDLSNN-NISSLPEGAFGSLSYLQDLLLQG------
----NRIASIHNNTFSGLERLQVLQLEDN-LISGINQDAFLPLLSLED------------------------
--------------------------------INLGNNCFPELPARGLEHV----------------VSVKV
HNNRHLRVFPGPESFPMVRSLTLSYAYHCCPFLRLGDMT-------------EAPP-IGE------------
----------------------------------------------------------------------EV
VFP---------PGLDPTIW---NVTNV--------------------------------------------
-------WP-----------------------------E-MAGLST--------------------------
------------------------------------------------------------------------
------------------------------------------------------------------------
------------NFAAIWA-------------------------------------NLAAD------F----
--PPAGP-DQAG---------------------GTS-------------------------QDPGDATAATH
TL----------------------------------------------------------------------
--PPLP------------------------------------------------------------------
------------------------------------------------------------------------
------------------------------------------------------------------------
----------------------------RHHVI-------------CNPEPGPFMPCEDLFDWWTLRCGVWI
VFLLALLGNGTVVVVLT---FARA------K-----------------------------------M-D---
-----V-PRFLVANLAFADFFMGLYLGFL-------AVVDASTLGE--------------------------
------------------------------------FRMY--------------------------------
-------------------------------------------------------AIPWQTS----------
--------------------------------AGCQVAGF--------------------------------
----------LGVMSCELSVYTLTV-ITMERNYAITHAMHL-NK----RLSLRHAAY--IMVLG--------
------------------------------------------------------------------------
-----------------------WLFACTMA---LLPLIG---------VSDYRK-----------------
----------------------------------------------FAVCLPIE------------------
-------TKGGGLGY-------------------------------------------------VVFLMFIN
GVAFLILMGCYLKI----------------------YCAI-RGS----------------------------
------------------------------------------------------------------------
-----------------------------------------------------------QAW----------
------------------------------------------------------------------------
------------------------------------------------------------------------
-----NSN----------------------------------------------------------------
------------------------------------------------------------------------
------------------------------------------------------------------------
-----------------------------------------DSRI-AKRMALLVFTD----FICWAPIAFFS
----LTAAFGLQL------------ISLKEA---------------KVF---TVF----------ILPFNSC
CNPFLYALLTKQ---------F---------KKDC-VMLCKTI---------------EESRVTR-------
------------------------GIGR------CRHSSNFSNRQTPANTNSALDNSSRQD-----------
--NQSCRCQSK---------------TQQPQKFH------QRLRISALKYIFCHKDT---------------
---EELNSASDFSYQPTKSAVKS------KRQTSV-------SSETY---------SSSWS---DTWRRGQ-
---------AAMSLRILD------------------------------------------------------
------RRRHNSWYLTRK----------------------PS------------------------------
------------------------------------------------------------------------
------------------------------------------------------------------------
------------------------------------------------------------------------
-----------QESNLSSSRND--------------------------------------------------
----------------------SSATTASTS-----------------------TWRISRSSVSSDISSSGS
RG-------------------VGK-----------NDGAPTLRLGSLR----------------ERRGDCQP
QGSARQP------TNHHQALLVRQQ----------------------------SGASGQLS-----------
-----------------APTTSA-------------------------VR-----IKPRLQ-----------
----RQTAIERETYIP-------------NKAAAGQA--------------DVS------------------
-------CPLHQR-------------------------------------------------PDNLSCVYEQ
ESYEEEDHETNKEFLNPCYPMA----------------------GL----TV-TFIPRKLSTISSHSTSVVR
DPD---GDDTVTGPFVDVHTSADPSPTS------------------ISHFPGRGKCVSLTL-----------
------------LPQT--------PSQTSPS------------------------RFPSDGHLP--------
-----RSPRCTELLYFTNVT----TPAIVIPNDEDKAESPSEDFDAARVNRYGKVITSVH------------
---DGCE-ESTA-----LMGEE-CD-GDDEVFEVV-RSHQRPLETHFP----LDDP----------------
------------------------PGETR------------------------PLI----------------
----------------------------------
>Csap1105293/1-1370
------------------------------------------------------------------------
------------------------------------------------------------------------
------------------------------------------------------------------------
------------------------------------------------------------------------
------------------------------------------------------------------------
------------------------------------------------------------------------
------------------------------------------------------------------------
------------------------------------------------------------------------
------------------------------------------------------------------------
-------------------------------------------------AACSCEAVR----------QVRG
T-------------WPSHSRTP-----------SLWPSPTRVRP----------------------------
GLRD---------------------GAAQPPDINTVAV---------TCKNA--------------------
------------------------------------------------GLQAP-------------PDHLAL
NGLNST-TVIKLDLSFNNLTE---------------------LIPR---------ALTPFPA----------
-------------------------LQTLILANNRIKRIAPEAFLG--------------------------
------------------------------------------------------------------------
------------------------------------------------------------------------
------------------------------------------------------------------------
------------------------------------------------------------LNLEVLHLEEN-
--ALTSL---------------VEVELPA-------------------------------------------
-------------------------------GLRELS-------LEKNHFTALPP-SLS-------------
---------------------------------------------------------------SLHSLQ---
-------TLNVAR------------------------------------------------NRLTVLKDGDL
RGLH-NLLILSLHY-----------NKIT-------------------------------------------
------AVE--------------------------------------------------------------D
-RAF---VRMKKLEILNLEGNA---------------LT-EV-PPVV-PHCTKLR---QLHLGHNRL--SYF
GE--KALAGL-KKL---QEVALHF-NPLRSIHHRAFSN-----------LPA--------------------
--------------------------LTKLILKEVKNLQEFPDL---------NGTNSLEDLRIDRSSLTA-
VPEDLCSVAPILRSLNLQRNRIMEQPYLNGCRYLRLVDLSYN-NISSLRPGGFAGLSFLQDLLLQG------
----NVVTTLHNRTFKGLERLQVLQLEGN-LITSIDPEAFMPLHNLED------------------------
--------------------------------INLGNNSFPELPYEGLNKV----------------ISIKV
HNNRYLREFPGPENFPLVRTLTLSYAYHCCPFLRLRETT-------------EAPK-IIE------------
----------------------------------------------------------------------DV
VFSV-----EGLNNLDPTIW---NVSSV--------------------------------------------
-------WP-----------------------------DLGAGMNK--------------------------
------------------------------------------------------------------------
------------------------------------------------------------------------
------------NFAAIWA-------------------------------------NLAAE------F----
--PSANT-EMV----------------------ATP-------------------------LDLEETTTTAS
SY----------------------------------------------------------------------
--PSLP------------------------------------------------------------------
------------------------------------------------------------------------
------------------------------------------------------------------------
----------------------------RHQVL-------------CQPEPGPFMPCEDLFDWWTLRCGVWI
VFLLALLGNGTVVVVLI---FARS------K-----------------------------------M-D---
-----V-PRFLVTNLAFADFFMGLYLGFL-------AVVDASTLGE--------------------------
------------------------------------FRMY--------------------------------
-------------------------------------------------------AIPWQTS----------
--------------------------------AGCQVAGF--------------------------------
----------LGVLSCELSVYTLTV-ITMERNYAITHAMHL-NK----RLSLRHAAY--IMVFG--------
------------------------------------------------------------------------
-----------------------WLFASTLA---LLPLIG---------VSDYRK-----------------
----------------------------------------------FAVCLPIE------------------
-------TRGAGLGY-------------------------------------------------VVFLMFIN
GVAFLILMGCYLKI----------------------YCAI-RGS----------------------------
------------------------------------------------------------------------
-----------------------------------------------------------QAW----------
------------------------------------------------------------------------
------------------------------------------------------------------------
-----NSN----------------------------------------------------------------
------------------------------------------------------------------------
------------------------------------------------------------------------
-----------------------------------------DSRI-AKRMALLVFTD----FICWAPIAFFS
----LTAAFGLHL------------ISLKEA---------------KVF---TVF----------ILPFNSC
CNPFLYALLTKQ---------F---------KKDC-VLLCKTI---------------EESRVTR-------
------------------------GIGR------CRHSSNFSNRQTPANTNSALDNSTRQD-----------
--NQSCRCQNK---------------TQESQKLH------HRLRISALKYMFCHKDT---------------
---EEMNSASDFSYQQTKSAVKS------KRHPSV-------SSETY---------SSSWS---ETWRRGQ-
---------AVMSMR-LD------------------------------------------------------
------RRLHNSWYLSRK----------------------PS------------------------------
------------------------------------------------------------------------
------------------------------------------------------------------------
------------------------------------------------------------------------
-----------QESNLSSSRND--------------------------------------------------
----------------------SSATTASTS-----------------------TWRISRSSVSSDISSSGS
RG-------------------MGK-----------ADAAPVLRLGSIR----------------DRRGEGPT
HIPARQI------T-HHQALLVRQQ----------------------------PGASGQRS-----------
-----------------GTTTSA-------------------------VR-----IKPRLQ-----------
----RQIAIERETYIP-------------SKNGGKPC--------------DIP------------------
-------CPLHPR-------------------------------------------------SDNLSCVYEQ
DSYEEEEHEHQKDFLSPRCPMT----------------------GL----TV-TFIPRKLSTISSHSVSVVK
DAD---NEESTTPVGTDGHSPCGASPTLK-----------------SSTLPRGGKCVSLTL-----------
------------LPQS--------SVQASSH------------------------RFPSDGHLP--------
-----RSPRHTEFLYFTKLA----TPALMISRSDQKVYSSVKCEGDGESHHYGQAIISIH-----QPDDAHQ
SEQEECM-ESTA-----LMDDDGCD-GDDEVFEEEKETQKRPLETHFP----VEEP----------------
------------------------PGESR------------------------PLI----------------
----------------------------------
>Glat_bursicon/1-786
------------------------------------------------------------------------
------------------------------------------------------------------------
------------------------------------------------------------------------
------------------------------------------------------------------------
------------------------------------------------------------------------
------------------------------------------------------------------------
------------------------------------------------------------------------
------------------------------------------------------------------------
------------------------------------------------------------------------
------------------------------------------------------------------------
------------------------------------------------------------------------
------------------------------------------------------------------------
------------------------------------------------------------------------
------------------------------------------------------------------------
------------------------------------------------------------------------
------------------------------------------------------------------------
------------------------------------------------------------------------
------------------------------------------------------------------------
------------------------------------------------------------------------
------------------------------------------------------------------------
------------------------------------------------------------------------
------------------------------------------------------------------------
------------------------------------------------------------------------
------------------------------------------------------------------------
------------------------------------------------------------------------
------------------------------------------------------------------------
------------------------------------------------------------------------
------------------------------------------------------------------------
------------------------------------------------------------------------
------------------------------------------------------------------------
------------------------------------------------------------------------
------------------------------------------------------------------------
------------------------------------------------------------------------
------------------------------------------------------------------------
------------------------------------------------------------------------
------------------------------------------------------------------------
------------------------------------------------------------------------
------------------------------------------------------------------------
------------------------------------------------------------------------
------------------------------------------------------------------------
------------------------------------------------------------------------
------------------------------------------------------------------------
------------------------------------------------------------------------
------------------------------------------------------MPCEDLFDWWTLRCGVWI
VFLLALLGNGTVVVVLI---FARS------K-----------------------------------M-D---
-----V-PRFLVTNLAFADFFMGLYLGFL-------AVVDASTLGE--------------------------
------------------------------------FRMY--------------------------------
-------------------------------------------------------AIPWQTS----------
--------------------------------AGCQVAGF--------------------------------
----------LGVLSCELSVYTLTV-ITMERNYAITHAMHL-NK----RLSLRHAAY--IMVLG--------
------------------------------------------------------------------------
-----------------------WLFASTLA---LLPLIG---------VSDYRK-----------------
----------------------------------------------FAVCLPIE------------------
-------TKGAGLGY-------------------------------------------------VVFLMFIN
GVAFLILMGCYLKI----------------------YCAI-RGS----------------------------
------------------------------------------------------------------------
-----------------------------------------------------------QAW----------
------------------------------------------------------------------------
------------------------------------------------------------------------
-----NSN----------------------------------------------------------------
------------------------------------------------------------------------
------------------------------------------------------------------------
-----------------------------------------DSRI-AKRMALLVFTD----FICWAPIAFFS
----LTAAFGLHL------------ISLKEA---------------KVF---TVF----------ILPFNSC
CNPFLYALLTKQ---------F---------KKDC-VLLCKTI---------------EESRVTR-------
------------------------GIGR------CRHSSNFSNRQTPANTNSALDNSTRQD-----------
--NQSCRCQSK---------------TQESQKLH------HRLRISALKYIFCHKGA---------------
---EEMNSASDFSCQQAKSAVKS------KRHTSV-------SSETY---------SSSWS---ETWRRGQ-
---------AVMSLR-LD------------------------------------------------------
------RRLHNSWYLSRK----------------------PS------------------------------
------------------------------------------------------------------------
------------------------------------------------------------------------
------------------------------------------------------------------------
-----------QESNLSSSRND--------------------------------------------------
----------------------SSATTASTS-----------------------TWRISRSSVSSDISSSGS
RG-------------------MGK-----------ADAAPVLRLGSIR----------------DRRGEGTT
HIPARQI------T-HHQALLVRQQ----------------------------PGASGQRS-----------
-----------------GTTTSA-------------------------VR-----IKPRLQ-----------
----RQIATERETYIP-------------NKTGGSPC--------------DIP------------------
-------CPLHPR-------------------------------------------------SDNLSCVYEQ
DSYEEEEHEHQKDYLSPRCPMT----------------------GL----TV-TFIPRKLSTISSHSVSIVK
DAD---NEESAATPGMEGHSPGCPSPAAL-----------------KSSLPRGGKCVSLTL-----------
------------LPQS--------SVQASPY------------------------RFPSDGHLP--------
-----RSPRHTELLYFTNLA----TPALMISRSDQKVYSPVDCDDDEEN-QYGQAIISIH-----QPDDTQP
LDHDESI-ESAA-----LMDDDGCD-GDDEVFEEEKERRRKPLETHFP----VEEQH---------------
------------------------PGETR------------------------PLI----------------
----------------------------------
>Cmae_BursiconR1a/1-1401
------------------------------------------------------------------------
------------------------------------------------------------------------
------------------------------------------------------------------------
------------------------------------------------------------------------
----------------------------MGDSGDTG------------------------------------
----------------GHAGSSR------------------------------------GTWLPLRLPL---
-----------------------------------------CLL-------------------------LLL
L------L----------------------------------------------------------------
-----------------------------------------------------LLPVS--------------
-----------------------------------------TAC----PAACTCEAA------------LRR
T---------------SASSRP-----------GLWSS----------------------------------
-LRE---------------------VAATSPDTNTVAV---------SCRSA--------------------
------------------------------------------------GLKAP-------------PDPLTL
NGLDST-TVIKLDLSFNNLTE---------------------LLPR---------ALTPFPA----------
-------------------------LQTLILTNNRIRRIAPGAFFG--------------------------
------------------------------------------------------------------------
------------------------------------------------------------------------
------------------------------------------------------------------------
------------------------------------------------------------LNLEVLHLEEN-
--GLTSL---------------VEVELPV-------------------------------------------
-------------------------------GLRELS-------LEKNLLTALPS-SLS-------------
---------------------------------------------------------------SLHGLQ---
-------TLNIAR------------------------------------------------NRLTVVKDGDL
RGLH-KLLILSLHY-----------NKIT-------------------------------------------
------AVE--------------------------------------------------------------D
-RAF---IRMRNLQILNLEGNG---------------LT-EV-PPVV-SHCPNLR---QLRLGHNRL--SAF
GE--KALAGM-KKL---QEVALHF-NPIRSIHHRAFSN-----------LPA--------------------
--------------------------LTKLILKEVKQLQEFPDL---------NGTYSLEDLRIDRSSLTA-
VPEDLCSAAPRLRSLNLQRNRIREQPYLIGCRHLRLVDLSFN-NISSLRPGGFVGLSFLQDLLLQG------
----NVVTTIHNRTFNGLQRLQVLQLEGN-LITNIHPEAFMPLHNLED------------------------
--------------------------------INLGNNSFPELPNQGLEKV----------------ISIKV
HNNRYLREFPGPENFPLVRTLTLSYAYHCCPFLRLRETT-------------EAPK-IIE------------
----------------------------------------------------------------------NV
VFNV-----EGLNNLDPTIW---NVSSV--------------------------------------------
-------WP-----------------------------DLGAGMNK--------------------------
------------------------------------------------------------------------
------------------------------------------------------------------------
------------NFAAIWA-------------------------------------NLAAE------F----
--PSANT-EMV----------------------ATP-------------------------LDLEETTTTAS
SY----------------------------------------------------------------------
--PSLP------------------------------------------------------------------
------------------------------------------------------------------------
------------------------------------------------------------------------
----------------------------RHQVL-------------CQPEPGPFMPCEDLFDWWTLRCGVWI
VFLLALLGNGTVVVVLI---FARS------K-----------------------------------M-D---
-----V-PRFLVTNLAFADFFMGLYLGFL-------AVVDASTLGE--------------------------
------------------------------------FRMY--------------------------------
-------------------------------------------------------AIPWQTS----------
--------------------------------VGCQVAGF--------------------------------
----------LGVLSCELSVYTLTV-ITMERNYAITHAMHL-NK----RLSLRHAAY--IMVLG--------
------------------------------------------------------------------------
-----------------------WLFASTLA---LLPLIG---------VSDYRK-----------------
----------------------------------------------FAVCLPIE------------------
-------TKGAGLGY-------------------------------------------------VVFLMFIN
GVAFLILMGCYLKI----------------------YCAI-RGS----------------------------
------------------------------------------------------------------------
-----------------------------------------------------------QAW----------
------------------------------------------------------------------------
------------------------------------------------------------------------
-----NSN----------------------------------------------------------------
------------------------------------------------------------------------
------------------------------------------------------------------------
-----------------------------------------DSRI-AKRMALLVFTD----FICWAPIAFFS
----LTAAFGLHL------------ISLKEA---------------KVF---TVF----------ILPFNSC
CNPFLYALLTKQ---------F---------KKDC-VLLCKTI---------------EESRVTR-------
------------------------GIGR------CRHSSNFSNRQTPANTNSALDNSTRQD-----------
--NQSCRCQSK---------------TQESQKLH------HRLRISALKYMFCHKDT---------------
---EEMNSASDFSYQQAKSAVKS------KRHPSV-------SSETY---------SSSWS---ETWRRGQ-
---------AVMSMR-LD------------------------------------------------------
------RRLHNSWYLSRK----------------------PS------------------------------
------------------------------------------------------------------------
------------------------------------------------------------------------
------------------------------------------------------------------------
-----------QESNLSSSRND--------------------------------------------------
----------------------SSATTASTS-----------------------TWRISRSSVSSDISSSGS
RG-------------------VGK-----------ADAAPVLRLGSIR----------------DRRGEGPT
HIPARQI------T-HHQALLVRQQ----------------------------PGASGQRS-----------
-----------------GTTTSA-------------------------VR-----IKPRLQ-----------
----RQIAIERETYIP-------------NKNGGSPC--------------DIP------------------
-------CPLHPR-------------------------------------------------SDNLSCVYEQ
DSYEEEEHEHQMDYLTPRCPMT----------------------GL----TV-TFIPRKLSTISSHSVSVVK
DAD---NEESMSIPAMEGHSPCGPSPTSK-----------------NSNLPRGGKCVSLTL-----------
------------LPQS--------SVQASSC------------------------RFPSDGHLP--------
-----CSPRHTEFLYFTKLA----TPALMISRSDQKVHSPVKCEGGGENHHYGQAVISIH-----QADDAHQ
SEHDDCM-ESTA-----LMDDDGCD-GDDEVFEEEKESSRRPLETHFP----VEEQ----------------
------------------------PGETR------------------------PLI----------------
----------------------------------
>Hame1141754/1-1399
------------------------------------------------------------------------
------------------------------------------------------------------------
------------------------------------------------------------------------
------------------------------------------------------------------------
----------------------------MRDSGDAG------------------------------------
----------------GPAGGGR------------------------------------GSLAPLLLPL---
-----------------------------------------CLL-------------------------LLL
L-----------------------------------------------------------------------
------------------------------------------------------APAV--------------
-----------------------------------------SAC----PTACTCEAV-----------PPRR
S---------------SALSRR-----------SVWAAKTEV------------------------------
---------------------------PAAHNTNNVTL---------VCRDA--------------------
------------------------------------------------GLMAP-------------PDLVAL
NGLDPA-TVSKMDLSKNGITE---------------------LHEY---------SFSLYPS----------
-------------------------LHTLKVCGNRLTTIAAGAFQD--------------------------
------------------------------------------------------------------------
------------------------------------------------------------------------
------------------------------------------------------------------------
------------------------------------------------------------IPLRVLVLDNN-
--KLSEL---------------VADSLPA-------------------------------------------
-------------------------------SLREIS-------LERNTFTSIPP-SLT-------------
---------------------------------------------------------------ALHGLQ---
-------FLNLAR------------------------------------------------NRLTALKDGDL
RGLH-NLQRLSLHQ-----------NRIS-------------------------------------------
------TVE--------------------------------------------------------------S
-RAL---APLRNLEKLDLEVNT---------------LT-EV-PTAV-TRCLKLK---ELLLGSNRL--TYV
GE--DSFKGL-ARL---QDVALWP-NQLLTIHQRAFSN-----------LPS--------------------
--------------------------LTKLILKEMKQLQEFPDL---------NGTSSLELIRIDRAALTA-
VPENLCSVAPKLRSLNLQRNSISEMPDLNRCRQLRLIDLSHN-NISSLPAATFSSLSFLQDLLLQG------
----NRVHTIHNNTFNGLEKLQVLQLEDN-LITSIHQDAFLPLVSLED------------------------
--------------------------------INLGNNSFPELPAQGLEHV----------------VSIKV
HNNRHLRVFPGPESFPMVRALTLSYAYHCCPFLRLEDHT-------------EAPQ-IIE------------
----------------------------------------------------------------------EV
IYSG-----DGFKGLDPTIW---NVSSV--------------------------------------------
-------WP-----------------------------E-TAGLRT--------------------------
------------------------------------------------------------------------
------------------------------------------------------------------------
------------NFAAIWA-------------------------------------NLAAD------F----
--PPANT-DLVD---------------------TTS-------------------------LDLGEATAATH
TL----------------------------------------------------------------------
--PLLP------------------------------------------------------------------
------------------------------------------------------------------------
------------------------------------------------------------------------
----------------------------RHQVL-------------CNPEPGPFMPCEDLFDWWTLRCGVWI
VFLLALLGNGAVVVVLV---FARA------K-----------------------------------M-D---
-----V-PRFLVTNLAFADFFMGLYLGFL-------AVVDASTLGE--------------------------
------------------------------------FRMY--------------------------------
-------------------------------------------------------AIPWQTS----------
--------------------------------VGCQVAGF--------------------------------
----------LGVLSCELSVYTLTV-ITMERNYAITHAMHL-NK----RLSLRHAAY--IMVLG--------
------------------------------------------------------------------------
-----------------------WLFACTMA---LLPLIG---------VSDYRK-----------------
----------------------------------------------FAVCLPIE------------------
-------TKGAGLGY-------------------------------------------------VVFLMFIN
GVAFLILMGCYLKI----------------------YCAI-RGS----------------------------
------------------------------------------------------------------------
-----------------------------------------------------------QAW----------
------------------------------------------------------------------------
------------------------------------------------------------------------
-----NSN----------------------------------------------------------------
------------------------------------------------------------------------
------------------------------------------------------------------------
-----------------------------------------DSRI-AKRMALLVFTD----FICWAPIAFFS
----LTAAFGLQL------------ISLKEA---------------KVF---TVF----------ILPFNSC
CNPFLYALLTKQ---------F---------KKDC-VMLCKTI---------------EESRVTR-------
------------------------GIGR------CRHSSNFSNRQTPANTNSALENSSRQD-----------
--NQLCRCQNK---------------TQESQKLH------HRLRISALKYLFCHKDT---------------
---EGLNSTSDFSYQPTKSAVKS------KRHTSV-------SSETY---------SSSWS---DTWRRGH-
---------AAMSLRILD------------------------------------------------------
------RRHHNSWYLSRK----------------------PS------------------------------
------------------------------------------------------------------------
------------------------------------------------------------------------
------------------------------------------------------------------------
-----------QESNLSSSRND--------------------------------------------------
----------------------SSATTASTS-----------------------TWRISRSSVSSDISSSGS
RG-------------------VGK-----------SDVAPTLRLGSLR----------------ERRGECHI
QIPTRQI------THHHQALLVRQQ----------------------------SGASGQRS-----------
-----------------APITSA-------------------------VR-----IKPRLQ-----------
----RQSAIERETYIP-------------NKAAGGQN--------------EIT------------------
-------CPLHQR-------------------------------------------------SDNLSCVYEQ
ESYEEEDHEASKDYLNPRCPMA----------------------GL----TV-TFIPRKLSTISSHSVSVVR
DAE---GDEPAVGPCVDVHSSSDPFPMS------------------NCDFSRGGKCVSLTL-----------
------------LPQS--------SSQTSPS------------------------RFPSDGHLP--------
-----RSPRCTELLYFTNLA----APALIVPSTEQNAESPPKDLDATPKNHYGQAILIHS-----QPRSPQS
LEHDECM-ESTA-----LMDDD-CY-GDDEVFEEENKSRERPLETHFP----LDDP----------------
------------------------PGETR------------------------PLI----------------
----------------------------------
>Dmel_rk_PA/1-1360
MAAR-CRWSWRLALCPLLLQLLL---------------------------------------------QLLL
LP----------------------------------------------------------------------
-------------------------------------------------------------PSA--------
----------------------------------MGHDETKENPAP--------------------------
---------------------------DMQNSQEQEPYVH--------------------------------
------LQHLQQQQQQNPQTVQQLSQITVNRTSK------------------------SASVTPTGIRE---
----------------------------------------------------------------------NV
M------LPS----------------------------------------ADPEKEAQILYEKSLQEYHG--
-----------SQLSTASTAT---DVIAG------------------------KRTLH--------------
-----------------------------------------SICERWLQKHCHCTGS---------------
------------------------------------------------------------------------
--------------------------------LEVLRL---------SCRGI--------------------
------------------------------------------------GILAV-------------PVNL--
----PN-EVVVLDLGNNNLTK---------------------LEAN---------SFFMAPN----------
-------------------------LEELTLSDNSIINMDPNAFYGLA------------------------
--------------KLKRLS----------------------------------------------------
------------------------------------------------------------------------
------LQNCGLK--SLPPQSFQGL-----------------------------------------------
------------------------------------------------------------AQLTSLQLNGNA
LVSLDGD---------------CLGHLQK-------------------------------------------
--------------------------------LRTLR-------LEGNLFYRIPTNALA-------------
---------------------------------------------------------------GLRTLE---
-------ALNLGS------------------------------------------------NLLTIINDEDF
PRMP-NLIVLLLKR-----------NQIM-------------------------------------------
------KIS--------------------------------------------------------------A
-GAL---KNLTALKVLELDDNL---------------IS-SL-PEGL-SKLSQLQ---ELSITSNRL--RWI
ND--TELPR---SM---QMLDMRA-NPLSTISPGAFRG-----------MSK--------------------
--------------------------LRKLILSDVRTLRSFPEL---------EACHALEILKLDRAGIQE-
VPANLCRQTPRLKSLELKTNSLKRIPNLSSCRDLRLLDLSSN-QIEKIQGKPFNGLKQLNDLLLSY------
----NRIKALPQDAFQGIPKLQLLDLEGN-EISYIHKEAFSGFTALED------------------------
--------------------------------LNLGNNIFPELPESGLRAL----------------LHLKT
FNNPKLREFPPPDTFPRIQTLILSYAYHCCAFLPLVAMSSQ----------KKTSQ-VQE------------
----------------------------------------------------------------------AV
LFPS-----DA-E-FDMTLW---NNSMMN-------------------------------------------
------IWP-----------------------------Q-MHNLSKQ-------------------------
-LGA--------------------------------------------------------------------
------------------------------------------------------------------------
------------SMHDPWETA----------------------------------INFNEE------QL---
-----QT-QTGGQ------------------IATSYMEEYFEE----------------H-----DVSGP-A
TGY------GFGTGL--------------------------FSGMS--------------------------
TEDFQPGSVQ--------------------------------------------------------------
------------------------------------------------------------------------
------------------------------------------------------------------------
----------------------------------------------CLPMPGPFLPCADLFDWWTLRCGVWV
VFLLSLLGNGTVVFVLL---CSRS------K-----------------------------------M-D---
-----V-PRFLVCNLAAADFFMGIYLGIL-------AIVDAATLGE--------------------------
------------------------------------FRMF--------------------------------
-------------------------------------------------------AIPWQMS----------
--------------------------------VLCQLSGF--------------------------------
----------LAVLSSELSVYTLAV-ITLERNYAITHAIHL-NK----RLSLKQAGY--IMSVG--------
------------------------------------------------------------------------
-----------------------WVFALIMA---LMPLVG---------VSDYRK-----------------
----------------------------------------------FAVCLPFET-----------------
------TTGPASLTY-------------------------------------------------VISLMFIN
GCAFLTLMGCYLKM----------------------YWAI-RGS----------------------------
------------------------------------------------------------------------
-----------------------------------------------------------QAW----------
------------------------------------------------------------------------
------------------------------------------------------------------------
-----NTN----------------------------------------------------------------
------------------------------------------------------------------------
------------------------------------------------------------------------
-----------------------------------------DSRI-AKRMALLVFTD----FLCWSPIAFFS
----ITAIFGLQL------------ISLEQA---------------KIF---TVF----------VLPLNSC
CNPFLYAIMTKQ---------F---------KKDC-VTLCKHF---------------EESRVVG-------
------------------------GGG-------------------PGGRGAVA-RTKRGDLPPPLLPAAAV
AHPPGCRCLRM-LPSE----------MPNWHKMEQTPSM---W--QRLRTFCCGENRRR--RKQRRQPQQRR
QRAYTAAAANPYQYQFAELRQQR-----QNRASSI-------SSENF---------CSSRS---SSWRHGPP
SSAPVPPGNCSMPLKMLEPHA---------------------------------------------------
HPHGHGRRRHSAWLITRK----------------------TS------------------------------
------------------------------------------------------------------------
------------------------------------------------------------------------
------------------------------------------------------------------------
-----------QDSNLSSSRND--------------------------------------------------
--------------------SSASATTASTS-----------------------TFRLSRSSAGSS------
------------------------------------------------------------------------
-----------------------------------------------------TPLPSI-------------
---------------IAHNGKAQ-----------------------------LDAVKPRLV-----------
----RQEAVQEEE----------------------DS--------------SPP------------------
------------------------------------------------------------------------
--------------------------------------------RL----GV-----RFLPTIPSAA-----
DSSVVMEDG-----------------------------------------DSANTGVASFLG----------
----------MPLPGASSGFLIAPTTAATTS--------------------------PPP------------
--------------VVLQPA----KP----------------------------------------------
------------------------------------------------------------------------
------------------------PPDPNDA----------------------PL-----------------
----------------------------------
>Dmel_Lgr1_PA/1-831
------------------------------------------------------------------------
------------------------------------------------------------------------
------------------------------------------------------------------------
------------------------------------------------------------------------
----------------------------MEK-----------------------------------------
----------------HPSLSQRMGT---TYRPR--------------------------------------
------------------------------------------------------------------------
------------------------------------------------------------------------
------------------------------------------------------------------------
---------------------------------------------KGLK-----------------------
------------------------------------------------------------------------
------------------------------------------------CLSF----EFQ-------------
------------------------------------------------------------------------
---------CRLLLHHLLLTS---------------------LSGR--------------------------
------------------------------------------------------------------------
------------------------------------------------------------------------
------------------------------------------------------------------------
------------------------------------------------------------------------
----------------------------------------------------------------------HF
VYATSAV----------------GGALSA-------------------------------------------
-------------------------NNCHD--IHH-------------------------------------
------GFDVY-------------------------------------------------------------
------------------------------------------------------------------------
---P-NLTAVSLAQ----------------------------------------------------------
------STDT---------------------------------------------------P----LTATMP
-------RSAWKCCCWNASNQA----EEVECRCEGDGLN-RV-PQTL-T--LPIQ---RLTIASAGL--PRL
RH--TGLKVYGSTL---LDVAFTDCLQLELIQDGAFAN-----------LTL--------------------
--------------------------LRTIYITNAPKLTFLSKDVF------LGISDTVDIIRIINSGLTR-
VPD---------------------LGHLPPHNILQMIDLDNN-QITRIDSKSIK--VKTAQLILTN------
----NEISYVDDSAFFG-SKIAKLSLKENKKLQMMHPNAFDGIIDITE------------------------
--------------------------------LDLSSTSLVGLPSAGLQNI----------------EALYI
QNTHTLKTIPSIYNFRNLQRAYLTHSFHCCAFQFPSRHDP--------QRHAQRMLEIEKWRKQCK------
------------------------------------------------------------------------
---------SD-SGTRKERS---------------TLDNPFN------------------------------
-------MPED-------------------------------------------------------------
-FGS--------------------------------------------------------------------
------------------------------------------------------------------------
-------------------------------------------------------------------F----
--GGTDD-SATDI------------TPITFASFDYMADDTMNK-----------------------------
------------------------------------------------------------------------
---------------------G-TFH----------------------------------------------
----------------EKIILNPG-----------------DD-----------------------------
------------------------------------------------------------------------
-----------SSAEL---C-GNFT-FRKPNIE-------------CYPMPNDLNPCEDVMGYQWLRISVWI
VVALAVVGNVAVLTVIL---SIRP------E---------------------S-------------T-P---
-----V-PRFLMCHLAFADLCLGLYLLLV-------ACIDAHSMGE--------------------------
------------------------------------YFNF--------------------------------
-------------------------------------------------------AYDWQYG----------
--------------------------------LGCKVAGF--------------------------------
----------LTVFASHLSVFTLTV-ITIERWLAITQAMYL-NH----RIKLRPAAL--IMLGG--------
------------------------------------------------------------------------
-----------------------WIYSMLMS---SLPLFG---------ISNYSS-----------------
----------------------------------------------TSICLPME------------------
------NRDVYDTIY-------------------------------------------------LIAILGSN
GVAFSIIAVCYAQI----------------------YLSLGRET----------------------------
------------------------------------------------------------------------
-----------------------------------------------------------RQA----------
------------------------------------------------------------------------
------------------------------------------------------------------------
-----HQNSP--------------------------------------------------------------
------------------------------------------------------------------------
------------------------------------------------------------------------
----------------------------------------GELSV-AKKMALLVFTN----FACWSPIAFFG
----LTALAGYPL------------INVTKS---------------KIL---LVF----------FYPLNSC
ADPYLYAILTSQ---------Y---------RQDL-FTLLS-------------------------------
------------------------------------------------------------------------
------------------------------------------------KLGLCQQ-----------------
------------------------------------------SALKY---------KDSLSGQATTR-----
------------------------------------------------------------------------
------FTIH--------------------------------------------------------------
------------------------------------------------------------------------
------------------------------------------------------------------------
------------------------------------------------------------------------
----------------GSIQRH--------------------------------------------------
----------------------SSLT----C-----------------------------------------
------------------------------------------------------------------------
------------------------------------------------------------------------
--------------------------------------------------------KMQTV---------MG
AETQKM------------------------------------------------------------------
-----------------------------------------------------------------LKNS---
------------------------------------------------------------------------
------------------------------------------------------------------------
-------------EDY--------------------------------------V-----------------
------------------------------------------------------------------------
------------------------------------------------------------------------
------------------------------------------------------------------------
----------------------------------
>Hame1137016/1-1814
------------------------------------------------------------------------
------------------------------------------------------------------------
------------------------------------------------------------------------
------------------------------------------------------------------------
----------------------------MSK-----------------------------------------
----------------PDPLLQSSATPPPTPSPK------------------------ALLLPLFLLI----
-----------------------------------------------------------------------L
F------CCA----------------------------------------PAGSASAGADKQRSWGAA----
------------------------------------------------------------------------
------------------------------------------ESPAGSG-----------------------
---------------SGLEVTS-----------TYWSSA---------------------------------
--------SEFYRRVTIGSGDLMD-SEITVVEEKV-LPDA---------------LEDS-DGTL--------
---------------------------------------------------FI-------------VR----
AALPPP---SEPLVPESEIRS---------------------PDDKY-----VIIKRSDYHGL---------
--------------------------SQDWPHPSLDK---EGKLF-----SARTVWSQ-VEKSKGHDLFE--
-QRNWGQEGE----KFEQVSSEDKSSG----EPRH---GSSI-------------TTTVGKKRE-----VAI
VKERETHLRPRKWEQPRKNKGGGRE---------QEVQK---------------------------------
---------------PGPGETLPLGTDRHITSDHSKRNFGRASTTLSG--DSHDNVLRDRPNTVRVTRGLGT
QHSS------TEISG----LYTSDSKRDEHTS----------------------VDILG-L---------HN
IPSATPV------------------ATQPGETSPA--SSLRDTARLAMGVPIGGKPENQ-------------
-------------ADGWHTGV---GGDDHAGGWHT--------GIRGDNHAGGQHTGIGGDDLAGGWHKG-I
GGDDHTG---------------------------------GWHTGVGGEDHAGGWHTVGDLQPAWETFQ---
-------EDDRSLDYHHQHDD--------------------------------------MIESTVDQGDQTW
PSGG-DD-HDHWPS-----------------------------------------GGAEHSSWPSGGTDHDQ
WPPGSTDYDNWPTGGARYDH---------------WPSGGADHD-------NWPPGAIHGGPRIPHLGPGPP
GLTT-----ESGCGCWDTDAVT----PEVECSCWGSPLT-QV-PSDF-S--KGVF---RITLNNVKL--TTV
RN--DSFISYRRSL---HEIVLENMGELHTIEVGSFKG-----------LHQ--------------------
--------------------------LRSIYIHLAPQLKTMPNLTF------AEDNKNLKSLRITNSGLEM-
IPN---------------------MKFIGHAEIIKMIELDSN-RIKKVHTNSLE--VRVDQLSLNY------
----NLIESVEREAFAG-SKIGKLSLKGNIHLENLHPHAFENIGSLLS------------------------
--------------------------------LDLSGTSITSLPTLGLNGL----------------EFLYL
VNTPSLKVFPSVYSFKTIKQANLTYPYHCCAFQFPEQHDPEQY-----IKYQNFKRKMEQ--KFCSEVTSPS
SHVMISATRPRRRR-------RHVTPPMGIPQDLGGSRR-IGALTPPTDEPQGARGGPIPVEVIPGVR----
---------SG-YGNKGERW--GGVPSGVTGTVF-DLSVPSNTMKY-SDENRNEQYRSSER-----------
--------SQ-----------------------TFLADP-SPRET----------------DLDLQQYWKTI
WLGT----APNPHILGGS-------------------------------AHLRTRHNG--------------
---HHSRYIKAKIGSNSDQEDV-RTALTGYNFE---GLKSRPRRGDHSQL----RRLPGGGDDVHQLPL---
PTPQQ------QRTAALIRDPVKELIPLP-----------------DKRFDEGDGSYPHQ---DESYF----
--GGG---ALGDV--------HGP--FLGFGSFNHTPGRYVPE-PPRSSNSSSRGWEHDQGLID--RNTALD
L-------------------GDDSIYKTSSE-AHDGSRVLDYPGKK---------------------KVF--
---HYPDGD--FPDAHEEGPQGEIMS----------------------------------------------
--------------------ELGGHDL---------------------------------------------
--------------------------------------------------------------------SSND
GWHHNGTKVK--NTTMIVSC-GELS-KDYHSVL-------------CVPEPDAFNPCEDIMGNLALRVAVWL
VVITAVLGNLAVIIVLI---SSKF------K-----------------------------------M-T---
-----V-SKFLMVNLALADLCMGVYLLII-------AAMDLHTIGV--------------------------
------------------------------------YFNH--------------------------------
-------------------------------------------------------AIDWQNG----------
--------------------------------PGCKVAGF--------------------------------
----------LTVFASELSIFTLTV-ITSERWYAITYAIHL-NK----RLKLSMAVK--IMVVG--------
------------------------------------------------------------------------
-----------------------WTYSISMA---ALPLLG---------ISSYSK-----------------
----------------------------------------------TSICLPME------------------
------TGNGLALAY-------------------------------------------------LVSLLLVN
GLAFVVITACYTSM----------------------YCSISRHD----------------------------
------------------------------------------------------------------------
-----------------------------------------------------------ATA----------
------------------------------------------------------------------------
------------------------------------------------------------------------
-----PHS----------------------------------------------------------------
------------------------------------------------------------------------
------------------------------------------------------------------------
-----------------------------------------DLTV-AKRMALLVFTD----FACWAPIAFFG
----LTAVAGVPL------------INVTRA---------------KIL---LVF----------FYPLNSC
ANPYLYAILTKQ---------Y---------RRDL-FILLA-------------------------------
------------------------------------------------------------------------
------------------------------------------------RYGFCTK-----------------
------------------------------------------RAMRY---------KGAYSSVNNTF-----
------------------------------------------------------------------------
--------PHNTVVN---------------------------------------------------------
------------------------------------------------------------------------
------------------------------------------------------------------------
------------------------------------------------------------------------
----------------APNHRN--------------------------------------------------
----------------------STLTQITLCD----------------------LTRTARASQQSNNGSLL-
--------------------------------------------GTMV--------------------GGSQ
DSLQRNV-----------------------------------------------------------------
-----------------SPLR--------------------------------TPTKPDSC----------T
AENERLSTVQEMSHSTHSDDEPSPDEHHNLPHNDHR----------HLHDSSSS----------PSGV----
-------VKQAGS-------------------------------------------------PHPIKNCYTR
LSFTPEQEEILK-------------------------------QAV----NESKAKKK-AKAEGETSTKATS
PV-----KQGLLTDQ--------GLPTT-----------------------ENGKSPG--------------
------------------------------------------------------------------------
---------HGEAIVIC-------EVEI--------------------------------------------
---NHVGDNKTH-----------------RALEE------------------VEE-----------------
--------------------------ATS------------------------TV-----------------
----------------------------------
>Nnor_GPA2_GPB5Ra/1-247
------------------------------------------------------------------------
------------------------------------------------------------------------
------------------------------------------------------------------------
------------------------------------------------------------------------
------------------------------------------------------------------------
------------------------------------------------------------------------
------------------------------------------------------------------------
------------------------------------------------------------------------
------------------------------------------------------------------------
------------------------------------------------------------------------
------------------------------------------------------------------------
------------------------------------------------------------------------
------------------------------------------------------------------------
------------------------------------------------------------------------
------------------------------------------------------------------------
------------------------------------------------------------------------
------------------------------------------------------------------------
------------------------------------------------------------------------
------------------------------------------------------------------------
------------------------------------------------------------------------
------------------------------------------------------------------------
------------------------------------------------------------------------
------------------------------------------------------------------------
------------------------------------------------------------------------
------------------------------------------------------------------------
------------------------------------------------------------------------
------------------------------------------------------------------------
------------------------------------------------------------------------
------------------------------------------------------------------------
------------------------------------------------------------------------
------------------------------------------------------------------------
------------------------------------------------------------------------
------------------------------------------------------------------------
------------------------------------------------------------------------
------------------------------------------------------------------------
------------------------------------------------------------------------
------------------------------------------------------------------------
------------------------------------------------------------------------
------------------------------------------------------------------------
------------------------------------------------------------------------
------------------------------------------------------------------------
------------------------------------------------------------------------
------------------------------------------------------------------------
------------------------------------------------------------------------
--------NLAVIIVLI---SSKF------K-----------------------------------M-T---
-----V-SKFLMVNLALADLCMGVYLLII-------AAMDLHTIGV--------------------------
------------------------------------YFNH--------------------------------
-------------------------------------------------------AIDWQNG----------
--------------------------------PGCKVAGF--------------------------------
----------LTVFASELSIFTLTV-ITSERWYAITYAIHL-NK----RLKLSMAVK--IMVVG--------
------------------------------------------------------------------------
-----------------------WTYSISMA---ALPLLG---------ISNYSK-----------------
----------------------------------------------TSICLPME------------------
------TGNGLALAY-------------------------------------------------LVSLLLVN
GLAFVVITACYTSM----------------------YCSISRHD----------------------------
------------------------------------------------------------------------
-----------------------------------------------------------ATA----------
------------------------------------------------------------------------
------------------------------------------------------------------------
-----PHS----------------------------------------------------------------
------------------------------------------------------------------------
------------------------------------------------------------------------
-----------------------------------------DLTV-AKRMALLVFTD----FACWAPIAFFG
----LTAVAGVPL------------INVTRA---------------KIL---LVF----------FYPLNSC
ANPYLY------------------------------------------------------------------
------------------------------------------------------------------------
------------------------------------------------------------------------
------------------------------------------------------------------------
------------------------------------------------------------------------
------------------------------------------------------------------------
------------------------------------------------------------------------
------------------------------------------------------------------------
------------------------------------------------------------------------
------------------------------------------------------------------------
------------------------------------------------------------------------
------------------------------------------------------------------------
------------------------------------------------------------------------
------------------------------------------------------------------------
------------------------------------------------------------------------
------------------------------------------------------------------------
------------------------------------------------------------------------
------------------------------------------------------------------------
------------------------------------------------------------------------
------------------------------------------------------------------------
------------------------------------------------------------------------
------------------------------------------------------------------------
----------------------------------
>Pcla11226124/1-1746
------------------------------------------------------------------------
------------------------------------------------------------------------
------------------------------------------------------------------------
------------------------------------------------------------------------
----------------------------MSE-----------------------------------------
----------------PAFHPHPTVCNSPTVTLK------------------------ILLVQLFLLT----
-----------------------------------------------------------------------V
F------YCA----------------------------------------HVASASADVDKQRSWGA-----
------------------------------------------------------------------------
---------------------------------------------AGLT-----------------------
---------------DSLGGTN-----------AFWSSI---------------------------------
--------NEFFNRLSV-SEDLVS-DDSSAAEDETGVP------------------ETS-DGAV--------
---------------------------------------------------FS-------------ER----
EGPQPF---SEYLVRKS-LSS---------------------LDDT------VNAQLFEYHE----------
------------------------------PSESLDRTLNREQL-------SKSNWGQ-SEKSKRHNGFEGP
GQGNWVQEDL----EFKQVSNTDKNSKV--QGTRL---ESSI-------------TSPEDKKIP------AR
AEKREMHLARGVKEQPSHNSGATRED---TQIFSQEAAS---------------------------------
----------------------SLIEERNIPSDNSKKNYFQVYSKPLT--ETHEIALGESPNMERIAR--DS
KHTE------HVTSG----LYTSGARRDGPTK----------------------ADNFG-I---------Y-
IASASPV------------------APPP-------------------------------------------
----------------W----------DHQ--WHS---------MKGTLAARSSPARMTQEVFSGSLH-G-V
DASKNRGYEQY----------------------------DGWHEGADDE-------------------Q---
-------ARQRSIVSNHTLD-------------------------------------------YLDQDEGTW
-----DDLRDHVP---------------------------------------------------------EP
WP-------------------------------------------------------YHRRPPIPGLNEETP
LPRI-----ESMCGCWETDSKTPQDFPEVECSCVGPDIT-QV-PTNL-S--RSVF---RITLNDVGL--EIL
RN--DSFTPYRKNL---HEIVLENVPQLHTIEAGAFMG-----------LNQ--------------------
--------------------------LRSIYIHTAPQLRNMPNFTF------TVNDRNLKSLRISNSGLER-
IPN---------------------MQFIGLNDISNMIDLDSN-RIRKVHSNSLK--VRVEQLSLNY------
----NLIECVEKEAFAG-SEIGTLSLKGNDQLKSLHPEAFQGIGSLRR------------------------
--------------------------------LDLSETSITSLPTLGLTDL----------------DFLYL
EKTPSLKVFPSIYSFKSIKEAHLTYPYHCCAFQFPEQHDPKQY-----IRHQEFIRKMEE---LCSDLTTPN
IPVMASTIRSRPRQA----FPTYIAPMEGFPSHIITS---------------------TITETVPEDS----
---------SG-QSEPDDRW--ESSLSRESGGVV-SLPLPTSTMMA-RDAKR-ESYK---------------
-----------------------------------LSVH-SPATS----------------SDAVSRYWKM-
------------RLDSGSYSLS----------------------PVN-AAHSRTRHKG--------------
---HHAHRARLKLALNPDYKGT-GMFMTEHKLE---DLMSRSRRGEHSEL----VGLSDTGDVTRYNLL---
PTSQQ-----DQRTAALMREPEKELIPYP-----------------EKRFHTDENSHTQQE-VDESFI----
--GGG---AIGGY--------HTP--YSGFGNFNSTSNRFHGL-SIRRNDSSQSSGGHDPERPE--HLPALD
S-------------------GDDKTYGVIS-------------GQN---------------------NTQ--
---GFPIED----NGHQYSSEG--FP----------------------------------------------
--------------------KDGGFSLV--------------------------------------------
--------------------------------------------------------PGKDEVSSKKKNAPDS
GWHPSVPLPK--NETRFIPC-GNLS-KDYHYVL-------------CVPEPDAFNPCEDIMGNLALRVAVWL
VVVTAVLGNLAVIIVLI---SSKF------KRATLRKLEQTLDARAYPRRP---SPFYYSCNPSSRM-T---
-----V-SKFLMVNLALADLCMGLYLLII-------AVMDLHTIGV--------------------------
------------------------------------YFNH--------------------------------
-------------------------------------------------------AIDWQNG----------
--------------------------------PGCKVAGF--------------------------------
----------LTVFASELSIFTLTV-ITSERWYAITYAIHL-NK----RLKLSMAVK--IMVVG--------
------------------------------------------------------------------------
-----------------------WTYSITMA---ALPLLG---------ISSYSK-----------------
----------------------------------------------TSICLPME------------------
------TGNALALAY-------------------------------------------------LISLLLVN
GLAFFVITACYASM----------------------YCSISRHD----------------------------
------------------------------------------------------------------------
-----------------------------------------------------------ATA----------
------------------------------------------------------------------------
------------------------------------------------------------------------
-----PHS----------------------------------------------------------------
------------------------------------------------------------------------
------------------------------------------------------------------------
-----------------------------------------DLTV-AKRMALLVFTD----FACWAPIAFFG
----LTAVAGVPL------------INVTRA---------------KIL---LVF----------FYPLNSC
ANPYLYAILTKQ---------Y---------RRDL-FILLA-------------------------------
------------------------------------------------------------------------
------------------------------------------------RYGFCTK-----------------
------------------------------------------RAMRY---------KGAYSSVNNTL-----
------------------------------------------------------------------------
--------PHNTVVN---------------------------------------------------------
------------------------------------------------------------------------
------------------------------------------------------------------------
------------------------------------------------------------------------
----------------APNHRN--------------------------------------------------
----------------------STLTQITLCD----------------------LTRTARASQQSNNGSLL-
--------------------------------------------GTMI--------------------GGSQ
DSLQRNV-----------------------------------------------------------------
-----------------SPLR--------------------------------TPTKPETV----------A
GENERLSTVQEMSHSTHSDEDASDDHGH---HDDRG----------RPND-QES----------PSGV----
-------VKLAGS-------------------------------------------------PHPIKNCYTR
MSFTPEQEEILK-------------------------------QAL----QESKVKKK-ARTEAGMKSSAS-
--------QTLLADN--------SNPVTED-----GKS-------LGQVMAENGKSPGLCAVD---------
----SKKSITQHLPEK--------------------------------------AKSPCHEMIEHAKLFAHK
IVESGKSSSHGEAFVIC-------EVEI--------------------------------------------
---NH-GRNKKNL-------------GKKNGLEE------------------VEE-----------------
--------------------------ATS------------------------TL-----------------
----------------------------------
>Parg1969986/1-1720
------------------------------------------------------------------------
------------------------------------------------------------------------
------------------------------------------------------------------------
------------------------------------------------------------------------
----------------------------MTE-----------------------------------------
----------------RHPVPQPPPVPAPPPSPK------------------------IWLQPLLLLT----
-----------------------------------------------------------------------L
V------CCS----------------------------------------AATSVSAAANEQGPEEEA----
------------------------------------------------------------------------
----------------------------------------AAAAAAGPPP----------------------
--------------DDALKKPR-----------GLWSSD---------------------------------
--------RLFFQDE---TRDL----DRLGVGGETARV------------------HTREFHGAQGA-----
----------------------------------------RGGARLGAGEVWQ-------------PSANHL
QIYNPE---NRFTITEN-FDP---------------------LGDQ--------------------------
--------------------------------GDHDRITADGEFP-----FPGTVKIQ-TAGYKGHELQGYK
RRGNCDQEAP----ECKEVSSLDKGSDQ-TGKIRR---ESSG-------------TAGDRRARS-----LGG
AVLKGAQ-SRRERQVDPSSSKGERKD---EDQLPSQWEP---------------------------------
---------------LLPGV------DGNVPTDSMKGGSFPPLV-PSP--DAHDTVLNDGPFAQGLPS--DD
EHGE------HDDSGVSRLLYTPGGTRR---------------------------ESAG-VSTSEL----Y-
IPSASPV------------------AAPP-------------------------------------------
--------------------------RNDP--WHS---------LKDTTSGGASLADVPYEMPGGSWNSGSL
GGAEGQTMGEYGDY------------------------RQAWENSGEDY-----------------------
------------------------------------------------------------------------
----------HLP-----------------------------------------------------------
--------D------------------------------------------------YAGGP-IMHLTGAAP
-PSL-----TSECGCWDTNSQT----PEVECRCWGPLKT-QV-PTDL-N--STVT---MITLTDVGM--EIL
RN--NSFTRYRSTL---QEIVLENVRQLSTIEAGAFNG-----------LHQ--------------------
--------------------------LRSIYIHSAPLLQKMPNLTF------SDISTSLRSIRITNSGLEK-
IPV---------------------MQFTGPEDIVHIIELDNN-HIKKVHRRSLK--VRVEQLSLNF------
----NLIECVEKEAFDG-SKIGKLSLKGNNKLKSLHPEAFQGIGSLRT------------------------
--------------------------------LDLSETSITSLPTLGLTDL----------------EILLL
EKTPSLKIFPSVYSFKTIKEAHLTYSYHCCAFQFPEQHDPEQY-----IRHQEFLRKMER--EQCSDVTSPS
PPLMAPGTRLRRRR--------HTTPTPTTTPAMDES--------------QGLRDIPAPVEIIPDVR----
---------SE-EGKPRESW--GSVRSPATGGAI-LLSSVTN-----RGGKKYNATGKFDRDE-----VLE-
-------NPQ-----------------------LHLADS-SPRAKK----------SSPVRHYGISRWQRGA
---------PTFVNKGGP-------------------------------AFPRTRHFG--------------
---RHGRHARSRHGPNADFEER-GSFHAAYDFG---DEQGRYRRGDRARQDLPLARHSWGDGGADHMLLYPT
PQQQY-----HGRAAAL-RNPEKDLVPLP-----------------EKRFKSEESSHRHHDEENDGFL----
--GGG---AVGG----------YPSSFLGFGAFNHTSERYLPG-FPRHADSSQGWGDS-QGWSGGVHPPPLD
S-------------------GDDRTYGGSPFEVHEGSHALGFPGEE---------------------EVALF
PPVGFPGDGGFPDDTVEGAVGG------------RGE-----------------------------------
-----------------SDHERSN-SL---------------------------------------------
-------------------------------------------------------------------HQMDN
QWHGSQAPVN--NTIIVVLC-GNLS-KDYHKVL-------------CVPGPDAFNPCEDIMGNLALRVAVWL
VVVTAVVGNLAVMVVLI---SSKF------KRSTLRKLEQNLDAKSCGRRP---IPSYASCNPSSRM-T---
-----V-SKFLMVNLALADLCMGLYLLII-------ATMDLHTIGV--------------------------
------------------------------------YFNH--------------------------------
-------------------------------------------------------AIDWQNG----------
--------------------------------PGCKVAGF--------------------------------
----------LTVFASELSIFTLTV-ITSERWYAITYAIHL-NK----RLKLSMAIK--VMVVG--------
------------------------------------------------------------------------
-----------------------WAYSITMA---ALPLLG---------ISSYSK-----------------
----------------------------------------------TSICLPME------------------
------TGDALALTY-------------------------------------------------LIALLLVN
GLAFFVITACYASM----------------------YCSISRHD----------------------------
------------------------------------------------------------------------
-----------------------------------------------------------ATA----------
------------------------------------------------------------------------
------------------------------------------------------------------------
-----PNS----------------------------------------------------------------
------------------------------------------------------------------------
------------------------------------------------------------------------
-----------------------------------------DLTV-AKRMALLVFTD----FACWAPIAFFG
----LTAVAGLPL------------INVTRA---------------KIL---LVF----------FYPLNSC
ANPYLYAILTKQ---------Y---------RRDL-FILLA-------------------------------
------------------------------------------------------------------------
------------------------------------------------RYGFCTK-----------------
------------------------------------------RAMRY---------KGPYSSVNNTF-----
------------------------------------------------------------------------
--------PHNTLVN---------------------------------------------------------
------------------------------------------------------------------------
------------------------------------------------------------------------
------------------------------------------------------------------------
----------------APNHRN--------------------------------------------------
----------------------STLTQITLCD----------------------LTRTARTSQQSNNGSLL-
--------------------------------------------GAMV--------------------EGSQ
DSLQRNV-----------------------------------------------------------------
-----------------SPLR--------------------------------TPTKPEMV----------G
GENERLSTVQEMSHSTHSDEDNSEDVPH-PDGADRAAA------HHHQHD-DSP----------PSGV----
-------VKQAGS-------------------------------------------------PHPIKNCYTR
LSFTPEQEEILK-------------------------------QAL----HESKARKK-TKSEGDRGSQAA-
--------QE-TTDQ--------GKPAT-----------------------ENGKTFG--------------
------------------------------------------------------------------------
---------HGEVVVIC-------EVEV--------------------------------------------
---NHAGQSRSV--------------SDHGALDK------------------VDE-----------------
--------------------------ATS------------------------TV-----------------
----------------------------------
>Parg1460394/1-2689
MVS---------------------------------------------------------------------
------------------------------------------------------------------------
-------------------------------------------------------------PVG--------
-----------------------------------THPRGS-------------------------------
---------------------------GMTSPGVTSPG----------------------------------
-------GCKTAPPGVRSSAGEAMASPSVTSSPRGSKMA-------------SPGGTLTMAANTLLITSQ--
----------------------------------------------------------------------VI
L------CLG----------------------------------------SPTFQASGPGSSSTQSSSFH--
-----------YVLSSLHASP---SPHRG------------------------VTSPHS--------NPSR-
-----------------------------------PG-TRQTAGESGLPTNGNLTSTERAALTEDHYNNVRF
TDFSRFSQAFNLTLPSSLQTPRRENSTPRSGVEESWINENETGRINSQGGNSGDDEEQVKKSKKYEVVQYKN
GSRADVIRRLFRHSFESTSPDLHTAQTRTAPSGDTPSLRTWGLSKKETCLSTVPKDETS--GRVAGDSINTF
RVGEVKNLKTLHHFSSIGEDEDSLASLESLSKPGTKVSFLRSTTRLAGPIVTR-------------P-----
QGEKPAFIRVREMLVNS-PRS---------------------LEQE-------------YPSEEG-------
------------------------ILEQEGPSEDGHRQEGLGEDHRLQEGPSKVGHLQ-EHSSEDGHLQEGP
SEDRHLQEGPTEDGHLQEGPSEDGHPQEGANKDRHLQEEDSIKKHYILLRPTEQKTQEEQEKLEEDLHLAQE
HTSKEHERASSEHQLKPESSSKERNPKYKQASKESQIEHASKDGHPEHAHVSNEHHLEHSHASIDHYVKQSS
SNKDRHLEQAGVSGALLPDAVMAI-------SDEGTGGSKTRTSLPSPVLKHHIKEEVNGPSMTTVHHQLRS
AHSQLRQHHAHITKGSDNSVFDKSSPDDAQTSRKAVSEWRKINLAKRRKNSTQLKDSYGKVSRTSLTNRPQN
V-TTKPLRSKETSFLETNDGIPKARALPTACTSSACEASPEEGAR------IGGQAETQPATTAVHLHPLQP
LKPDTHMSKDLIDVNGYGDGKLPRFSENHQ--FHDISKVLRRQELRRNVVHDTDQERVTVKSNPRTLKQNNT
GRVSTVGRTEGGEYGSEAQKQKILVSSPKTKDGYLRTLTSGLQRSSQSKPEA--------------SIE---
-------DLSTKHQEQQKKNERHEGARPQARSPLDMQSTSHSKEPRRRVKRNAAMVPDVMADAALVPDGSSR
APVP-NNTA-YLPER--------YHNLLQTRSRGVFRRLGTESRSGNTATASSRQGGDASETMKTSRTSPED
GP--KTAID-----SSRDSHNSGDLGIPRETRQGILSSIGSPPDKNNSETSHLIPQNINHGPDYSYL----P
-PGFGGIDNGEGCSCWQTHDDS--FMKEIECRCQGEHVV-QL-PTNL-S--TNVD---RLTLTKTGV--ESL
GN--GNLSQYTAAL---QELILRDAKKLKKMETDCFRG-----------MGR--------------------
--------------------------LRTIYISHAPRLTTLPPHIF------HAYLPSLKVLRIVYTGLSE-
MPN---------------------LTQLVTKSIIHMVDLENN-KIQRIRGRSIK--IRTEQLLLDN------
----NMLETVEARAFHG-SQIGKLSMKGNLQLKDLHPLAFKGLKSLVS------------------------
--------------------------------LDLSETGISHLPTVGLEGL----------------ETLRL
VRTYNLKVFPSVYSFKSITTAELTYHYHCCAFKFPKLHDPAEH-----KKHEEFLRRMEK--EQCSEVTSAP
SLISASQVGLGRRRRSVAPRPHLAGPHPSPRPPVALTEHSVGPHPSPRPSVVFIRD-PAGSQSSPQPRVALE
SYPAGSQSSSQ-PPVALESY--QAGSHSSPQPPVALESHPAGSQSSPQPPVALESYQVGSQSSPHPPVALES
HPAGSHSSPQPPVALESHPAGSQSSLQPPVALESHPAGS-QPSTEQPVALESHPAGSQSLLHPPVALESHPA
--GSHSSPQPPVALESHPAGLQTSPQPPVALESHPAGSQPSPQPPVTLESHPAGSHTSLQPPVALESHPAGS
QSLPHPPVALESHPAGSHSSLQPSVVLESHLFGPYPSPQLTAARGGDS------ADTTKTGAGSSISLL---
PSDNHVDYIPSRPPPSLRRGPLPTLTTPPAPSSSPSSSPLRPTTSKQPRDVSSQGLLVSSQTNEARKF----
--SGAERLATAGVWGASPEVKEQPRVYDSQGTHSHQADGT----VLYTDDGAGRRGDS-HTLETGTQGPPLT
VCRSGRCAKGRQPGLLQQQKGDGATFISRATVGPERGALDGFSGHGDDDSRTGRDRPRGPVKLQMGLDVFID
VHRGDPGGGG-ASGVDDGGVGG-----DGWVKARTGGVPVHHWQLEAGDRRYPPFRDRKERVASTKSPGAVE
KNPSDAEDTISGFGDHEGSFSNAGFSEMDNFGFQEERDFDIDDRFGTHLPFYPGGDGGVGGFNLDADHGLPE
DYDPDECVNGLCPKTARLPHNGPGFPFDPSKQFEANFPFEQVEVYNANGGFRPVLETSVESVADGHSGSPHG
QFHNKVS----LSQGIRTVCRGNLS-KNYRDVQ-------------CMPEPDAFNPCEDIMGNLGLRVAVWL
VVVTAVFGNLAVMVVLM---STRF------K-----------------------------------M-T---
-----V-SKFLMCNLAGADLCMGLYLLII-------AAMDLRTIGV--------------------------
------------------------------------YFNY--------------------------------
-------------------------------------------------------AIDWQNG----------
--------------------------------PGCKVAGF--------------------------------
----------LTVFASELSILTLTV-ITLERWYAITYAIHL-NK----RLRLSVAVR--VMMLA--------
------------------------------------------------------------------------
-----------------------WLYAVTMA---TLPLLG---------VSGYSK-----------------
----------------------------------------------TSICLPME------------------
------TVDGADQAY-------------------------------------------------LLILLITN
GLAFILICVCYAKM----------------------YCSIAGNN----------------------------
------------------------------------------------------------------------
-----------------------------------------------------------LAA----------
------------------------------------------------------------------------
------------------------------------------------------------------------
-----NTS----------------------------------------------------------------
------------------------------------------------------------------------
------------------------------------------------------------------------
-----------------------------------------DTTV-AKRMALLVFTD----FACWAPIAFFG
----LTAVSGYPL------------ISVTHA---------------KFL---LVF----------FYPLNSC
ANPYLYAILTKQ---------Y---------RRDL-FILLA-------------------------------
------------------------------------------------------------------------
------------------------------------------------RHGFCTK-----------------
------------------------------------------RAMKY---------KGGYST--NTW-----
------------------------------------------------------------------------
------LNHHNVCVSG------------------------GT------------------------------
------------------------------------------------------------------------
------------------------------------------------------------------------
------------------------------------------------------------------------
-----------GGGSGGPSRRI--------------------------------------------------
----------------------STLTQITTCG----------------------DWRS-RVRD---------
---------------------------------------------------------------------GSE
ESLGRQC-----------------------------------------------------------------
-----------------SPSRAR----------------------SISAE--LTVPSPMTM----------G
LADRRLSDVGRRLQPV-------------AEVRDGRT--------------SPK----------PGLL----
-------APTSGS-------------------------------------------------PHPIKNCYAR
MSFTPEQE------------------------------------AL----LLRYASDRQPSVTPSNARRRMS
PAD---RDETVPLSI--------YTPTT--------------------------------------------
-------------PDT--------------------------------------ITTPI-------------
------------------------SPQL--------------------------------------------
---DH-------------------------------------------------------------------
--------------------------SV--------------------------------------------
----------------------------------
>Pcla11898107/1-700
------------------------------------------------------------------------
------------------------------------------------------------------------
------------------------------------------------------------------------
------------------------------------------------------------------------
------------------------------------------------------------------------
------------------------------------------------------------------------
------------------------------------------------------------------------
------------------------------------------------------------------------
------------------------------------------------------------------------
-----------------------------------------AAAQVGLA-----------------------
------------------------------------------------------------------------
------------------------------------------------------------------------
------------------------------------------------------------------------
------------------------------------------------------------------------
------------------------------------------------------------------------
------------------------------------------------------------------------
--------RRR-------------------------------------------------------------
------------------------------------------------------------------------
--------------------------------------------------------------------VAY-
--TTTPA--------------------PL-------------------------------------------
------------------------------------------------------------------------
------------------------------------------------------------------------
------------------------------------------------------------------------
----------HQP-----------------------------------------------------------
-P----AVD--------------------------------------------------------------P
----------------DADYQY------------------------------------------------VE
HN--EDF-----------------------------------------------------------------
----------------------------------------------------------------SNNGFGK-
I------------------------ETSGPSD-HHGSDIDE-------------------------------
----------EIRSHDS-NPVGRGS------------ESFNEPDGIR-------------------------
------------------------------------------------------------------------
---------------------------------LSKEYDPL----------------------PCVNGLCPN
------------------------------------------------------------------------
------------------------------------------------------------------------
------------------------------------------------------------------------
------------------------------------------------------------------------
----------------------------TYRF---------------------------SQDGINYTFI---
P-----------------RHP----------------------------------FNVSND------F----
--GSS---EAGG------------------------------------------------------SQPPLE
------------------------------------------------------------------------
-----PETT------------G--------------------------------------------------
-----------------RSHPNNG-SA---------------------------------------------
---------------------------------------------------------SVVEVPVGHTHKGQE
TFHPEVI----VNAEVRIVCEGNLSNKNYRDVQ-------------CVPEPDAFNPCEDIMGNLGLRVAVWV
VVVTAVFGNLAVMVVLM---STRF------T-----------------------------------M-T---
-----V-SKFLMCNLAVADLCMGLYLLII-------AAMDLHTIGV--------------------------
------------------------------------YFNY--------------------------------
-------------------------------------------------------AITWQNG----------
--------------------------------PGCKVAGF--------------------------------
----------LTVFASELSILTLTV-ITLERWYAITYAIHL-NK----RLRLPVALK--VMVLA--------
------------------------------------------------------------------------
-----------------------WLYALTMA---TLPLLG---------VSGYSK-----------------
----------------------------------------------TSICLPME------------------
------AMDGGDQAY-------------------------------------------------LLILLITN
GLAFILICVCYAKM----------------------YCSIAGNN----------------------------
------------------------------------------------------------------------
-----------------------------------------------------------LAA----------
------------------------------------------------------------------------
------------------------------------------------------------------------
-----NTS----------------------------------------------------------------
------------------------------------------------------------------------
------------------------------------------------------------------------
-----------------------------------------DTTV-AKRMALLVFTD----FACWAPIAFFG
----LTAVSGYPL------------ISVTHA---------------KFL---LVF----------FYPLNSC
ANPYLYAILTKQ---------Y---------RRDL-FILLA-------------------------------
------------------------------------------------------------------------
------------------------------------------------RHGFCTK-----------------
------------------------------------------RAMKY---------KGGYST--NTL-----
------------------------------------------------------------------------
------LNLHNVCVSG------------------------GT------------------------------
------------------------------------------------------------------------
------------------------------------------------------------------------
------------------------------------------------------------------------
-----------GGGSGGPSRRI--------------------------------------------------
----------------------STLTQITTCG----------------------DWRS-RVRD---------
---------------------------------------------------------------------GSE
ESLGRQC-----------------------------------------------------------------
-----------------SPSRPR----------------------SISAE--LTVSAPMTI----------G
LTDRRLSDVGRRLQPV-------------AEARDGRA--------------PNK----------LCSL----
-------APNSGS-------------------------------------------------PHPIKNCYAR
MSFTPEQE------------------------------------AL----LLSYASDKQTNNSWQNTGRADG
G-------EALPMSS--------YTPTT--------------------------------------------
-------------PDT--------------------------------------ISTPI-------------
------------------------SPQL--------------------------------------------
---DH-------------------------------------------------------------------
--------------------------SV--------------------------------------------
----------------------------------
>Cmae_GPA2_GPB5_R1/1-1541
------------------------------------------------------------------------
------------------------------------------------------------------------
------------------------------------------------------------------------
------------------------------------------------------------------------
----------------------------MTG-----------------------------------------
----------------RNLLLPRTAPP-----------------------------IFVKVLPPLLLV----
-----------------------------------------------------------------------V
L------CCC----------------------------------------APANSASSVGRQGPKGD-----
------------------------------------------------------------------------
---------------------------------------------AGEPRSRDVLS----------------
---------------------------------SVWRHGVELHPLNN------DD-----------------
-------------------------SKIPEGDGEVVEAKTW---------------DSD-------------
-------------------DED------------------YSDSR---SVALQ-------------KKR-LY
QREYQV---NRKIAHRS-HVS---------------------LDAD--------------------------
----------------------------ERSLENRKRSSSSS--------FVSLDWRQ-TTSSSGGTGPRDI
RPGNWPQETG----EFERLSNGDESSRRKASPSQH---KSSI-------------MREREEWRQT-------
-ATGGELLSRRGREVLEDNTPN-------DFQVEKNIARFTSDG----------------------------
-------------------------------SENPNHS--------------------------------ST
SHEE------QLAIGTD-------GTSD--------------------------IGNYG-MPVDY--KPEHI
LPNIDSA------------------TFPH-------------------------------------------
--------------------------REYE--RHS---------RTGTMPVETPDT----------------
------GFSDWGT----------------------------------------------------DTNE---
-------NLEIGHVDNIPYEE------------------------------------------VLEREDAVL
AA---NTLMIQQPE-------------LQ-------------------------------------------
--------D--------------------------------------------------------------P
-----------GCECWKTDTLK----AYWECSCWNCDLN-QV-PTNF-S--VPVS---IITLSSVRL--KTI
RN--DSFTRYRNTL---NDLVLDQMDDLTTIEAGAFKG-----------LNH--------------------
--------------------------LRSIYIHSASKLRTMPNLTF------NEDNTKLMIFRITNSGLEE-
IPY---------------------IENAASGNIIHMIEMDTN-RIRKVGSRSLH--VMVDLLSLNY------
----NLIEEVEREAFAG-SQIAKLSLKGNSRLRSLHLEAFKGIGSLRT------------------------
--------------------------------LDLSETSITSLPTMGLTDL----------------EVLFL
QDTPSLKVFPSVYSFKNIEKAHLTYPYHCCAFQFPQQHDP--------MRHKESMRKMEQ---RCSDVTSPN
PVLVATTTRPRRRRVKVS-QETSASPLES------------------RPSG------GVYGQTLPDYN----
---------QE-HGSPEERW--GSVSHGEGWGTV-SLSSPGTGDELVGNAKRHERSRQFER-----------
--------PQ--------------------------SSS-ESSTEK-------------LLHSISSQRRKEI
---------SETTTDSEYLNL----------------------PPT------HARHSG--------------
---HHARLLKPQH--EPDIPGAEGSGHPSLR------PKGRFRRGSHTQLELWLAKATRSQEKTKVAFR---
HESHF-----GQQAAALIREPELLTFPRP-----------------EKRDPYKDHQNFHSD-SPKKEF----
--IGG---GVGN---------SFP-IPLGFGSFNNTFPKVPQSVINKTNTSSQGWDGH--VWPE--HAPPLD
S-------------------GDEPTYLLNA------------------------------------------
-----PAAH--PAEHHKDEVGG-TFHPAVFKSEPVGEV----W-----------------------------
----------------HKGHEDGG------------------------------------------------
-------------------------------------------------------------------TKHPS
TWLHEQVNISSKNATIYIAC-GNLS-KDYHDVQ-------------CEPGPDAFNPCEDIMGNLALRLAVWV
VVVTAVFGNLSVMIVLM---STRF------K-----------------------------------M-T---
-----V-SKFLMCNLAVADLCMGLYLLII-------AAMDLHTIGV--------------------------
------------------------------------YFNY--------------------------------
-------------------------------------------------------AIYWQNG----------
--------------------------------PGCKVAGF--------------------------------
----------LTVFASELSILTLTV-ITLERWYAITYAIHL-NK----RLRLSVAAR--VMVLA--------
------------------------------------------------------------------------
-----------------------WLYALTMA---GLPLLG---------VSGYSK-----------------
----------------------------------------------TSICLPME------------------
------TADTADQAY-------------------------------------------------LLILLITN
GMAFVLICVCYAKM----------------------YCSIAGNN----------------------------
------------------------------------------------------------------------
-----------------------------------------------------------LAS----------
------------------------------------------------------------------------
------------------------------------------------------------------------
-----NTS----------------------------------------------------------------
------------------------------------------------------------------------
------------------------------------------------------------------------
-----------------------------------------DTTV-AKRMALLVFTD----FACWAPIAFFG
----LTAVCGYPL------------ISVTHA---------------KFL---LVF----------FYPLNSC
ANPYLYAILTKQ---------Y---------RRDL-FLMLA-------------------------------
------------------------------------------------------------------------
------------------------------------------------RHGFFTR-----------------
------------------------------------------RAMKY---------KGGCST--NTW-----
------------------------------------------------------------------------
------PNQHQVCVSGGP----------------------GG------------------------------
------------------------------------------------------------------------
------------------------------------------------------------------------
------------------------------------------------------------------------
-----------GGGSVGPSRRI--------------------------------------------------
----------------------STLTQITTCG----------------------DWRA-RARD---------
---------------------------------------------------------------------GSV
ESLSRQA-----------------------------------------------------------------
-----------------SPPRLR----------------------SISAE--LAV--PLAV-------PHVG
GCDRRLSDVCRKLQPV-------------AEVHDGRA--------------SPQ----------PA------
-------AATSGS-------------------------------------------------PHPIKNCYAR
MSFTPEQE------------------------------------AL----LQRYASDRQSSTTSANPRRRSS
ATDS--RDDPLPLSL--------YTPTT--------------------------------------------
-------------PDT--------------------------------------ITTPI-------------
------------------------SPSI--------------------------------------------
---DH-------------------------------------------------------------------
--------------------------AV--------------------------------------------
----------------------------------
>Pcla1990297/1-1257
--------MINVVQLV---TFLIS--------------------------------------------SGVL
LPVARSSASILPGGVTEQAMSD-NTHRASLVQAAYKNSLPVYAQSGL------VGDA-EGEDIATTADG---
-GVSCPPGMW-CSNGSRCVPQNATCSGLAE---CPDES-------------NEAVTLCGCLPDEYQCRNTCI
DALKRCDTESNC-------DGGEDEQHCETWVCPASHYKCTNGLCVPSYAVCNFVDDCHDNSDE----QQCH
YRKCFYGEFRCANGECVRPGLVCDGHKDCIDGTDETQCQPEDFVVCASRRRVHRF-------FWCDGWPDCA
DTHADELNC-------GECEEHQFRCPDSQCVSAGNVCD-SQCDC-TDCADERDCGRFYTRVSGVAVCEVGQ
AITCVVSANQRHKDRCVAADRLCDGFNHCHNG-DQLSDETGC------------------------------
---RQ------------------------------------------------RDECVGTGE--DGSWFHCS
EG--RC----ISARLRCDRKF---DCLYG------------------------EDEKDC---------PVVE
CQEK-----------------------------EWQC-AS-GQC---VQLADRCDLHF--------------
------------------------------------------------------------------------
-----------------------------------------------HCLDK--------------------
------------------SDE---------------------------------------------------
-----------LNCSDHPCGPGQVK----------CHT-GQCLPQSYWRDHIPDC-----PD----------
-------------------------KSDEIFSEKEISGCVPGAFRCATS-----------------------
--------------------------------------GQCI------------------------------
------------------------------------------------------------------------
----PAERRCLLSR----------------------------------------------------------
-------------------------------------------------------------DRHLSCADGSH
LLDCK--------------------LLQC------------------------------PAG----------
-------------------------------MYKCLSGPCLDASRKCDGIIDCPE----------TWDDEDF
--------------------------------------------------------CPFQCSMQVPECQ---
-------CYDVQA------------------------------------------------NC-SGLGLKYF
PDI---------------------------------------------------------------------
------------------------------------------------------------------------
---------ENNIIRFHLADNN---------------LSVSLQE-PI-RHYDQII---YLDLSRNHI--QHL
GN--GTFKYL-LRL---LILMLSD-NNLTSLSEGTFQG-----------LHN--------------------
--------------------------LRT-------------------------------------------
------------------------------------LNLNGN-KIAFISPVAFYGLSALPTLDLSH------
----QRLSVISARAFAGLRNLTTLNLSHN-MLTVLDDAVFTGLRNLKK------------------------
--------------------------------LDLTHNAIETFSD---------------------------
------ELF---HHIPRLHHLETDEWRLCCLARH-----------------------VDK------------
------------------------------------------------------------------------
------------------------------------------------------------------------
------------------------------------------------------------------------
------------------------------------------------------------------------
------------------------------------------------------------------------
------------------------------------------------------------------------
------------------------------------------------------------------------
------------------------------------------------------------------------
------------------------------------------------------------------------
------------------------------------------------------------------------
------------------------------------------------------------------------
----------------------------------------------CLPVADEFSSCEDLMSNLVLRVCIWI
LGFIALLGNSFVIIWRS---VYSS------G-----------------------------------N-K---
-----M-HSFLIVNLGVGDFLMGVYLVIV-------AAVDLQYRGV--------------------------
------------------------------------YAAY--------------------------------
-------------------------------------------------------ELSWRTS----------
--------------------------------SLCQLAGF--------------------------------
----------ISTFSSELSVFTLTV-ITVDRLIVIKFPFGV--R----RKEGSVTRM--VMAGV--------
------------------------------------------------------------------------
-----------------------WVLVGLLA---ALPLTRLQY----F-HNFYGR-----------------
----------------------------------------------SGVCLALH------------------
------ITNEKPSGWE----------------------------------------------YAVFIFLVLN
LLSFGVIAVSYVLM----------------------YVAARDTH----------------------------
------------------------------------------------------------------------
-----------------------------------------------------------SAA----------
------------------------------------------------------------------------
------------------------------------------------------------------------
-----RADTN--------------------------------------------------------------
------------------------------------------------------------------------
------------------------------------------------------------------------
------VR-------------------------------GGDGGM-AKRMSLIVATD----AACWLPIIFLG
----IASLCGVTI----------------PP---------------RVFSWIAVF----------VLPLNAA
INPVLYTLSTAP----------------------V-RKRLVSL---------------RQ------------
-------------------------------------SVA-SKHSRSASAVSGGR-----------------
------------------------------------------------------------------------
------------------------------------------QPSTY---------KTRISTEVTDL--AHP
GDPDG-------------------------------------------------------------------
------RVTPKS------------------------------------------------------------
------------------------------------------------------------------------
------------------------------------------------------------------------
------------------------------------------------------------------------
------------------------------------------------------------------------
---------------------SVCVYAAAATN----------------------------------------
------------------------------------------------------------------------
RRSSEVL-----------------------------------------------------------------
---------------------------------------------------HYVHRSPEGT-----------
----KDKAN-NDPGAAVP-----------SSLNGGNG-----------------------------------
--------------------------------------------------------------IHVLLCQQES
SS----------------------------------------------------------------------
----------------SEAFQDDKDPGAR-------------------------------------------
----------ELVPLE-----------------ELT------------------AVLPG-------------
------------------------------------------------------------------------
--------------------------TKKSSIRK------------------LN-RRRN-------------
------------------------LSDNRYD-----------------------------------------
----------------------------------
>Pcla188581/1-1218
---------MRLSAL-----FLIL--------------------------------------------AGTI
FPASSKSASLVSPGVS--AEWD-NSHAKPHGYSQYNHDQPPAARNAVMETGVEVWAS-QEQELEEGSGGGGA
EGVSCQAGTFRCWDGSQCVPMNATCSGVAE---CRDES-------------DEAVAHCGCKPGEYQCQDTCI
DALWRCDTVEDC-------DGGEDEEHCETWECPVSHYKCTNGLCIQSDAVCNFVDDCHDGSDEDSDAHKCP
YRKCFYGEYKCANSECVRPGLVCDGIPNCIDGTDETQCQPEDFVTCASGKRVHRF-------FWCDGWPDCD
DNHADELNC-------GECDQQQFRCPNSQCVLAGNVCD-SQCDC-SDCADESDCGHIYTRVSGVAVCEVGA
SITCVVSASQRHKDRCLAANRLCDGLNHCHNG-DQLSDETGC------------------------------
---RQ------------------------------------------------RDECVGTGE--DGSWFHCS
EG--RC----ISARLRCDRKF---DCLYG------------------------EDEKDC---------PVVE
CQEK-----------------------------EWQC-AS-GQC---VQLADRCDLHF--------------
------------------------------------------------------------------------
-----------------------------------------------HCLDK--------------------
------------------SDE---------------------------------------------------
-----------LNCSDHPCGPGQVK----------CHT-GQCLPQSYWRDHIPDC-----PD----------
-------------------------KSDEIFSEKEISGCVPGAFRCATS-----------------------
--------------------------------------GQCI------------------------------
------------------------------------------------------------------------
----PAERRCLLSR----------------------------------------------------------
-------------------------------------------------------------DRHLSCADGSH
LLDCK--------------------LLQC------------------------------PAG----------
-------------------------------MYKCLSGPCLDASRKCDGIIDCPE----------TWDDEDF
--------------------------------------------------------CPFQCSMQVPECQ---
-------CYDVQA------------------------------------------------NC-SGLGLKYF
PDI---------------------------------------------------------------------
------------------------------------------------------------------------
---------ENNIIRFHLADNN---------------LSVSLQE-PI-RHYDQII---YLDLSRNHI--QHL
GN--GTFKYL-LRL---LILMLSD-NNLTSLSEGTFQG-----------LHN--------------------
--------------------------LRT-------------------------------------------
------------------------------------LNLNGN-KIAFISPVAFYGLSALPTLDLSH------
----QRLSVISARAFAGLRNLTTLNLSHN-MLTVLDDAVFTGLRNLKK------------------------
--------------------------------LDLTHNAIETFSD---------------------------
------ELF---HHIPRLHHLETDEWRLCCLARH-----------------------VDK------------
------------------------------------------------------------------------
------------------------------------------------------------------------
------------------------------------------------------------------------
------------------------------------------------------------------------
------------------------------------------------------------------------
------------------------------------------------------------------------
------------------------------------------------------------------------
------------------------------------------------------------------------
------------------------------------------------------------------------
------------------------------------------------------------------------
------------------------------------------------------------------------
----------------------------------------------CLPVADEFSSCEDLMSNLVLRVCIWI
LGFIALLGNSFVIIWRS---VYSS------G-----------------------------------N-K---
-----M-HSFLIVNLGVGDFLMGVYLVIV-------AAVDLQYRGV--------------------------
------------------------------------YAAY--------------------------------
-------------------------------------------------------ELSWRTS----------
--------------------------------SLCQLAGF--------------------------------
----------ISTFSSELSVFTLTV-ITVDRLIVIKFPFGV--R----RKEGSVTRM--VMAGV--------
------------------------------------------------------------------------
-----------------------WVLVGLLA---ALPLTRLQY----F-HNFYGR-----------------
----------------------------------------------SGVCLALH------------------
------ITNEKPSGWE----------------------------------------------YAVFIFLVLN
LLSFGVIAVSYVLM----------------------YVAARDTH----------------------------
------------------------------------------------------------------------
-----------------------------------------------------------SAA----------
------------------------------------------------------------------------
------------------------------------------------------------------------
-----RADTN--------------------------------------------------------------
------------------------------------------------------------------------
------------------------------------------------------------------------
------VR-------------------------------GGDGGM-AKRMSLIVATD----AACWLPIIFLG
----IASLCGVTI----------------PP---------------RVFSWIAVF----------VLPLNAA
INPVLYTLSTAP----------------------V-RKRLVSL---------------RQ------------
-------------------------------------SVA-SKHSRSASAVSGQQL----------------
------------------------------------------------------------------------
------------------------------------------HPHLL---------KRSAS--------AAS
GQP---------------------------------------------------------------------
-------VYPNSYLI---------------------------------------------------------
------------------------------------------------------------------------
------------------------------------------------------------------------
------------------------------------------------------------------------
---------------KRSA-----------------------------------------------------
-------------------SLPLCIVGNTAT-----------------------------------------
------------------------------------------------------------------------
RNCGPIL-----------------------------------------------------------------
------------------------------------------------------------I-----------
----SQNGN-THTGKTHN-----------NHINEVCG-----------------------------------
--------------------------------------------------------------ADELLCHE--
SL----------------------------------------------------------------------
----------------RLSYVDEADE----------------------------------------------
------------------------------------------------------------------------
------------------------------------------------------------------------
------------------------------------------------------------------------
------------------------------------------------------------------------
----------------------------------
>Parg1870374/1-1244
--------------MMIYTSLLLI--------------------------------------------QGIL
LLCSASSGSLLTGAVTEQNLTDAERHHNNHTR------QSTTAATEVELGTGGQQDSSPERNL---------
----CQPGMWRCWDGSHCIPENATCSGVAE---CPDES-------------DENVAVCGCLPNEYQCRDECI
DILKRCNTDRDC-------TGGEDEKNCETWICPTTHTKCTNGFCVPSSALCNFVDDCGDASDE----QNCS
YPVCFASEFTCDNGQCIRPMLVCNDVQDCQDGTDEAQCQPEDFAVCGSGRLVHRF-------FWCDGWPDCE
DNHADELNC-------GECGEQQFRCPNSQCISLSNVCD-AQCDC-VDCADEQDCSRYYTRTSGVAVCEIGR
ATLCVHAREERDKDRCVAADSICDGTTHCYNNIDQVFDEMGCQ-----------------------------
L-DKE------------------------------------------------DGVCEIPEE--TEEGFPCS
DG--RC----VPARFVCDRKV---DCLYG------------------------EDEHDC---------PALE
CQED-----------------------------EWQC-AS-GQC---VPLTGRCDLTF--------------
------------------------------------------------------------------------
-----------------------------------------------HCHDK--------------------
------------------SDE---------------------------------------------------
-----------MNCSEHQCGPGQVK----------CHT-GQCLPEDYWCDLTTDC-----PD----------
-------------------------QSDERYCEEVSPECEPPGFLCANG-----------------------
--------------------------------------RQCI------------------------------
------------------------------------------------------------------------
----PPEEQCIVFD----------------------------------------------------------
-------------------------------------------------------------DRHRGCADDSH
LINCK--------------------SLEC------------------------------PAG----------
-------------------------------MFKCLSGPCLDSSKQCDENIDCPD----------SWDDEDY
--------------------------------------------------------CPFRCSKMA-ECR---
-------CLDVEA------------------------------------------------DC-SGLGLQYF
PDI---------------------------------------------------------------------
------------------------------------------------------------------------
---------EKRLNNLIFADNN---------------LSVTLQEMAI-QNYDNII---SLDLSRNHI--QYI
KN--GTFSNL-WQL---RILVLSE-NNLTSLTEGAFDG-----------LHN--------------------
--------------------------LRT-------------------------------------------
------------------------------------LHLNGN-QIASLGPVAFYGLRVLPTLDLSH------
----QGLSHIAPRAFLGLRNLTTLSLSHN-LLKNLDDAAFSGLRNLKK------------------------
--------------------------------LDLTHNAIEVLSD---------------------------
------KMF---HHIPRLRYLETDEWRLCCLARH-----------------------VEK------------
------------------------------------------------------------------------
------------------------------------------------------------------------
------------------------------------------------------------------------
------------------------------------------------------------------------
------------------------------------------------------------------------
------------------------------------------------------------------------
------------------------------------------------------------------------
------------------------------------------------------------------------
------------------------------------------------------------------------
------------------------------------------------------------------------
------------------------------------------------------------------------
----------------------------------------------CLPEGDEFSSCKDLMSNLVLRVCIWI
LGLIALVGNSFVILWRS---LYSS------G-----------------------------------N-K---
-----M-HSFLIVNLGVGDFLMGVYLIIL-------AVVDLQYRGV--------------------------
------------------------------------YAAY--------------------------------
-------------------------------------------------------EPSWRSS----------
--------------------------------SLCQLAGF--------------------------------
----------ISTFSSELSVFTLTV-ITVDRLIVIKFPFGV--R----RMEKSVIRM--VMAGV--------
------------------------------------------------------------------------
-----------------------WVLVAILS---GLPLTYLDY----F-SNFYGR-----------------
----------------------------------------------SGVCLALH------------------
------ITNEKPSGWE----------------------------------------------YAVFIFLVLN
LLSFGVIAVSYVLM----------------------YMAARDTH----------------------------
------------------------------------------------------------------------
-----------------------------------------------------------TAA----------
------------------------------------------------------------------------
------------------------------------------------------------------------
-----RMGAQ--------------------------------------------------------------
------------------------------------------------------------------------
------------------------------------------------------------------------
------AR-------------------------------AGDAGM-ARRMTLIVATD----AACWLPIIFLG
----IVSLCGVTI----------------PP---------------KVFSWIAVF----------VLPLNAA
INPVLYTLSTTP----------------------V-RIKLGHM---------------RA------------
-------------------------------------SVS-SRKWRSASAISAVSS----------------
------------------------------------------------------------------------
------------------------------------------LASSF---------KTRTTNDLTNPGRASD
GEA---------------------------------------------------------------------
-------RIPNV------------------------------------------------------------
------------------------------------------------------------------------
------------------------------------------------------------------------
------------------------------------------------------------------------
----------------KS------------------------------------------------------
---------------------SLCVYTPAAP-----------------------------------------
------------------------------------------------------------------------
-CSRKGV-----------------------------------------------------------------
---------------------------------------------------HLG-QNPDVG-----------
----KNK------GASSP-----------LSADDEDE-----------------------------------
------------E-------------------------------------------------VHKLVCLQDS
SA----------------------------------------------------------------------
----------------PTAAQDGKVPWAK-------------------------------------------
----------EMVTLG-----------------EPI------------------VTHPT-------------
------------------------------------------------------------------------
--------------------------TKNAS-RK------------------VN-GEGS-------------
------------------------ATNNH-------------------------------------------
----------------------------------
>Sver_GRL101/1-1254 ARK36624.1 G-protein coupled receptor GRL101 [Sagmariasus verreauxi]
-----------MVAMLLYSPLLLL--------------------------------------------PGLI
LPSSPSSASLLAGDVIEQSNTD-TGRHNSHTH------QSTTAETEVEPVTTRQWDSLSERDL---------
----CQPGLWQCWDGLHCIPENATCSGVAE---CPDES-------------DENVAVCGCLPNEYQCRDECI
DILRRCDTTRDC-------TAGEDEEHCETWVCPMSHYKCTNGLCVPSYAVCNFVDDCGDASDE----HNCH
YRKCFYSEFKCDNGDCIRPGLVCDDIQDCSDGTDEAQCQPEDFAVCGSGRRVHRY-------FWCNGWPECD
DNHADELNC-------GECGEQEFQCPDSQCISLGNVCD-AQCDC-VDCADEQECSGYYTMNSGVAVCEVGQ
ATTCIVSQKKRENDRCVSTENICDGMNHCYSG-NQVSDETGCL-----------------------------
LIDKE------------------------------------------------NGKCEWAGE--KGKWFPCS
DG--RC----IPVRFLCDRKI---DCLHG------------------------EDEYDC---------PSLE
CQED-----------------------------EWQC-TS-GQC---VPLTGRCDLSF--------------
------------------------------------------------------------------------
-----------------------------------------------HCRDK--------------------
------------------SDE---------------------------------------------------
-----------MNCSEHQCGRGRVQ----------CHT-GQCLPEDYWCDHTNDC-----PD----------
-------------------------KSDELFCEELGSECEPAGFLCANG-----------------------
--------------------------------------RQCI------------------------------
------------------------------------------------------------------------
----PAEERCIKFD----------------------------------------------------------
-------------------------------------------------------------DRHRGCVDGSH
LLNCK--------------------SLEC------------------------------PAG----------
-------------------------------MFKCLSGSCLEASKQCDGPIDCPE----------TWDDEDY
--------------------------------------------------------CPFQCSMMAEECR---
-------CQHLEA------------------------------------------------DC-TGLGLQYF
PDI---------------------------------------------------------------------
------------------------------------------------------------------------
---------EENINRFIFADNN---------------LSVTLQEKAI-QDHDNMV---YLDLSRNHI--QHI
KN--GTFRYL-WRL---RILILSQ-NNLTNLTEGAFDG-----------LHN--------------------
--------------------------LRT-------------------------------------------
------------------------------------LHLDGN-QIASLGPVAFYGLAALPTLDLSH------
----QSLNLISPRAFVGLRNLTTLSLSHN-LLASLDDAAFSGLRNVKK------------------------
--------------------------------LDLTHNAIQVLSD---------------------------
------KMF---HHMPRLLHLETDEWRLCCLARH-----------------------IEK------------
------------------------------------------------------------------------
------------------------------------------------------------------------
------------------------------------------------------------------------
------------------------------------------------------------------------
------------------------------------------------------------------------
------------------------------------------------------------------------
------------------------------------------------------------------------
------------------------------------------------------------------------
------------------------------------------------------------------------
------------------------------------------------------------------------
------------------------------------------------------------------------
----------------------------------------------CLPEGDEFSSCEDLMSNLVLRVCIWI
LGFIALLGNSFVILWRS---FYSS------G-----------------------------------N-K---
-----M-HSFLIVNLGVGDFLMGVYLIIV-------AVVDHQYRGV--------------------------
------------------------------------YAAY--------------------------------
-------------------------------------------------------ELSWRTS----------
--------------------------------SLCQLAGF--------------------------------
----------ISTFSSELSVFTLTV-ITVDRLIVIKFPFGA--R----RVEGSVTRM--VMAGV--------
------------------------------------------------------------------------
-----------------------WILVAILS---GLPLTYLDY----F-HNFYGR-----------------
----------------------------------------------SGVCLALH------------------
------ITNEKPNGWE----------------------------------------------YSVFIFLVLN
LLSFGVMAVSYVLM----------------------YMTARDTH----------------------------
------------------------------------------------------------------------
-----------------------------------------------------------TAA----------
------------------------------------------------------------------------
------------------------------------------------------------------------
-----RTGAQ--------------------------------------------------------------
------------------------------------------------------------------------
------------------------------------------------------------------------
------AR-------------------------------AGDAGM-ATRMTLIVATD----AACWLPIIFLG
----IASLSGLTI----------------PP---------------KVFSWIAVF----------VLPLNAA
INPVLYTLSTAP----------------------V-RKRLDHM---------------RQ------------
-------------------------------------SVN-SRQWRSASAISAGSL----------------
------------------------------------------------------------------------
------------------------------------------LASSF---------KARMATELTDLGQASD
GEA---------------------------------------------------------------------
-------RAPNT------------------------------------------------------------
------------------------------------------------------------------------
------------------------------------------------------------------------
------------------------------------------------------------------------
----------------KS------------------------------------------------------
---------------------AVCVYTSSAP-----------------------------------------
------------------------------------------------------------------------
-RPQKVV-----------------------------------------------------------------
---------------------------------------------------HYV-QNPDVD-----------
----EKKSI-NGSGASLR-----------PSINGGDD-----------------------------------
------------E-------------------------------------------------GHRLLCPKNS
SA----------------------------------------------------------------------
----------------LQGVQEGKDPGAL-------------------------------------------
----------ELVPLE-----------------ELN------------------TTLPA-------------
------------------------------------------------------------------------
--------------------------TKSAS-RK------------------LS-GRKN-------------
------------------------LSDNRYN-----------------------------------------
----------------------------------
>Nnor_RelaxinRa/1-258
------------------------------------------------------------------------
------------------------------------------------------------------------
------------------------------------------------------------------------
------------------------------------------------------------------------
------------------------------------------------------------------------
------------------------------------------------------------------------
------------------------------------------------------------------------
------------------------------------------------------------------------
------------------------------------------------------------------------
------------------------------------------------------------------------
------------------------------------------------------------------------
------------------------------------------------------------------------
------------------------------------------------------------------------
------------------------------------------------------------------------
------------------------------------------------------------------------
------------------------------------------------------------------------
------------------------------------------------------------------------
------------------------------------------------------------------------
------------------------------------------------------------------------
------------------------------------------------------------------------
------------------------------------------------------------------------
------------------------------------------------------------------------
------------------------------------------------------------------------
------------------------------------------------------------------------
------------------------------------------------------------------------
------------------------------------------------------------------------
------------------------------------------------------------------------
------------------------------------------------------------------------
------------------------------------------------------------------------
------------------------------------------------------------------------
------------------------------------------------------------------------
------------------------------------------------------------------------
------------------------------------------------------------------------
------------------------------------------------------------------------
------------------------------------------------------------------------
------------------------------------------------------------------------
------------------------------------------------------------------------
------------------------------------------------------------------------
------------------------------------------------------------------------
------------------------------------------------------------------------
------------------------------------------------------------------------
------------------------------------------------------------------------
------------------------------------------------------------------------
------------------------------------------------------------------------
--------NSFVIIWRS---IYSS------G-----------------------------------N-K---
-----M-HSFLIVNLGVGDFLMGVYLIIV-------AVVDLQYRGV--------------------------
------------------------------------YAAY--------------------------------
-------------------------------------------------------ELAWRTS----------
--------------------------------SLCRLAGF--------------------------------
----------ISTFSSELSVFTLTV-ITVDRLIVIKFPFGV--R----RVKGSVTRW--VMAAV--------
------------------------------------------------------------------------
-----------------------WVLVGFLS---ALPLTHLEY----F-NNFYGR-----------------
----------------------------------------------SGVCLALH------------------
------ITNEKPNGWE----------------------------------------------YAVFIFLVLN
LLSFGVIAVSYVFM----------------------YVAARDTH----------------------------
------------------------------------------------------------------------
-----------------------------------------------------------TAA----------
------------------------------------------------------------------------
------------------------------------------------------------------------
-----RTSTE--------------------------------------------------------------
------------------------------------------------------------------------
------------------------------------------------------------------------
------TR-------------------------------GSDGGM-AKRMTMIVATD----AACWLPIIFLG
----IASLCGITI----------------PP---------------KVFSWIAVF----------VLPLNAA
INPVLF------------------------------------------------------------------
------------------------------------------------------------------------
------------------------------------------------------------------------
------------------------------------------------------------------------
------------------------------------------------------------------------
------------------------------------------------------------------------
------------------------------------------------------------------------
------------------------------------------------------------------------
------------------------------------------------------------------------
------------------------------------------------------------------------
------------------------------------------------------------------------
------------------------------------------------------------------------
------------------------------------------------------------------------
------------------------------------------------------------------------
------------------------------------------------------------------------
------------------------------------------------------------------------
------------------------------------------------------------------------
------------------------------------------------------------------------
------------------------------------------------------------------------
------------------------------------------------------------------------
------------------------------------------------------------------------
------------------------------------------------------------------------
----------------------------------
>Pcla1990299/1-863
------------------------------------------------------------------------
------------------------------------------------------------------------
------------------------------------------------------------------------
------------------------------------------------------------------------
------------------------------------------------------------------------
------------------------------------------------------------------------
------------------------------------------------------------------------
------------------------------------------------------------------------
--------------------M---DCLKG------------------------EDESDC---------VTVE
CAAG-----------------------------EWQC-VS-GQC---ISEALRCDLHF--------------
------------------------------------------------------------------------
-----------------------------------------------DCYDK--------------------
------------------TDE---------------------------------------------------
-----------LNCSSDQCGSGQAK----------CHT-GQCLPLSYWCDHIPDC-----PD----------
-------------------------QSDELYCEAV-TECGPEEFLCASG-----------------------
--------------------------------------RQCI------------------------------
------------------------------------------------------------------------
----PMADNCIVPT----------------------------------------------------------
-------------------------------------------------------------DRHHGCADGSH
LHHCK--------------------PVKC------------------------------PAG----------
-------------------------------MFKCRSGPCLDAARQCDGNIDCPE----------TWDDEDF
--------------------------------------------------------CPFQCSRKVPECQ---
-------CYHLEA------------------------------------------------NC-SGLALKYF
PDI---------------------------------------------------------------------
------------------------------------------------------------------------
---------EDNINRLILANNN---------------LSVTLQEMPI-EGHDNIV---YLDLSRNNI--QHL
KN--GTFRHL-WRL---RILLLSD-NNITALTEGAFLG-----------LHN--------------------
--------------------------LRT-------------------------------------------
------------------------------------LHLNGN-LIGSLGSLAFYGLGALPILDLSH------
----QLLSRVFPGAFVGLRNLTTLTLSHN-QLTVLDDAAFTGLRNLKK------------------------
--------------------------------LDVTHNAIVTLSD---------------------------
------KLL---HHIPGLTHLETDEWRLCCLARH-----------------------VEK------------
------------------------------------------------------------------------
------------------------------------------------------------------------
------------------------------------------------------------------------
------------------------------------------------------------------------
------------------------------------------------------------------------
------------------------------------------------------------------------
------------------------------------------------------------------------
------------------------------------------------------------------------
------------------------------------------------------------------------
------------------------------------------------------------------------
------------------------------------------------------------------------
----------------------------------------------CLPVADEFSSCEDLMSNLVLRVCIWI
LGFVALLGNSFVIIWRS---VYSS------G-----------------------------------N-K---
-----M-HSFLIVNLGVGDLLMGVYLLIV-------AAVDLQYRGV--------------------------
------------------------------------YAAY--------------------------------
-------------------------------------------------------ELSWRTS----------
--------------------------------SLCQLAGF--------------------------------
----------ISTFSSELSVFTLTV-ITVDRLIVIKFPFGV--R----RKEGSVIRM--VMAGV--------
------------------------------------------------------------------------
-----------------------WLVVGLLA---ALPLTRLQY----F-SNFYGR-----------------
----------------------------------------------SGVCLALH------------------
------ITNEKPSGWE----------------------------------------------YAVVVFLVVN
LVSFGVMAVSYVLM----------------------YVAARDTH----------------------------
------------------------------------------------------------------------
-----------------------------------------------------------SAA----------
------------------------------------------------------------------------
------------------------------------------------------------------------
-----RTDTD--------------------------------------------------------------
------------------------------------------------------------------------
------------------------------------------------------------------------
------AR-------------------------------NGHGAM-AKRMSLIVATD----AACWLPIIFLG
----IASLCGVTI----------------PP---------------RVFSWIAVF----------VLPLNAA
INPVLYTLSTTP----------------------V-RKKLSHL---------------RQ------------
-------------------------------------TVS-SRNTLSASAMSGSR-----------------
------------------------------------------------------------------------
------------------------------------------VASLY---------KVRGSTDVTDI--VRQ
GDTNG-------------------------------------------------------------------
-------RSSVA------------------------------------------------------------
------------------------------------------------------------------------
------------------------------------------------------------------------
------------------------------------------------------------------------
----------------TS------------------------------------------------------
---------------------PTSVFTTSTS-----------------------------------------
------------------------------------------------------------------------
-LSPEAI-----------------------------------------------------------------
---------------------------------------------------PYVFTSPEVE-----------
----PQEVVPNGPGSSLL-----------LSVSGAAE-----------------------------------
------------R-------------------------------------------------VPVSLCPHDS
LS----------------------------------------------------------------------
----------------AQECHQSQGPRGL-------------------------------------------
----------EFVPLE-----------------ELA------------------ITLPG-------------
------------------------------------------------------------------------
--------------------------AKKASSRK------------------IN-RRKN-------------
------------------------PSDNRYD-----------------------------------------
----------------------------------
>Hame11367910/1-1141
------------------------------------------------------------------------
------------------------------------------------------------------------
--------------------------------------------------------MCGCLPGEYRCPDQCI
DQLKRCDTYTDC-------TGGEDELDCESYTCADTHYKCDNGFCVPRDVLCDFDDDCGDSSDE----HYCL
YRKCYEEEFTCDNGECVFPGFVCDGEPKCSDGSDETHCQPEDFAVCKSGRLVHRH-------FWCDGSADCA
DNHADELHC-------GECREDQFLCPNGRCILQGNVCD-AQCDC-LDCADERNCSRFYTTRSGVAVCQLGQ
SIRCGILTGDRQEERCVAAEYVCDGIDHCHIGKKRLSDELECWHMSKPCLPPEGEVEPWVQCSDGRCVPKSL
LCDREGACPNGHDANGCPVMTCKEGEWQCFSGQCIPLQHHCDGKFYHCNDSSDERNCRKVNEKCTSDWRPCS
DG--RC----IPGAFFCDEKV---DCLNG------------------------EDEDNC--------TATVE
CGEG-----------------------------EWQC-SSGGQC---VNVSYRCDLYF--------------
------------------------------------------------------------------------
-----------------------------------------------DCNDT--------------------
------------------SDE---------------------------------------------------
-----------LLCSDHECDQDHMK----------CHS-GQCVRRDYWCDYVVDC-----FD----------
-------------------------KSDEMYCEIN-IGCEEGQFQCASG-----------------------
---------------------------------------QCI------------------------------
------------------------------------------------------------------------
----PSEDRCVVHQ----------------------------------------------------------
------------------------------------------------------------GTTRRGCGDGSH
LLNCKG-----------------SNGTTC------------------------------GED----------
-------------------------------MHRCLSGPCIHHSDICNEKINCPN----------TWDDESN
--------------------------------------------------------CIFSCSKNAAKCR---
-------CFNVEA------------------------------------------------NC-SSLDLQEF
PDT---------------------------------------------------------------------
------------------------------------------------------------------------
---------EEQINIFIFADNY---------------LNVTLEAKPIRQNMSRAI---HLDLSSNHI--AHL
RN--NVFAHL-WRL---KILDLRD-NHLTNLTANAFNG-----------LLN--------------------
--------------------------LRS-------------------------------------------
------------------------------------LHLSGN-SITSLASHAFYGLTSLATLDLSY------
----QGLTHISSNAFLGLRKLATLSLSHN-KLGHLHHKFFSGLQNLKK------------------------
--------------------------------LDVSHNSIVTVNY---------------------------
------NTF---QHIPKLKFLVLDEFRQCCQVRH-----------------------IAR------------
------------------------------------------------------------------------
------------------------------------------------------------------------
------------------------------------------------------------------------
------------------------------------------------------------------------
------------------------------------------------------------------------
------------------------------------------------------------------------
------------------------------------------------------------------------
------------------------------------------------------------------------
------------------------------------------------------------------------
------------------------------------------------------------------------
------------------------------------------------------------------------
----------------------------------------------CVPEADEFSTCEDLMSNLVLRVSIWV
LGLVALFGNTFVIIWRS---AFSS------F-----------------------------------N-K---
-----L-NSFLIVNLALGDLLMGFYLIVV-------GGVDLHYRGV--------------------------
------------------------------------YAEH--------------------------------
-------------------------------------------------------QLFWRTS----------
--------------------------------WLCQMAGF--------------------------------
----------LSTFSSELSVFTLTV-ITVERLRIIMHP--S--H----NKSTKPTKL--VMAGV--------
------------------------------------------------------------------------
-----------------------WIVVGVLA---TLPLVNREY----F-NNFYGR-----------------
----------------------------------------------SGVCLALH------------------
------ITQEKPSGWE----------------------------------------------YSVFIFLGLN
FVSFGVIAVSYVLM----------------------YFAVRKTR----------------------------
------------------------------------------------------------------------
----------------------------------------------------------MEAA----------
------------------------------------------------------------------------
------------------------------------------------------------------------
-----RI-----------------------------------------------------------------
------------------------------------------------------------------------
------------------------------------------------------------------------
------SR-------------------------------REDENL-AKRMTLIVATD----AACWLPIIILG
----VVSLYGVDV----------------PP---------------KVFSWVAVF----------ILPLNAA
VNPVLYTLSTSP----------------------V-RKKLGTI---------------RQ------------
-------------------------------------SLS-SRNSGSATGIP--------------------
------------------------------------------------------------------------
------------------------------------------LPPIK---------RPRESTLSSDV--VKT
SDK-G-------------------------------------------------------------------
-------TAVNT------------------------------------------------------------
------------------------------------------------------------------------
------------------------------------------------------------------------
------------------------------------------------------------------------
----------------KD------------------------------------------------------
---------------------TVCVYKPGTA-----------------------------------------
------------------------------------------------------------------------
-HTQDVL-----------------------------------------------------------------
---------------------------------------------------TCLHKSPEAV-----------
------------------------------------------------------------------------
------------------------------------------------------------------------
------------------------------------------------------------------------
------------------------------------------------------------------------
------------------------------------------------------------------------
------------------------------------------------------------------------
------------------------------------------------------------------------
------------------------------------------------------------------------
----------------------------------
>Nnor_RelaxinRd/1-254
------------------------------------------------------------------------
------------------------------------------------------------------------
------------------------------------------------------------------------
------------------------------------------------------------------------
------------------------------------------------------------------------
------------------------------------------------------------------------
------------------------------------------------------------------------
------------------------------------------------------------------------
------------------------------------------------------------------------
------------------------------------------------------------------------
------------------------------------------------------------------------
------------------------------------------------------------------------
------------------------------------------------------------------------
------------------------------------------------------------------------
------------------------------------------------------------------------
------------------------------------------------------------------------
------------------------------------------------------------------------
------------------------------------------------------------------------
------------------------------------------------------------------------
------------------------------------------------------------------------
------------------------------------------------------------------------
------------------------------------------------------------------------
------------------------------------------------------------------------
------------------------------------------------------------------------
------------------------------------------------------------------------
------------------------------------------------------------------------
------------------------------------------------------------------------
------------------------------------------------------------------------
------------------------------------------------------------------------
------------------------------------------------------------------------
------------------------------------------------------------------------
------------------------------------------------------------------------
------------------------------------------------------------------------
------------------------------------------------------------------------
------------------------------------------------------------------------
------------------------------------------------------------------------
------------------------------------------------------------------------
------------------------------------------------------------------------
------------------------------------------------------------------------
------------------------------------------------------------------------
------------------------------------------------------------------------
------------------------------------------------------------------------
------------------------------------------------------------------------
------------------------------------------------------------------------
--------NTFVIIWRS---AFSS------F-----------------------------------N-K---
-----L-NSFLIVNLALGDLLMGFYLIVV-------GGVDLHYRGV--------------------------
------------------------------------YAEH--------------------------------
-------------------------------------------------------QHFWRTS----------
--------------------------------WLCQMAGF--------------------------------
----------LSTFSSELSVFTLTV-ITVERLRIIMHP--S--H----NKSTKPTKL--VMAGV--------
------------------------------------------------------------------------
-----------------------WIVVGVLA---TIPLVNREY----F-KNFYGR-----------------
----------------------------------------------SGVCLALH------------------
------ITQEKPSGWE----------------------------------------------YSVFIFLGLN
FVSFGVIAVSYVLM----------------------YFAVRKTR----------------------------
------------------------------------------------------------------------
----------------------------------------------------------MEAA----------
------------------------------------------------------------------------
------------------------------------------------------------------------
-----RI-----------------------------------------------------------------
------------------------------------------------------------------------
------------------------------------------------------------------------
------SR-------------------------------REDENL-AKRMTLIVATD----AACWLPIIILG
----VVSLCGVDV----------------PP---------------KVFSWVAVF----------ILPLNAA
VNPVLY------------------------------------------------------------------
------------------------------------------------------------------------
------------------------------------------------------------------------
------------------------------------------------------------------------
------------------------------------------------------------------------
------------------------------------------------------------------------
------------------------------------------------------------------------
------------------------------------------------------------------------
------------------------------------------------------------------------
------------------------------------------------------------------------
------------------------------------------------------------------------
------------------------------------------------------------------------
------------------------------------------------------------------------
------------------------------------------------------------------------
------------------------------------------------------------------------
------------------------------------------------------------------------
------------------------------------------------------------------------
------------------------------------------------------------------------
------------------------------------------------------------------------
------------------------------------------------------------------------
------------------------------------------------------------------------
------------------------------------------------------------------------
----------------------------------
>Pcla1678297/1-425
------------------------------------------------------------------------
------------------------------------------------------------------------
------------------------------------------------------------------------
------------------------------------------------------------------------
------------------------------------------------------------------------
------------------------------------------------------------------------
------------------------------------------------------------------------
------------------------------------------------------------------------
------------------------------------------------------------------------
------------------------------------------------------------------------
------------------------------------------------------------------------
------------------------------------------------------------------------
------------------------------------------------------------------------
------------------------------------------------------------------------
------------------------------------------------------------------------
------------------------------------------------------------------------
------------------------------------------------------------------------
------------------------------------------------------------------------
------------------------------------------------------------------------
------------------------------------------------------------------------
------------------------------------------------------------------------
------------------------------------------------------------------------
------------------------------------------------------------------------
------------------------------------------------------------------------
------------------------------------------------------------------------
------------------------------------------------------------------------
------------------------------------------------------------------------
------------------------------------------------------------------------
------------------------------------------------------------------------
------------------------------------------------------------------------
------------------------------------------------------------------------
------------------------------------------------------------------------
------------------------------------------------------------------------
------------------------------------------------------------------------
------------------------------------------------------------------------
------------------------------------------------------------------------
------------------------------------------------------------------------
------------------------------------------------------------------------
------------------------------------------------------------------------
------------------------------------------------------------------------
------------------------------------------------------------------------
------------------------------------------------------------------------
------------------------------------------------------------------------
------------------------------------------------------------MTNTVLRVCVWV
LGSLALSGNLLVIVWRF---LYHT------D-----------------------------------N-R---
-----V-HSFLITNLALGDLCMGLYLLII-------AAVDVHYRGV--------------------------
------------------------------------YFIY--------------------------------
-------------------------------------------------------DAVWRTS----------
--------------------------------PLCRLAGF--------------------------------
----------FSTFSSELSVFTLTV-ITLERLVVIIFPFRV--P----RLSMRWTKV--IMGVV--------
------------------------------------------------------------------------
-----------------------WACVGLLA---ALPLTDIHY----F-RNFYGR-----------------
----------------------------------------------SGVCLALH------------------
------ITHEKPSGWE----------------------------------------------YSVFVFLVLN
LVSFSVIAGSYWGM----------------------YQAARTSS----------------------------
------------------------------------------------------------------------
-----------------------------------------------------------AAV----------
------------------------------------------------------------------------
------------------------------------------------------------------------
-----RSDQQ--------------------------------------------------------------
------------------------------------------------------------------------
------------------------------------------------------------------------
------VR---------------------------------ESSM-ATKMTLIVVTD----AACWLPIILLG
----LVSLAGVPI----------------PP---------------QVFAWVAVF----------VLPLNAA
INPLLYTLSTTP---------F---------LGKA-RERVVDV---------------RH------------
-------------------------------------SFRWSILRRTASPTTGVS-----------------
------------------------------------------------------------------------
-----------------------------------------------------------VSGEAAMV--VKP
SDV---------------------------------------------------------------------
-------TAPTIVLS---------------------------------------------------------
------------------------------------------------------------------------
------------------------------------------------------------------------
------------------------------------------------------------------------
---------------LANHRY---------------------------------------------------
------------------QPRQLCTQLSATNS----------------------------------------
------------------------------------------------------------------------
STHTSIL-----------------------------------------------------------------
---------------------------------------------------NNTHKTPAQH-----------
----RCEM--RSLGTSL-------------------------------------------------------
------------------------------------------------------------------------
------------------------------------------------------------------------
----------------------GEVPAQG-------------------------------------------
----------EIIPLS-----------------DL-----------------------T-------------
------------------------------------------------------------------------
--------------------------SEDHAILA------------------IHLSRRK-------------
------------------------PTRHRPDLYD--------------------------------------
----------------------------------
>Nnor_RelaxinRb/1-256
------------------------------------------------------------------------
------------------------------------------------------------------------
------------------------------------------------------------------------
------------------------------------------------------------------------
------------------------------------------------------------------------
------------------------------------------------------------------------
------------------------------------------------------------------------
------------------------------------------------------------------------
------------------------------------------------------------------------
------------------------------------------------------------------------
------------------------------------------------------------------------
------------------------------------------------------------------------
------------------------------------------------------------------------
------------------------------------------------------------------------
------------------------------------------------------------------------
------------------------------------------------------------------------
------------------------------------------------------------------------
------------------------------------------------------------------------
------------------------------------------------------------------------
------------------------------------------------------------------------
------------------------------------------------------------------------
------------------------------------------------------------------------
------------------------------------------------------------------------
------------------------------------------------------------------------
------------------------------------------------------------------------
------------------------------------------------------------------------
------------------------------------------------------------------------
------------------------------------------------------------------------
------------------------------------------------------------------------
------------------------------------------------------------------------
------------------------------------------------------------------------
------------------------------------------------------------------------
------------------------------------------------------------------------
------------------------------------------------------------------------
------------------------------------------------------------------------
------------------------------------------------------------------------
------------------------------------------------------------------------
------------------------------------------------------------------------
------------------------------------------------------------------------
------------------------------------------------------------------------
------------------------------------------------------------------------
------------------------------------------------------------------------
------------------------------------------------------------------------
------------------------------------------------------------------------
--------NILVIVWRL---LYEN------D-----------------------------------N-K---
-----V-HSFLITNLALGDLCMGLYLLII-------ATVDINYRGV--------------------------
------------------------------------YFIY--------------------------------
-------------------------------------------------------DALWRTS----------
--------------------------------SLCQLAGF--------------------------------
----------FSTFSSELSVFTLTV-ITLERLVVIVFPFRV--L----RLSMRQTKV--IMGVV--------
------------------------------------------------------------------------
-----------------------WACVVLLA---GLPLMDTHY----F-RNFYGR-----------------
----------------------------------------------SGVCLALH------------------
------ITHEKPSGWQ----------------------------------------------YSVFVFLALN
LVSFSVIAGSYWVM----------------------YRAASSSS----------------------------
------------------------------------------------------------------------
-----------------------------------------------------------AAV----------
------------------------------------------------------------------------
------------------------------------------------------------------------
-----RSDLQ--------------------------------------------------------------
------------------------------------------------------------------------
------------------------------------------------------------------------
------RR---------------------------------ESSM-ARKMTLIVVTD----AACWLPIILLG
----VISLAGVTI----------------PP---------------QVFAWVAVF----------VLPLNAA
INPLLY------------------------------------------------------------------
------------------------------------------------------------------------
------------------------------------------------------------------------
------------------------------------------------------------------------
------------------------------------------------------------------------
------------------------------------------------------------------------
------------------------------------------------------------------------
------------------------------------------------------------------------
------------------------------------------------------------------------
------------------------------------------------------------------------
------------------------------------------------------------------------
------------------------------------------------------------------------
------------------------------------------------------------------------
------------------------------------------------------------------------
------------------------------------------------------------------------
------------------------------------------------------------------------
------------------------------------------------------------------------
------------------------------------------------------------------------
------------------------------------------------------------------------
------------------------------------------------------------------------
------------------------------------------------------------------------
------------------------------------------------------------------------
----------------------------------
>Pcla1718362/1-494
------------------------------------------------------------------------
------------------------------------------------------------------------
------------------------------------------------------------------------
------------------------------------------------------------------------
------------------------------------------------------------------------
------------------------------------------------------------------------
------------------------------------------------------------------------
------------------------------------------------------------------------
------------------------------------------------------------------------
------------------------------------------------------------------------
------------------------------------------------------------------------
------------------------------------------------------------------------
------------------------------------------------------------------------
------------------------------------------------------------------------
------------------------------------------------------------------------
------------------------------------------------------------------------
------------------------------------------------------------------------
------------------------------------------------------------------------
------------------------------------------------------------------------
------------------------------------------------------------------------
------------------------------------------------------------------------
------------------------------------------------------------------------
------------------------------------------------------------------------
------------------------------------------------------------------------
------------------------------------------------------------------------
---------MSNINEIHFTGNA---------------LH-TLDNGTL-VGTSSLS---HLQLSSNNI--SDL
PD--GFFIHN-TNL---QRLELND-NNLAQLRPAMFCG-----------LRN--------------------
--------------------------LLNLYIER-------------------N-----KMDHIGEEVFTE-
MPR------------------------------LQFLYLGTN-LLRTVAPGAFCGLHHLHLLSLER------
----NHLITLANGTFSGLAQLKTLVLQDN-GMRHLEQGAFSDLVSVES------------------------
--------------------------------MNLEGNNLEE-RPE--------------------------
-----TDVF---GEMTSLEYIYFDEFRLCSLALH-----------------------VRV------------
------------------------------------------------------------------------
------------------------------------------------------------------------
------------------------------------------------------------------------
------------------------------------------------------------------------
------------------------------------------------------------------------
------------------------------------------------------------------------
------------------------------------------------------------------------
------------------------------------------------------------------------
------------------------------------------------------------------------
------------------------------------------------------------------------
------------------------------------------------------------------------
----------------------------------------------CEPKGDGISSVEHLLDSLVLRVSVWV
MGVLACAGNLLVLIGRL---VVKE------T-----------------------------------N-K---
-----V-HSFYIKNLSLSDLLMGVYLFII-------ASYDAFFRGS--------------------------
------------------------------------YIRH--------------------------------
-------------------------------------------------------EYSWRRS----------
--------------------------------WQCNLCGF--------------------------------
----------LSTLSSEASVFTLTT-ITLDRYFSIVHPLTL--K----ERTLPIAVG--VMVAT--------
------------------------------------------------------------------------
-----------------------WSLAALLA---ILPLLGIHY----YGDNFYGS-----------------
----------------------------------------------NGMCLPLH------------------
------IHDPYAKAWE----------------------------------------------HSAIIFIGFN
LVAFMFIAYAYGRM----------------------ILAIRESQ----------------------------
------------------------------------------------------------------------
-----------------------------------------------------------MSL----------
------------------------------------------------------------------------
------------------------------------------------------------------------
-----RSTQE--------------------------------------------------------------
------------------------------------------------------------------------
------------------------------------------------------------------------
------KQ---------------------------------DRIL-VKRFAFIVGTD----FLCWMPVIIIK
----VIALGGQCL----------------LN---------------CLYGFQTVH-----------------
------------------------------------------------------------------------
------------------------------------------------------------------------
------------------------------------------------------------------------
------------------------------------------------------------------------
------------------------------------------------------------------------
------------------------------------------------------------------------
------------------------------------------------------------------------
------------------------------------------------------------------------
------------------------------------------------------------------------
------------------------------------------------------------------------
------------------------------------------------------------------------
------------------------------------------------------------------------
------------------------------------------------------------------------
------------------------------------------------------------------------
------------------------------------------------------------------------
------------------------------------------------------------------------
------------------------------------------------------------------------
------------------------------------------------------------------------
------------------------------------------------------------------------
------------------------------------------------------------------------
------------------------------------------------------------------------
------------------------------------------------------------------------
----------------------------------
>Hame1936675/1-793
-----------------------------------------------------------------------M
AVRGTWACGG--------------------------------------------------------------
------------------------------------------------------------------------
------------------------------------------------------------------------
------------------------------------------------------------------------
------------------------------------------------------AACGIPPFLRLLLLV--L
-------------------------------------------------------------------LTVSL
QCRV--------------------------------------------------------------------
----------AWAA--------------------------------------LLRPVNT----------DGS
CEPR-----------------------------WFHCGENGTMC---VEQRFVCDRDE--------------
------------------------------------------------------------------------
-----------------------------------------------DCPSG--------------------
------------------EDE-------------LNCLDDKGD-----------------------------
-------SSVMKEILDKPVVPWEER---------------------------QKCNLKTYPPY---------
------------------------------------------------------------------------
------------------------------------------------------------------------
------------------------------------------------------------------------
---------CLCR-----------------------------------------------------------
------------------------------------------------------------------------
----------------------MESRIHC-------------------------------------------
---------------------------------------------KNLNLTSVPQ-----------------
------------------------------------------------------------------------
---------DIDE-----------------------------------------------------------
-----NVTALLLGN-----------NSII-------------------------------------------
-------LT--------------------------------------------------------------S
-DSF---TRYPKLTLLHLQNNR---------------IT-SLPPGVF-TPLTKLN---KLFLSDNKLSWGRG
E----SVGGL-RALTQLKMLHLSH-NAITQFDA-VLTL-----------LPR--------------------
--------------------------LASLWLNF-------------------------NQVTLRGREMSPH
AHN------------------------------LTDLALEYN-LVEELTEDSLKGFSGLEGLYLRH------
----NKIKVIHDGAFQHLDKLLDLELNYN-RIEHLHASTFKGLISLVN------------------------
--------------------------------LNLEGNPLVVVAALTLIQL----PKLDSLRMENIELTTDL
LVNISADLTP-SVHTRNVTHAYFKRFRYCGYLLH-----------------------VLD------------
------------------------------------------------------------------------
------------------------------------------------------------------------
------------------------------------------------------------------------
------------------------------------------------------------------------
------------------------------------------------------------------------
------------------------------------------------------------------------
------------------------------------------------------------------------
------------------------------------------------------------------------
------------------------------------------------------------------------
------------------------------------------------------------------------
------------------------------------------------------------------------
----------------------------------------------CRPKTDGVSSFEHLMVRMELRVAVWL
VALVTLVGNLMVLGGRV---LSRD------D-----------------------------------N-K---
-----I-LSLFIRNLAVADLLTGFYLVVV-------AAKDLQFRSE--------------------------
------------------------------------YHEH--------------------------------
-------------------------------------------------------AYYWMTS----------
--------------------------------WQCTLTGV--------------------------------
----------LAMTSAEVSVLILSF-MSVERWVCITWPLAA--P----KLSLEGAKV--ALTCI--------
------------------------------------------------------------------------
-----------------------WALGFLLA---VTPVLYYQ-----GQPRFYGT-----------------
----------------------------------------------NGLCFPLH------------------
------LDDPWVPGWL----------------------------------------------YSALIFVGLN
QIGVVLILMSYTGM----------------------FCSIRRTR----------------------------
------------------------------------------------------------------------
-----------------------------------------------------------ANT----------
------------------------------------------------------------------------
------------------------------------------------------------------------
-----PLSLG--------------------------------------------------------------
------------------------------------------------------------------------
------------------------------------------------------------------------
-----------------------------------------DREF-AMRFFFIVFTD----CLCWTPIIILR
----IMALADIPI----------------TP---------------KLYAYVVVV----------LLPINSA
LNPFLYTFTTTK---------F---------RSQV-RRFLTGR-----------------------------
------------------------GV----------------------------------------------
-----CR-----------------------------------------------------------------
------------------------------------------------------------------W-----
------------------------------------------------------------------------
------PHRRDSDSEVTR----------------------TSFFRS--------------------------
------------------------------------------------------------------------
------------------------------------------------------------------------
------------------------------------------------------------------------
-----------ATYRLTNGRGD--------------------------------------------------
----------------LLHLHNGA-----SHNLDDT-----------------TLAEVSRVSLVKD------
------------------------------------------------------------------------
--------------------------------------------EI--------------------------
-------------------------------------------------------SKAE-T-----------
----KL------------------------------------------------------------------
------------------------------------------------------------------------
------------------------------------------------------------------------
------------------------------------------------------------------------
------------------------------------------------------------------------
------------------------------------------------------------------------
------------------------------------------------------------------------
------------------------------------------------------------------------
----------------------------------
>Parg1694848/1-790
M-------------------------------------------------------------------TPSV
LWVGTWS-----------------------------------------------------------------
------------------------------------------------------------------------
------------------------------------------------------------------------
------------------------------------------------------------------------
------------------------------------------------------------TSSSLLLLL--L
-------------------------------------------------------------------LLSAS
RWRPS-------------------------------------------------------------------
----------ASTA--------------------------------------VLQPVYQ----------DGS
CEMG-----------------------------WFHCGDNGTVC---VEQRFVCNREE--------------
------------------------------------------------------------------------
-----------------------------------------------DCPAG--------------------
------------------EDE-------------QDCLDDKGD-----------------------------
-------SNMTKTILSKPVYRWEER---------------------------HRCSLSHYPPH---------
------------------------------------------------------------------------
------------------------------------------------------------------------
------------------------------------------------------------------------
---------CLCR-----------------------------------------------------------
------------------------------------------------------------------------
----------------------IETRIHC-------------------------------------------
---------------------------------------------KNVNLTRVPQ-----------------
------------------------------------------------------------------------
---------QIDT-----------------------------------------------------------
-----NVTALLLGN-----------NSIR-------------------------------------------
-------LI--------------------------------------------------------------P
-ESF---HRYPRLKLLHLSKNS---------------LT-SIPAGVF-SGLANLT---KLFIANNQLS-TQG
PG---TLEGL-RSLKHLELLDLSH-NAFRQLDP-VLGL-----------VPS--------------------
--------------------------LSSLWLNS-------------------------NQVTLKDREVVQQ
AYT------------------------------LKELFLENN-LVQELTQESLRGLSGLETLYLRH------
----NKISVIHGGAFQDMDQLVDLELNYN-RIQHLPTDAFRGLKSLII------------------------
--------------------------------LNMGGNPLMVVPRHTLRPL----LSLDSLRLEETELSTSV
LLNISADLTF-GDLAPNVSHAYFKRFRYCGYLPR-----------------------VPD------------
------------------------------------------------------------------------
------------------------------------------------------------------------
------------------------------------------------------------------------
------------------------------------------------------------------------
------------------------------------------------------------------------
------------------------------------------------------------------------
------------------------------------------------------------------------
------------------------------------------------------------------------
------------------------------------------------------------------------
------------------------------------------------------------------------
------------------------------------------------------------------------
----------------------------------------------CWPKTDGVSSFEHLLVCVELRVTVWL
VALATLAGNLTVLGGRV---LSRD------D-----------------------------------N-K---
-----I-LSLFIRNLAVADLLTGLYLVVV-------ATKDLQFRAE--------------------------
------------------------------------YHEH--------------------------------
-------------------------------------------------------AYYWMTS----------
--------------------------------WQCTVTGV--------------------------------
----------LAMMSAEVSVLILSF-MSVERWVCITWPLGT--P----KLSLEGAKV--ALACI--------
------------------------------------------------------------------------
-----------------------WATGFLLS---VLPVLCYR-----GKQRFYGI-----------------
----------------------------------------------NGLCFPLH------------------
------LDDPWVPGWL----------------------------------------------YSALVFVGLN
QLGVVLILLSYTGM----------------------FCSIRRTR----------------------------
------------------------------------------------------------------------
-----------------------------------------------------------ANT----------
------------------------------------------------------------------------
------------------------------------------------------------------------
-----PLSLG--------------------------------------------------------------
------------------------------------------------------------------------
------------------------------------------------------------------------
-----------------------------------------DREF-AMRFFFIVFTD----CLCWTPIIILR
----ILALADLQI----------------SP---------------KLYAYVVVV----------LLPINSA
LNPFLYTFTTTK---------F---------RSQV-LRFLTGR-----------------------------
------------------------GV----------------------------------------------
-----CR-----------------------------------------------------------------
------------------------------------------------------------------W-----
------------------------------------------------------------------------
------RPRRDSESEATR----------------------SSFFRT--------------------------
------------------------------------------------------------------------
------------------------------------------------------------------------
------------------------------------------------------------------------
-----------TTCKLAGGGRD--------------------------------------------------
----------------LPTLHNGA-----TQTVDDS-----------------LAPEVSRVSLVRD------
------------------------------------------------------------------------
--------------------------------------------EI--------------------------
-------------------------------------------------------TKTETT-----------
----KL------------------------------------------------------------------
------------------------------------------------------------------------
------------------------------------------------------------------------
------------------------------------------------------------------------
------------------------------------------------------------------------
------------------------------------------------------------------------
------------------------------------------------------------------------
------------------------------------------------------------------------
----------------------------------
>Pcla11829214/1-780
------------------------------------------------------------------------
--MRAW------------------------------------------------------------------
------------------------------------------------------------------------
------------------------------------------------------------------------
------------------------------------------------------------------------
------------------------------------------------------------PGRPLLLLSTHL
-------------------------------------------------------------------LLLLL
PSRVF-------------------------------------------------------------------
----------TSPA--------------------------------------VLHPLLW----------DGT
CEVG-----------------------------WFECGHNSTLC---VEQRFFCNGVR--------------
------------------------------------------------------------------------
-----------------------------------------------DCPGG--------------------
------------------HDE-------------VNCVPSSGD-----------------------------
-------SSAAKAILNKKKLLHEEI---------------------------HSCSLTRVPAF---------
------------------------------------------------------------------------
------------------------------------------------------------------------
------------------------------------------------------------------------
---------CMCR-----------------------------------------------------------
------------------------------------------------------------------------
----------------------IETLLHC-------------------------------------------
---------------------------------------------KAANLTSVPQ-----------------
------------------------------------------------------------------------
---------DLDT-----------------------------------------------------------
-----NVTGLLLGN-----------NSIV-------------------------------------------
-------LT--------------------------------------------------------------P
-DSF---TRYPSLTLLHLENNG---------------LR-SIPRGVF-KPLTNLA---KLFLAKNHL--GRS
DGLRPSLEEL-GALPSLHHLDLSY-DSLTQFDL-LLDL-----------APG--------------------
--------------------------LKALFLNF-------------------------NRVTLRGREVSPN
AHS------------------------------LKDLFLEHN-LVEELTKDSLRGFTGLEALYLRH------
----NKIRVIHPGAFMELHSLLDLELHNN-RIQSIHPETFEGLTALVN------------------------
--------------------------------LGLKGNPLVVVASDTFRTL----PKLDSLGLADMELSVEQ
LLNVSRDLAH-NA----VTHAHFKRFRYCGYFPR-----------------------VPN------------
------------------------------------------------------------------------
------------------------------------------------------------------------
------------------------------------------------------------------------
------------------------------------------------------------------------
------------------------------------------------------------------------
------------------------------------------------------------------------
------------------------------------------------------------------------
------------------------------------------------------------------------
------------------------------------------------------------------------
------------------------------------------------------------------------
------------------------------------------------------------------------
----------------------------------------------CSPKTDGVSSFEHLLVRLELRVTVWL
VAAATLVGNLTVLGGRG---LSRD------D-----------------------------------N-K---
-----V-LSLFIRNLAVADLLTGFYLVVV-------AVKDLQFRSE--------------------------
------------------------------------YHVH--------------------------------
-------------------------------------------------------AYYWMTS----------
--------------------------------WECTITGV--------------------------------
----------LAMTSAEVSVLILAF-MSVERWVCITWPLAA--P----KLSHEGAKL--ALACI--------
------------------------------------------------------------------------
-----------------------WALGIVIS---IIPVMYYR-----GQQGFYGT-----------------
----------------------------------------------NGLCFPLH------------------
------LDDPWVPGWL----------------------------------------------YSALVFVGLN
QIGVVLILMSYTGM----------------------FCSIRRTR----------------------------
------------------------------------------------------------------------
-----------------------------------------------------------ANT----------
------------------------------------------------------------------------
------------------------------------------------------------------------
-----PLSLG--------------------------------------------------------------
------------------------------------------------------------------------
------------------------------------------------------------------------
-----------------------------------------DREF-AMRFFFIVFTD----CLCWTPIIILR
----IMALADIDI----------------TP---------------KLYAYVVVV----------LLPINSA
LNPFLYTFTTTK---------F---------RSQV-RRFFTGH-----------------------------
------------------------GM----------------------------------------------
-----CR-----------------------------------------------------------------
------------------------------------------------------------------W-----
------------------------------------------------------------------------
------PPRRDSDSEVTR----------------------TSFFRS--------------------------
------------------------------------------------------------------------
------------------------------------------------------------------------
------------------------------------------------------------------------
-----------ATCRLTNGR-D--------------------------------------------------
----------------ILHLHNGA-----SHAVDDT-----------------TVAEVSRISLIKD------
------------------------------------------------------------------------
--------------------------------------------EN--------------------------
-------------------------------------------------------TMAE-T-----------
----KL------------------------------------------------------------------
------------------------------------------------------------------------
------------------------------------------------------------------------
------------------------------------------------------------------------
------------------------------------------------------------------------
------------------------------------------------------------------------
------------------------------------------------------------------------
------------------------------------------------------------------------
----------------------------------
>Nnor_RelaxinRc/1-254
------------------------------------------------------------------------
------------------------------------------------------------------------
------------------------------------------------------------------------
------------------------------------------------------------------------
------------------------------------------------------------------------
------------------------------------------------------------------------
------------------------------------------------------------------------
------------------------------------------------------------------------
------------------------------------------------------------------------
------------------------------------------------------------------------
------------------------------------------------------------------------
------------------------------------------------------------------------
------------------------------------------------------------------------
------------------------------------------------------------------------
------------------------------------------------------------------------
------------------------------------------------------------------------
------------------------------------------------------------------------
------------------------------------------------------------------------
------------------------------------------------------------------------
------------------------------------------------------------------------
------------------------------------------------------------------------
------------------------------------------------------------------------
------------------------------------------------------------------------
------------------------------------------------------------------------
------------------------------------------------------------------------
------------------------------------------------------------------------
------------------------------------------------------------------------
------------------------------------------------------------------------
------------------------------------------------------------------------
------------------------------------------------------------------------
------------------------------------------------------------------------
------------------------------------------------------------------------
------------------------------------------------------------------------
------------------------------------------------------------------------
------------------------------------------------------------------------
------------------------------------------------------------------------
------------------------------------------------------------------------
------------------------------------------------------------------------
------------------------------------------------------------------------
------------------------------------------------------------------------
------------------------------------------------------------------------
------------------------------------------------------------------------
------------------------------------------------------------------------
------------------------------------------------------------------------
--------NLMVLGGRV---LSRD------D-----------------------------------N-K---
-----I-LSLFIRNLAVADLLTGFYLVVV-------AAKDLQFRSE--------------------------
------------------------------------YHEH--------------------------------
-------------------------------------------------------AYYWMTS----------
--------------------------------WQCTLTGV--------------------------------
----------LAMTSAEVSVLILSF-MSVERWMCITWPLAA--P----KLSLEGAKV--ALTCI--------
------------------------------------------------------------------------
-----------------------WALGFLLA---LTPVLYYQ-----GQQRFYGT-----------------
----------------------------------------------NGLCFPLH------------------
------LDDPWVPGWL----------------------------------------------YSALIFVGLN
QIGVVLILMSYTGM----------------------FCSIRRTR----------------------------
------------------------------------------------------------------------
-----------------------------------------------------------ANT----------
------------------------------------------------------------------------
------------------------------------------------------------------------
-----PLSLG--------------------------------------------------------------
------------------------------------------------------------------------
------------------------------------------------------------------------
-----------------------------------------DREF-AMRFFFIVFTD----CLCWTPIIILR
----IMALADIPI----------------TP---------------KLYAYVVVV----------LLPINSA
LNPFLY------------------------------------------------------------------
------------------------------------------------------------------------
------------------------------------------------------------------------
------------------------------------------------------------------------
------------------------------------------------------------------------
------------------------------------------------------------------------
------------------------------------------------------------------------
------------------------------------------------------------------------
------------------------------------------------------------------------
------------------------------------------------------------------------
------------------------------------------------------------------------
------------------------------------------------------------------------
------------------------------------------------------------------------
------------------------------------------------------------------------
------------------------------------------------------------------------
------------------------------------------------------------------------
------------------------------------------------------------------------
------------------------------------------------------------------------
------------------------------------------------------------------------
------------------------------------------------------------------------
------------------------------------------------------------------------
------------------------------------------------------------------------
----------------------------------
>Dmel_Lgr4_PB/1-806
-------------MCIAHLPITFT--------------------------------------------LAIL
LAIASNEGA---------------------------------------------------------------
QGV-----------------ESATRTAI--------------------------------------------
------------------------------------------------------------------------
--------------EAIRTGIGTKPETEIADATEAE------------------------------------
-------------------------APVREVISLLGIIDGAESD----------------------------
-----------------------------------------------------------------------I
L------VPD--------------------------------------------------------------
--------------------------------------------------------------------ADDK
CPGG-----------------------------YFHC-NTTAQC---VPQRANCDGSV--------------
------------------------------------------------------------------------
-----------------------------------------------DCDDA--------------------
------------------SDE---------------------------------------------------
-----------VNCVNEV-------------------------DAKYW-----DHLYRKQPF----------
-------------------------GRHDNLRI---------------------------------------
------------------------------------------------------------------------
------------------------------------------------------------------------
-------GECLWPN----------------------------------------------------------
------------------------------------------------------------ENFSCPCRGDEI
LCRFQ--------------------QLT--------------------------------------------
---------------------------------------------------DIPE----------RLPQHD-
-------------------------------------------------------------------LA---
-------TLDLTG------------------------------------------------NNFETIHETFF
SELP-DVDSLVLKF-----------CSIR-------------------------------------------
------EIA--------------------------------------------------------------S
-HAFDR-LADNPLRTLYMDDNK---------------LP-HLPEHFF-PEGNQLS---ILILARNHL--HHL
KR--SDFLNL-QKL---QELDLRG-NRIGNFEAEVFAR-----------LPN--------------------
--------------------------LEVLYLNE-------------------N-----HLKRLDPDRFPRT
LLN------------------------------LHTLSLAYN-QIEDIAANTF-PFPRLRYLFLAG------
----NRLSHIRDETFCNLSNLQGLHLNEN-RIEGFDLEAFACLKNLSS------------------------
--------------------------------LLLTGNRFQTLDS---------------------------
------RVL---KNLTSLDYIYFSWFHLCSAAMN-----------------------VRV------------
------------------------------------------------------------------------
------------------------------------------------------------------------
------------------------------------------------------------------------
------------------------------------------------------------------------
------------------------------------------------------------------------
------------------------------------------------------------------------
------------------------------------------------------------------------
------------------------------------------------------------------------
------------------------------------------------------------------------
------------------------------------------------------------------------
------------------------------------------------------------------------
----------------------------------------------CDPHGDGISSKLHLLDNQILRGSVWV
MASIAVVGNLLVLLGRY---FYKS------R-----------------------------------S-N---
-----VEHSLYLRHLAASDFLMGIYLTLI-------ACADISFRGE--------------------------
------------------------------------YIKY--------------------------------
-------------------------------------------------------EETWRHS----------
--------------------------------GVCAFAGF--------------------------------
----------LSTFSCQSSTLLLTL-VTWDRLMSVTRPLKP--R----DTEKVRIVL--RLLLL--------
------------------------------------------------------------------------
-----------------------WGISFGLA---AAPLLPNPY----FGSHFYGN-----------------
----------------------------------------------NGVCLSLH------------------
------IHDPYAKGWE----------------------------------------------YSALLFILVN
TLSLIFILFSYIRM----------------------LQAIRDSG----------------------------
------------------------------------------------------------------------
-----------------------------------------------------------GGM----------
------------------------------------------------------------------------
------------------------------------------------------------------------
-----RSTHS--------------------------------------------------------------
------------------------------------------------------------------------
------------------------------------------------------------------------
------GR---------------------------------ENVV-ATRFAIIVTTD----CACWLPIIVVK
----LAALSGCEI----------------SP---------------DLYAWLAVL----------VLPVNSA
LNPVLYTLTTAA---------F---------KQQL-RRYCHTL---------------PS------------
------------------------------------CSLVNNETRSQTQTAY--------------------
------------------------------------------------------------------------
------------------------------------------------------------------------
------------------------------------------------------------------------
------------------------------------------------------------------------
------------------------------------------------------------------------
------------------------------------------------------------------------
------------------------------------------------------------------------
----------------ES------------------------------------------------------
---------------------GLSVSLAHLGGG---------------------------------------
---------------------VGG-------------------------------------------GSGRK
RMSHRQM-----------------------------------------------------------------
---------------------------------------------------SYL------------------
------------------------------------------------------------------------
------------------------------------------------------------------------
------------------------------------------------------------------------
------------------------------------------------------------------------
------------------------------------------------------------------------
------------------------------------------------------------------------
------------------------------------------------------------------------
------------------------------------------------------------------------
----------------------------------
>Cmae_Relaxin_R1a/1-794
---------------------------------------------------------------------MVV
ARVGRREGP---------------------------------------------------------------
------------------------------------------------------------------------
------------------------------------------------------------------------
------------------------------------------------------------------------
------------------------------------------------------------PPPSPLLLHLLL
-------------------------------------------------------------------HLLLL
LQYCS-------------------------------------------------------------------
----------SSAV--------------------------------------RLESVNP----------NGS
CPVG-----------------------------WILCTSTSDVC---LEQRFFCDQKE--------------
------------------------------------------------------------------------
-----------------------------------------------DCPDG--------------------
------------------EDE-----------GEEKCVPDEAD-----------------------------
-------GILTTKILDKEILAPENI---------------------------SRCDLKRVPPG---------
------------------------------------------------------------------------
------------------------------------------------------------------------
------------------------------------------------------------------------
---------CYCH-----------------------------------------------------------
------------------------------------------------------------------------
----------------------LGTHLVC-------------------------------------------
---------------------------------------------RNAHFTAIPQ-----------------
------------------------------------------------------------------------
---------NLDP-----------------------------------------------------------
-----NVTSLLLGN-----------NSIV-------------------------------------------
-------LS--------------------------------------------------------------S
-DDL---QLYPRLNQIFLDHNK---------------IT-FLPPGVF-RNLS-LV---KVFLSHNLL--QDE
PT---SLEGL-SSLSRPSYLHLCH-NLISDIDL-VLNL-----------VPG--------------------
--------------------------LLSLWINY-------------------------SPVTMTNRKVSPN
AQS------------------------------LTELWMEGN-KV-KLTTGAFKGFTNLESLYLRY------
----NGIAEVHSRAFEDLHNLKDLELNYN-MIQHLGSESFVGLDSLIS------------------------
--------------------------------LNLDNNPLLTIHASTFQPL----TSLASLWMDSVELSTEL
LMNISTDLVRDETHPANLSHVIFKRFRYCGYFPH-----------------------VPD------------
------------------------------------------------------------------------
------------------------------------------------------------------------
------------------------------------------------------------------------
------------------------------------------------------------------------
------------------------------------------------------------------------
------------------------------------------------------------------------
------------------------------------------------------------------------
------------------------------------------------------------------------
------------------------------------------------------------------------
------------------------------------------------------------------------
------------------------------------------------------------------------
----------------------------------------------CYPKTDGVSSFQHLLVRLELRVGVWV
MSLLTLLGNLMVLGGRV---FSRD------D-----------------------------------N-K---
-----I-LSLFIRNLAVADLLTGLYLLVI-------AVKDVEFRDS--------------------------
------------------------------------YSDH--------------------------------
-------------------------------------------------------AYHWMTS----------
--------------------------------WQCTITGV--------------------------------
----------LAMTSSEVSVLILSF-MSVERWLCITWPLAA--P----KLSLSGAKM--ALTLM--------
------------------------------------------------------------------------
-----------------------WLIGVALA---LAPVLYYRG----QHQRFYGT-----------------
----------------------------------------------NGLCFPLH------------------
------LDDPWVPGWL----------------------------------------------YSGLLFVGLN
QLGVILILISYTGM----------------------FYSIRRTR----------------------------
------------------------------------------------------------------------
-----------------------------------------------------------ANT----------
------------------------------------------------------------------------
------------------------------------------------------------------------
-----PLSLG--------------------------------------------------------------
------------------------------------------------------------------------
------------------------------------------------------------------------
-----------------------------------------DREF-AMRFFFIVFTD----CLCWTPIIVLR
----IMALAEVDL----------------TP---------------EFYAYVVVV----------LLPINSA
LNPFLYTFTTTK---------F---------RSQI-RRFLSGH-----------------------------
------------------------GL----------------------------------------------
-----CLC----------------------------------------------------------------
-----------------------------------------------------------------VW-----
------------------------------------------------------------------------
------VPRQDTDSETTR----------------------TSFFRS--------------------------
------------------------------------------------------------------------
------------------------------------------------------------------------
------------------------------------------------------------------------
-----------ATLKLTNGR-D--------------------------------------------------
----------------LLPAHNGTA---PTHTVDDT------------------VAEVSRASVGKE------
------------------------------------------------------------------------
--------------------------------------------ET--------------------------
-------------------------------------------------------VKVE-T-----------
----KL------------------------------------------------------------------
------------------------------------------------------------------------
------------------------------------------------------------------------
------------------------------------------------------------------------
------------------------------------------------------------------------
------------------------------------------------------------------------
------------------------------------------------------------------------
------------------------------------------------------------------------
----------------------------------
>Glat_LGR2/1-793
---------------------------------------------------------------------MRI
ARVGVREAG---------------------------------------------------------------
------------------------------------------------------------------------
------------------------------------------------------------------------
------------------------------------------------------------------------
------------------------------------------------------------GPPSLLHLHLYL
-------------------------------------------------------------------LVLLV
LQFSS-------------------------------------------------------------------
----------TSAA--------------------------------------RLEPVHP----------DGT
CPVG-----------------------------WFPCGSPGEVC---LEQRFFCDKSE--------------
------------------------------------------------------------------------
-----------------------------------------------DCPDG--------------------
------------------EDE-----------G-EDCVPDEAD-----------------------------
-------GTLMEEMLKKKIHPPEHN---------------------------AQCHLTFFPPT---------
------------------------------------------------------------------------
------------------------------------------------------------------------
------------------------------------------------------------------------
---------CYCR-----------------------------------------------------------
------------------------------------------------------------------------
----------------------LGTHLVC-------------------------------------------
---------------------------------------------RNAHLTAVPQ-----------------
------------------------------------------------------------------------
---------DLDP-----------------------------------------------------------
-----DATSLLLGN-----------NSIV-------------------------------------------
-------LT--------------------------------------------------------------S
-DAF---QPYPRLTQIFLDHNG---------------IT-ALPPGVF-RGLP-LD---KVFLSHNLL--EDD
PA---SLEGL-RSLTNPRYLHLCY-NLISNIDL-VLDL-----------VPG--------------------
--------------------------LLSLWINY-------------------------SRVTMRNRKVSLN
ARD------------------------------ITELWMEGN-RV-ELTKGAFRGFTNLETLFLRH------
----NRITDVESHAFEDLRKLKDLELNFN-MIRHLRSDSFAGLQSLAS------------------------
--------------------------------LNLDNNPLLTVHTSTFKPL----VNLVSLWMDDLELSSEL
LANISTDLHH-ESRTANLTHVGFKRFRYCGYFLD-----------------------VPD------------
------------------------------------------------------------------------
------------------------------------------------------------------------
------------------------------------------------------------------------
------------------------------------------------------------------------
------------------------------------------------------------------------
------------------------------------------------------------------------
------------------------------------------------------------------------
------------------------------------------------------------------------
------------------------------------------------------------------------
------------------------------------------------------------------------
------------------------------------------------------------------------
----------------------------------------------CSPKTDGVSSFQHLLVRKELRVGVWL
VALLTLLGNLMVLGGRV---FSRD------D-----------------------------------N-K---
-----I-LSLFIRNLAVADLLTGVYLLVI-------AVKDLEFRAR--------------------------
------------------------------------YSDH--------------------------------
-------------------------------------------------------AYYWMNS----------
--------------------------------WQCTFTGV--------------------------------
----------LAMTSSEVSVLILSF-MSVERWLCITWPLAA--P----KLSLGGAKM--ALSLI--------
------------------------------------------------------------------------
-----------------------WLLGLSLA---LAPVLYYRE----HQQRFYGT-----------------
----------------------------------------------NGLCFPLH------------------
------LDDPWVPGWL----------------------------------------------YSGLLFVGLN
QLGVILILVSYTGM----------------------FCSIRRTR----------------------------
------------------------------------------------------------------------
-----------------------------------------------------------ANT----------
------------------------------------------------------------------------
------------------------------------------------------------------------
-----PLSLG--------------------------------------------------------------
------------------------------------------------------------------------
------------------------------------------------------------------------
-----------------------------------------DREF-AMRFFFIVFTD----CLCWTPIIVLR
----IMALAEVDI----------------KP---------------ELYAYVVVV----------LLPINSA
LNPFLYTFTTTK---------F---------RSQI-RRFLTGR-----------------------------
------------------------GV----------------------------------------------
-----CLC----------------------------------------------------------------
-----------------------------------------------------------------VW-----
------------------------------------------------------------------------
------VPRQDTDSETTR----------------------TSFFRS--------------------------
------------------------------------------------------------------------
------------------------------------------------------------------------
------------------------------------------------------------------------
-----------ATLKLTNGR-D--------------------------------------------------
----------------LLPALNGAA---PTHTVDET-----------------TVAEVSRASLGRD------
------------------------------------------------------------------------
--------------------------------------------EV--------------------------
-------------------------------------------------------VKVE-T-----------
----KL------------------------------------------------------------------
------------------------------------------------------------------------
------------------------------------------------------------------------
------------------------------------------------------------------------
------------------------------------------------------------------------
------------------------------------------------------------------------
------------------------------------------------------------------------
------------------------------------------------------------------------
----------------------------------
>Dmel_Lgr3_PA/1-765
---------------------------------------------------------------------MVY
GR----------------------------------------------------------------------
------------------------------------------------------------------------
------------------------------------------------------------------------
------------------------------------------------------------------------
-----------------------------------------------------------SIAVGFCLMTVVL
-------------------------------------------------------------------LLAAV
IFYLS-------------------------------------------------------------------
----------L-----------------------------------------------------------GP
CPAA-----------------------------SFAC-DNGTLC---VPRRQMCDSRN--------------
------------------------------------------------------------------------
-----------------------------------------------DCADS--------------------
------------------SDE-----------NPVECGLLYGS-----------------------------
-------KEIADKIVRNAIEKKQQRLISAVSNASGADSTTSMVPRNQSLTLNMTCDIVTYPKA---------
------------------------------------------------------------------------
------------------------------------------------------------------------
------------------------------------------------------------------------
---------CQCG-----------------------------------------------------------
------------------------------------------------------------------------
----------------------QGTILYC-------------------------------------------
--------------------------------------------GRYAKLRRFPR-----------------
------------------------------------------------------------------------
----------LSS-----------------------------------------------------------
-----EVTNLIIIR-----------NNLT-------------------------------------------
-------LR--------------------------------------------------------------D
-NIF---ANFTRLQKLTLKYNN---------------IS-RVPLGSF-SGLFHLE---RLELSHNNV--SHL
PH--GVFLGL-HSL---QWLFLVN-NHLHHLPVEQLRF-----------FRR--------------------
--------------------------LEWLVLSR-------------------------NRLTLRNVQL-PK
IPT------------------------------LYEVYLDFN-RIEYIGEETFSQLDNLHLLDLQH------
----NLITHIHGRAFANLTNMRDIRLVGN-PIKELSGETFLHNTRLEA------------------------
--------------------------------LSLALMP-IHISSSLMEPLNISFLNLTGIRYDHIDFEA--
-----------INSMRNLTYIIYDRFFYCSMTPR-----------------------VRM------------
------------------------------------------------------------------------
------------------------------------------------------------------------
------------------------------------------------------------------------
------------------------------------------------------------------------
------------------------------------------------------------------------
------------------------------------------------------------------------
------------------------------------------------------------------------
------------------------------------------------------------------------
------------------------------------------------------------------------
------------------------------------------------------------------------
------------------------------------------------------------------------
----------------------------------------------CKPSTDGVSSFQDLLSKPVLRYSAWV
MATLTIAGNVLVLWGRF---IYRD------E-----------------------------------N-V---
-----A-VTMVIRNLALADMLMGFYLVTI-------GVQDYRYRNE--------------------------
------------------------------------YYKV--------------------------------
-------------------------------------------------------VLDWITS----------
--------------------------------WQCTLIGT--------------------------------
----------LAVSSSEVSMLILAF-MSLERFLLIADPFRG--H----R-SIGNRVMWLALICI--------
------------------------------------------------------------------------
-----------------------WITGVGLA---VAPVLLWRT----STLPYYGSY----------------
----------------------------------------------SGTCFPLH------------------
------IHEAFPMGWL----------------------------------------------YSAFVFLGVN
LLLLVMIAMLYTAL----------------------LISIWRTR----------------------------
------------------------------------------------------------------------
-----------------------------------------------------------SAT----------
------------------------------------------------------------------------
------------------------------------------------------------------------
-----PLTLL--------------------------------------------------------------
------------------------------------------------------------------------
------------------------------------------------------------------------
-----------------------------------------DCEF-AVRFFFIVLTD----FLCWVPIIVMK
----IWVFFNYNI----------------SD---------------DIYAWLVVF----------VLPLNSA
VNPLLYTFTTPK---------Y---------RNQI---FLRG------------------------------
------------------------------------------------------------------------
------------------------------------------------------------------------
------------------------------------------------------------------WKKI--
------------------------------------------------------------------------
------TSRKRAEA----------------------------------------------------------
------------------------------------------------------------------------
------------------------------------------------------------------------
------------------------------------------------------------------------
------------------GNGN--------------------------------------------------
----------------VATTTTGTATGSSQHPDDFT-----------------IFAKAA-------------
------------------------------------------------------------------------
------------------------------------------------------------------------
------------------------------------------------------------M-----------
----RCH-----------------------------------------------------------------
------------------------------------------------------------------------
------------------------------------------------------------------------
------------------------------------------------------------------------
------------------------------------------------------------------------
------------------------------------------------------------------------
------------------------------------------------------------------------
------------------------------------------------------------------------
----------------------------------
>Cmae_Relaxin_R2/1-863
-----------------------------------------------------------------------M
DR----------------------------------------------------------------------
------------------------------------------------------------------------
------------------------------------------------------------------------
------------------------------------------------------------------------
---------------------------------------------------------KKITHSSFLKSLLKA
-------------------------------------------------------------------KRLAF
LHRGK-------------------------------------------------------------------
----------RGLVFKKDGNN-------------------------------VLDPFYPRRRIQHGIEVTGA
MSSGVREPPAAARTHTHESPLKGTFNKTLPAVCWYDAQIKNQVH---KTRRKRQVMTG--------------
------------------------------------------------------------------------
-----------------------------------------------DAATN--------------------
------------------LDTVTHLN----SFDHDTGKLDYDN-----------------------------
-------TTSMLTSVNMTLEGEEEEPTQLNNEAQGAMGEEG-APSH------TSEHLPQQPRG---------
------------------------------------------------------------------------
------------------------------------------------------------------------
------------------------------------------------------------------------
----EVLDSCHCE-----------------------------------------------------------
------------------------------------------------------------------------
----------------------LSSHLTC-------------------------------------------
---------------------------------------------VGTHIRNISD-----------------
------------------------------------------------------------------------
---------RIVG-----------------------------------------------------------
-----EMKQLTVTK-----------DDAT-------------------------------------------
------SLE--------------------------------------------------------------G
-RML---TRFIMLRTLSHTSGG---------------LT-KLPHHLF-VKLDHLE---HLYLTGNRI--KVV
EE--NTCLGL-NVL---KVFFINR-NRMTLFDLTCFQH-----------TPA--------------------
--------------------------LQDLNMAH-------------------------NWLTLEGQRF-PR
LPN------------------------------LTSLYLNNN-LLANITNILLQQLTSVRILDLRD------
----NRITTVHPSALSSLTHLQHLMMSGN-RVTSVAG-LFQGLNHLVM------------------------
--------------------------------LKLEDLDLHDIHTKNFHIL---------------------
---------------QGLKFVYFDTFRYCRYVPT-----------------------VAI------------
------------------------------------------------------------------------
------------------------------------------------------------------------
------------------------------------------------------------------------
------------------------------------------------------------------------
------------------------------------------------------------------------
------------------------------------------------------------------------
------------------------------------------------------------------------
------------------------------------------------------------------------
------------------------------------------------------------------------
------------------------------------------------------------------------
------------------------------------------------------------------------
----------------------------------------------CLPNFDGVTSTEDLLGWRTLRVAVWV
MALVTLVANVLVIFCRA---ISRK------D-----------------------------------N-K---
-----I-LKLFVKNLAAADLLMGVYLVVI-------GVQDAMTRGS--------------------------
------------------------------------FNSH--------------------------------
-------------------------------------------------------ALQWADS----------
--------------------------------YTCIFAGA--------------------------------
----------LAMISSETSVFILSF-MSLERYLYISESLDG--R----TLSLRGARL--CLAAI--------
------------------------------------------------------------------------
-----------------------WLTSISLA---FFPILWIR--------SFYGN-----------------
----------------------------------------------NSVCFPLY------------------
------INEPYLAGWQ----------------------------------------------YSAFIFLGLN
FFSMVVIFGSYVGL----------------------FLNIRGTR----------------------------
------------------------------------------------------------------------
-----------------------------------------------------------LST----------
------------------------------------------------------------------------
------------------------------------------------------------------------
-----SRSSD--------------------------------------------------------------
------------------------------------------------------------------------
------------------------------------------------------------------------
-----------------------------------------ENNF-AFRFFFIVVTN----CLCWLPIMCLK
----LAALAHVEV----------------HQ---------------GFYAWLVVL----------VLPINSA
VNPALYTFSTSQ---------F---------QLQM-TGAVTT------------------------------
------------------------------------------------------------------------
------------------------------------------------------------------------
------------------------------------------------------------------FRRL--
------------------------------------------------------------------------
------RYRHNSDTEALR----------------------HSSTRT--------------------------
------------------------------------------------------------------------
------------------------------------------------------------------------
------------------------------------------------------------------------
------------------GGSH--------------------------------------------------
----------------LHHLHAATQ--PPLLASVNA-----------------PLVEVSGIHLKNL------
------------------------------------------------------------------------
--------------------------------------------PT--------------------------
-------------------------------------------------------PRPL-A-----------
----RLSP---------------------RNLRNGLLLT------------EAP------------------
------------------------------------------------------------------------
--------------------------------------------TL--------------------------
------------------------------------------------------------------------
-------------PEE---------------------------------------SLPPD------------
------------------------------------------------------------------------
---DDAGDNMSN------------------------------------------------------------
---------------------NG-----------------------------DSVVG---------------
----------------------------------
>Cmae_Relaxin_R3a/1-773
------------------------------------------------------------------------
--MKKKSAS---------------------------------------------------------------
------------------------------------------------------------------------
------------------------------------------------------------------------
---------------------------------------------------TYHF-------FL--------
------LTC---------------------------------------------------------------
------------------------------------------------------------------------
------------------------------------------------------------------------
--------------------L---TCLAG------------------------WLPVHV---------TGME
CEPG-----------------------------WFPC-QSEEVC---VERRFICDDHF--------------
------------------------------------------------------------------------
-----------------------------------------------DCLDH--------------------
------------------SDE---------------------------------------------------
-----------WNCTDHHV------------------------------DDFVDMLFRKRPD----------
-------------------------EDSE-------------------------------------------
------------------------------------------------------------------------
------------------------------------------------------------------------
----KRRGRCELEE----------------------------------------------------------
------------------------------------------------------------PPRECRCADLSL
FCESR--------------------RLKA-------------------------------------------
----------------------------------------------------VP------------------
-------------------------------------------------------------SPLPPTAR---
-------YLDISG------------------------------------------------NTIPSLTASTF
SRLP-HLRVLVVIR-----------AGVR-------------------------------------------
------ELR--------------------------------------------------------------R
-GVFS---SMAQIDEIHLTGHD---------------IH-TLENGTM-EGTASLT---HLQLSSNNI--SDV
PD--LFFLNN-VNL---KRLELND-NRLTRLRPAMFRG-----------LAS--------------------
--------------------------LRNLYIER-------------------N-----RMKHLEAHVFDE-
VPN------------------------------LQFLYLGSN-QLRTIAQGTFRRLAHLHLLSLER------
----NLLATLTNGTFHGLTRLKTLILQDN-GVKEVEQGTFSQLLSVES------------------------
--------------------------------MNLQGSHLQD-GPQ--------------------------
-----TAVF---GNMTSLEYIYFDEFRLCSLALH-----------------------VRV------------
------------------------------------------------------------------------
------------------------------------------------------------------------
------------------------------------------------------------------------
------------------------------------------------------------------------
------------------------------------------------------------------------
------------------------------------------------------------------------
------------------------------------------------------------------------
------------------------------------------------------------------------
------------------------------------------------------------------------
------------------------------------------------------------------------
------------------------------------------------------------------------
----------------------------------------------CEPKGDGISSVEHLLDSLVLRISVWV
MGILACVGNLVVLIGRF---VVKE------P-----------------------------------N-E---
-----V-HSFYIKNLSLSDFLMGIYLFVI-------ASYDASFRGT--------------------------
------------------------------------YIRH--------------------------------
-------------------------------------------------------EYTWRRS----------
--------------------------------WQCSLCGF--------------------------------
----------LSTLSSEASVFTLTT-ITLDRYFSIVHPLTL--K----ERTLRAAVV--VMGCI--------
------------------------------------------------------------------------
-----------------------WLLAVVLA---LLPVTGLTY----YGDNFYGS-----------------
----------------------------------------------NGMCLPLH------------------
------IHDPYAKAWE----------------------------------------------HSAIIFIGLN
LVAFMFIAYAYGRM----------------------IVSIRESQ----------------------------
------------------------------------------------------------------------
-----------------------------------------------------------SSL----------
------------------------------------------------------------------------
------------------------------------------------------------------------
-----RSTQE--------------------------------------------------------------
------------------------------------------------------------------------
------------------------------------------------------------------------
------KQ---------------------------------DRLL-VKRFAFIVGTD----FLCWMPVIIIK
----FIALGGVVI----------------DK---------------TLYAWLAVF----------VLPVNSA
LNPILYTLATKI---------F---------KQQV-VKMVFNM---------------SRW-----------
-----------------------------------PTAPPRPAHDS--------------------------
------------------------------------------------------------------------
------------------------------------------------------------------------
------------------------------------------------------------------------
----------NP------------------------------------------------------------
------------------------------------------------------------------------
------------------------------------------------------------------------
------------------------------------------------------------------------
----------------SNS-----------------------------------------------------
---------------------YVTLYRGRFHA----------------------------------------
-----------------------------------------------------------------------G
QVSTRTS-----------------------------------------------------------------
---------------------------------------------------FTGSQRPRP------------
-------SSLDARG----------------------------------------------------------
------------------------------------------------------------------------
------------------------------------------------------------------------
-------------------FYRGREPPTI-------------------------------------------
----------PC------------------------------------------TCPPT-------------
------------------------------------------------------------------------
--------------------------CEI-------------------------------------------
------------------------------------------------------------------------
----------------------------------
>Dtin_GRL101/1-570 RWS03618.1  [Dinothrombium tinctorium]
------------------------------------------------------------------------
------------------------------------------------------------------------
------------------------------------------------------------------------
------------------------------------------------------------------------
------------------------------------------------------------------------
------------------------------------------------------------------------
------------------------------------------------------------------------
------------------------------------------------------------------------
------------------------------------------------------------------------
------------------------------------------------------------------------
------------------------------------------------------------------------
------------------------------------------------------------------------
------------------------------------------------------------------------
------------------------------------------------------------------------
------------------------------------------------------------------------
------------------------------------------------------------------------
------------------------------------------------------------------------
------------------------------------------------------------------------
------------------------------------------------------------------------
------------------------------------------------------------------------
------------------------------------------------------------------------
------------------------------------------------------------------------
------------------------------------------------------------------------
------------------------------------------------------------------------
------------------------------------------------------------------------
----------------------------------------------V-------------------------
------------------------------------------------------------------------
------------------------------------------------------------------------
--------------------------------------IKGN-RLKNIEAFGFYGMSSLKSLDLSN------
----QMLENISQNAFLGLRSLLTLDLSHN-NLYKLEDGVFNGLHSLRS------------------------
--------------------------------LDLSNNFLSIISP---------------------------
------RVF---NGLTSLQVLATDEFKFCCLVNP-----------------------SIQ------------
------------------------------------------------------------------------
------------------------------------------------------------------------
------------------------------------------------------------------------
------------------------------------------------------------------------
------------------------------------------------------------------------
------------------------------------------------------------------------
------------------------------------------------------------------------
------------------------------------------------------------------------
------------------------------------------------------------------------
------------------------------------------------------------------------
------------------------------------------------------------------------
----------------------------------------------CSPEPDEFSSCEDLMSNIVLRFCIWV
LGVIALIGNVLVLIWRV---KLRA------T-----------------------------------N-R---
-----V-HSFLISNLALGDLLMGVYLMII-------ACVDFYYRGV--------------------------
------------------------------------YIIY--------------------------------
-------------------------------------------------------DNNWKKS----------
--------------------------------NLCKLAGF--------------------------------
----------LSTLSSESSVFTLTV-ITLDRFITIIFPFRI--N----RMKLSQTVA--IMLFI--------
------------------------------------------------------------------------
-----------------------WFLCICIA---GIPLLNIDY----F-DNFYGR-----------------
----------------------------------------------SGVCLALH------------------
------ITHHRPNGWE----------------------------------------------YSVFVYLVLN
LTSLALIAVAYIWM----------------------FLFAHSSR----------------------------
------------------------------------------------------------------------
-----------------------------------------------------------RAA----------
------------------------------------------------------------------------
------------------------------------------------------------------------
-----RS-VD--------------------------------------------------------------
------------------------------------------------------------------------
------------------------------------------------------------------------
------VG-------------------------------KTDSTM-ARRIMIIVFTD----FFCWMPIIILG
----LCSLHGIKI----------------PS---------------QVYAWVAVF----------ILPLNAA
LNPVIYTLSTPL---------F---------LGGA-KRNMFNF---------------HA------------
-------------------------------------SFLHSETQRSSLGSYSCQNNEAKN-----------
------RFQRA-FILD--------------------------------------------------------
------------------------------------------TSPPH---------NKRNSKRFKDRNKTKF
NENEL-------------------------------------------------------------------
------TSESNS------------------------------------------------------------
------------------------------------------------------------------------
------------------------------------------------------------------------
------------------------------------------------------------------------
----------------KNSRLE--------------------------------------------------
------------------ESHRLSARFGRTKL----------------------------------------
---------------------------------------------------------------------SSK
QESPKLI-----------------------------------------------------------------
-----------------------------------------------------VTADPCTS-----------
----RAKNS-QHPDSNLE-----------LKIRSRES-----------------------------------
------------K-------------------------------------------------IYKQ-CNYDQ
V-----------------------------------------------------------------------
------------------------------------------------------------------------
------------------------------------------------------------------------
------------------------------------------------------------------------
-------------------------------------------------------ERKD-------------
------------------------DNSKITHV----------------------------------------
----------------------------------
>Smim_GRL101/1-966 KFM82218.1  GRL101 [Stegodyphus mimosarum]
----------------------------------------------------------------------MY
VRSGKDG-----------------------------------------------------------------
-------------------------------------------------------------PGSYS------
------------------------------------------------------------------------
-----------------RTLVYSVGMEKLKALTNASKTCRQ-FISWRCWGTGFRFESEKPWSWWV-------
----------------SWNGQPQYTWGGAKKDRT------CGCDV-EGC-----------------------
---------------------------------RNVNKTCNCDSVQK----FEGS------------ADEGF
LENKD---------------------------------------------TLPVKEVRFGYTFRTGQYGYHR
IGPLECFGNAVEVMERCTNSTNYMRCFTGHYVPISFKCLYEFDQYGYHLGCRDVTHLRH--------CEDFV
CPKD-----------------------------YVKC-PE-SYC---IPTSYVCNGKW--------------
------------------------------------------------------------------------
-----------------------------------------------DCIGG--------------------
------------------KDE---------------------------------------------------
-----------EECDSYNCPG-QYK----------CYNRSSCLPLEKLCD-----GVRNCPH----------
-------------------------GDDELLCD---------------------------------------
------------------------------------------------------------------------
------------------------------------------------------------------------
---LVCPENCMC------------------------------------------------------------
------------------------------------------------------------VGLFISCMRQN-
-----------------------ASVLPS-------------------------------------------
---------------------------------------------------NLPH-----------------
------------------------------------------------------------------DVR---
-------KLDFSF-----------------------------------------------------------
-------------------------NRLD-------------------------------------------
------------------------------------------------------------------------
-------------------------------------LH----KTDF-SNYWTLG---ELILQYNHL--NSI
PA--KRFVPL-RNL---FKLDLSN-NRITFIEASAFEG-----------LTN--------------------
------------------------------------------------------------------------
---------------------------------VRLLVLENNPTLTEIEAEAFNGLTNLPTLNLTG------
----ISLRILRRSTFNGMSSLRTLNLQNN-NIEKVETGAFVGLHSVTV------------------------
--------------------------------LDIKGNDIVDFTS---------------------------
------HIF---TGLKSLEYLYTDSYTFCCMASSLVS--------------------LQN------------
------------------------------------------------------------------------
------------------------------------------------------------------------
------------------------------------------------------------------------
------------------------------------------------------------------------
------------------------------------------------------------------------
------------------------------------------------------------------------
------------------------------------------------------------------------
------------------------------------------------------------------------
------------------------------------------------------------------------
------------------------------------------------------------------------
------------------------------------------------------------------------
----------------------------------------------CLPPPDEISSCEDLMSSPVQRSFLWV
LGIIALLGNLFVIIWRS---KTKD------S-----------------------------------S-R---
-----I-SSTLILSLGCADFLMGIYLIII-------ASVDVYYRSI--------------------------
------------------------------------YIEN--------------------------------
-------------------------------------------------------SDKWKRS----------
--------------------------------TLCKICGF--------------------------------
----------LSTVSTEVSVLTLAF-ITLDRLICLCFPLSQ--R----RFSLQFTYR--LIASS--------
------------------------------------------------------------------------
-----------------------WIIAGVMA---AIPLVVEPY----FQGRFYAR-----------------
----------------------------------------------SGVCLALH------------------
------ITNHRPAGWE----------------------------------------------YSVAIFFCLN
SIAFIIIVLAYLYM----------------------YITIRQSY----------------------------
------------------------------------------------------------------------
-----------------------------------------------------------QNM----------
------------------------------------------------------------------------
------------------------------------------------------------------------
-----SRLMS--------------------------------------------------------------
------------------------------------------------------------------------
------------------------------------------------------------------------
------RQ-------------------------------TRENKI-GRQMALIVLTN----SMCWFPIIVMG
----MLAMSGINI----------------TG---------------EAYSWTAIF----------VLPLNSA
TNPLIYTISSLH---------F---------HTRL---------------------------LSR-------
-----------------------FGLNS------KDAKGLYVTRLTSSNRKS--DKSER-------------
--------------------------MMLRDQLNSRPFKPPHGYISLLQYLRTVPGLRP-------------
-------------------------RHLLKIATAIC----KMLTELH---------AGSYA-----------
-------------LGGIDVNAVFV------------------------------------------------
------------------------------------------------------------------------
------------------------------------------------------------------------
------------------------------------------------------------------------
------------------------------------------------------------------------
------------------------------------------------------------------------
------------------------------------------------------------------------
------------------------------------------------------------------------
------------------------------------------------------------------------
------------------------------------------------------------------------
------------------------------------------------------------------------
------------------------------------------------------------------------
----------------------------------------------------------------SENSDG--
------------------------------------------------------------------------
------DEIHVYVPDFNA---------------------------------YKIVSTPISG-----------
------------------------MP----------------------------------------------
---DDTAVDMEEF---GLLV-------------------KKMLRVYHV----ISRSND--------------
-----------------------------------------------------PMQGTAC------------
----------------------------------
>Aven_GRL101/1-1184 GBM83582.1 GRL101 [Araneus ventricosus]
------------------------------------------------------------------------
------------------------------------------------------------------------
------------------------------------------------------------------------
------------------------------------------------------------------------
-------------------------MLQLCEL----------------------------------------
---------------------PQFS-----------------------------------------------
---------------------------------------------------------------------EGV
IFQQD---------------------------------------------GSP---PHYGHTVR--------
-----------ELL----DST--------------------FPQ-------------RW--------IENFV
CPKD-----------------------------YVKC-PE-SYC---LPTIYVCDGKW--------------
------------------------------------------------------------------------
-----------------------------------------------DCIGG--------------------
------------------GDE---------------------------------------------------
-----------EECDRYSCPG-QYK----------CYNKSSCLPLNKLCD-----GIRNCPH----------
-------------------------GDDELLCD---------------------------------------
------------------------------------------------------------------------
------------------------------------------------------------------------
---LVCPENCMC------------------------------------------------------------
------------------------------------------------------------VGLFVSCMRQN-
-----------------------ASTLPH-------------------------------------------
---------------------------------------------------NLPQ-----------------
------------------------------------------------------------------EVR---
-------KLDFSF-----------------------------------------------------------
-------------------------NRLD-------------------------------------------
------------------------------------------------------------------------
-------------------------------------LQ----KTDF-SKYWTLG---ELILQYNYL--TTL
PP--KRFMHL-KNL---YKLDLSH-NRLTFIASSAFAG-----------LTN--------------------
------------------------------------------------------------------------
---------------------------------VRLLILENNPTITEIEPEAFNGLSNLPTLNLTG------
----ITLNVLKKTTFNGMSSLRTLNLQNN-NIAKVESGAFVGLHSVTV------------------------
--------------------------------LDIKGNDIVDFNS---------------------------
------EIF---IGLKSLEYLYSDSYTFCCIASNQVP--------------------LYN------------
------------------------------------------------------------------------
------------------------------------------------------------------------
------------------------------------------------------------------------
------------------------------------------------------------------------
------------------------------------------------------------------------
------------------------------------------------------------------------
------------------------------------------------------------------------
------------------------------------------------------------------------
------------------------------------------------------------------------
------------------------------------------------------------------------
------------------------------------------------------------------------
----------------------------------------------CQPPPDEISSCEDLMSSPIQRSFLWV
LGIIALVGNLFVIVWRC---RTKD------S-----------------------------------T-R---
-----I-SSTLILSLGCADFLMGVYLIII-------ASVDVYYRSI--------------------------
------------------------------------YIEN--------------------------------
-------------------------------------------------------SDKWKRS----------
--------------------------------ILCKICGF--------------------------------
----------LSTVSSEVSVFTLVF-ITVDRLISLCFPLSQ--K----RFSVNFTYK--LIFAS--------
------------------------------------------------------------------------
-----------------------WIIACVMA---AVPFFVKPY----FQGRFYAR-----------------
----------------------------------------------SGVCLALH------------------
------ITNHRPAGWE----------------------------------------------YSVAIFFCMN
FIAFLIIASAYLYM----------------------YITIRKSY----------------------------
------------------------------------------------------------------------
-----------------------------------------------------------QNM----------
------------------------------------------------------------------------
------------------------------------------------------------------------
-----SRLMS--------------------------------------------------------------
------------------------------------------------------------------------
------------------------------------------------------------------------
------RQ-------------------------------SMTDKI-GRQMALIVLTN----SLCWIPIIIMG
----MLAMSGVNI----------------TG---------------EAYSWTAIF----------VLPLNSA
TNPLIYTISSLH---------F---------QSML---------------------------LSR-------
-----------------------FGLGS------KYGKDSYVRKL-SNNPIP--DKTKR-------------
--------------------------RLTQEQLNSRPFKPPHGYISLLQYLRTVPGLRP-------------
-------------------------RHLLRIATAIC----KSLAELH---------AGSYA-----------
-------------LGGIDVNAVFI-----------------------------------------------Q
AATSEGTRSAQTALARLR----------------------SGHIKSL-------------------------
------K-----------------------------------------------------------------
------------------------------------------------------------------------
------------------------------------------------------------------------
--------FVDREKTYSSCPRSCPASPA--------------------------------------------
---------------HVIDCIGASARLLSSEVGHGLVWTSNQR--LEKDSPICVVWK--RGSLDFNIEPC--
---------------------IPF-----------RCLTPTTYLDKVSF---NDQLLTI------ASKHAQH
PEMMRQLSLKVINNIPSQALVLYTDGSKSDSAKIQSKNWPKIQEETGQEIIPKIVTLSQKSRVCIQWIPSHV
GVFGNEVADLLAKEGSALPSAASGELFASEIFSIHRAKANSAWKVSPTHE-WYAENRPGLS-----------
----LQSEGTRSAQTAL------------ARLRSGHIISLKFVFKEKTYS-SCP-----CS-----------
-------CPAS-P-------------------------------------------------AHVFDCIGAS
-------------------------------------------ARL----------------LWSEGGNGLV
EGT--------------VRATWYHGPGLV-------FGPG-----RHETTATGFKGVLLFLEEFTYNICRGE
KGQDGSDEIHVYVPDFNA---------------------------------YKIASSPISG-----------
------------------------MP----------------------------------------------
---DDTAVDMEEF---GLLV-------------------KKMLRVYHV----ISRSND--------------
-----------------------------------------------------PMQGTAC------------
----------------------------------
>Tcas_Lgr4/1-666 DAA64490.1 TPA_inf: DLGR4-like G protein-coupled [Tribolium castaneum]
------------------------------------------------------------------------
------------------------------------------------------------------------
------------------------------------------------------------------------
------------------------------------------------------------------------
------------------------------------------------------------------------
-------------------LEQNKICP---------------------------------------------
-----------------------------------------------------------------------I
L-----------------------------------------------------------------------
------------------------------------------------------------------------
---G-----------------------------YFQC-ENTTIC---IPQQNNCDGKV--------------
------------------------------------------------------------------------
-----------------------------------------------DCPGG--------------------
------------------SDE---------------------------------------------------
----------VIGCDDRA-------------------------KDDYW-----DHQFKKRPS----------
-------------------------ALNDHLAH-----------ICN-------------------------
-----------------------------------------L------------------------------
------------------------------------------------------------------------
----SYNGSCV-------------------------------------------------------------
------------------------------------------------------------------CRGRDL
LCGHK-------------------NMVKI------------------------------PG-----------
---------------------------------------------------DLP------------------
----------------------------------------------------------------ADNIT---
-------LLDFEG------------------------------------------------NNFGVLSGNVL
EKVPLFVEKINFAH-----------CNID-------------------------------------------
------ELK--------------------------------------------------------------P
-HTFH---QLTHIHDLHLDNND---------------LK-TFPSDLF-PESNNLR---LLSVTHNHI--SRI
SS--DAFRKL-RAL---EELDLSG-NKISEIKREVLAP-----------LAK--------------------
--------------------------LRLLILRN-------------------N-----QIRYISNSTFPQ-
LP-------------------------------LRKLSLIEN-RIDRLDPGAFANLTQLQELYLTN------
----NRLVHLKNGTFFNLSQLLVLFLGDN-FIKTIEVGVFIDVLNLTS------------------------
--------------------------------LTLERNQFRTLDK---------------------------
------KVL---APLTILQHIYFDRFELCESALH-----------------------VRD------------
------------------------------------------------------------------------
------------------------------------------------------------------------
------------------------------------------------------------------------
------------------------------------------------------------------------
------------------------------------------------------------------------
------------------------------------------------------------------------
------------------------------------------------------------------------
------------------------------------------------------------------------
------------------------------------------------------------------------
------------------------------------------------------------------------
------------------------------------------------------------------------
----------------------------------------------CEPKGDGISSQYHLLDSIVLRTSVWI
IAAIGCTGNLIVLLGRL---LAPT------N-----------------------------------N-V---
-----V-HSLYLRNLALSDLLMGVYLFAI-------AIADQHYRGD--------------------------
------------------------------------YLRY--------------------------------
-------------------------------------------------------QYSWRHS----------
--------------------------------YVCNICGF--------------------------------
----------LSTLSCESSVLILTL-VTWDRFVSVTQPLAR--K----QPSPKTAAF--TLVVL--------
------------------------------------------------------------------------
-----------------------WSIAAAVA---LAPLSE-GY----FGDEFYGN-----------------
----------------------------------------------NGVCLPLH------------------
------IHEPYAKGWE----------------------------------------------YSAAMFMLVN
ALALTFICYAYMRM----------------------INEIIASG----------------------------
------------------------------------------------------------------------
-----------------------------------------------------------VAC----------
------------------------------------------------------------------------
------------------------------------------------------------------------
-----RSTRQ--------------------------------------------------------------
------------------------------------------------------------------------
------------------------------------------------------------------------
------SQ-------------------------------ERDK-V-AQRFGIIVFTD----CLCWVPIIVVK
----LVALAGYPI----------------PK---------------DLYAWLAIF----------ILPINSA
LNPVLYTLTTTV---------F---------K----------------------------------------
------------------------------------------------------------------------
------------------------------------------------------------------------
------------------------------------------------------------------------
------------------------------------------------------------------------
------------------------------------------------------------------------
------------------------------------------------------------------------
------------------------------------------------------------------------
------------------------------------------------------------------------
----------------KQ------------------------------------------------------
------------------------------------------------------------------------
------------------------------------------------------------------------
------------------------------------------------------------------------
------------------------------------------------------------------------
------------------------------------------------------------------------
------------------------------------------------------------------------
------------------------------------------------------------------------
------------------------------------------------------------------------
------------------------------------------------------------------------
------------------------------------------------------------------------
------------------------------------------------------------------------
------------------------------------------------------------------------
----------------------------------
>Aven_RelaxinR2/1-470 GBM02568.1 Relaxin receptor 2 [Araneus ventricosus]
------------------------------------------------------------------------
------------------------------------------------------------------------
------------------------------------------------------------------------
[truncated: 1,907,920 more chars]
