# Supplementary material for: G protein-coupled receptors as candidates for modulation and activation of the chemical senses in decapod crustaceans
Source: PLoS One. 2021 Jun 4;16(6):e0252066. doi: 10.1371/journal.pone.0252066 (PMC8177520; doi:10.1371/journal.pone.0252066)
Supplement: S8 File — (FA) [file pone.0252066.s017.fa]

>Parg1518332/1-378
------------------------------------------------------------------------
------------------------------------------------------------------------
------------------------------------------------------------------------
------------------------------------------------------------------------
------------------------------------------------------------------------
------------------------------------------------------------------------
------------------------------------------------------------------------
------------------------------------------------------------------------
------------------------------------------------------------------------
------------------------------------------------------------------------
------------------------------------------------------------------------
------------------------------------------------------------------------
------------------------------------------------------------------------
------------------------------------------------------------------------
------------------------------------------------------------------------
------------------------------------------------------------------------
------------------------------------------------------------------------
------------------------------------------------------------------------
------------------------------------------------------------------------
------------------------------------------------------------------------
------------------------------------------------------------------------
------------------------------------------------------------------------
------------------------------------------------------------------------
----------------------M--A----------------------------------------------
------------------------------------------------------------------------
----NLTGPQVAFYGQ-APS--------------------------------------FGYPEGVT------
--------------------------------IADFVP-------------------D-TI---KDMV----
------------------------------------------------------------------------
------------------------------------------------------------------------
------------------------------------------------------------------------
------------------------------------------------------------------------
------------------------------------------------------------------------
------------------------------------------------------------------------
----HQH-----------------------------------------------------------------
------------------------------------------------------------------------
------------------------------------------------------------------------
------------------------------------------------------------------------
------------------------------------------------------------------------
------------------------------------------------------------------------
------------------------------------------------------------------------
---------------W-------------------------------------------------------Y
KFPPVNPM---------------WHY----LLGV------IYI----IL---GFFSIV---GNGLVIYLFIR
-S-------APL-----------------------------------R-----S-PAN--LLVVNLALSDL-
-----IMLT-------------TNFPPFA--YN---------------------------------------
---------CFSGG----------------------------------------------------------
--------------------------------------------------QWM-------------------
--------------------------------------------FSA-------------F-F---------
--------------CE--LYAALGAVTGVCSIWTLG-MISWDRYNIIC----NG---FNG-------PKLTM
GKALIMCLF---------CW---------------AMAVG-WALPPFF------------------------
-------GW----------------------------GRYIPEG----------------------------
--ILDSCS-----------YDYL-------------T-QDWNTKSYN-IS-IFVFDF---FLP-AS------
-----I-ITCSYIFI----------------V-K---------------AI----------------F----
AH----------------------------------------------------------------------
------EAAM----------------------------RAQAKKM-NVS-----------------------
------------------------------------------------------------------------
------------------------------------------------------------------------
------------------------------------------------------------------------
------------------------------------------------------------------------
------------------------------------------------------------------------
------------------------------------------------------------------------
------------------------------------------------------------------------
-NLRSNEA-----ETQR-----------------------------------------AEIR-IAKT---A-
----------------------------IANVSLWLVCW------------TPY------------------
-------AAITI---QGVL--------------GQHENITPLV--TMLP-------------ALLA------
-----------------------------------------------------------KSASC--------
--------------------------------------YNPF-----------------VY---------AI
SHPKFR-------------QAIT-VYM---------------------------------------------
------------------------------------------------------------------------
------------------------------------PWF------------------CV-HEVEHK------
----------------HE-DSK-SNAS---------------------------------------------
------------------------------------------------------------------------
---------------------NTTA-----------------------------------------------
------------------------------------------------------------------------
------------------------------------------------------------------------
--------------QDDKA-----------------------------------------------------
------------------------------------------------------------------------
------------------------------------------------------------------------
------------------------------------------------------------------------
------------------------------------------------------------------------
------------------------------------------------------------------------
------------------------------------------------------------------------
------------------------------------------------------------------------
------------------------------------------------------------------------
------------------------------------------------------------------------
------------------------------------------------------------------------
------------------------------------------------------------------
>Parg11296002/1-297
------------------------------------------------------------------------
------------------------------------------------------------------------
------------------------------------------------------------------------
------------------------------------------------------------------------
------------------------------------------------------------------------
------------------------------------------------------------------------
------------------------------------------------------------------------
------------------------------------------------------------------------
------------------------------------------------------------------------
------------------------------------------------------------------------
------------------------------------------------------------------------
------------------------------------------------------------------------
------------------------------------------------------------------------
------------------------------------------------------------------------
------------------------------------------------------------------------
------------------------------------------------------------------------
------------------------------------------------------------------------
------------------------------------------------------------------------
------------------------------------------------------------------------
------------------------------------------------------------------------
------------------------------------------------------------------------
------------------------------------------------------------------------
------------------------------------------------------------------------
------------------------------------------------------------------------
------------------------------------------------------------------------
------------------------------------------------------------------------
------------------------------------------------------------------------
------------------------------------------------------------------------
------------------------------------------------------------------------
------------------------------------------------------------------------
------------------------------------------------------------------------
------------------------------------------------------------------------
------------------------------------------------------------------------
------------------------------------------------------------------------
------------------------------------------------------------------------
------------------------------------------------------------------------
------------------------------------------------------------------------
------------------------------------------------------------------------
------------------------------------------------------------------------
------------------------------------------------------------------------
------------------------------------------------------------------------
----------------------------------------------------------------------MK
-S-------KAL-----------------------------------K-----T-PAN--LLVVKLALSDL-
-----IMLT-------------TNFPPFA--YN---------------------------------------
---------CFSGG----------------------------------------------------------
--------------------------------------------------RWM-------------------
--------------------------------------------FSP-------------F-F---------
--------------CE--LYAALGAVTGVCSIWTLG-MISWDRYNIIC----NG---FNG-------PKLTM
GKALCMCLF---------CW---------------IMAVG-WALPPFF------------------------
-------GW----------------------------GKYIPEG----------------------------
--ILDSCS-----------YDYL-------------T-QDFNTKSYN-MC-IIFFDF---CLP-CT------
-----L-IVSSYIFI----------------V-K---------------AI----------------F----
AH----------------------------------------------------------------------
------EAAM----------------------------RAQAKKM-NVA-----------------------
------------------------------------------------------------------------
------------------------------------------------------------------------
------------------------------------------------------------------------
------------------------------------------------------------------------
------------------------------------------------------------------------
------------------------------------------------------------------------
------------------------------------------------------------------------
-NLRSNEA-----ESQR-----------------------------------------AEIR-IAKT---A-
----------------------------IANVSLWLVCW------------TPY------------------
-------AVITI---QGVS--------------GNYENITPLV--TMLP-------------ALLA------
-----------------------------------------------------------KSASC--------
--------------------------------------YNPF-----------------VY---------AI
SHPKFR-------------LAIT-QYM---------------------------------------------
------------------------------------------------------------------------
------------------------------------PWF------------------CV-HESQPK------
----------------SE-DSK-SNS----------------------------------------------
------------------------------------------------------------------------
----------------------TEA-----------------------------------------------
------------------------------------------------------------------------
------------------------------------------------------------------------
--------------QEKA------------------------------------------------------
------------------------------------------------------------------------
------------------------------------------------------------------------
------------------------------------------------------------------------
------------------------------------------------------------------------
------------------------------------------------------------------------
------------------------------------------------------------------------
------------------------------------------------------------------------
------------------------------------------------------------------------
------------------------------------------------------------------------
------------------------------------------------------------------------
------------------------------------------------------------------
>Parg1859899/1-415
------------------------------------------------------------------------
------------------------------------------------------------------------
------------------------------------------------------------------------
------------------------------------------------------------------------
------------------------------------------------------------------------
------------------------------------------------------------------------
------------------------------------------------------------------------
------------------------------------------------------------------------
------------------------------------------------------------------------
------------------------------------------------------------------------
------------------------------------------------------------------------
------------------------------------------------------------------------
------------------------------------------------------------------------
------------------------------------------------------------------------
------------------------------------------------------------------------
------------------------------------------------------------------------
------------------------------------------------------------------------
------------------------------------------------------------------------
------------------------------------------------------------------------
------------------------------------------------------------------------
------------------------------------------------------------------------
--------------------------ML----ND----IFHSIVWSE-------------------------
----------------------------------------------------------------------QR
W----------RECLG--------------------------------------------------------
------------------------------------------------------------------------
----L----------------------------------------------------------NLT------
--------------------------------LVSRVP-------------------E-DV---QHKV----
------------------------------------------------------------------------
------------------------------------------------------------------------
------------------------------------------------------------------------
------------------------------------------------------------------------
------------------------------------------------------------------------
------------------------------------------------------------------------
----PKH-----------------------------------------------------------------
------------------------------------------------------------------------
------------------------------------------------------------------------
------------------------------------------------------------------------
------------------------------------------------------------------------
------------------------------------------------------------------------
------------------------------------------------------------------------
---------------W-------------------------------------------------------H
QFEAPHPL---------------WQP----ILGT------FYI----LI---GAVAVT---GNSLVLWIFGT
-S-------RSL-----------------------------------R-----C-GTN--LLVMNLALTDL-
-----LMVL-------------TQFPVLV--AN---------------------------------------
---------CYN-H----------------------------------------------------------
--------------------------------------------------RWT-------------------
--------------------------------------------LGP-------------A-A---------
--------------CE--VYGFCGALFGTVSIITMM-LIALDRYFAIV----NP---YSG-------WRLSY
GKASLWVGA---------AW---------------SYGVL-WCSPPLV------------------------
-------GW----------------------------NQYVLEG----------------------------
--FLTSCT-----------FDYL-------------S-DEPWSRLYV-FL-MFIFAY---VVP-LT------
-----A-ISWCYSCI----------------Y-F---------------SV----------------S----
RH----------------------------------------------------------------------
------DRRL----------------------------IKENQL----------------------------
------------------------------------------------------------------------
------------------------------------------------------------------------
------------------------------------------------------------------------
------------------------------------------------------------------------
------------------------------------------------------------------------
------------------------------------------------------------------------
------------------------------------------------------------------------
-AVNSLNI-----HQRE-----------------------------------------TQL---ARV---V-
----------------------------LTSVGFWTLAW------------TPY------------------
-------AVVAL---LGVF--------------SWSSALTPVNT-ML-P-------------ALFA------
-----------------------------------------------------------KLSTL--------
--------------------------------------YNPF-----------------IY---------AV
SHHRYR-------------QEVA-RRL---------------------------------------------
------------------------------------------------------------------------
------------------------------------PWL------------------CW-------------
--------------------------------------------------------VMITE-----------
-----RHQRMP-------------------------------------------------------------
---------------------STLR-----------------------------------------------
--------------------------------------SPTSLYHSDVVSHTS-------------------
------------SFRAFS------------------------------------------------------
-----------------KK-----------------------------------------------------
--------------------------EKAVIDL-------------PSPDSLA--------------SSM--
------------------------------------------------------------------------
------------------------------------------------------------------------
------------------------------------------------------------------------
--ARDSTGHNRSTNL---------------------------------------------------------
------------------------------------------------------------------------
------------------------------------------------------------------------
------------------------------------------------------------------------
------------------------------------------------------------------------
------------------------------------------------------------------------
------------------------------------------------------------------
>Parg11549669/1-401
------------------------------------------------------------------------
------------------------------------------------------------------------
------------------------------------------------------------------------
--MLA-------------------------------------------------------------------
--------------------------------------------------LSRK------------------
----------------------------YGSHKQNNLNFR--------------------------------
------------------------------------------------------------------------
------------------------------------------------------------------------
------------------------------------------------------------------------
------------------------------------------------------------------------
------------------------------------------------------------------------
------------------------------------------------------------------------
------------------------------------------------------------------------
------------------------------------------------------------------------
------------------------------------------------------------------------
------------------------------------------------------------------------
------------------------------------------------------------------------
------------------------------------------------------------------------
------------------------------------------------------------------------
------------------------------------------------------------------------
------------------------------------------------------------------------
---------------------SSYGKMS----YWN-------------------------------------
------------------------------------------------------------------------
------------------DPANL--A----------------------------------------------
------------------------------------------------------------------------
----SSGLPSTNPYGN------------------------------------------------YT------
--------------------------------VVDTVP-------------------K-EI---LHMV----
------------------------------------------------------------------------
------------------------------------------------------------------------
------------------------------------------------------------------------
------------------------------------------------------------------------
------------------------------------------------------------------------
------------------------------------------------------------------------
----DPH-----------------------------------------------------------------
------------------------------------------------------------------------
------------------------------------------------------------------------
------------------------------------------------------------------------
------------------------------------------------------------------------
------------------------------------------------------------------------
------------------------------------------------------------------------
---------------W-------------------------------------------------------Y
QFPPMNPL---------------WYG----LLGF------FMV----VT---GFLSVF---GNAVVIWVFMN
-T-------KSL-----------------------------------R-----S-PAN--SLVVNLAFSDF-
-----LMML-------------TMFPPMV--IS---------------------------------------
---------CYW-Q----------------------------------------------------------
--------------------------------------------------TWT-------------------
--------------------------------------------LGA-------------F-F---------
--------------CE--LYAFFGSLFGCVSIWTML-WITLDRYNVIV----KG---VAA-------EPLTS
KGSMLRILF---------TW---------------IFAFA-WCLPPFF------------------------
-------GW----------------------------NRYVPEG----------------------------
--NMTACG-----------TDYL-------------T-EDALSHSYL-YV-YSAFVY---FTP-LV------
-----T-IVYSYTFI----------------V-K---------------AV----------------A----
AH----------------------------------------------------------------------
------EKQM----------------------------RDQAKKM-GVK-----------------------
------------------------------------------------------------------------
------------------------------------------------------------------------
------------------------------------------------------------------------
------------------------------------------------------------------------
------------------------------------------------------------------------
------------------------------------------------------------------------
------------------------------------------------------------------------
-SLRNEEA-----QKTS-----------------------------------------AECR-LAKI---A-
----------------------------LVTVSLWFMAW------------TPY------------------
-------LVINY---SGML---------------NKSMVTPLF--SIWG-------------SVFA------
-----------------------------------------------------------KANAV--------
--------------------------------------YNPI-----------------VY---------AI
SHPKYR-------------AALQ-KKL---------------------------------------------
------------------------------------------------------------------------
------------------------------------PFLA-----------------CA-TENQDN------
----------------QS-GTG-SAN----------------------------------------------
------------------------------------------------------------------------
----------------------TT------------------------------------------------
------------------------------------------------------------------------
------------------------------------------------------------------------
--------------TNEKS-----------------------------------------------------
--------------------------ESA-------------------------------------------
------------------------------------------------------------------------
------------------------------------------------------------------------
------------------------------------------------------------------------
------------------------------------------------------------------------
------------------------------------------------------------------------
------------------------------------------------------------------------
------------------------------------------------------------------------
------------------------------------------------------------------------
------------------------------------------------------------------------
------------------------------------------------------------------
>Parg169304/1-380
------------------------------------------------------------------------
------------------------------------------------------------------------
------------------------------------------------------------------------
------------------------------------------------------------------------
------------------------------------------------------------------------
------------------------------------------------------------------------
------------------------------------------------------------------------
------------------------------------------------------------------------
------------------------------------------------------------------------
------------------------------------------------------------------------
------------------------------------------------------------------------
------------------------------------------------------------------------
------------------------------------------------------------------------
------------------------------------------------------------------------
------------------------------------------------------------------------
------------------------------------------------------------------------
------------------------------------------------------------------------
------------------------------------------------------------------------
------------------------------------------------------------------------
------------------------------------------------------------------------
------------------------------------------------------------------------
--------------------------MS----YWN-------------------------------------
------------------------------------------------------------------------
------------------DPANL--AP---------------------------------------------
------------------------------------------------------------------------
---DTDRLPSTNPYGN------------------------------------------------HT------
--------------------------------VVDIVP-------------------K-EI---LHMV----
------------------------------------------------------------------------
------------------------------------------------------------------------
------------------------------------------------------------------------
------------------------------------------------------------------------
------------------------------------------------------------------------
------------------------------------------------------------------------
----DPH-----------------------------------------------------------------
------------------------------------------------------------------------
------------------------------------------------------------------------
------------------------------------------------------------------------
------------------------------------------------------------------------
------------------------------------------------------------------------
------------------------------------------------------------------------
---------------W-------------------------------------------------------Y
QFPPMNPM---------------WYG----LLMF------FMI----IM---GSLSLV---GNFVVIWVFMN
-T-------KSL-----------------------------------R-----S-PAN--LLVVNLAFSDF-
-----LMML-------------TMFPPMM--FS---------------------------------------
---------CYW-Q----------------------------------------------------------
--------------------------------------------------TWT-------------------
--------------------------------------------LGA-------------L-F---------
--------------CE--IYAFFGSLFGCVSIWTMV-FITLDRYNVIV----KG---MSA-------QPLKT
GGAMMRIGG---------VW---------------IIALA-WCLPPFF------------------------
-------GW----------------------------NRYVPEG----------------------------
--NMTACG-----------TDYL-------------T-EDAFSHSYL-YV-YSVFVY---FFP-LF------
-----A-SIYLYTFI----------------V-K---------------AV----------------G----
AH----------------------------------------------------------------------
------EKAM----------------------------RDQAKKM-GVK-----------------------
------------------------------------------------------------------------
------------------------------------------------------------------------
------------------------------------------------------------------------
------------------------------------------------------------------------
------------------------------------------------------------------------
------------------------------------------------------------------------
------------------------------------------------------------------------
-SLRNEEA-----QKTS-----------------------------------------AECR-LAKV---A-
----------------------------MMTVSLWFIAW------------TPY------------------
-------LVINY---AGML---------------NKPMVTPLF--SIWG-------------SVFA------
-----------------------------------------------------------KANAV--------
--------------------------------------YNPI-----------------IY---------AI
SHPKYR-------------AALE-KKL---------------------------------------------
------------------------------------------------------------------------
------------------------------------PCLA-----------------CQ-GESKDD------
----------------TE-SSN-TAG----------------------------------------------
------------------------------------------------------------------------
----------------------TSQ-----------------------------------------------
------------------------------------------------------------------------
------------------------------------------------------------------------
--------------VAEKP-----------------------------------------------------
--------------------------EGA-------------------------------------------
------------------------------------------------------------------------
------------------------------------------------------------------------
------------------------------------------------------------------------
------------------------------------------------------------------------
------------------------------------------------------------------------
------------------------------------------------------------------------
------------------------------------------------------------------------
------------------------------------------------------------------------
------------------------------------------------------------------------
------------------------------------------------------------------
>Parg11194163/1-557
------------------------------------------------------------------------
------------------------------------------------------------------------
------------------------------------------------------------------------
------------------------------------------------------------------------
------------------------------------------------------------------------
------------------------------MGRENTTSDDW-----------------------------NY
TL-------------------------PNL------------------------------------------
------------------------------------------------------------------------
------------------------------------------------------------------------
----------------------------------------------------------------------LE
------------------------------------------------------------------------
-------------------------------------------------------YLDGLREGGGA------
------------------------------------------------------------------------
------------------------------------------------------------------------
------------------------------------------------------------------------
----------------SPSNP-----------------------------------------ILQ-------
------------------------------------------------------------------------
------------------------------------------------------------------------
-----------------------------------------------DPSKA--------------------
------------------------------------------------------------------------
------------------------------------------------------------------------
-------------------TDTPATTLL----------------GGVASALTS-------------------
------------------------------------------------------------------------
------------SPTTPPTTTTP--APINKPIFP--------------------------------------
-------LNFS-------------------------------------------------------------
--------LRTTV-ESLFK----------------------------------------ANTTLLEPMTS--
-GSATILDLEPSM-------------------ATLGVL-------------------S-P------------
------------------------------------------------------------------------
------------------------------------------------------------------------
--------------------------------------------------------------VS-PDL----
------------------------------------------------------------------------
------------------------------------------------------------------------
------------------------------------------------------------------------
------F-VSSSNDSL------------------VALDDTFWLVGN--------------------------
------------------------------------------------------------------------
------------------------------------------------------------------------
-------------------------------------------------------------ESTNG----SI
V-----------------------------------------------------------------------
--------------------------------------------LGNS------------------------
---------------------------------------------------------T--------------
-------------SDG-------------------------------------------------------P
LVK-TVGM----------------VI----TSVI------LGI----MI----LTTVI---GNVFVIAAILL
-E-------RNL-----------------------------------Q-----Q-VAN--FLIVSLAVADL-
-----MVAC-------------LVMPLGA--VY---------------------------------------
---------EIS------------------------------------------------------------
------------------------------------------------K-EWI-------------------
--------------------------------------------LGP-------------E-L---------
--------------CD--MWTSSDVLCCTASILHLV-AIALDRYWAVT----Q----VD------YIHSRNG
TRIGVMILL---------VW---------------LTAVV-VSIAPLF-G----------------------
--------W---------------KDPD--------FLVRVNEHK---------------------------
-----KC-------------------------------LVSQDLAYQ-VF-ATMATF---YVP-LT------
-----A-ILILYWKI----------------F-Q---------------AA---------------RK----
------------------------------------------------------------------------
----RIHKSKFG---------GKKEAKQKGN-NTKPKVRAKGHRG-GGG-----------------------
------------------------------------------------------------------------
----------------------------------------GGGDT---------------------------
---------------KPNGVTEHQTTA---------------------------------------------
--------------------------------FTTVNS----------------------------------
---------------------------------GSPDKSSN-------------------NG----------
------------------------------------------------------------------------
------AVS--------VSSHVSEVSR---------LEMLP----KE-P-----------------------
-PKKTKKE-----TL----------------------------------------EAKREKK-AAKT---L-
----------------------------AIITGAFVVCW------------LPF------------------
-------FVTAL------LMPICP------GC-YFSDVMFSIFL-------------------WLG------
-----------------------------------------------------------YFNST--------
--------------------------------------LNPI-----------------IY---------TI
FSPEFR-------------EAFK-RIL---------------------------------------------
------------------------------------------------------------------------
---------------------------------------------------------FG-RK----------
--------------------------NQRYR-----------------------------------------
------------------------------------------------------------------------
------------------------------------------------------------------------
------------------------------------------------------------------------
------------------------------------------------------------------------
------------------------------------------------------------------------
------------------------------------------------------------------------
------------------------------------------------------------------------
------------------------------------------------------------------------
------------------------------------------------------------------------
------------------------------------------------------------------------
------------------------------------------------------------------------
------------------------------------------------------------------------
------------------------------------------------------------------------
------------------------------------------------------------------------
---------------------PGKVR----------------------------------------------
------------------------------------------------------------------
>Parg11089978/1-555
------------------------------------------------------------------------
------------------------------------------------------------------------
------------------------------------------------------------------------
------------------------------------------------------------------------
------------------------------------------------------------------------
------------------------------------------------------------------------
------------------------------------------------------------------------
------------------------------------------------------------------------
------------------------------------------------------------------------
------------------------------------------------------------------------
------------------------------------------------------------------------
------------------------------------------------------------------------
------------------------------------------------------------------------
------------------------------------------------------------------------
------------------------------------------------------------------------
------------------------------------------------------------------------
------------------------------------------------------------------------
------------------------------------------------------------------------
------------------------------------------------------------------------
------------------------------------------------------------------------
------------------------------------------------------------------------
-------------------MLSYGSELL----------------CSFGSC----------------------
------------------------------------------------------------------------
-------------------SSAL--CD---------------------------------------------
--------TLTISP----------------------------------------------------------
--------SPTSS-AAQPS-----------------------------------------------------
--------------------------------SNTSL----------------------PIL-PVPSL----
------------------------------------------------------------------------
------------------------------------------------------------------------
------------------------------------------------------------PSPSLPSPPSTS
LHV---------------------------------------------------------------------
------------------------------------------------------------------------
------------------------------------------------------------------------
---VQCK-LPGLVQTQVDG-------------H---------------------------------------
------------------------------------------------------------------------
------------------------------------------------------------------------
-------------------------------------------------------------LPFNL----SQ
GDD---------------------------------------------------------------------
------------------------------------------------------------------------
------------------------------------------------------------------------
--------LLLLNAT---------------------------AGGED-------------------------
DYE--------------------YDF----SFLF------LAM----FI----LAGGI---GNILVCLAICL
-E-------RRL-----------------------------------H-----N-VTN--YFLMSLAVADL-
-----LVSL-------------VVMPFGA--IA---------------------------------------
---------GFL------------------------------------------------------------
------------------------------------------------G-YWP-------------------
--------------------------------------------FGV-------------V-W---------
--------------CN--IYVTCDVLACTSSIMHMC-TISLGRYLGIR----NP---LK-------TRSSSK
KTVGVKVVL---------VW---------------LLAML-VTSIITV------------------------
---------------------LGIVDTTNIM----------PADY---------------------------
-----VC-------------------------------TINNQT-FF-IF-GSLCAF---YIP-MV------
-----I-MVVSYALT----------------V-H---------------LL---------------RR----
K-----------------------------------------------------------------------
-------AKFAGDA-----P----------------------------------------------------
---------------AGKARTMG--------------------------RYRS----------------VRR
KAQQQQQ----------------------------------------------QT-----------------
APPHSFTF-------TPRS-----------------------------------------------------
-SYR----------------------GSSYSNGHA--------------------------------AHYHF
---------------SNITKC-------EQATQ-TPESIARQTRNFKLK-----------------------
------------ALR-------------------------------------LQLVGTASWH----------
-------LR-----------------------------FLP----TR-KRD--------------------A
LAANA---------------------------------------------------VANEQK-ASKV---L-
----------------------------GLVFFAFVICW------------TPF------------------
-------FILNI------YFAACP------TC-QVSDHLANVCL-------------------WLG------
-----------------------------------------------------------YVSST--------
--------------------------------------INPI-----------------IY---------TI
FNRTFK-------------AAFI-KILR-----CDYNFDHRHVRSHSMSDNMPG--PYGGAAPSA-------
---------------------------------------------VATPC----------------------
---------------------------------------------------------SI-RTLST-------
-----------------------YVKSPSYQHA---------------------------------------
------------------------------------------------------------------------
----------------------LTSPEQ--------------------------------------------
----------------------------------------EQEHQC--------------------------
------------------------------------------------------------------------
------------------------------------------------------------------------
------------------------------------------------------------------------
------------------------------------------------------------------------
------------------------------------------------------------------------
------------------------------------------------------------------------
------------------------------------------------------------------------
------------------------------------------------------------------------
------------------------------------------------------------------------
------------------------------------------------------------------------
------------------------------------------------------------------------
------------------------------------------------------------------------
------------------------------------------------------------------
>Parg1258161/1-733
------------------------------------------------------------------------
------------------------------------------------------------------------
------------------------------------------------------------------------
------------------------------------------------------------------------
------------------------------------------------------------------------
------------------------------------------------------------------------
------------------------------------------------------------------------
------------------------------------------------------------------------
------------------------------------------------------------------------
------------------------------------------------------------------------
------------------------------------------------------------------------
------------------------------------------------------------------------
------------------------------------------------------------------------
------------------------------------------------------------------------
------------------------------------------------------------------------
------------------------------------------------------------------------
------------------------------------------------------------------------
------------------------------------------------------------------------
------------------------------------------------------------------------
------------------------------------------------------------------------
------------------------------------------------------------------------
-------------------MPAFG---------------------DFGLA----------------------
------------------------------------------------------------------------
-------------------TAT--------------------------------------------------
------------------------------------------------------------------------
--------TTTAT-SSSSF-----------------------------------------------------
--------------------------------SSSSLD-------------------HGEFV-HVISL----
------------------------------------------------------------------------
------------------------------------------------------------------------
------------------------------------------------------------STLGYPG-----
------------------------------------------------------------------------
------------------------------------------------------------------------
------------------------------------------------------------------------
------------------------------------------------------------------------
------------------------------------------------------------------------
------------------------------------------------------------------------
----------------------------------------------------------------NL----SY
GRE---------------------------------------------------------------------
------------------------------------------------------------------------
------------------------------------------------------------------------
--------NETSAATWEE-----------VGG----------GGGGP-------------------------
PPA--------------------ANW----WGLV------ALL----VV----LLTLF---GNILLILAISW
-D-------RRL-----------------------------------Q-----N-MTN--YFLLSLAVTDL-
-----MVAS-------------LVMPLSI--VV---------------------------------------
---------LIL------------------------------------------------------------
------------------------------------------------G-HFP-------------------
--------------------------------------------FSS-------------E-L---------
--------------CL--LWISLDVLFCTASIMHLC-TLSVDRFLSLR----YP---MK------FGRHKTR
RRVVLKIVL---------VW---------------CLSLA-ASLPLSL------------------------
---------------------MYATDPHSTI-----------VDG---------------------------
-----VC-------------------------------QIPVSL-FQ-II-GSVICF---YIP-LI------
-----I-MLVTYALT----------------A-R---------------LL---------------SK----
KQSE-------------------------------L------------------------------------
-QSTVLEAPSASPS-----PRSIRWKKLLCKTTSNLSTSTAVSIT-DGDISDSGC-----------------
--------RLDARCEEGKLRRFGSSPLR----------------RPPLVRYTSHHYRAALLRGGG--CGARG
YSSRDLKGDG------------------------------SGAGVEDRLFPHLPT-----------------
SPAYELSV-------FPQGPCSAPTST--------------TTSPL-------------------------H
RSHHDADDQHSQLETNP-----EERGGPKGSQGHAPSPSCEQNGDPRRRGAAEECSEECEGGDNSSSSHVAV
PCSCAPRFFLEDIKASSDSQC-------EECTDPRPHEMEAPYRNHQRRRSQESRQRQEGRGRGCCREEDSG
--WCCPCLRTRLTLRRQNGS------------------------------QGAEVPLSSPWHEGASPPRTTP
DLVTRTALRSGGQVTTLLHKAGSADSS--------SVGALP----SS-SRG--------------------L
WRQRSCSA-----SIK------------------------------YVSSKRHGRNIRMEQK-ATKV---L-
----------------------------GVVFFTFVLLW------------APF------------------
-------FIANV-------LISC-------GA-HIEGEMINLVT-------------------WLG------
-----------------------------------------------------------YASSM--------
--------------------------------------VNPF-----------------FY---------TF
FNKTFR-------------QTFL-KIMK-----CQMR-----------------------------------
------------------------------------------------------------------------
------------------------------------------------------------------------
-------------------------SSRKYHL----------------------------------------
------------------------------------------------------------------------
------------------------------------------------------------------------
------------------------------------------------------------------------
------------------------------------------------------------------------
------------------------------------------------------------------------
------------------------------------------------------------------------
------------------------------------------------------------------------
------------------------------------------------------------------------
------------------------------------------------------------------------
------------------------------------------------------------------------
------------------------------------------------------------------------
------------------------------------------------------------------------
------------------------------------------------------------------------
------------------------------------------------------------------------
------------------------------------------------------------------------
------------------------------------------------------------------
>Parg1443830/1-719
------------------------------------------------------------------------
------------------------------------------------------------------------
------------------------------------------------------------------------
------------------------------------------------------------------------
------------------------------------------------------------------------
------------------------------------------------------------------------
------------------------------------------------------------------------
------------------------------------------------------------------------
------------------------------------------------------------------------
------------------------------------------------------------------------
------------------------------------------------------------------------
------------------------------------------------------------------------
------------------------------------------------------------------------
------------------------------------------------------------------------
------------------------------------------------------------------------
-----------------MDC----------------------------------------------------
------------------------------------------------------------------------
------------------------------------------------------------------------
------------------------------------------------------------------------
------------------------------------------------------------------------
------------------------------------------------------------------------
------------------------------------------------------------------------
------------------------------------------------------------------------
-----------LTEEELSR-LSE--SAGNGTG----------------------------------------
------------------------------------------------------------------------
---------------PLGPD----------------------------------------------------
------------------------------------------------------------------------
------------------------------------------------------------------------
------------------------------------------------------------------------
------------------------------------------------------------------------
------------------------------------------------------------------------
------------------------------------------------------------------------
------------------------------------------------------------------------
------------------------------------------------------------------------
------------------------------------------------------------------------
------------------------------------------------------------------------
------------------------------------------------------------------------
------------------------------------------------------------------------
------------------------------------------------------------------------
------------------------------------------------------------------------
------------------------------------------------------------------------
---------T---------SINYGLGVVVTLSVF------LAL----SM----VLALV---GNVMVIMTIAR
-H-------RGM-----------------------------------R-----T-RTN--LLLANLAVADI-
-----L-------------------VAVL-DMP-IAIV----------------------------------
---------TIV-Y----------------------------------------------------------
------------------------------------------------GDWV--------------------
-------------------------------------------FTQT---------------F---------
--------------CY--FNAYTVGLGLMLSVHTLM-FISIHKYISIT----RP---FS------Q-SVTPT
KIMMMIVAA--------WTW---------------TIFFN-LTPTPII-G----------------------
--------WTTS----------------------------------------------------------TY
KRGASQCGPC----S---------------------P-KKTMQFVHA-GI-NTLVNL---VIP-IV------
-----V-MSYCYYCI----------------F----------------KEV----------------R----
DHL---------------------------------------------------------------------
----SRMRDFA-------------------------------------------------------------
------------------------------------------------------------------------
------------------------------------------------------------------------
------------------------------------------------------------------------
------------------------------------------------------------------------
------------------------------------------------------------------------
------------------------------------------------------------------------
-----------------------------------------------------------------------D
VSVRNSLI--------------------------------------------------QQKR-ITET---L-
----------------------------CIVMSIFILFW------------TPY-------------IIY--
-----SLSLVFLGKE------------------NVPE-IFNPIA------------------YLFG------
-----------------------------------------------------------YMNSA--------
--------------------------------------CNPI-----------------IY---------AL
RSPSFR-------------RGFS-EMICRN------------------------------------------
----------------------------------------------CGSI------------------PVPA
ASN-------------------------------FGRMMVS-----------FRCSLW--RNQDK-------
--------------METK-----------QKSRQLPKHYDR------KMGVAGLIAEHIGGQNGTAAQLV--
--NLKSMDCIA-GDVSKKEDKESSVPEVTPSEPSGAVSI-------------------------FSTAHREI
PTTKAA-PVNDVKSKFS------ISISSE-------------------------------------------
--------------------------------------IH-----DDIEETKG-------------------
--------GLTV--------------------------ADERNLQVVTVPLI-DKDS-----------NNLI
DTSESEMNFSRQRHVSVGSPECQK------------------------------------------------
-------------------------TVDAFASS-------------SSQPDI---------------TAV--
--------------SWQN------------------------------LSVGLLNRR----------ISKSD
REIIFTT-----------------------------------------------------------------
-------------------------------------------------------------------ASNMN
EN-VRSVSVGDIRLTEQFPKL---------------------------------------------------
--------G-----------------------------------------RVPFSPPVKPSRHSDV------
KRPWPLVWQPSVDSLYGS-PHFSRKDIFHIK-------------------------------------KVSP
RSKSGE---------------CTEKDNMN----KPH-GKSSVSS------CESSKHLR--------------
------------------------------------------------------------------------
--------VTAIINNVKRSF-SDLFNLEENLYIHNDLD-IVTPSTDDTEDSTNS-------------ALYNM
------------------------------------------------------------------
>Parg1960020/1-596
------------------------------------------------------------------------
------------------------------------------------------------------------
------------------------------------------------------------------------
------------------------------------------------------------------------
-------------------MLASAAL-TNPT-----------------------------------------
------------------------------------------------------------------------
------------------------------------------------------------------------
------------------------------------------------------------------------
------------------------------------------------------------------------
------------------------------------------------------------------------
------------------------------------------------------------------------
------------------------------------------------------------------------
------------------------------------------------------------------------
------------------------------------------------------------------------
------------------------------------------------------------------------
----------------TPAAD-----------------------------------------HLLNV-----
------------------------------------------------------------------------
------------------------------------------------------------------------
------------------------------------------------------------------------
------------------------------------------------------------------------
------------------------------------------------------------------------
---------------------SQAASLI----------------LQ--------------------------
------------------------------------------------------------------------
--------------------PSE--DA---------------------------------------------
--------LTL-------------------------------------------------------------
--------AAGTL-EPMVG-----------------------------------------------------
--------------------------------TGSTLV-------------------V-V------------
------------------------------------------------------------------------
------------------------------------------------------------------------
------------------------------------------------------------------------
------------------------------------------------------------------------
------------------------------------------------------------------------
------------------------------------------------------------------------
------------------------------------------------------------------------
------------------------------------------------------------------------
------------------------------------------------------------------------
-------------------------------------------------------------DPVNV----TT
V-----------------------------------------------------------------------
------------------------------------------------------------------------
------------------------------------------------------------------------
--------GGGGAETD-------------------------------------------------------E
GV--IQGLFT-------------TVL----LVLV------LLM----II----IGTVV---GNLLVCVAVCL
-V-------RKL-----------------------------------R-----R-PYN--YLLVSLAVSDL-
-----CVAL-------------LVMPMAL--LH---------------------------------------
---------ELL------------------------------------------------------------
------------------------------------------------G-EWQ-------------------
--------------------------------------------FGR-------------L-A---------
--------------CD--VWVSFDVLSCTASILNLC-MISVDRYLAIT----KP---LE------YGVKRTP
RRMVAYIVF---------VW---------------LGAAF-ISVPPILI-----------------------
------------------------------------LGNEHGDGS---------------------------
-----MC-------------------------------EVSQNFWYQ-IY-ATFGSF---YIP-LT------
-----V-MVIVYYKI----------------F-C---------------AA---------------KR----
------------------------------------------------------------------------
----IVDE-------------ERKAQAHLRL-VEEAEADARASTA-V-------------------------
--------------------------------------LGSYTQLKPVSRYS------VVEV-----NN---
-----------------------------------GGVETKLAPE---------------------------
---------------APPLSSKDETGSL----------------------------------------LGSD
SPHHLEVDCRKSQ-------------DLGQKTNPMVPSRLVVC-----------------------------
--------------------------------SSSVSSAASAD---------------STTGSRW-------
------------SLCETNGK---------------------------------AHPPNTNT-----------
------TSR--------ASCQHSQLA-----------------------HN-CYNACQSTN---GS-GDQS-
SPRKRSHP-----PKT-----------------------------------KLKFALAKERK-ASTT---L-
----------------------------GIIMSAFVVCW------------LPF------------------
-------FVLAL------VRPFKK-----PS--TIPAWISSLFL-------------------WLG------
-----------------------------------------------------------YANSL--------
--------------------------------------LNPI-----------------IY---------AT
LNKDFR-------------KPFQ-EIL---------------------------------------------
----------------------------------------------CLRC----------------------
---------------------------------------------------------AS-LNL---------
-----------------------LMREEFYH---------------------SQYG----G-----------
------------------------------------------------------------------------
----------------------PDTPTL--------------------------------------------
----------------------------------------SAVRT---------------------------
------------------HP-----------------------PTN--------------------------
------------PRNSSEIHLA--------------------------------------------------
------------------------------IAE-------------PREASTS--------------EEAHE
------------------------------------------------------------------------
------------------------------------------------------------------------
------------------------------------------------------------------------
------------------------------------------------------------------------
------------------------------------------------------------------------
------------------------------------------------------------------------
------------------------------------------------------------------------
------------------------------------------------------------------------
-------------------SRI--------------------------------------------------
------------------------------------------------------------------
>Parg178085/1-875
------------------------------------------------------------------------
------------------------------------------------------------------------
------------------------------------------------------------------------
------------------------------------------------------------------------
------------------------------------------------------------------------
------------------------------------------------------------------------
------------------------------------------------------------------------
------------------------------------------------------------------------
------------------------------------------------------------------------
------------------------------------------------------------------------
------------------------------------------------------------------------
------------------------------------------------------------------------
------------------------------------------------------------------------
------------------------------------------------------------------------
------------------------------------------------------------------------
------------------------------------------------------------------------
------------------------------------------------------------------------
------------------------------------------------------------------------
------------------------------------------------------------------------
------------------------------------------------------------------------
------------------------------------------------------------------------
----------------------MMSDLD----------------VVTA------------------------
------------------------------------------------------------------------
------------------------------------------------------------------------
------LNNHTDF-----------------------------------------------------------
-----EG-ITADL-L---------------------------------------------------------
--------ATPT------------------------------------------------------------
------------------------------------------------------------------------
------------------------------------------------------------------------
-----------------------------------------------------------------PGEGL--
------------------------------------------------------------------------
------------------------------------------------------------------------
------------------------------------------------------------------------
------------------------------------------------------------------------
------------------------------------------------------------------------
------------------------------------------------------------------------
----------------------------------------------------------------NG----TD
------------------------------------------------------------------------
------------------------------------------------------------------------
------------------------------------------------------------------------
------------------------------------------------------------------------
----LLPL---------------NLP----YAVS------EVL----VA----VVAII---GNALTITVFAV
-D-------RKL-----------------------------------R-----R-LTN--YYIVSLALADL-
-----LVGV-------------LGIPFAI--LT---------------------------------------
---------AIG-L----------------------------------------------------------
----------------------------------------------PRL-LWP-------------------
------------------------------------------------------------------------
--------------CL--LMLSTLLMLCTISIFSLV-AVSVDRYWAIL----HP---LR------YSRVMTA
KIVRRIILA---------CW---------------VVGTL-IGLMPSM-G----------------------
--------WYR-------------------------------YHD---------------------------
-----SCI----------------------------F-TKVMNYDYL-VF-LYFCTI---VVP-GL------
-----L-MAFFYTHI----------------Y-T---------------VV---------------LK----
Q-----------------------------------------------------------------------
-----LRQIAAQ------------------------------------------------------------
------------------------------------------------------------------------
------------------------------------------------------------------------
---------------EPQGDNASL------------------------------------------------
------------------------------------------------------------------------
---------------------------------GTQSSQRQRSAIF----------RSQSRGQ---------
------------------------------------------------------------------------
---------------------------------------------VS-EGS-----------------STRD
DPRRGSTN-----TNI---------------------------------VHQVTHASRREVK-AAKS---L-
----------------------------SIIVLFFMVSW------------FPL------------------
-------YTINC------IQAFCT------NC-RVSEGLMFFTI-------------------LLS------
-----------------------------------------------------------HLNSA--------
--------------------------------------INPF-----------------LY---------AY
HMKDFR-------------NALK-MFIWHRIL-----------------------------RRPV-------
---------------------------------------------ELDCA----------------------
---------------------------------------------------------YG-RSLVS-------
-----------------------PHHSTVYRVN-------------------------MTGSPHL-------
----------T-------------------------------------------------------------
---------------------HLHTPHA--------------------------------------------
------------------------------------------LNTTPMNDSPTPLHATPQENFGSKSSTVGS
HGPWYPSHGISPSLSFPASPALPTLTSDDDQDST-----SLSSRPRAATITT-HTSP---------------
----ASAKTRMTTTGSPSQ-LLPPSVVSDGSQQQPHFTTKRRAMTLPPSSPSPSLVLTVPTPHTF--PNFSN
ASANPRNVTVTVDINQNTSD-----IMGAQSVS-------------PHTTVTC--------------DVIQQ
-------------------A-EIT------------------------------------------------
-----DN---------DASS-----------------------------------RPV--SGTW--------
------------------------------------------------------------------YVTART
SSTYSTHTGS-SSLTNSEHEYDS--KGVQES------FPSKESIRTSTS--NKIGSLNESLQNKRTSSEDGV
CTWSTTTICQSNEEKVEQLESRKLMDKEEKD-EIKTRKVDESGYGEAVVEGIKHISQRIPNGSVWDSVEVPS
DTNNSKPQSEEYTSECDKPDFPCLGIASGEP-GSGTCCKE-DINLRVSDGRASEQTNLLRGIS-KYFPQIP-
RRES------------------GHRSKNVRK-TKNWWSDMIRHR------SYHGVSLGLK------------
------------------------------------------------------------------------
----------GSKYKKRAQSVSGAIET---------------------------------------------
------------------------------------------------------------------
>Parg11612544/1-688
------------------------------------------------------------------------
------------------------------------------------------------------------
------------------------------------------------------------------------
--MIPSITANRS--------------------------------------ANWEKHVHS-------------
-----------------LFGLRVSDF-PPDGKGVR-----------------------------------LD
DTPFI----------------------LDGFAPQGEAGEGWQQ---------------------GIGVPAHA
PL-------------------------P--------------------------------------------
------------------------------------------------------------------------
------------------------------------------------------------------------
-----------------------------------------------------------------------P
------------------------------------------------------------------------
-------------------------------------------------------WDNGK--PVGEQ-----
------------------------------------------------------------------------
------------------------------------------------------------------------
------------------------------------------------------------------------
----------------TATSE-----------------------------------------TRILT-----
------------------------------------------------------------------------
------------------------------------------------------------------------
--------------------------------------------------PQ--------------------
------------------------------------------------------------------------
------------------------------------------------------------------------
-------------------TGERGSWLL----------------RTLPEAEEV-------------------
------------------------------------------------------------------------
------------GGEA---------ADHGAGRFS----------DDNYLENYLENTR-------GRND----
AGETKYGINFA-------------------------------------------------------------
--------VDAPR-DGESN-----------------------------------------------------
-----WWFTTADT-------------------TGPLLL-------------------D-AQD-NATNWINET
SW----------------------------------------------------------------------
------------------------------------------------------------------------
----------------------------------------------------------TWSADSPP------
------------------------------------------------------------------------
------------------------------------------------------------------------
------------------------------------------------------------------------
------------------------------------------------------------------------
------------------------------------------------------------------------
------------------------------------------------------------------------
-------------------------------------------------------------SSLNV----SL
ACK-NLSV----------------------------------------------------------------
------------------------------------------------------------------------
------------------------------------------------------------------------
--------NGSGCALE-------------------------------------------------------E
PTP-LVVTPE-------------SLA----LCLL------LLF----FA----VSTIF---GNGLVIVAVAR
-E-------RYL-----------------------------------H-----T-VTN--YFIMSLAVADC-
-----LVGA-------------LVMPFSA--LY---------------------------------------
---------DSF------------------------------------------------------------
------------------------------------------------D-YWP-------------------
--------------------------------------------FGP-------------D-F---------
--------------CD--VWRSFDVLASTASILNLC-VISLDRYWAIT----DP---FS------YPSRMSP
RRACMLIAL---------VW---------------VCSAL-ISFPAI--A----------------------
--------WWR-----------AVSDPH--------------PVG---------------------------
-----AC-------------------------------PFTEDLSYL-VF-SSTISF---YGP-LF------
-----V-MVFTYFRI----------------Y-R---------------AA---------------TE----
QTR---------------------------------------------------------------------
--------------------SLKLGQKLVSS-MGDGEMELTLRI----------------------------
------------------------------------------------------------------------
--------------------------------------HRGGGGG---------------------------
---------------GGTGGSTSSNGN------------------------------------------GVH
RAHYPA--------------------------GKTYSC-------------------------AQENG----
--------------------------------GISDAHGIGPP---------------LDDGESC-------
------------PL----G---------------------------------PMHEGASP------------
------------------------------------DSSTK----VV-SRN-LKNFSISRKLC---------
-------------------------------------------------------KFAKEKK-AAKT---L-
----------------------------GIVMGVFIVCW------------LPF------------------
-------FVTNL------LSGLCG-----ERCIREPALVDGVVT-------------------WLG------
-----------------------------------------------------------WINSA--------
--------------------------------------MNPV-----------------IY---------AC
WAKDFR-------------RAFT-RILC--------------------------------------------
------------------------------------------------SC----------------------
---------------------------------------------------------CP-RR----------
-------------------------CRKRYQ--------------------TRWKG----GIAQV-------
------------------------------------------------------------------------
----------------------IVTPVV--------------------------------------------
----------------------------------------STLNTSFMKTGG--------------------
-----------------PRP-----------------------YPP--------------------------
------------GPYSP-------------------------------------------------------
-------------------------------VA-------------PTLATAL--------------VAATA
VP----------------------------------------------------------------------
------------------------------------------------------------------------
------------------------------------------------------------------------
----PT------------------------------------------------------------------
------------------------------------------------------------------------
------------------------------------------------------------------------
------------------------------------------------------------------------
------------------------------------------------------------------------
-------------------SS---------------------------------------------------
------------------------------------------------------------------
>Parg11287412/1-439
------------------------------------------------------------------------
------------------------------------------------------------------------
------------------------------------------------------------------------
------------------------------------------------------------------------
------------------------------------------------------------------------
------------------------------------------------------------------------
------------------------------------------------------------------------
------------------------------------------------------------------------
------------------------------------------------------------------------
------------------------------------------------------------------------
------------------------------------------------------------------------
------------------------------------------------------------------------
------------------------------------------------------------------------
------------------------------------------------------------------------
------------------------------------------------------------------------
------------------------------------------------------------------------
------------------------------------------------------------------------
------------------------------------------------------------------------
------------------------------------------------------------------------
------------------------------------------------------------------------
------------------------------------------------------------------------
-----------------------MRTVI----------------ESS-------------------------
------------------------------------------------------------------------
------------------------------------------------------------------------
--------AMTN------------------------------------------------------------
--------VTDDQ-EPSDI-----------------------------------------------------
--------PVTQK-----------------------------------------------------------
------------------------------------------------------------------------
------------------------------------------------------------------------
------------------------------------------------------------------------
------------------------------------------------------------------------
------------------------------------------------------------------------
------------------------------------------------------------------------
------------------------------------------------------------------------
------------------------------------------------------------------------
------------------------------------------------------------------------
------------------------------------------------------------------------
------------------------------------------------------------------------
------------------------------------------------------------------------
------------------------------------------------------------------------
------------------------------------------------------------------------
------------------------VL----IGIV------LSS----VI----FLSIF---GNGLVCVAVYT
-D-------RNL-----------------------------------R-----K-IGN--LFVVSLAIADL-
-----FVAC-------------VVMTFAL--VN---------------------------------------
---------DLL------------------------------------------------------------
------------------------------------------------G-YWP-------------------
--------------------------------------------FGS-------------Q-F---------
--------------CN--IWIACDVMCSTASIVNLC-AISLDRYIHIK----DP---LR------YGRWMTK
RIVTISIAA---------IW---------------VLSAL-VSFLPISLG----------------------
--------LHLPETLK----------DTIVEP----------QQE---------------------------
-----QC-------------------------------ALELSEIYA-VV-SSCISF---FLP-CC------
-----V-MLYLYARL----------------Y-L---------------YA---------------KR----
HVES--------------------------------------------------------------------
--IKALVRPVTL------------------------------------------------------------
------------------------------------------------------------------------
------------------------------------------------------------------------
------------------------------------------------------------------------
------------------------------------------------------------------------
------------------------------------------------------------------------
------------------GSLEG-------------------------------------------------
------------------------------------DTSRP-------------------------------
---KKVAA-----PC-----------------------------------------HVSESK-AATT---V-
----------------------------GIIVGTFLTCW------------VPF------------------
-------FCVNI------AHAFCQ------GC--IPDVVFKTLT-------------------WFG------
-----------------------------------------------------------YTNSS--------
--------------------------------------FNPI-----------------IY---------SI
FNQEFR-------------EAFK-RILT---------------------------------SKCR-------
---------------------------------------------PCSSC----------------------
---------------------------------------------------------CS-QA----------
--------------------------------------------------CFSDPT----GFSP--------
------------------------------------------------------------------------
-----------------------SPPPC--------------------------------------------
----------------------------------------YCCGCCLLEKSR--------------------
----------------PRRPTATVARS----NVS-----RCIEVPR--------------------------
----------HHQNGSSSTAL---------------------------------------------------
-----------------------------------------------TEYTVL--------------DASAT
PR----------------------------------------------------------------------
------------------------------------------------------------------------
------------------------------------------------------------------------
----FSHDRS--------------------------------------------------------------
------------------------------------------------------------------------
------------------------------------------------------------------------
RASS------------------GERC----------------------------------------------
------------------------------------------------------------------------
----------------LILEQISAI-----------------------------------------------
------------------------------------------------------------------
>Parg1285694/1-619
------------------------------------------------------------------------
------------------------------------------------------------------------
------------------------------------------------------------------------
--MSPTLFP---------------------------------------------------------------
-----------------APSSPPSPP-PPPPP----------------------------------------
------------------------------------------------------------------------
---------------------------P--------------------------------------------
------------------------------------------------------------------------
------------------------------------------------------------------------
------------------------------------------------------------------------
------------------------------------------------------------------------
------------------------------------------------------------------------
------------------------------------------------------------------------
------------------------------------------------------------------------
------------------------------------------------------------------------
------------------------------------------------------------------------
------------------------------------------------------------------------
------------------------------------------------------------------------
------------------------------------------------------------------------
------------------------------------------------------------------------
------------------------------------------------------------------------
---------------------SSSSAFG----------------VGFSAASGV-------------------
------------------------------------------------------------------------
------------PTGLKALAQTL--PVLKVP-----------------------------------------
--------NLKY------------------------------------------------EEEEEQEEELPA
DLQYGGGVVNGKE-ELATV----------------------------------------ASSNAVTSVVPDL
V-------------------------------ANLCLE-------------------F-D---------NCT
------------------------------------------------------------------------
------------------------------------------------------------------------
--------------------------------------------------------------ANLTDA----
------------------------------------------------------------------------
------------------------------------------------------------------------
------------------------------------------------------------------------
-----------MAENC--------------------------------------------------------
------------------------------------------------------------------------
------------------------------------------------------------------------
--------------------------------------------------------------TVNC----TV
EDA---------------------------------------------------------------------
------------------------------------------------------------------------
------------------------------------------------------------------------
--------IHTQRNYW--------------------------------------------------------
------TL----------------LL----LLFP-------------------VFTVF---GNILVLMSVYR
-E-------RSL-----------------------------------Q-----T-VTN--YFIVSLALADL-
-----LLAS-------------IVMPFAV--YY---------------------------------------
---------LLM------------------------------------------------------------
-----------------------------------------------CG-YWG-------------------
--------------------------------------------LGP-------------I-V---------
--------------CD--LYIAMDVVCSTSSIFNLV-AISIDRYIAVT----QP---IK------YAQSKNN
KRIVFTIAI---------IW---------------VVSAA-IGI-PLF-F----------------------
--------VNQWD--------VAKRKDV--------LTND--------------------------------
------C-------------------------------NFLNAD-FI-LY-SSISSF---YIP-CI------
-----A-MIYLYYRI----------------F-K---------------AL---------------KE----
RAK---------------------------------------------------------------------
-----MKKPKVS---------EIKAGSVIEN-VTQTRMLAET------------------------------
-------------------------------------TLGTEVALPAT-KSS------ALIDED---KNTNN
TSNSQDED------------------------EEEGEDMMGLGGEENCHIIK--------------------
---------------NPKPEELNLAPL---------------------------------------------
--------------------------------------------------------KEGETESSEGRG----
---------------------------------ATPFVQSAR------------------NGAAE-------
------------AVKGAEGGNVG---------------------------QPEASPRQALLV----------
-----KQKK--------VKLQSKRNGS--------ANSSRA----TA-SES------------------GEL
LEKKDKKA-----SSARFTIYKVN----KAS-----------------KKKREKSSAKKERK-ATKT---L-
----------------------------AIVLGAFLVCW------------VPF------------------
-------FTCNI------VNAISK------KT-ENPSLEPGMAIFVL--------------TTWIG------
-----------------------------------------------------------YMNSF--------
--------------------------------------LNPV-----------------IY---------TI
FNPEFR-------------KAFK-KILI--------------------------------------------
----------------------------------------------SQS-----------------------
------------------------------------------------------------------------
------------------------------------------------------------------------
------------------------------------------------------------------------
------------------------------------------------------------------------
------------------------------------------------------------------------
------------------------------------------------------------------------
------------------------------------------------------------------------
------------------------------------------------------------------------
------------------------------------------------------------------------
------------------------------------------------------------------------
------------------------------------------------------------------------
------------------------------------------------------------------------
------------------------------------------------------------------------
------------------------------------------------------------------------
------------------------------------------------------------------------
------------------------------------------------------------------------
------------------------------------------------------------------------
------------------------------------------------------------------
>Parg11050552/1-391
------------------------------------------------------------------------
------------------------------------------------------------------------
------------------------------------------------------------------------
------------------------------------------------------------------------
------------------------------------------------------------------------
------------------------------------------------------------------------
------------------------------------------------------------------------
------------------------------------------------------------------------
------------------------------------------------------------------------
------------------------------------------------------------------------
------------------------------------------------------------------------
------------------------------------------------------------------------
------------------------------------------------------------------------
------------------------------------------------------------------------
------------------------------------------------------------------------
------------------------------------------------------------------------
------------------------------------------------------------------------
------------------------------------------------------------------------
------------------------------------------------------------------------
------------------------------------------------------------------------
------------------------------------------------------------------------
----------------MVGAPGLDSSLL----------------------------------GGAV------
------------------------------------------------------------------------
-----------IGEDSVEDEVELG------------------------------------------------
------------------------------------------------------------------------
------------------------------------------------------------------------
--------------------------------SIPLLE-------------------T--------------
------------------------------------------------------------------------
------------------------------------------------------------------------
-------------------------------------PA-------------------GEQPPPSPRLLGYG
GGY---------------------------------------------------------------------
------------------------------------------------------------------------
------------------------------------------------------------------------
------------------------------------------------------------------------
------------------------------------------------------------------------
------------------------------------------------------------------------
------------------------------------------------------------GGYGSS----SS
S-----------------------------------------------------------------------
------------------------------------------------------------------------
------------------------------------------------------------------------
---------------Y------------------------------------------------------GT
GY-----------------GGGELVMMAGGTHVGVESLAQAAV----IL----VIGVAIIISNIIILATFIT
-MP----GPKDV--------------------I--------------M------------YYLMSLGVSDL-
-----VAGV-------------VVVPLSV-----------------------------YP------------
---------ALV-Q----------------------------------------------------------
--------------------------------------------------RWV-------------------
--------------------------------------------YGD-------------A-V---------
--------------CG--LAGYLETTLWFAQLYTFM-WISVDRYLAIR----KP---LR------YETVQTK
TRCQCWVVF---------TW---------------ITSMM-LCCPPLL-GFNSS------------------
------SHWD-----------------------G--------------------------------------
--EAFVCW-----------LDWG------------------SMIAYA-IT----------LIP-MV-----L
GPTLIT-LFYTYGYI----------------F----------------NTM---------------RRL---
KTCV--------------------------------------------------------------------
------------------------------------------------------------------------
------------------------------------------------------------------------
------------------------------------------------------------------------
------------------------------------------------------------------------
------------------------------------------------------------------------
------------------------------------------------------------------------
------------------------------------------------------------------------
---------------------------------------------VG-------------------------
----------------------------------------------------------QDKE-FVTA---L-
--------------TSNLANPDHAMS--FVLVLAFWLSW------------GPC---------VGVRTYEYI
SGRHIDVRFLHF---------------------------------AV---------------FWLG------
-----------------------------------------------------------ALNSC--------
--------------------------------------WKSV-----------------IY---------IA
MSPKFR----------RGLKLFC-LSLC--------------------------------------------
------------------------------------------------------------------------
---------------------------------------------------------CQ-RKARNAE-----
------------------------------------------------------------------------
------------------------------------------------------------------------
------------------------------------------------------------------------
------------------------------------------------------------------------
------------------------------------------------------------------------
------------------------------------------------------------------------
----------------------------------------------------------------LIMEY---
------------------------------------------------------------------------
------------------------------------------------------------------------
------------------------------------------------------------------------
------------------------------------------------------------------------
------------------------------------------------------------------------
------------------------------------------------------------------------
------------------------------------------------------------------------
------------------------------------------------------------------------
------------------------------------------------------------------------
------------------------------------------------------------------
>Parg11025178/1-660
------------------------------------------------------------------------
------------------------------------------------------------------------
------------------------------------------------------------------------
------------------------------------------------------------------------
-------------------------M-DFPSSMLTE----------------------------------ID
TTPFK-------------------------------------------------------------------
------------------------------------------------------------------------
------------------------------------------------------------------------
------------------------------------------------------------------------
------------------------------------------------------------------------
------------------------------------------------------------------------
------------------------------------------------------------------------
------------------------------------------------------------------------
------------------------------------------------------------------------
------------------------------------------------------------------------
------------------------------------------------------------------------
------------------------------------------------------------------------
------------------------------------------------------------------------
-----------------------------------------------TLDDL--------------------
------------------------------------------------------------------------
------------------------------------------------------------------------
-------------------TENITKRLR----------------ISH-------------------------
------------------------------------------------------------------------
--------------------GVF--PKYAPPRGTTTV------VDKG-------------------------
---PSHAGHFETL--VC-------------------------------------------NITYDYPEGFAT
SLD-----ASGGV----VA-----------------------------------------------------
--------------------------------T--SWY-------------------P-G----ISPW----
------------------------------------------------------------------------
------------------------------------------------------------------------
-------------------------------------------------------------GN---------
------------------------------------------------------------------------
------------------------------------------------------------------------
------------------------------------------------------------------------
------------------------------------------FSGA--------------------------
------------------------------------------------------------------------
------------------------------------------------------------------------
-------------------------------------------------------------QPWNL----SR
AEL---------------------------------------------------------------------
--------------------------------------------GLNV------------------------
---------------------------------------------------------T--------------
-------QEGE-LPGW-------------------------WEAEPG-------LG--------------AG
EWG-PGFL----------------AM----TGFA------LYT----LA----LCTAV---GNALVIHAIRT
-E-------KRL-----------------------------------Q-----T-VSN--LFIMSLAAADL-
-----TVGV-------------IVMPISA--AY---------------------------------------
---------AMM------------------------------------------------------------
------------------------------------------------G-EWR-------------------
--------------------------------------------LGL-------------V-V---------
--------------CQ--FWLAADYTASTASIFNLV-ILSLDRYWSIT----AP---LR------YLRQRTR
RRAWVMIGA---------SW---------------TAATA--WLVPVL-A----------------------
--------WHHL--------ALGGIRHH--------------PPH---------------------------
-----VCE----------------------------T-EFSNSAAFK-AV-TAALNF---YLP-TA------
-----L-MLYLYCRI----------------F-R---------------EV---------------QT----
RQA---------------------------------------------------------------------
-----LGRVPFTTH-----DIPTDSCSEVER-LPRHAHANHNNQP-PRHDL-------------------P-
-------------------PAIA-----------ANTTTSSSSPNESVTQFR------SLTVVSPGRHDCSY
FSGV-------------------------VVSVEYLPEDSGQASPSHN---NPN------------------
---------------YSSQQQQQQQSQLQ-------------------------------------------
QQN--QQQ-------------------RRQAAANKLGP-----------------HHNHIHCYQSSTR----
-----PHA-------SWDHH------------TPSPHRAQERKW----------------------------
------------------GS----------------------------------------------------
------SWR--------VSSGTQGTSR--------PRTAVP--TITT-TTN---------------------
GTRKKRTT-----ACA-----NSGGGGGGG------------------RRVE-SVNLVKERK-AARQ---L-
----------------------------GVIVGAFMACW------------VPY------------------
-------FTLFP------IMALCD------TC--VPAHAHTATI-------------------WLG------
-----------------------------------------------------------YLNSA--------
--------------------------------------LNPV-----------------LY---------PL
CNHNFR-------------RAFA-RMLR--------------------------------------------
------------------------------------------------------------------------
------------------------------------------------------------------------
-----------------------LPTRKTNNYT---------------------------------------
------------------------------------------------------------------------
--------------------------SN--------------------------------------------
----------------------------------------QRLATI--------------------------
------------------------------------------------------------------------
------------------------------------------------------------------------
------------------------------TVR-------------H-------------------------
------------------------------------------------------------------------
------------------------------------------------------------------------
------------------------------------------------------------------------
------------------------------------------------------------------------
------------------------------------------------------------------------
------------------------------------------------------------------------
------------------------------------------------------------------------
------------------------------------------------------------------------
------------------------------------------------------------------------
------------------------------------------------------------------
>Parg1822444/1-895
------------------------------------------------------------------------
-MR-----------------------------------RDADRARGG-------------------------
------------------------------------------------------------MDLNNVEEMYRT
AVMAAEGVDLFPYYRVVFNS--------------------TDYQEANDELQRWSDEVLTRL-----------
-----------------ASATNDAEE-PLPPAD-------------------------------------LQ
PTPTRL------------------------------------------------------------------
------------------------------------------------------------------------
------------------------------------------------------------------------
------------------------------------------------------------------------
------------------------------------------------------------------------
------------------------------------------------------------------------
------------------------------------------------------------------------
------------------------------------------------------------------------
------------------------------------------------------------------------
------------------------------------------------------------------------
------------------------------------------------------------------------
------------------------------------------------------------------------
------------------------------------------------------------------------
--------------------------------------------------EE--------------------
------------------------------------------------------------------------
------------------------------------------------------------------------
-------------------VTASSLSLV----------------YNL-------------------------
------------------------------------------------------------------------
-------------------TSGL--DF---------------------------------------------
------GFNWS-QPLV--------------------------------------------------------
--------PSGGL-DASSA----------------------------------------SNWSSALDLD---
-----------------------------------GLP-------------------I-D-------LLNGT
------------------------------------------------------------------------
------------------------------------------------------------------------
------------------------------------------------------------SSSG-PTFA---
------------------------------------------------------------------------
------------------------------------------------------------------------
------------------------------------------------------------------------
-----AD-FNGSLDSLGD-----------------------GYDVF--------------------------
------------------------------------------------------------------------
------------------------------------------------------------------------
-------------------------------------------------------------NGTNY----ST
TGIEVTSLV--------------------PTV----------------------------------------
------------------------------------------------------------------------
------------------------------------------------------------------------
-----------------------------------------------------------------------D
RYS-IYEV----------------IL----IAVV------AGF----LS----IATLI---GNLMVMISFKI
-D-------KQL-----------------------------------Q-----T-ISN--YFLFSLAVADI-
-----TIGV-------------VSMPLFT--VY---------------------------------------
---------TLM------------------------------------------------------------
------------------------------------------------G-YWP-------------------
--------------------------------------------LGS-------------F-I---------
--------------CD--TWLALDYLASNASVLNLL-IISFDRYFSVT----RP---LT------YRAKRTT
RRAAVMIGS---------AW---------------IIS-L-ILWPPWIYS----------------------
--------WPYI------------------------EGHRTVPAG---------------------------
-----ECY----------------------------I-QFIETNEYV-TFGTAIAAF---YLP-VT------
-----V-MCGLYWRI----------------W-R---------------ET---------------EK----
RQKD--------------------------------------------------------------------
--LTNLQAGKKD--------PSKRSNSRKEKLCTRQPCLALVHST-L----------Y--------------
--------------------------LTPGLPILPDPTSFTDTGMSRSEAEE------ALEPEDWRRQKSES
STAMDEIETTYVPTAMVIENTKYASQLLLQGRNGSAGCCRGLASCIKRTVDRDDAGSQAGGHRSGYN-----
TPGYHTPGYHTPGYNTPGSAETTLPSSVSRCTSLNYIREPLTVTPTRYRQNSMIPLVERAERP-DHHH--PH
HHHHQHGTSATL---------------PRAESTLGVGA-GRNQ----------MGGGRLQARSHSSDSVYTI
-LIRLPH----------EPS------------QDGPLHPPSILMIE----------EEGQDGS---------
------------------GTNTGHRLRFDRGTSP----------LARRGDSVCSDPSGQ-------------
------STR--------VECSLHPGGP---------EGTSPISNRRT-SHAPDIKIPLNAKI----------
IPKQLAKN-----TVT--GSGNSGGVVGGGGP------NTAATMPGKKKKKKKSQEKKQDRK-AAKT---L-
----------------------------SAILLTFIVTW------------TPY------------------
-------NVLVL------LKTVLAC--NADDC--IPRQLWDFSY-------------------YLC------
-----------------------------------------------------------YINST--------
--------------------------------------INPM-----------------CY---------AL
CNAAFR-------------RTYV-RILT--------------------------------------------
----------------------------------------------CKWH----------------------
---------------------------------------------------------SR-RKQ---------
-----------------------GVQRGYYS-----------------------------------------
------------------------------------------------------------------------
------------------------------------------------------------------------
------------------------------------------------------------------------
------------------------------------------------------------------------
------------------------------------------------------------------------
------------------------------------------------------------------------
------------------------------------------------------------------------
------------------------------------------------------------------------
------------------------------------------------------------------------
------------------------------------------------------------------------
------------------------------------------------------------------------
------------------------------------------------------------------------
------------------------------------------------------------------------
------------------------------------------------------------------------
------------------------------------------------------------------------
------------------------------------------------------------------
>Parg11292241/1-956
------------------------------------------------------------------------
------------------------------------------------------------------------
------------------------------------------------------------------------
------------------------------------------------------------------------
------------------------------------------------------------------------
------------------------------------------------------------------------
------------------------------------------------------------------------
------------------------------------------------------------------------
------------------------------------------------------------------------
------------------------------------------------------------------------
------------------------------------------------------------------------
------------------------------------------------------------------------
------------------------------------------------------------------------
------------------------------------------------------------------------
------------------------------------------------------------------------
------------------------------------------------------------------------
------------------------------------------------------------------------
------------------------------------------------------------------------
------------------------------------------------------------------------
------------------------------------------------------------------------
------------------------------------------------------------------------
--------------------------MT----------------APL-------------------------
------------------------------------------------------------------------
-------------------GDTL--G----------------------------------------------
------------------------------------------------------------------------
--------V-GSR-GTTLLP----------------------------------------------------
-------FLVPWE-------------------AGPTRL-------------------N-N------------
------------------------------------------------------------------------
------------------------------------------------------------------------
-----------------------------------------------------------------PSI----
------------------------------------------------------------------------
------------------------------------------------------------------------
------------------------------------------------------------------------
------------------------------------------------------------------------
------------------------------------------------------------------------
------------------------------------------------------------------------
-------------------------------------------------------------SYLNA----SS
D-----------------------------------------------------------------------
------------------------------------------------------------------------
------------------------------------------------------------------------
-------LWEDNTTCWGN--ASLECALANTTAP--------EGG--------------------------TT
ILP-PFELWQ-------------TVL----IAIC------LGC----CM----LLTVG---GNLLVLLSFIV
-E-------RAI-----------------------------------R-----Q-PSN--YFIASLAMTDV-
-----IIGS-------------VSMPFYT--VY---------------------------------------
---------VLM------------------------------------------------------------
------------------------------------------------G-EWT-------------------
--------------------------------------------LGP-------------I-L---------
--------------CD--LWLSVDYTVCLVSQYTVL-LITIDRFCSVR----IA---AK------YRAWRTR
TKVMVMVAM---------VW---------------IIPAL-LFFISIF-G----------------------
--------WEHF------------------------TGFRSLLPN---------------------------
-----ECA----------------------------V-QFLRDPVFN-TA-LIVTYY---WVT-LV------
-----V-LFVLYAGI----------------Y-K---------------TA---------YD---MQK----
KSE---------------------------------------------------------------------
----AKHRKMQTLV-----ALSAGGMAGMAGRTAGLGISKTQSTL-LSQDKPQPG---------------P-
---------------------------------------------PPVTN----------------------
------------------------------------------------------------------------
---------------PPTQAPQGGSGV---------------------------------------------
------------------------------------------------------------------------
--------------------------------SDSSSSQKT-------------------------------
------------------------------------------------------------------------
------SSK--------TTETTSFSERRGEPPEKSERSSSPAFE-SD-EESSQVPMPRKAGLPNNSVPRLDP
PPQHRKTP-----TTDTLPKI-------------------------PEQSVLDTSTTLEGSS-SSDT---G-
----------------------------IGALAVSLARS------------LPFSDHHHHHSPKKMPAL---
-PD-VALHESSL------QGSGLL------DV-TLGAATTPLAK-------------------RMSGDLSKD
DDDE---------------------------------------DEDDDNSSHSDDTLSVQSNDE--------
--------------------------------------PSP-------------------------------
RRKPVQPLHP----TSLPLRPIS-TVPI-----------------LPLAASTPT---DMLDERVIAPP----
-------------------------------------AMFADSMSVSSIC----------------------
---------------------------------------------------------TT-RPPSSLNYGPMA
YDVLTGLDTG-DLRFMDE-SSI-ILPSPVVEDP----------------PSSVWAATLHSPTSPTV------
------RSITS-------------------------------------------------------------
---------------------TLTTPHSIHRKIS-RMQSRSDEEDL------------EMSIEEADESA---
-----------------------DADDECCDKDEGSDHSTNVLVTSIIHACT---AVTSLAGTERHNS----
----------------PVSPKKEEQL-GGATDNNV----AAAPAPNAHNNIA-SAAN---------------
------------GSSNASAPAAV-----------PPTPQV-----RPRG-----------------------
---------------TGVGE---AGRAGASTAGPPANQ-LITTHNVNSNKTVT--------------SVA--
------------------------------------------------------------------------
------------------------------------------------------------------------
------------------------------------------------------------------------
----RTESSS--------------------------------------------------------------
------------------------------------------------------------------------
---------------------------------------------------------------------LIE
KEKG--------------------SSVAVAS-DAQSSVKGSLKD------SRKGIVKSFRSLK---------
------------------------------KKKKKSE-----------------------------------
--------GEKRHRSKSENRANKALRTISI----------------------ILGAFVACWTPYHILAIAEG
FCTCTNTHVYMFAYFLCYANS---PINPF--CY---------------------------------
>Parg11266510/1-588
------------------------------------------------------------------------
------------------------------------------------------------------------
------------------------------------------------------------------------
------------------------------------------------------------------------
------------------------------------------------------------------------
------------------------------------------------------------------------
------------------------------------------------------------------------
------------------------------------------------------------------------
------------------------------------------------------------------------
------------------------------------------------------------------------
------------------------------------------------------------------------
------------------------------------------------------------------------
------------------------------------------------------------------------
------------------------------------------------------------------------
------------------------------------------------------------------------
------------------------------------------------------------------------
------------------------------------------------------------------------
------------------------------------------------------------------------
------------------------------------------------------------------------
------------------------------------------------------------------------
------------------------------------------------------------------------
-----------------------MDGLT----------------VNL-------------------------
------------------------------------------------------------------------
------------------------------------------------------------------------
------------------------------------------------------------------------
--------TTEVE-DSASF----------------------------------------LEYVETYDQELGR
LD------------------------------ANSSLR-------------------I-L---------ND-
------------------------------------------------------------------------
------------------------------------------------------------------------
------------------------------------------------------------------------
------------------------------------------------------------------------
------------------------------------------------------------------------
------------------------------------------------------------------------
------------------------------------------------------------------------
------------------------------------------------------------------------
------------------------------------------------------------------------
--------------------------------------------------------------TFN-------
------------------------------------------------------------------------
------------------------------------------------------------------------
------------------------------------------------------------------------
------------RTLWVY--------------P--------WGS--S-------MY--------------PS
GYS-TLEI----------------VI----ITVI------ITI----AM----IVVVV---GNMLVIIAIAT
-E-------NAL-----------------------------------K-----N-ITN--WFIASLAVSDF-
-----LLGL-------------IIMPFSL--AN---------------------------------------
---------LLM------------------------------------------------------------
------------------------------------------------G-YWM-------------------
--------------------------------------------FGD-------------L-W---------
--------------CE--LHAAIDVLLSTASINNIC-LISLDRYWSIT----HA---VA------YLKKRTP
ERAAIMIVA---------VW---------------LFSGL-VSIPPLL-G----------------------
--------WKEV-----------RAPEE--------FPK---------------------------------
------C-------------------------------TVSDDLGYV-IY-SALGSF---YIP-SC------
-----I-MIFVYIRI----------------Y-Y---------------AA---------------KA----
RARR--------------------------------------------------------------------
--GVPKKKPVAS---------GGTR-QVVAK-PAKKQTPSNKTMS-NSPNA---------------------
-------------------------------------TTTTSFSKPPAQQNP------ARSSDDS-RNGANE
RTGLLNKKVL----------------ICDVRVHEEVPPSRCATPVEIPE-EE--------------------
---------------TPLRTVSEQVDA---------------------------------------------
--------------------------------------------------------DHRNHNTKSENGLYL-
----GPLG-------SDNPDLTIGLPT-PSA-PPTPMREPN--------------------GGNM-------
------------AVT-------------------------------------VASPAGSL------------
------RRG--------VPAPPMDGDQ--------MSDIDP----SS-SDSGVVTRCSVVKPLKLR-FCHPL
LGKKLTKP-----KRELIDMGRVSTPKARDP-----------------EKEKRRLARKKEKR-ATLI---L-
----------------------------GLIMGSFIACW------------FPF------------------
-------FFMYI------LGPLCP------AC-YIPVYAFDLAF-------------------WLG------
-----------------------------------------------------------YMNSA--------
--------------------------------------FNPV-----------------IY---------TI
FNKDFR-------------RAFR-KILF--------------------------------------------
----------------------------------------------K-------------------------
------------------------------------------------------------------------
------------------------------------------------------------------------
------------------------------------------------------------------------
------------------------------------------------------------------------
------------------------------------------------------------------------
------------------------------------------------------------------------
------------------------------------------------------------------------
------------------------------------------------------------------------
------------------------------------------------------------------------
------------------------------------------------------------------------
------------------------------------------------------------------------
------------------------------------------------------------------------
------------------------------------------------------------------------
------------------------------------------------------------------------
------------------------------------------------------------------------
------------------------------------------------------------------------
------------------------------------------------------------------------
------------------------------------------------------------------
>Parg1505007/1-581
------------------------------------------------------------------------
------------------------------------------------------------------------
------------------------------------------------------------------------
------------------------------------------------------------------------
---------------------MMASM-PLP------------------------------------------
------------------------------------SGGNL-------------------------------
------------------------------------------------------------------------
------------------------------------------------------------------------
------------------------------------------------------------------------
------------------------------------------------------------------------
------------------------------------------------------------------------
-----------------------------------------------------------TGDGDGGL-----
------------------------------------------------------------------------
------------------------------------------------------------------------
------------------------------------------------------------------------
----------------AEGVP-----------------------------------------TV--------
------------------------------------------------------------------------
------------------------------------------------------------------------
--------------------------------------------------ED--------------------
------------------------------------------------------------------------
------------------------------------------------------------------------
-------------------VFAATHSLL----------------FT--------------------------
------------------------------------------------------------------------
--------------------PVL--AQ---------------------------------------------
--------DTT-------------------------------------------------------------
--------TLLGA-HSSP------------------------------------------------------
---------VPEA-------------------AAAALP-------------------S-G------------
------------------------------------------------------------------------
------------------------------------------------------------------------
---------------------------------------------------------------GPPEEAWVV
GV----------------------------------------------------------------------
------------------------------------------------------------------------
------------------------------------------------------------------------
------------------------------------------------------------------------
------------------------------------------------------------------------
------------------------------------------------------------------------
------------------------------------------------------------------------
------------------------------------------------------------------------
------------------------------------------------------------------------
------------------------------------------------------------------------
--------SMGVEVAW-------------------------------------------------------V
--D-VLVL----------------VL----KGLV------MSA----VI----IASVL---GNLLVIVSVAR
-Y-------QKL-----------------------------------R-----V-ITN--YFVVSMALADM-
-----LVAL-------------MAMVFNA--SV---------------------------------------
---------QLT------------------------------------------------------------
------------------------------------------------N-TWL-------------------
--------------------------------------------FGP-------------L-M---------
--------------CD--LWNSMDVYFSTVSILHLC-CISIDRYTAIV----QP---LD------YPLRMTG
NTVTMMLAV---------AW---------------VSPVF-ISILPIFLG----------------------
--------WY-------------TTQEQ--------LDLMASTPG---------------------------
-----LC-------------------------------DFKVNLAYA-LV-SSSMSF---WIP-GV------
-----I-MLVMYFRI----------------Y-R---------------EA---------------DR----
QEM---------------------------------------------------------------------
----MVFRSTVAA-------LLLNKHLHING-MTRGSLKVADDS----------------------------
----------AS-------SAAVRQP-------------------APAA-----------------------
--------------------------------DGPGAHTNGITAH---------------------------
---------------DP---SAPETCL---------------------------------------------
--------------------------------DRSLAT--------------------RLHLPTSDES----
--------------------------------TPTPSPGSTPT---------------TRRGRTG-------
------------MKRRFLGV----------------------------------------------------
------GVR---------------------------KSSTG----VG-PDA-IMGGTETGE-----------
AKKKQATL-----HK-----------------------------------------MKRERK-AAKT---L-
----------------------------GIIVSVFLLCW------------LPF------------------
-------FTWYL------VSALCG-----PAC-AAPDALVTILF-------------------WIG------
-----------------------------------------------------------YFNST--------
--------------------------------------LNPI-----------------IY---------AY
FNRDFR-------------KAFR-KTLTHYGLDC------------------------AGCRRC--------
----------------------------------------------SRPC----------------------
---------------------------------------------------------CG-R-----------
-------------------------GRQLVR-------------------CVGLPG----G-----------
------------------------------------------------------------------------
----------------------HDTPS---------------------------------------------
----------------------------------------SEIQ----------------------------
--------------------------------------------PR--------------------------
------------SALSSEYC----------------------------------------------------
----------------------------------------------HIEMTTI--------------DKV--
------------------------------------------------------------------------
------------------------------------------------------------------------
------------------------------------------------------------------------
------------------------------------------------------------------------
------------------------------------------------------------------------
------------------------------------------------------------------------
------------------------------------------------------------------------
------------------------------------------------------------------------
-------------------SKIGVHH----------------------------------------------
------------------------------------------------------------------
>Parg1306831/1-450
------------------------------------------------------------------------
------------------------------------------------------------------------
------------------------------------------------------------------------
--MMGGTTV---------------------------------------------------------------
-----------------IGEMV---T-NG-------------------------------------------
---------------------------------------TT-------------------------------
------------------------------------------------------------------------
------------------------------------------------------------------------
------------------------------------------------------------------------
------------------------------------------------------------------------
------------------------------------------------------------------------
-----------------------------------------------------------TA---GS------
------------------------------------------------------------------------
------------------------------------------------------------------------
------------------------------------------------------------------------
----------------A-------------------------------------------------------
------------------------------------------------------------------------
------------------------------------------------------------------------
------------------------------------------------------------------------
------------------------------------------------------------------------
------------------------------------------------------------------------
------------------------------------------------------------------------
------------------------------------------------------------------------
------------------------------------------------------------------------
--------NIS-------------------------------------------------------------
--------VDGVV-----------------------------------------------------------
------------------------------------------------------------------------
------------------------------------------------------------------------
------------------------------------------------------------------------
------------------------------------------------------------------------
------------------------------------------------------------------------
------------------------------------------------------------------------
------------------------------------------------------------------------
------------------------------------------------------------------------
------------------------------------------------------------------------
------------------------------------------------------------------------
------------------------------------------------------------------------
------------------------------------------------------------------------
------------------------------------------------------------------------
------------------------------------------------------------------------
--------DADSSPEW-------------------------------------------------------A
--D-LAVG----------------IV----KGLC------MAV----II----VCAVL---GNLLVVVSVVR
-H-------RRL-----------------------------------R-----V-ITN--YFVVSLAIADI-
-----LVAL-------------MAMPFNA--SV---------------------------------------
---------EIT------------------------------------------------------------
------------------------------------------------G-RWL-------------------
--------------------------------------------FSY-------------R-M---------
--------------CD--LWNSFDVFASTVSILHLC-CISIDRYYAIV----RP---LE------YPMVMTQ
GRVVIMLCH---------VW---------------VAPLV-ISFLPIFMG----------------------
--------WY-------------TTAEH--------LAMRAANPS---------------------------
-----LC-------------------------------IFQVNSTYA-VV-SSSISF---WMP-CS------
-----V-MVYMYYRI----------------Y-L---------------EA---------------AR----
QER---------------------------------------------------------------------
----MLHRHT-----------RLSSASQA-------------------------------------------
------------------------------------------------------------------------
----------------------------------------SHAAV---------------------------
---------------VVSNNSTATTIT---------------------------------------------
--------------------------------TTSVG----------------------------SNG----
--------------------------------IGSDLPGSQGL---------------GSGGS---------
------------------GR----------------------------------------------------
--------R--------LMAHRPSSDT---------QEATP----TK-ERN-LIK-----------------
--------------------------------------------------------LKREHK-AART---L-
----------------------------GIIMGAFIVCW------------LPF------------------
-------FTWYV------TITLCG-----EAC-PCPEIIVSILF-------------------WIG------
-----------------------------------------------------------YFNSM--------
--------------------------------------LNPA-----------------IY---------AY
FNRDFR-------------EAFR-RTLQ--------------------------------------------
----------------------------------------------CVCR----------------------
---------------------------------------------------------YG-R-----------
-------------------------PVDPWR-----------------------------G-----------
------------------------------------------------------------------------
----------------------QLGP----------------------------------------------
------------------------------------------------------------------------
------------------------------------------------------------------------
-------------PYDSDLCL---------------------------------------------------
--------------------------------Q-------------HNGHSTV--------------IKAKT
RR----------------------------------------------------------------------
------------------------------------------------------------------------
------------------------------------------------------------------------
----YS------------------------------------------------------------------
------------------------------------------------------------------------
------------------------------------------------------------------------
------------------------------------------------------------------------
------------------------------------------------------------------------
-------------------TECGV------------------------------------------------
------------------------------------------------------------------
>Parg1452996/1-653
------------------------------------------------------------------------
------------------------------------------------------------------------
------------------------------------------------------------------------
------------------------------------------------------------------------
--------------------MPTSPT-PPP-PLHR------------------------------------K
TTPLLLLLLL-------------------VSGPLFPEAGAW-------------------------------
------------------------------------------------------------------------
------------------------------------------------------------------------
------------------------------------------------------------------------
------------------------------------------------------------------------
------------------------------------------------------------------------
-----------------------------------------------------------DGEAVTT------
------------------------------------------------------------------------
------------------------------------------------------------------------
------------------------------------------------------------------------
----------------PAAPP---------------------------------------------------
------------------------------------------------------------------------
------------------------------------------------------------------------
------------------------------------------------------------------------
------------------------------------------------------------------------
------------------------------------------------------------------------
----------------------PANSLK-----------------S--------------------------
------------------------------------------------------------------------
--------------------STT--S----------------------------------------------
--------ATA-------------------------------------------------------------
--------TNAAA-ASTRT----------------------------------------TRDAAK-------
--------PTPSG-------------------TTSTTP-------------------T-SSD-DASE-----
------------------------------------------------------------------------
------------------------------------------------------------------------
-------------------------------------------------------------GPCPPTVTHVV
DAV---------------------------------------------------------------------
------------------------------------------------------------------------
------------------------------------------------------------------------
---PAGD-VGGARESRGPR-------------H---KDNNQNTSVL--------------------------
------------------------------------------------------------------------
------------------------------------------------------------------------
-------------------------------------------------------------GSPSG----TA
VAR-NVTFP--------------------ALY---QD-TTS-------------------------------
------------------------------------------RFFGND------------------------
---------------------------------------------------------T--------------
-----YLGEELEVEVW-------------------------------------------------------S
GAD-LGLI----------------AV----KAIV------MCT----II----MVSVL---GNVLVIVSVAL
-H-------RRL-----------------------------------H-----S-TAN--YLLVSLATADM-
-----LVAL-------------CAMTFNA--SV---------------------------------------
---------ELS------------------------------------------------------------
-----------------------------------------------GG-RWM-------------------
--------------------------------------------FGR-------------L-M---------
--------------CD--LWNSFDVYFSTVSILHLC-CISVDRYYAIV----RP---LE------YPLTITR
RILAIMLAH---------CW---------------MAPTL-ISFLPILLG----------------------
--------WY-------------TTAEH--------LRNRDSQPH---------------------------
-----AC-------------------------------TFVVNAVFA-LV-SSSVSF---WVP-CT------
-----V-MVVMYFRI----------------Y-Q---------------EA---------------RK----
QER---------------------------------------------------------------------
---ALLSRAS-----------SANSAAYSAS-VRLSTGSQQQQQ----------------------------
----------QQD---PTAAAMARQQLLVALQSTPF---------TPTNRHQ------ELLM-----KTFSD
TSST----------------------------GSVATTASGVPSV---------------------------
---------------GPSGSSSSRSSS---------------------------------------------
--------------------------------GGAV---VA--------------------NMAAGNG----
--------------------------------AGAVGNVAKSS---------------GVNGSSS-------
------------GT----GWR------------------------------HSRHGSNASWH----------
-----GPSR--------HNPHVPCGRR---------MHSTP----LV-------------------------
-ATKSSPL-----PV-----------------------------------------GRREHK-AART---L-
----------------------------GLIMGAFVLCW------------LPF------------------
-------FTWYV------SINVCG-----PSC-RCPHAVVTALF-------------------WIG------
-----------------------------------------------------------YFNST--------
--------------------------------------LNPF-----------------IY---------AY
FRTDFR-------------EAFH-RTLK--------------------------------------------
----------------------------------------------RMSC----------------------
---------------------------------------------------------C--R-----------
-------------------------PRQP-------------------------------------------
------------------------------------------------------------------------
------------------------------------------------------------------------
------------------------------------------------------------------------
------------------------------------------------------------------------
------------------------------------------------------------------------
------------------------------------------------------------------------
------------------------------------------------------------------------
------------------------------------------------------------------------
------------------------------------------------------------------------
------------------------------------------------------------------------
------------------------------------------------------------------------
------------------------------------------------------------------------
------------------------------------------------------------------------
------------------------------------------------------------------------
---------------------AGVFV----------------------------------------------
------------------------------------------------------------------
>Parg1791827/1-563
------------------------------------------------------------------------
------------------------------------------------------------------------
------------------------------------------------------------------------
------------------------------------------------------------------------
-----------------------MAT-PTP------------------------------------------
------------------------------------------------------------------------
------------------------------------------------------------------------
------------------------------------------------------------------------
------------------------------------------------------------------------
------------------------------------------------------------------------
------------------------------------------------------------------------
------------------------------------------------------------------------
------------------------------------------------------------------------
------------------------------------------------------------------------
------------------------------------------------------------------------
------------------------------------------------------------------------
------------------------------------------------------------------------
------------------------------------------------------------------------
------------------------------------------------------------------------
------------------------------------------------------------------------
------------------------------------------------------------------------
----------------------SMTQLW----------------LN--------------------------
------------------------------------------------------------------------
--------------------TSV--V----------------------------------------------
--------ELS-------------------------------------------------------------
--------TTVAA-DLTAA----------------------------------------ATAAA--------
---------VATA-------------------TTAA------------------------------------
------------------------------------------------------------------------
------------------------------------------------------------------------
------------------------------------------------------------------------
------------------------------------------------------------------------
------------------------------------------------------------------------
------------------------------------------------------------------------
------------GE------------------APAVRDGSGNVSVV--------------------------
------------------------------------------------------------------------
------------------------------------------------------------------------
-------------------------------------------------------------WPA--------
------------------------------------------------------------------------
------------------------------------------------------------------------
------------------------------------------------------------------------
--------GGGGAVVW-------------------------------------------------------E
--D-VVVL----------------VV----KCFL------MGS----II----VVSVM---GNVLVIVSIGM
-H-------HKL-----------------------------------Q-----M-LTN--YFLLSLAIADM-
-----LVAS-------------CAMTFNA--SV---------------------------------------
---------EIS------------------------------------------------------------
------------------------------------------------G-RWL-------------------
--------------------------------------------FGY-------------V-M---------
--------------CD--LWNSFDVYFSTVSILHLC-CISVDRYYAIV----KP---LE------YPLYMTK
GTVLCMLAN---------VW---------------LAPTL-ISFIPIFLG----------------------
--------WY-------------ATADH--------LQLRALQPE---------------------------
-----TC-------------------------------TFEVNKVYA-VL-SSAFSF---WIP-CT------
-----V-MVVLYYRI----------------L-Q---------------EA---------------RK----
QEA---------------------------------------------------------------------
---AILSR--------------TNSTCTINN-VQRSSPASTAQQI-LAAFRSPHR---------------PR
LKKSKNKVNYPQEFQLGPLPRISRSDLTTDPGSVTMYRSGSISTPTPFAN-R------KINK-----NYLND
VGQL------------------------------------SLPV----------------------------
----------------PQENSSSLEVS---------------------------------------------
--------------------------------PRTISPDLSFN----------EESDERIDTLPSPNP----
--------------------------------QLSRSSSISIN---------------GHTGS---------
------------------GL----------------------------------------------------
------PVR--------VISPVPFGRR---------ESSLP----AS---------AFGGG-----------
---SGSGH-----PV-----------------------------------------MRREHK-AART---L-
----------------------------GIIMGAFILCW------------LPF------------------
-------FTWYV------AITICG-----ESC-PCPQAVVTTLF-------------------WIG------
-----------------------------------------------------------YFNST--------
--------------------------------------LNPF-----------------IY---------AY
FRADFR-------------EAFK-KTLR--------------------------------------------
----------------------------------------------QLKC----------------------
---------------------------------------------------------CV-R-----------
-------------------------EDDL-------------------------------------------
------------------------------------------------------------------------
------------------------------------------------------------------------
------------------------------------------------------------------------
------------------------------------------------------------------------
------------------------------------------------------------------------
------------------------------------------------------------------------
------------------------------------------------------------------------
------------------------------------------------------------------------
------------------------------------------------------------------------
------------------------------------------------------------------------
------------------------------------------------------------------------
------------------------------------------------------------------------
------------------------------------------------------------------------
------------------------------------------------------------------------
---------------------PGSFV----------------------------------------------
------------------------------------------------------------------
>Parg182737/1-656
------------------------------------------------------------------------
------------------------------------------------------------------------
------------------------------------------------------------------------
------------------------------------------------------------------------
------------------------------------------------------------------------
------------------------------------------------------------------------
------------------------------------------------------------------------
------------------------------------------------------------------------
------------------------------------------------------------------------
------------------------------------------------------------------------
------------------------------------------------------------------------
------------------------------------------------------------------------
------------------------------------------------------------------------
------------------------------------------------------------------------
------------------------------------------------------------------------
------------------------------------------------------------------------
------------------------------------------------------------------------
------------------------------------------------------------------------
------------------------------------------------------------------------
------------------------------------------------------------------------
------------------------------------------------------------------------
--------------------------ML------------SPTTTEVPGVLS--------------------
------------------------------------------------------------------------
-----------TTER----------S----------------------------------------------
------------------------------------------------------------------------
-------LMAPPCQED--PLAMSSAA----------------------------------------------
---A----------------------------ATTTMA-------------------TVD------------
------------------------------------------------------------------------
----------------TCL-----------------------------------------------------
------------------------------------------------------------------------
------------------------------------------------------------------------
------------------------------------------------------------------------
------------------------------------------------------------------------
------------------------------------------------------------------------
------------------------------------------------------------------------
------------------------------------------------------------------------
-------------------------------------------------------------EG-NC----TT
V-----------------------------------------------------------------------
------------------------------------------------------------------------
------------------------------------------------------------------------
----------------------------------------------------------------------LA
SRP--------------------------GATIV------SPL----LL---GIAGVT---GQVWALCYLHG
-S------ARKHNA---------------------------------R-----T-VFY--VFLCTLIWTDL-
-----LGKM-------------LTTPPAV-ISY-------------------S-------------------
-------------AQ---------------------------------------------------------
--------------------------------------------------GWV-------------------
--------------------------------------------GGEA--------------M---------
--------------CD--YHGFVMVLFSMLTHFTVS-AMAVERFLGIC----HGYF---------YSRNVTT
SRCRYLLVG---------IW---------------VFCTV-FGLLPLF-N----------------------
------------------------------------IGQLFLQY----------------------------
--PGTWCFANIHLCG---------------------SDTPLRHRIYT----NTLGVI--NVAN-LL------
-----V-IVFCNVVV----------------V----------------GTL-------------LKMRL---
------------------------------------------------------------------------
------SRQM--------------------------------------------------------------
------------------------------------------------------------------------
------------------------------------------------------------------------
------------------------------------------------------------------------
------------------------------------------------------------------------
------------------------------------------------------------------------
------------------------------------------------------------------------
----------------------------------------------------------------------LC
QPHRSRKQ-------------------------SE-----------------------HEMQ-MVIV---L-
----------------------------VVITIVFVMSW------------APL-D----------------
-------TILLTTQML-------------PPHRTSEDHMPELIA------------------VRLV------
-----------------------------------------------------------SINQI--------
--------------------------------------VDPW-----------------AYIICR----VAF
RSRAWK-----CCRKALLGRGWS-RR-------------------------------GEGGSSTF-------
---------------------------------------------NMASILHG-------------------
------------------------------------------------------------RKLSRTQ-----
-------------------SPA-K-EQPAVI-----------------------------------------
-------NNAV-----------------------------LEPT----------------------------
-----E------------NVATRPQPTK------------------------------STRVPSLQK-----
----------------------------------------SYYSDSGTGSYS--------------------
---------------GVEVPLLE-------------SPESHSLTPDV-VQGP-KASALEQS-----------
LAKSLSVAIPIPLFTSEQY---HIKEYVK--------------DGPDGKAQDLYQHM---------------
------------NGSYGTPSQRLPRPIYRVTST-------------ASAQDTT--------------GS---
--PF--LVIHGCDDAT-------------------------------------VLRSNSWSCQS-ALPPRPQ
YRTQSTQTL-------------------------------S-------------------------------
--------------------------------------------SEYPHPQQDSLSPSL-----APKERRPS
S--SQKE---PLEVLST-------------------------------------------------------
---TPLLPSGDGEAPQD-------------------------------------------------------
--------PPE---------------------------------------------------------DPTS
KPED--------------------------------------------------------------------
------------------------------------------------------------------------
------------DDDD------------------------VVVLSRET------------------------
------------------------------------------------------------------
>Parg1297985/1-754
------------------------------------------------------------------------
------------------------------------------------------------------------
------------------------------------------------------------------------
------------------------------------------------------------------------
-----------------------MST--------------------H-------------------------
------------------------------------------------------------------------
----------------------HTV-----------------------------------------------
------------------------------------------------------------------------
------------------------------------------------------------------------
------------------------------------------------------------------------
------------------------------------------------------------------------
------------------------------------------------------------------------
------------------------------------------------------------------------
------------------------------------------------------------------------
------------------------------------------------------------------------
---------------HYHDRT---------------------------------------------------
------------------------------------------------------------------------
------------------------------------------------------------------------
------------------------------------------------------------------------
------------------------------------------------------------------------
----------------------HTW-----------------------------------------------
------------------SPRGHTVRML------------V-PEVEV-GSSE--------------------
------------------------------------------------------------------------
-----------VPEEAVEE-----------------------------------------------------
------------------------------------------------------------------------
------VPLSCSC-SRV-------QD----------------------------------------------
---D----------------------------MNATLM-------------------TV-------------
------------------------------------------------------------------------
----------------LCE-----------------------------------------------------
------------------------------------------------------------------------
------------------------------------------------------------------------
------------------------------------------------------------------------
------------------------------------------------------------------------
------------------------------------------------------------------------
------------------------------------------------------------------------
------------------------------------------------------------------------
-------------------------------------------------------------GNVTC----TL
L-----------------------------------------------------------------------
------------------------------------------------------------------------
------------------------------------------------------------------------
-----------------------------------------------------------------------N
SQP--------------------------GATIV------SPI----LL---SLSGVT---GQIWALYYLYT
-S------TRPQHS---------------------------------R-----T-VFF--VLLSTLIWTDL-
-----FGKV-------------ITTAPAL-AAY-------------------A-------------------
-------------KG---------------------------------------------------------
--------------------------------------------------SWV-------------------
--------------------------------------------GGVS--------------L---------
--------------CN--FHGFSMMLISLVTHLLVS-TMAIERFLGIR----HGYY---------YNKNITT
SRTKLLLLG---------IW---------------LFSVL-FCAMPLF-G----------------------
------------------------------------FGQYGLQY----------------------------
--PGSWCYVNIHVN----------------------SSSPLHARIYT----NIFGLF--TLIN-LI------
-----V-MVFCNVVV----------------I----------------TTL-------------LCLRL---
------------------------------------------------------------------------
------CRQRCLGS----------------------------------------------------------
------------------------------------------------------------------------
------------------------------------------------------------------------
------------------------------------------------------------------------
------------------------------------------------------------------------
------------------------------------------------------------------------
------------------------------------------------------------------------
---------------------------------------------SS-----------------------FT
APHRSYRQ-------------------------RE-----------------------LELQ-MVIV---L-
----------------------------LVITIVFIISW------------SPI-D----------------
-------IRLFLNQLW--------------PHMTQADHIQDLIA------------------VRLT------
-----------------------------------------------------------SINQI--------
--------------------------------------IDPW-----------------AYIICR----KVF
STRAWR-----WMRLSLMGSKLL-AR--------------------------------ESSSHPP-------
----------------------------------------------GGS---N-------------------
------------------------------------------------------------KKPSQKN-----
--------------------------KPLEK-IQ--------------YKTHFNG--ETAPDLS--------
-------KEVV-----------------------------VVVS----------------------------
------------------------PPAPLASKDSFSG------------------EQESKKVKETKDGG---
----------------------------------EGQNIVEVFKGS--------------------------
----------------NETPSSGCSHSGGNA----------KCNPSFHGDGR-DLTTLS-------------
-------VVPIPVFTSEQYRACPLGEQL--------------------------------------------
----------------------HTLRQTRLTSS-------------ASARASS--------------NS---
KTTK--QPQDLCETSSGCWV----------------------------SASAALGRRHSWGCDQ-DNLEVKQ
LRTQSTQTI--------------------------------------------RLLADTARLAC-HHK----
--------HHHQ-------------------YRQQ--------QNDYNHHS--------------NYE--SY
GSYHQQNDHTPHKERNTDDSRLRYDH-----------TPYP------------------------------L
QNHTPYYHGERGLYHSGR------------------------------------------------------
-----------SHEGGGL---------------------------LYSN--------------------EYS
TDPN-------------------DDSVFIID--------NEVSRWRD---NTE-------------------
------------------------------------------------------------------------
------------SSENKSNKSNSLF-----------------SCIRRSDMSREQD----------LTDLC--
------------------------------------------------------------------
>Parg180593/1-458
------------------------------------------------------------------------
------------------------------------------------------------------------
------------------------------------------------------------------------
--MSVDLF----------------------------------------------------------------
------------------------------------------------------------------------
------------------------------------------------------------------------
------------------------------------------------------------------------
------------------------------------------------------------------------
------------------------------------------------------------------------
------------------------------------------------------------------------
------------------------------------------------------------------------
------------------------------------------------------------------------
------------------------------------------------------------------------
------------------------------------------------------------------------
------------------------------------------------------------------------
------------------------------------------------------------------------
------------------------------------------------------------------------
------------------------------------------------------------------------
------------------------------------------------------------------------
------------------------------------------------------------------------
------------------------------------------------------------------------
----------------------KMAFLK----------------MNE-------------------------
------------------------------------------------------------------------
-------------------SETL--PKLFES-----------------------------------------
--------DLN-------------------------------------------------------------
--------LSGLQ-DEP-F----------------------------------------LPKV---------
------------------------------------------------------------------------
------------------------------------------------------------------------
------------------------------------------------------------------------
------------------------------------------------------------------------
------------------------------------------------------------------------
------------------------------------------------------------------------
------------------------------------------------------------------------
------------------------------------------------------------------------
------------------------------------------------------------------------
------------------------------------------------------------------------
--------------------------------------------------------------ARN-----DV
-MPI--------------------------------------------------------------------
------------------------------------------------------------------------
------------------------------------------------------------------------
---------------W--------------------------------------------------------
------EM----------------VL----TVVS------LSI----II----IFTIV---GNVLVILSVFT
-Y-------RPL-----------------------------------R-----I-VQN--FFIVSLAVADL-
-----TVAV-------------FVLPFNV--AY---------------------------------------
---------SII------------------------------------------------------------
------------------------------------------------G-KWI-------------------
--------------------------------------------FGI-------------H-L---------
--------------CE--MWLTCDIMCCTASILNLC-AIALDRYWAIT----DP---IN------YAQKRTL
KRVLIMIGL---------VW---------------AISVV-ICLPPLF-G----------------------
--------WNDW-------------PET--------FTEET-------------------------------
-----PC-------------------------------ILTEEKGFV-IY-SSSGSF---FCP-LF------
-----I-MTMVYIKI----------------F-T---------------AT---------------RR----
RLR---------------------------------------------------------------------
------ERAKAS---------KLNQ---ISN-TGKTRVTREEDSA-LSENG---------------------
----------QNGYN-----------------DSCKKKLVQKKRRKKR-K-----------------TGTTP
TTTA-----------------------------EPANTTASLAP----------------------------
----------------PAIAETSITEN---------------------------------------------
--------------------------------------------------------DIS-NPKDD-------
---------------------------------SSPMEEKK--------------------GTDV-------
------------VIK--------------------------------------VNPR---------------
---------------------------------------------GG-SQI------------------HQF
IEEK------------------------------------------------QKISLSKERR-AART---L-
----------------------------GIIMGSFVVCW------------LPF------------------
-------FLMYV------ILPFCP------SC-PKPNDKVTNFI------------------VWLG------
-----------------------------------------------------------YINSS--------
--------------------------------------LNPV-----------------IY---------TI
FNMDFR-------------RAFA-RILR--------------------------------------------
----------------------------------------------CSNT----------------------
---------------------------------------------------------AA-L-----------
------------------------------------------------------------------------
------------------------------------------------------------------------
------------------------------------------------------------------------
------------------------------------------------------------------------
------------------------------------------------------------------------
------------------------------------------------------------------------
------------------------------------------------------------------------
------------------------------------------------------------------------
------------------------------------------------------------------------
------------------------------------------------------------------------
------------------------------------------------------------------------
------------------------------------------------------------------------
------------------------------------------------------------------------
------------------------------------------------------------------------
------------------------------------------------------------------------
------------------------------------------------------------------------
------------------------------------------------------------------
>Parg1550757/1-426
------------------------------------------------------------------------
------------------------------------------------------------------------
------------------------------------------------------------------------
--MSVDLF----------------------------------------------------------------
------------------------------------------------------------------------
------------------------------------------------------------------------
------------------------------------------------------------------------
------------------------------------------------------------------------
------------------------------------------------------------------------
------------------------------------------------------------------------
------------------------------------------------------------------------
------------------------------------------------------------------------
------------------------------------------------------------------------
------------------------------------------------------------------------
------------------------------------------------------------------------
------------------------------------------------------------------------
------------------------------------------------------------------------
------------------------------------------------------------------------
------------------------------------------------------------------------
------------------------------------------------------------------------
------------------------------------------------------------------------
----------------------KMAFLK----------------MNE-------------------------
------------------------------------------------------------------------
-------------------SETL--PKLFES-----------------------------------------
--------DLN-------------------------------------------------------------
--------LSGLQ-DEP-F----------------------------------------LPKV---------
------------------------------------------------------------------------
------------------------------------------------------------------------
------------------------------------------------------------------------
------------------------------------------------------------------------
------------------------------------------------------------------------
------------------------------------------------------------------------
------------------------------------------------------------------------
------------------------------------------------------------------------
------------------------------------------------------------------------
------------------------------------------------------------------------
--------------------------------------------------------------ARN-----DV
-MPI--------------------------------------------------------------------
------------------------------------------------------------------------
------------------------------------------------------------------------
---------------W--------------------------------------------------------
------EM----------------VL----TVVS------LSI----II----IFTIV---GNVLVILSVFT
-Y-------RPL-----------------------------------R-----I-VQN--FFIVSLAVADL-
-----TVAV-------------FVLPFNV--AY---------------------------------------
---------SII------------------------------------------------------------
------------------------------------------------G-KWI-------------------
--------------------------------------------FGI-------------H-L---------
--------------CE--MWLTCDIMCCTASILNLC-AIALDRYWAIT----DP---IN------YAQKRTL
KRVLIMIGL---------VW---------------AISLA-ISLPPLL-G----------------------
--------WNDW-------------PKV--------LTEDT-------------------------------
-----AC-------------------------------VLSSQKGFI-VY-SSVGSF---YCP-LV------
-----F-MLVMYVKI----------------F-I---------------AN---------------KR----
RLR---------------------------------------------------------------------
------ERAEAG---------RLKK---SAD-PKNVRIT---------------------------------
-------------------------------------SLLNLAARKPG-R----------------------
------------------------------------RCTRSLTPG----ISL--------------------
---------------SPSQPETSVSDS---------------------------------------------
--------------------------------------------------------ESNRHRESEARKG---
--------------------------------VSSPPVKRK--------------------SMGL-------
------------AVK---------------------------------------------------------
----------------------------------------------------------------------KF
IAEK------------------------------------------------QRISLTKERR-LIRT---L-
----------------------------TIIMGSFVVCW------------LPF------------------
-------FVTYV------IIGLCV------TC-PLPSIKAMNAI------------------TWLG------
-----------------------------------------------------------YFNSV--------
--------------------------------------LNPV-----------------IY---------TI
FNKDFQ-------------RAFI-SILR--------------------------------------------
----------------------------------------------CRTH----------------------
---------------------------------------------------------LH-A-----------
------------------------------------------------------------------------
------------------------------------------------------------------------
------------------------------------------------------------------------
------------------------------------------------------------------------
------------------------------------------------------------------------
------------------------------------------------------------------------
------------------------------------------------------------------------
------------------------------------------------------------------------
------------------------------------------------------------------------
------------------------------------------------------------------------
------------------------------------------------------------------------
------------------------------------------------------------------------
------------------------------------------------------------------------
------------------------------------------------------------------------
------------------------------------------------------------------------
------------------------------------------------------------------------
------------------------------------------------------------------
>Parg1859052/1-571
------------------------------------------------------------------------
------------------------------------------------------------------------
------------------------------------------------------------------------
------------------------------------------------------------------------
------------------------------------------------------------------------
------------------------------------------------------------------------
------------------------------------------------------------------------
------------------------------------------------------------------------
------------------------------------------------------------------------
------------------------------------------------------------------------
------------------------------------------------------------------------
------------------------------------------------------------------------
------------------------------------------------------------------------
------------------------------------------------------------------------
------------------------------------------------------------------------
------------------------------------------------------------------------
------------------------------------------------------------------------
------------------------------------------------------------------------
------------------------------------------------------------------------
------------------------------------------------------------------------
------------------------------------------------------------------------
------------------------MHIA-----NSS------------------------------------
------------------------------------------------------------------------
----------------MMSLASR--TSPSLD-----------------------------------------
-----SVLGLADKH----------------------------------------------------------
-----QTLLRVPTWREDSIST-----------------------------------------DGSL------
-----ALEY------------------------SDALG-------------------G-AVV-DPDYV-ELL
HRDV-DG-----------------------------------------------------------------
------------------------------------------------------------------------
----------------------------------------------------------DYG-----------
------------------------------------------------------------------------
------------------------------------------------------------------------
------------------------------------------------------------------------
--------------------------------------------GL--------------------------
------------------------------------------------------------------------
------------------------------------------------------------------------
-------------------------------------------------------------GAANL----T-
------------------------------------------------------------------------
------------------------------------------------------------------------
------------------------------------------------------------------------
-------------------------NHTNAT----------------------------------------S
AIPEGLT------------HIN--MT----QLIA------YSL----LF----PFAAI---GNLMVFVALFR
-N-------RHR-----------------------------------K-----S-RVN--MMIMHLSLADM-
-----IVTF-------------VFLPTEI--TW---------------------------------------
---------HVT-I----------------------------------------------------------
--------------------------------------------------EWV-------------------
--------------------------------------------FGN-------------F-G---------
--------------CK--IYKFFSAFGFYMSSMVLV-CISLDRYFAVL----HP---LK------VNDAQRR
GK--IMLFF---------AW---------------LISAV-ISL-PQS------------------------
-------VIFNVQPHPQY-------------------------P----------------------------
--DFHQCV-----------TF---GFFNSNNGGE---------MMYT-IF-CISFLY---FIP-LS------
-----I-IIIAYSRI----------------I-L---------------EI---------S------R----
K-----------------------------------------------------------------------
------SRDT-------------------------------QHDY-S-------------------------
------------------------------------------------------------------------
---------------------------------------REER-----------------------------
------------------------------------------------------------------------
------------------------------------------------------------------------
------------------------------------------------------------------------
------------------------------------------------------------------------
------------------------YHG------------------RL-------------------------
-QLRRSNM-----S----------------------------------------NIERARTR-TLRM---T-
----------------------------FIIVMAFIWCW------------TPY------------------
-------ALATL---WNFIDPVTFY--NMNK---------HVQD-IL---------------FIIA------
-----------------------------------------------------------VSNSV--------
--------------------------------------VNPI-----------------IY---------GR
YSIS--------------------------------------------------------------------
-------------------------------------------------C----------------------
---------------------------------------------------------C--------------
---------------------------------R--------------GLWNKAGDCCCW-CWCWC---C--
----PCSPHQH-------------------------------------------------------------
---------------------LASVPPP--------------------------------------------
--------------------------------------NVNSCKSNGHCHGA--------------------
---------------------------------------------SAN------------------------
-------------TRSTIY-----------------------------------------------------
------------------------------NNS-------------TRDKRVV--------------G-MML
QVKV--RSL----------------------------------------LMEWNRSS----------QKSLA
QEAEMAS-----------------------------------------------MVPLGVP-----------
------------------------------------------------------------------------
----ATLQQKARVPAPSSVPTRLF--------------------NHR-------------------------
---QPMETHEEENDES--------------------------------------------------------
------------------------------------------------------------------------
---------------------------------------S-------------GYSSIHA------------
------------------------------------------------------------------------
----------HSFRSYHDVTSTERPPRT--------------------------------------------
------------------------HIW---------------------------------------
>Parg155653/1-469
------------------------------------------------------------------------
------------------------------------------------------------------------
------------------------------------------------------------------------
------------------------------------------------------------------------
------------------------------------------------------------------------
---------------------------------MDDM-----------------------------------
------------------------------------------------------------------------
------------------------------------------------------------------------
------------------------------------------------------------------------
------------------------------------------------------------------------
------------------------------------------------------------------------
------------------------------------------------------------------------
------------------------------------------------------------------------
------------------------------------------------------------------------
------------------------------------------------------------------------
------------------------------------------------------------------------
------------------------------------------------------------------------
------------------------------------------------------------------------
------------------------------------------------------------------------
------------------------------------------------------------------------
------------------------------------------------------------------------
----------------------GDMDFE-----GSGAG-------G--------------------------
------------------------------------------------------------------------
-------------AADLDEESGI--EPF--------------------------------------------
------------------------------------------------------------------------
----------------------------------------------------------LSFLPPYI------
------------------------------------------------------------------------
------------------------------------------------------------------------
------------------------------------------------------------------------
------------------------------------------------------------------------
------------------------------------------------------------------------
------------------------------------------------------------------------
------------------------------------------------------------------------
----------------------------------------LCNSTN--------------------------
------------------------------------------------------------------------
------------------------------------------------------------------------
--------------------------------------------------------------YTKL----PL
------------------------------------------------------------------------
------------------------------------------------------------------------
------------------------------------------------------------------------
--------------------CNNNKTVEENT---------------------------------------AF
EYAIIV-----------------AIV----VPII------FGI----IV----LVGLF---GNTLVVIVIIA
-N-------KQM-----------------------------------R-----S-TTN--YLIFSLAMADL-
-----LFIV-------------FCVPFTA--SD---------------------------------------
---------YIL-P----------------------------------------------------------
--------------------------------------------------SWP-------------------
--------------------------------------------FGS-------------I-W---------
--------------CQ--TVQYLTYVTAYASVYTLL-LLSFDRFLAVV----HP---IAAL----TIRTER-
-NALYAIAC---------SW---------------ILILT-SCI-PLY------------------------
-------LC---------------------------HGIKKQNF---------------------------E
GEVYFQCA-----------FL-------DEEYNH---------MAFH-IG-FITTMY---FVP-LT------
-----V-IVVLYLMI----------------L-N---------------RL---------WYGV-----VPG
G-----------------------------------------------------------------------
------SRS---------------------------------------------------------------
------------------------------------------------------------------------
------------------------------------------------------------------------
------------------------------------------------------------------------
------------------------------------------------------------------------
------------------------------------------------------------------------
------------------------------------------------------------------------
---------------------------------------------AE-------------------------
-SIR------------------------------------------------------GKKR-VTRM---V-
----------------------------VIVVVTFIVCW------------FPI------------------
-------QLVLL------LK-------SLGLYEMTTFRII-TQI-AA---------------QVLA------
-----------------------------------------------------------YINSC--------
--------------------------------------VNPI-----------------LY---------AF
LSDPFR-------------KAFR-KVI---------------------------------------------
------------------------------------------------------------------------
---------------------------------------S-----------------CD-PHRR--------
--------------------GT-TSGRT--------------------------------------------
------DFEKS-------------------------------------------------------------
---------------------METRPLN-PRPSP--------------------------------------
----------------------------------------QSIPLTNKVTST--------------------
---------------------------------------HHHLSP---------------------------
------SA-QAL-HHNTTTTTT--------------------------------------------------
---------------------------TSFTNG-------------ATREDTP--------------NNS--
QQQK--DSFVSS-------------------------------------KTLQVAAN----------YGGLS
------------------------------------------------------------------------
------------------------------------------------------------------------
------DGSCNSRGLCD-------------------------------------------------------
------------------------------------------------------------------------
------------------------------------------------------------------------
------------------------------------------------------------------------
------------------------------------------------------------------------
------------------------------------------------------------------------
------------------------------------------------------------------
>Parg1571334/1-367
------------------------------------------------------------------------
------------------------------------------------------------------------
------------------------------------------------------------------------
------------------------------------------------------------------------
------------------------------------------------------------------------
------------------------------------------------------------------------
------------------------------------------------------------------------
------------------------------------------------------------------------
------------------------------------------------------------------------
------------------------------------------------------------------------
------------------------------------------------------------------------
------------------------------------------------------------------------
------------------------------------------------------------------------
------------------------------------------------------------------------
------------------------------------------------------------------------
------------------------------------------------------------------------
------------------------------------------------------------------------
------------------------------------------------------------------------
------------------------------------------------------------------------
------------------------------------------------------------------------
------------------------------------------------------------------------
------------------------------------------------------------------------
------------------------------------------------------------------------
------------------------------------------------------------------------
------------------------------------------------------------------------
------------------------------------------------------------------------
------------------------------------------------------------------------
------------------------------------------------------------------------
------------------------------------------------------------------------
------------------------------------------------------------------------
------------------------------------------------------------------------
------------------------------------------------------------------------
------------------------------------------------------------------------
------------------------------------------------------------------------
------------------------------------------------------------------------
------------------------------------------------------------------------
------------------------------------------------------------------------
------------------------------------------------------------------------
------------------------------------------------------------------------
------------------------------------------------------------------------
------------------------------------------------------------------------
---------------------------------------------------------M---GNAVTIVVLTR
---------RQM-----------------------------------R-----S-STN--NYLTALAISDL-
-----LYLV-------------FIFSLSI-RHHPGMSR----------------------------------
-------PHHWF------------------------------------------------------------
--------------------------------------------------YWH-------------------
--------------------------------------------YFR-------------------------
------------------YALWLTDASSSTSIWLTV-TFTIERYIAVC----HP---IN------STRFRTP
MISKLV-------------------------------SLT-AWT-LSA------------------------
-------L------------MIVPV---------------FMYSNTL-----------EDNGQDN-------
------CN-----------IFWP-----------ESQ-GVRGEIAFI-RY-SFALAF---GIP-LC------
-----L-IFVFYSLV----------------L-H---------------KL---------------KTV---
G-----------------------------------------------------------------------
------------------------------------------------------------------------
------------------------------------------------------------------------
------------------------------------------------------------------------
----------------P-------------------------------------------------------
------------------------------------------------------------------------
------------------------------------------------------------------------
------------------------------------------------------------------------
------------------------------------------------------------------------
-KSKSKEK-----KKS-------------------------------------------RQK-VTRM---V-
----------------------------LTVITVYVICW------------LPY------------------
-------WVLQL-----TLILSTPK--QGHS---------NFMV-VL-----------FMVSSCLS------
-----------------------------------------------------------YINSA--------
--------------------------------------LNPI-----------------LY---------AF
LSEYFK-------------KSFM-KA-CT-------------------------------------------
------------------------------------------------------------------------
---------------------------------------------------------CATKMEA--------
-----------NNALKPE--------NSMFPLRQ--------------------------------------
-----RGASAR-------------------------------------------------------------
---------------------SRHTR-R--------------------------------------------
------------------------------EGESGEGTTSQC----GL------------------------
------------------------------------------------------------------------
---------------SKEP-----------------------------------------------------
--------------------------STAVTTTNAK---------INQNASSA--------------GS---
------------------------------------------------------------------------
---------------------------------------------------DDH------------------
------------------------------------------------------------------------
------------------------------------------------------------------------
------------------------------------------------------------------------
------------------------------------------------------------------------
-------------------------------------------S------IRNGRSPGPRLP----------
------------------------------------------------------------------------
----------------------DLIQ----------------------------------------------
------------------------------------------------------------------
>Parg11413737/1-426
------------------------------------------------------------------------
------------------------------------------------------------------------
------------------------------------------------------------------------
------------------------------------------------------------------------
------------------------------------------------------------------------
------------------------------------------------------------------------
------------------------------------------------------------------------
------------------------------------------------------------------------
------------------------------------------------------------------------
------------------------------------------------------------------------
------------------------------------------------------------------------
------------------------------------------------------------------------
------------------------------------------------------------------------
------------------------------------------------------------------------
------------------------------------------------------------------------
------------------------------------------------------------------------
------------------------------------------------------------------------
------------------------------------------------------------------------
------------------------------------------------------------------------
------------------------------------------------------------------------
------------------------------------------------------------------------
--------------------------M---------------------------------------------
------------------------------------------------------------------------
---------------TYESSEI--------------------------------------------------
------------------------------------------------------------------------
-------IFEGADNTN------YTNM-------------------------------------ELT------
--------LHNCSYL----------------------N-------------------WTESL-N--------
------------------------------------------------------------------------
------------------------------------------------------------------------
------------------------------------------------------------------------
------------------------------------------------------------------------
------------------------------------------------------------------------
------------------------------------------------------------------------
------------------------------------------------------------------------
------------------------------------------------------------------------
------------------------------------------------------------------------
--------------------------------------------------------------LTNC----SG
E-----------------------------------------------------------------------
------------------------------------------------------------------------
------------------------------------------------------------------------
---------------------IFEGRVFPI--LN--------------------------------------
-----------------------ETV----QQMTL---LFLAL----AF----ILGLC---GNTLVIYVVVR
-F-------SKM-----------------------------------Q-----T-VTN--LYILNLAIADM-
-----LFVVG----------IPFLMTTTA-VEY---------------------------------------
------------------------------------------------------------------------
---------------------------------------------------WP-------------------
--------------------------------------------FGF-------------V-M---------
--------------CK-LYMITTSLNQFTSSLFLTI--MSADRYIAVC----HP---VS------SPKFRTP
MISKLV-------------------------------SLT-AWT-TSA------------------------
-------L------------MIVPV---------------FMYSNTL-----------EVNDLVN-------
------CN-----------IFWP-----------DGF-GVSGQFVFT-LY-SFILAF---GIP-LI------
-----L-IFIFYSLV----------------L-H---------------KL---------------KTV---
G-----------------------------------------------------------------------
------------------------------------------------------------------------
------------------------------------------------------------------------
------------------------------------------------------------------------
----------------P-------------------------------------------------------
------------------------------------------------------------------------
------------------------------------------------------------------------
------------------------------------------------------------------------
------------------------------------------------------------------------
-KSKSKEK-----KKS-------------------------------------------HRK-VTKM---V-
----------------------------LTVITVYVICW------------LPY------------------
-------WVLQL-----ALIFSPPG--EGQS---------PFMV-VL-----------FLISSCLS------
-----------------------------------------------------------YINSA--------
--------------------------------------INPI-----------------LY---------AF
LSQYFK-------------KSFM-KA-CT-------------------------------------------
------------------------------------------------------------------------
---------------------------------------------------------CANKTDV--------
-----------NNVLAVE--------NSVFS-RR--------------------------------------
-----RGGSSK-------------------------------------------------------------
---------------------PKSTKSH--------------------------------------------
------------------------------DLESNDAYTTQC-----I------------------------
------------------------------------------------------------------------
---------------RDEP-----------------------------------------------------
--------------------------TTAITMTTRS--------TFSH------------------------
------------------------------------------------------------------------
------------------------------------------------------------------------
------------------------------------------------------------------------
------------------------------------------------------------------------
------------------------------------------------------------------------
------------------------------------------------------------------------
----------------------------------------------------VGRENGTEIPT---------
------------------------------------------------------------------------
---------------------SQL------------------------------------------------
------------------------------------------------------------------
>Parg11413735/1-416
------------------------------------------------------------------------
------------------------------------------------------------------------
------------------------------------------------------------------------
------------------------------------------------------------------------
------------------------------------------------------------------------
------------------------------------------------------------------------
------------------------------------------------------------------------
------------------------------------------------------------------------
------------------------------------------------------------------------
------------------------------------------------------------------------
------------------------------------------------------------------------
------------------------------------------------------------------------
------------------------------------------------------------------------
------------------------------------------------------------------------
------------------------------------------------------------------------
------------------------------------------------------------------------
------------------------------------------------------------------------
------------------------------------------------------------------------
------------------------------------------------------------------------
------------------------------------------------------------------------
------------------------------------------------------------------------
------------------------------------------------------------------------
------------------------------------------------------------------------
---------------MNETLQL--------------------------------------------------
------------------------------------------------------------------------
-------DFDVN--DT------FP------------------------------------------------
---------LNCSYL----------------------N-------------------GTDSD-A--------
------------------------------------------------------------------------
------------------------------------------------------------------------
------------------------------------------------------------------------
------------------------------------------------------------------------
------------------------------------------------------------------------
------------------------------------------------------------------------
------------------------------------------------------------------------
------------------------------------------------------------------------
------------------------------------------------------------------------
--------------------------------------------------------------AQNC----SL
G-----------------------------------------------------------------------
------------------------------------------------------------------------
------------------------------------------------------------------------
---------------------VFSGDVSPIHMVA--------------------------------------
-----------------------NII----MQAC------YSI----AF----LVGLS---GNTLVIYVVTR
-F-------SKM-----------------------------------Q-----T-VTN--LYIFNLAVADE-
-----LFVIG----------IPFLMITSA-LGY---------------------------------------
------------------------------------------------------------------------
---------------------------------------------------WA-------------------
--------------------------------------------FGS-------------I-M---------
--------------CK-LYMITTSLNQFTSSLFLTI--MSADRYIAVC----HP---VS------SPKFRTP
MISKLV-------------------------------SLT-AWT-TSA------------------------
-------L------------MIVPV---------------FMYSNTL-----------EVNDLVN-------
------CN-----------IFWP-----------DGF-GVSGQFVFT-LY-SFILAF---GIP-LI------
-----L-IFIFYSLV----------------L-H---------------KL---------------KTV---
G-----------------------------------------------------------------------
------------------------------------------------------------------------
------------------------------------------------------------------------
------------------------------------------------------------------------
----------------P-------------------------------------------------------
------------------------------------------------------------------------
------------------------------------------------------------------------
------------------------------------------------------------------------
------------------------------------------------------------------------
-KSKSKEK-----KKS-------------------------------------------HRK-VTKM---V-
----------------------------LTVITVYVICW------------LPY------------------
-------WVLQL-----ALIFSPPG--EGQS---------PFMV-VL-----------FLISSCLS------
-----------------------------------------------------------YINSA--------
--------------------------------------INPI-----------------LY---------AF
LSQYFK-------------KSFM-KA-CT-------------------------------------------
------------------------------------------------------------------------
---------------------------------------------------------CANKTDV--------
-----------NNVLAVE--------NSVFS-RR--------------------------------------
-----RGGSSK-------------------------------------------------------------
---------------------PKSTKSH--------------------------------------------
------------------------------DLESNDAYTTQC-----I------------------------
------------------------------------------------------------------------
---------------RDEP-----------------------------------------------------
--------------------------TTAITMTTRS--------TFSH------------------------
------------------------------------------------------------------------
------------------------------------------------------------------------
------------------------------------------------------------------------
------------------------------------------------------------------------
------------------------------------------------------------------------
------------------------------------------------------------------------
----------------------------------------------------VGRENGTEIPT---------
------------------------------------------------------------------------
---------------------SQL------------------------------------------------
------------------------------------------------------------------
>Parg1517264/1-506
------------------------------------------------------------------------
------------------------------------------------------------------------
------------------------------------------------------------------------
------------------------------------------------------------------------
------------------------------------------------------------------------
--------------------------------MRSPT-----------------------------------
------------------------------------------------------------------------
------------------------------------------------------------------------
------------------------------------------------------------------------
------------------------------------------------------------------------
------------------------------------------------------------------------
------------------------------------------------------------------------
------------------------------------------------------------------------
------------------------------------------------------------------------
------------------------------------------------------------------------
------------------------------------------------------------------------
------------------------------------------------------------------------
------------------------------------------------------------------------
------------------------------------------------------------------------
------------------------------------------------------------------------
------------------------------------------------------------------------
--------------------------MP--------------------------------------------
------------------------------------------------------------------------
-----------------GQVVTS--RFNHT------------------------------------------
-------DT---------------------------------------------------------------
----FREG-SSAFQEGVSTSQEGSSAFQEG-------------------------SSAFQEGSSTF------
---------------------------------QDGIS-------------------T-FQE-GSRTF----
---Q-EA-----------------------------------------------------------------
------------------------------------------------------------------------
----------------------------------------------------------SSGSQSPSREYNNG
SAW---------------------------------------------------------------------
------------------------------------------------------------------------
------------------------------------------------------------------------
---TNDGLLLVLDNASHEANC-----SDPLELATANGTCGNFTLAS--------------------------
------------------------------------------------------------------------
------------------------------------------------------------------------
-------------------------------------------------------------GLANA----TS
------------------------------------------------------------------------
------------------------------------------------------------------------
------------------------------------------------------------------------
--------------------LPGD---------------------------------------------SYF
FYETEQ-----------------FTV----LWLL------FIS----IV----A-------GNVAVITALLL
-S-------KTR-----------------------------------K-----S-RTN--FFIMHLAVADL-
-----SVGV-------------ISVLTDI--VW---------------------------------------
---------KST-V----------------------------------------------------------
--------------------------------------------------SWY-------------------
--------------------------------------------AGN-------------V-G---------
--------------CK--VIRFAQVLVTYSSTYVLV-ALSIDRYDAIT----HP---MN------FSGSWRR
ARRLVVVA-----------W---------------LLSAI-LAS-PSL------------------------
-------VFF---------------------------METSIDG----------------------------
---VLQCW-----------I-----DF-SEPWQW---------KVYMTLV-ALT-VF---VFP-TV------
-----I-ITGCYAII----------------V-Y---------------TI---------W------S----
K-----------------------------------------------------------------------
------GKIM----------------------------TLNTG-----------------------------
------------------------------------------------------------------------
------------------------------------GKAFGA------------------------------
------------------------------------------------------------------------
------------------------------------------------------------------------
-----------------------------------------------------------KNG----------
--------------EKRGGG----------------------------------------------------
-------------------TAQEDDSR---------------------------------------------
---RASSR-----G----------------------------------------LIPKAKIK-TVKM---T-
----------------------------LVIVFVFVLCW------------SPY------------------
-------IVFDL------LQVY-----GYVPHTPTN---VAVAT-FI---------------QSLA------
-----------------------------------------------------------PLNSA--------
--------------------------------------ANPI-----------------IYCL-F----STH
ICRNLR-------------------RI-------------------------PA------------------
------------------------------------------VNWCVTRL----------------------
--------------------------------------FP-----------------C--------------
------------------------LACA--------------------------------------------
------------------------------------------------------------------------
-----------------------QQPLE-PR---------GAFH----------------------------
------------------------------------------------------------------------
------------------------------------------------------------------------
-------------RYGTEY-----------------------------------------------------
---------------------------SSMSDA-------------SSRRHTL--------------TSIR-
------------------------------------------------------------------------
------------------------------------------------------------------------
------------------------------------------------------------------------
------------------------------------------------------------------------
------------------------------------------------------------------------
------------------------------------------------------------------------
------------------------------------------------------------------------
------------------------------------------------------------------------
------------------------------------------------------------------------
------------------------------------------------------------------
>Parg1723989/1-436
------------------------------------------------------------------------
------------------------------------------------------------------------
------------------------------------------------------------------------
------------------------------------------------------------------------
---------------------------MTP------------------------------------------
------------------------------------------------------------------------
------------------------------------------------------------------------
------------------------------------------------------------------------
------------------------------------------------------------------------
------------------------------------------------------------------------
------------------------------------------------------------------------
------------------------------------------------------------------------
------------------------------------------------------------------------
------------------------------------------------------------------------
------------------------------------------------------------------------
----------------RRQHA-----------------------------------------SLLGLN----
------------------------------------------------------------------------
------------------------------------------------------------------------
------------------------------------------------------------------------
------------------------------------------------------------------------
------------------------------------------------------------------------
-----------------AEQNDDPRYML--------------------------------------------
------------------------------------------------------------------------
-----------RFSLPDSTLESL--LG---------------------------------------------
------AVEASA------------------------------------------------------------
---PVDPLLAETTIHPSP------S-----------------------------------------------
-----------------------------LGVVDDTL-----------------------------------
------------------------------------------------------------------------
------------------------------------------------------------------------
------------------------------------------------------------------------
------------------------------------------------------------------------
------------------------------------------------------------------------
------------------------------------------------------------------------
--------------------------------------------SA--------------------------
------------------------------------------------------------------------
------------------------------------------------------------------------
-------------------------------------------------------------NDTNV----TT
S-----------------------------------------------------------------------
------------------------------------------------------------------------
------------------------------------------------------------------------
-------------------------------------------------------------------YVPYN
QRP-------------------ETYI----VPIL------FAL----IF----IVGVI---GNGTLIVIFAR
-N-------RNL-----------------------------------R-----N-VPN--TYIISLALGDL-
-----LVLF-------------FTVPFVS-TIY---------------------------------------
---------TID------------------------------------------------------------
--------------------------------------------------SWP-------------------
--------------------------------------------YGT---------------FE--------
--------------CK--FSEFVRDISVGVTVFTLT-ALSADRYLAIV----SP---VR-----KAVG-AAR
GVTLRAALA---------IW---------------LVAML-LAT-PAA------------------------
-------VFSCVRVFEVS-----------------------------------------------------E
EKSISVCYPI----PENFPDWYM--------------------RANV-LT-KALLYY---LLP-LV------
-----V-IATFYLLM----------------A-R---------------HL-------------LAA-DVP-
GESH--------------------------------------------------------------------
----VFQKQI--------------------------------------------------------------
------------------------------------------------------------------------
------------------------------------------------------------------------
------------------------------------------------------------------------
------------------------------------------------------------------------
------------------------------------------------------------------------
------------------------------------------------------------------------
------------------------------------------------------------------------
---------------------------------------------------------RTRRK-VAKV---V-
----------------------------LCFVLIFAICF------------LPT------------------
-------HVFLL---WFYFDPQSST--TYNDF--------------------------WHSLRIIGFCFS--
-----------------------------------------------------------FINSC--------
--------------------------------------INPI-----------------AL---------YC
ISGTFR-------------KQYN-RYLF-----C--------------------------------------
------------------------------------------------------------------------
--------------------------------------------------------CCT-RKSNRRN-----
------------------------------------------------------------------------
------LDSLR-------------------------------------------------------------
---------------------SVRSSVS--------------------------------------------
------------------------------------RYRTSALRPSE-------------------------
------------------------------------------------------------------------
------------------------TIT---------------------------------------------
-------------------------LTTILQERP-------------SPATS--------------------
------------------------------------------------------------------------
------------------------------------------------------------------------
------------------------------------------------------------------------
------------------------------------------------------------------------
------------------------------------------------------------------------
------------------------------------------------------------------------
------------------------------------------------------------------------
------------------------------------------------------------------------
------------------------------------------------------------------------
------------------------------------------------------------------
>Parg1723997/1-435
------------------------------------------------------------------------
------------------------------------------------------------------------
------------------------------------------------------------------------
------------------------------------------------------------------------
------------------------------------------------------------------------
------------------------------------------------------------------------
------------------------------------------------------------------------
------------------------------------------------------------------------
------------------------------------------------------------------------
------------------------------------------------------------------------
------------------------------------------------------------------------
------------------------------------------------------------------------
------------------------------------------------------------------------
------------------------------------------------------------------------
------------------------------------------------------------------------
--------------------M-----------------------------------------AATTVN----
------------------------------------------------------------------------
------------------------------------------------------------------------
------------------------------------------------------------------------
------------------------------------------------------------------------
------------------------------------------------------------------------
-----------------KTTTADHKMVL--------------------------------------------
------------------------------------------------------------------------
-----------------AALSST--SGR--------------------------------------------
-----AASTARA------------------------------------------------------------
---HLWPAAADNETLWSSYEDLFND-----------------------------------------------
-----------------------------LNMTDESLF-------------------P--------------
------------------------------------------------------------------------
------------------------------------------------------------------------
------------------------------------------------------------------------
------------------------------------------------------------------------
------------------------------------------------------------------------
------------------------------------------------------------------------
------------------------------------------SNIT--------------------------
------------------------------------------------------------------------
------------------------------------------------------------------------
-------------------------------------------------------------DDGNA----TD
G-----------------------------------------------------------------------
------------------------------------------------------------------------
------------------------------------------------------------------------
-------------------------------------------------------------------YVPYY
QRA-------------------ETYI----VPLL------FAL----IF----IVGVI---GNGTLIVIFVR
-N-------KTL-----------------------------------R-----N-VPN--TYIISLALGDL-
-----LVLF-------------FTVPFVS-TIY---------------------------------------
---------TID------------------------------------------------------------
--------------------------------------------------SWP-------------------
--------------------------------------------YGT---------------FE--------
--------------CK--FSEFVRDISVGVTVFTLT-ALSADRYLAIV----SP---VR-----KAVG-AAR
GVTLRAALA---------IW---------------LVAML-LAT-PAA------------------------
-------VFSCVRVFEVS-----------------------------------------------------E
EKSISVCYPI----PENFPDWYM--------------------RANV-LT-KALLYY---LLP-LV------
-----V-IATFYLLM----------------A-R---------------HL-------------LAA-DVP-
GESH--------------------------------------------------------------------
----VFQKQI--------------------------------------------------------------
------------------------------------------------------------------------
------------------------------------------------------------------------
------------------------------------------------------------------------
------------------------------------------------------------------------
------------------------------------------------------------------------
------------------------------------------------------------------------
------------------------------------------------------------------------
---------------------------------------------------------RTRRK-VAKV---V-
----------------------------LCFVLIFAICF------------LPT------------------
-------HVFLL---WFYFDPQSST--TYNDF--------------------------WHSLRIIGFCFS--
-----------------------------------------------------------FINSC--------
--------------------------------------INPI-----------------AL---------YC
ISGTFR-------------KQYN-RYLF-----C--------------------------------------
------------------------------------------------------------------------
--------------------------------------------------------CCT-RKSNRRN-----
------------------------------------------------------------------------
------LDSLR-------------------------------------------------------------
---------------------SVRSSVS--------------------------------------------
------------------------------------RYRTSALRPSE-------------------------
------------------------------------------------------------------------
------------------------TIT---------------------------------------------
-------------------------LTTILQERP-------------SPATS--------------------
------------------------------------------------------------------------
------------------------------------------------------------------------
------------------------------------------------------------------------
------------------------------------------------------------------------
------------------------------------------------------------------------
------------------------------------------------------------------------
------------------------------------------------------------------------
------------------------------------------------------------------------
------------------------------------------------------------------------
------------------------------------------------------------------
>Parg11072051/1-415
------------------------------------------------------------------------
------------------------------------------------------------------------
------------------------------------------------------------------------
------------------------------------------------------------------------
------------------------------------------------------------------------
------------------------------------------------------------------------
------------------------------------------------------------------------
------------------------------------------------------------------------
------------------------------------------------------------------------
------------------------------------------------------------------------
------------------------------------------------------------------------
------------------------------------------------------------------------
------------------------------------------------------------------------
------------------------------------------------------------------------
------------------------------------------------------------------------
------------------------------------------------------------------------
------------------------------------------------------------------------
------------------------------------------------------------------------
------------------------------------------------------------------------
------------------------------------------------------------------------
------------------------------------------------------------------------
--------------------------ML--------------------------------------------
------------------------------------------------------------------------
-----------RFSLPDSTLESL--LG---------------------------------------------
------AVEASA------------------------------------------------------------
---PVDPLLAETTIHPSP------S-----------------------------------------------
-----------------------------LGVVDDTL-----------------------------------
------------------------------------------------------------------------
------------------------------------------------------------------------
------------------------------------------------------------------------
------------------------------------------------------------------------
------------------------------------------------------------------------
------------------------------------------------------------------------
--------------------------------------------SA--------------------------
------------------------------------------------------------------------
------------------------------------------------------------------------
-------------------------------------------------------------NDTNV----TT
S-----------------------------------------------------------------------
------------------------------------------------------------------------
------------------------------------------------------------------------
-------------------------------------------------------------------YVPYN
QRP-------------------ETYI----VPIL------FAL----IF----IVGVI---GNGTLIVIFAR
-N-------RNL-----------------------------------R-----N-VPN--TYIISLALGDL-
-----LVLF-------------FTVPFVS-TIY---------------------------------------
---------TIE------------------------------------------------------------
--------------------------------------------------SWP-------------------
--------------------------------------------YGN---------------FE--------
--------------CK--FSELVRDISVGVTVFTLT-ALSADRYLAIV----ST---VR-----RAAG-RAG
RRTVRAAVG---------IW---------------VAACI-LAM-PAA------------------------
-------LFSDVQVFQVT-----------------------------------------------------D
EKVISVCYPF----PETFPEWYA--------------------RANV-II-KALLFY---LLP-LV------
-----V-IATFYLLM----------------A-R---------------HL-------------LSSEDVP-
TESH--------------------------------------------------------------------
----VFHRQL--------------------------------------------------------------
------------------------------------------------------------------------
------------------------------------------------------------------------
------------------------------------------------------------------------
------------------------------------------------------------------------
------------------------------------------------------------------------
------------------------------------------------------------------------
------------------------------------------------------------------------
---------------------------------------------------------RTRRK-VAKI---V-
----------------------------LCFVLIFAVCF------------LPT------------------
-------HVFLL---WFYLHPEAAI--KYNEF--------------------------WHVLRIVGFCLS--
-----------------------------------------------------------FINSC--------
--------------------------------------INPI-----------------AL---------YC
ISGTFR-------------KYYN-RYLF-----R--------------------------------------
------------------------------------------------------------------------
--------------------------------------------------------CCRWGDRGRRG-----
------------------------------------------------------------------------
------RGFLQ-------------------------------------------------------------
---------------------PGRSGVS--------------------------------------------
------------------------------------RCRSFTMRGTE-------------------------
------------------------------------------------------------------------
------------------------TIT---------------------------------------------
-------------------------LTTLIHEKA-------------SPAAS--------------------
------------------------------------------------------------------------
------------------------------------------------------------------------
------------------------------------------------------------------------
------------------------------------------------------------------------
------------------------------------------------------------------------
------------------------------------------------------------------------
------------------------------------------------------------------------
------------------------------------------------------------------------
------------------------------------------------------------------------
------------------------------------------------------------------
>Parg11271592/1-423
------------------------------------------------------------------------
------------------------------------------------------------------------
------------------------------------------------------------------------
------------------------------------------------------------------------
------------------------------------------------------------------------
------------------------------------------------------------------------
------------------------------------------------------------------------
------------------------------------------------------------------------
------------------------------------------------------------------------
------------------------------------------------------------------------
------------------------------------------------------------------------
------------------------------------------------------------------------
------------------------------------------------------------------------
------------------------------------------------------------------------
------------------------------------------------------------------------
------------------------------------------------------------------------
------------------------------------------------------------------------
------------------------------------------------------------------------
------------------------------------------------------------------------
------------------------------------------------------------------------
------------------------------------------------------------------------
----------------------------------------------MA------------------------
------------------------------------------------------------------------
-------------PLMNPEKTG--------------------------------------------------
----------GGEY-----------------------------------------------------PPRDT
TLL--VDV------DDFPPYQG--------------------------------NLTARPAHH---------
---------------------------------DDQ------------------------------------
------------------------------------------------------------------------
------------------------------------------------------------------------
------------------------------------------------------------------------
------------------------------------------------------------------------
------------------------------------------------------------------------
------------------------------------------------------------------------
------------------------------------------------------------------------
------------------------------------------------------------------------
------------------------------------------------------------------------
---------------------------------------------------------------EDD----YY
------------------------------------------------------------------------
------------------------------------------------------------------------
------------------------------------------------------------------------
--------------------YEYDLGESFSTY-----------------------------------YW-DE
LLP---------------------------PLTV------YVL----TL----LLGVV---GNSLIIYTIFR
-Y-------NGM-----------------------------------K-----S-TTN--VFLASLASADL-
-----LLIL-------------VCVPVKT--AK---------------------------------------
---------VFA-Y----------------------------------------------------------
--------------------------------------------------SWT-------------------
--------------------------------------------FGW-------------F-L---------
--------------CK--GIHYLQNVSAICSVLNLT-AMSLERYYAIL----FP---FRAKYILTVHQAQR-
-----MTAL---------VW---------------VLSIL-LST-P--------------------------
--------ILFVQVHSRV------------------------------------------------------
---GVKVE-----------SYWCHRDWENTS-LW---------RAYE-TY-MLVVLL---LVP-TL------
-----I-MGFAYSAI---------------------------------------------------------
G-----------------------------------------------------------------------
------YKLT----------------------------KVMIERS-S-------------------------
------------------------------------------------------------------------
--------------------------------------LVGSA-----------------------------
------------------------------------------------------------------------
------------------------------------------------------------------------
----------------------------------------------------------HVSALETH------
------------PLN---------------------------------------------------------
------------------------SIR------------------VT-------------------------
-SRSRDDD-----R----------------------------------------DV----RQ-IVTM---L-
----------------------------FVVVVLFILCW------------SPL------------------
-------LVTNVLRAWGFLPKYDHR--SFFK---------HLYN-TV---------------HLLA------
-----------------------------------------------------------YFNSC--------
--------------------------------------INPI-----------------VY---------GF
LSKNFR-------------ESFY-MAL---------------------------------------------
-------------------------------------------------C----------------------
---------------------------------------P-----------------C--------------
-------------------------LRP--------------------------------------------
------------------------------------------------------------------------
-----------------------SRTPV--R-----------------------------------------
------------------------------------QMSLSHTRTTSVGYKE--------------------
-------------------------------------------SFR--------------------------
------------------------------------------------------------------------
-----------------------------LSVR-------------YTNRAT--------------------
------------------------------------------------------------------------
----------------------------------------------------------NV------------
------------------------------------------------------------------------
------------------------------------------------------------------------
------------------------------------------------------------------------
------------------------------------------------------------------------
------------------------------------------------------------------------
------------------------------------------------------------------------
------------------------------------------------------------------------
------------------------------------------------------------------
>Parg11240120/1-432
------------------------------------------------------------------------
------------------------------------------------------------------------
------------------------------------------------------------------------
------------------------------------------------------------------------
------------------------------------------------------------------------
------------------------------------------------------------------------
------------------------------------------------------------------------
------------------------------------------------------------------------
------------------------------------------------------------------------
------------------------------------------------------------------------
------------------------------------------------------------------------
------------------------------------------------------------------------
------------------------------------------------------------------------
------------------------------------------------------------------------
------------------------------------------------------------------------
------------------------------------------------------------------------
------------------------------------------------------------------------
------------------------------------------------------------------------
------------------------------------------------------------------------
------------------------------------------------------------------------
------------------------------------------------------------------------
----------------------MEGDGN-----SN----------SSG------------------------
------------------------------------------------------------------------
-------------LASSPEATLT--T----------------------------------------------
------------------------------------------------------------------------
-----QDLM--GSYGRSGPTLG--------------------------------HNQDSQGHE---------
---------------------------------NDTL----------------------------DAF-DL-
------------------------------------------------------------------------
------------------------------------------------------------------------
-------------------------------------------------------------------DYNFP
A-----------------------------------------------------------------------
------------------------------------------------------------------------
------------------------------------------------------------------------
----------------------------------------KDSPTN--------------------------
------------------------------------------------------------------------
------------------------------------------------------------------------
-------------------------------------------------------------GTGNE----TD
------------------------------------------------------------------------
------------------------------------------------------------------------
------------------------------------------------------------------------
--------------------YIYDYEAALETF-----------------------------------FW-SQ
LAP---------------------------PLVV------YAV----TY----VVGVL---GNALIIFTICR
-Y-------RRL-----------------------------------K-----T-TTN--VFLASLASADL-
-----LLIL-------------ICIPVKL--AR---------------------------------------
---------LFS-Y----------------------------------------------------------
--------------------------------------------------TWT-------------------
--------------------------------------------LGE-------------V-L---------
--------------CK--MIYYLQALSAICSVLTLT-TMSIERYYAIV----YP---MRAQYRCTISQAKR-
-----LSAA---------LW---------------LLAMI-LAC-P--------------------------
--------VVLLQVHMEV------------------------------------------------------
---GDRIP-----------AYWCVRNFDSPF-LW---------RSYE-TY-MLVLVL---VLP-TC------
-----V-MTAAYAAI---------------------------------------------------------
G-----------------------------------------------------------------------
------NAII----------------------------NMMVQRR-S-------------------------
------------------------------------------------------------------------
--------------------------------------ITGKGQ----------------------------
------------------------------------------------------------------------
------------------------------------------------------------------------
----------------------------------------------------------MANGVLL-------
-------------LN---------------------------------------------------------
------------------------GAT------------------RG-------------------------
-RRRETEE-----T----------------------------------------EV----RQ-VVSM---L-
----------------------------VVVVVLFVVCW------------GPI------------------
-------LVVNVLKAYAILPAYSTT----MK---------HIAT-AA---------------DLLS------
-----------------------------------------------------------YCNSC--------
--------------------------------------VNPI-----------------IY---------GF
MSRNFR-------------ESFW-QVL---------------------------------------------
-------------------------------------------------C----------------------
---------------------------------------------------------C--------------
-------------------------KRR--------------------------------------------
------------------------------------------------------------------------
-----------------------LHHPSMSR-----------------------------------------
------------------------------------QMSLSVTRTSILRYNT--------------------
-------------------------------------------DTR--------------------------
------------------------------------------------------------------------
------------------------------------------------------------------------
------------------------------------------------------------------------
------------------------------------------------------------------------
------------------------------------------------------------------------
------------------------------------------------------------------------
------------------------------------------------------------------------
------------------------------------------------------------------------
------------------------------------------------------------------------
------------------------------------------------------------------------
------------------------------------------------------------------------
------------------------------------------------------------------
>Parg1673582/1-356
------------------------------------------------------------------------
------------------------------------------------------------------------
------------------------------------------------------------------------
------------------------------------------------------------------------
------------------------------------------------------------------------
------------------------------------------------------------------------
------------------------------------------------------------------------
------------------------------------------------------------------------
------------------------------------------------------------------------
------------------------------------------------------------------------
------------------------------------------------------------------------
------------------------------------------------------------------------
------------------------------------------------------------------------
------------------------------------------------------------------------
------------------------------------------------------------------------
------------------------------------------------------------------------
------------------------------------------------------------------------
------------------------------------------------------------------------
------------------------------------------------------------------------
------------------------------------------------------------------------
------------------------------------------------------------------------
-----------------------------------------------LVVEE--------------------
------------------------------------------------------------------------
-------------------GGNF--SL---------------------------------------------
------------------------------------------------------------------------
--------AEENF-TTLGNKSLWP------------------------------------------------
------------------------------------------------------------------------
------------------------------------------------------------------------
------------------------------------------------------------------------
------------------------------------------------------------------------
------------------------------------------------------------------------
------------------------------------------------------------------------
------------------------------------------------------------------------
--------------------------------------------AG--------------------------
------------------------------------------------------------------------
------------------------------------------------------------------------
-------------------------------------------------------------QVIRL----GV
EVQ---------------------------------------------------------------------
------------------------------------------------------------------------
------------------------------------------------------------------------
-----------LFPDW--------------------------------------------------------
----VVGVWT-------------GVL---------------VT----LM----AVGVS---GNVLVPVVVMR
-T-------RDL-----------------------------------R-----S-STN--LLLVNLAAADL-
-----LVLL-------------VSLPTALTELH---------------------------------------
---------SRP------------------------------------------------------------
------------------------------------------------E-TWV-------------------
--------------------------------------------LGE-------------T-M---------
--------------CK--LVPFVEYCVCHASVLTIL-VISFERYYAIC----RP---LR------ASYTCTK
MRACTCILT---------IW---------------AAAVI-LSCPMLV------------------------
--------MSQHE-------WVPYADGTTVP-----------------------------------------
-----VCFT-------NLTSFWA-------------C-------LYI-NL-VTAIFF---FVP-LV------
-----L-LILLYLVI---------------------------------------------------GR----
SLMQ------------------------------DS------------------------------------
-ASAALQHRKVD------------------------------------------------------------
------------------------------------------------------------------------
------------------------------------------------------------------------
------------------------------------------------------------------------
------------------------------------------------------------------------
------------------------------------------------------------------------
------------------------------------------------------------------------
------------------------------------------------------------------------
-----------------------------------------------------LPNMKARRQ-VVVM---L-
----------------------------ATVTIFFFVSL------------FPF------------------
-----RVLTLWI------VWTPKE---GIETVGPLRYFSILYAT-RV--------------LLFA-------
-------------------------------------------------------------NSA--------
--------------------------------------VNPI-----------------LY---------NL
TSTKFR-------------EAFL-KLLS--------------------------------------------
----------------------------------------------NDR-----------------------
------------------------------------------------------------------------
--------------------------RRRRHLSR--------------------------------------
------------------------------------------------------------------------
------------------------------------------------------------------------
------------------------------------------------------------------------
------------------------------------------------------------------------
------------------------------------------------------------------------
------------------------------------------------------------------------
------------------------------------------------------------------------
------------------------------------------------------------------------
------------------------------------------------------------------------
------------------------------------------------------------------------
------------------------------------------------------------------------
------------------------------------------------------------------------
------------------------------------------------------------------------
------------------------------------------------------------------------
------------------------------------------------------------------------
------------------------------------------------------------------
>Parg1498932/1-437
------------------------------------------------------------------------
------------------------------------------------------------------------
------------------------------------------------------------------------
------------------------------------------------------------------------
-----------------------MEF----------------------------------------------
------------------------------------------------------------------------
------------------------------------------------------------------------
------------------------------------------------------------------------
------------------------------------------------------------------------
------------------------------------------------------------------------
------------------------------------------------------------------------
----------------------------------------------------------------GL------
------------------------------------------------------------------------
------------------------------------------------------------------------
------------------------------------------------------------------------
------------------------------------------------------------------------
------------------------------------------------------------------------
------------------------------------------------------------------------
------------------------------------------------------------------------
------------------------------------------------------------------------
------------------------------------------------------------------------
------------------------------------------------------------------------
------------------------------------------------------------------------
------------------------------------------------------------------------
------------------------------------------------------------------------
------------------------------------------------------------------------
-----------THN------------------ST--------------------------------------
------------------------------------------------------------------------
------------------------------------------------------------------------
--------------------------------------------------------------PTA-------
------------------------------------------------------------------------
------------------------------------------------------------------------
------------------------------------------------------------------------
--------------------------------------RPQPLSTP--------------------------
------------------------------------------------------------------------
------------------------------------------------------------------------
-------------------------------------------------------------PVINS----AL
PDI---------------------------------------------------------------------
------------------------------------------------------------------------
------------------------------------------------------------------------
-----------SFPAY--------------------------------------------------------
----MQGLYT-------------AWC---------------LV----LL----LVGLL---GNLLVPVLVVR
-D-------RDL-----------------------------------R-----SASTS--VFIVNLVAADL-
-----LVLV-------------VCLPAMLSELY---------------------------------------
---------SPP------------------------------------------------------------
------------------------------------------------A-VWV-------------------
--------------------------------------------LPF-------------S-M---------
--------------CK--VVTYVEFTVANASMLTIL-AISVERYRAIC----HP---LT------AAATCSR
ARAAAACVL---------VW---------------ILATS-VTSPVIT------------------------
--------LTEYG-------YVKYIDESLVP-----------------------------------------
-----VCYT-------RVDKPWA-------------K-------VFV-VS-SMVVLF---FLP-LL------
-----V-LVVLYWRI---------------------------------------------------AR----
QLLL------------------------------ED------------------------------------
-KQ--LCKDKPN------------------------------------------------------------
------------------------------------------------------------------------
------------------------------------------------------------------------
------------------------------------------------------------------------
------------------------------------------------------------------------
------------------------------------------------------------------------
------------------------------------------------------------------------
------------------------------------------------------------------------
------------------------------------------------------PNLQARKQ-VVVM---L-
----------------------------GTVVVVFFVCL------------LPY------------------
-----RVLSLWF------IFTTKE---SIQSLGQEGYYNLLYAF-RI--------------LVYI-------
-------------------------------------------------------------NSA--------
--------------------------------------INPV-----------------LY---------NV
TSSKFR-------------GAFF-RLVG--------------------------------------------
----------------------------------------------VRR-----------------------
------------------------------------------------------------------------
-------------------------GEQLT-SSL--------------HQTA---NTTTTST----------
-------TSSL-------------------------------------------------------------
---------------------SKPHP---------PWRS---------------------------------
----------------------QRLLVRC-----------S--YTC-LRSKG--------------------
----------------ETRPLV----------------------DRRPPSPA-VWG----------------
----NTNLAQQ-HSPATSPFL---------------------------------------------------
----------------------------------------------ARSSCTR--------------DAVRE
------------------------------------------------------------------------
------------------------------------------------------------------------
------------------------------------------------------------------------
------------------------------------------------------------------------
------------------------------------------------------------------------
------------------------------------------------------------------------
------------------------------------------------------------------------
------------------------------------------------------------------------
--------------------IESFV-----------------------------------------------
------------------------------------------------------------------
>Parg11141039/1-505
------------------------------------------------------------------------
------------------------------------------------------------------------
------------------------------------------------------------------------
------------------------------------------------------------------------
-------------------------M-DSP------------------------------------------
------------------------------------------------------------------------
------------------------------------------------------------------------
----------------L-------------------------------------------------------
------------------------------------------------------------------------
------------------------------------------------------------------------
------------------------------------------------------------------------
------------------------------------------------------------------------
------------------------------------------------------------------------
------------------------------------------------------------------------
------------------------------------------------------------------------
------------------------------------------------------------------------
------------------------------------------------------------------------
------------------------------------------------------------------------
------------------------------------------------------------------------
------------------------------------------------------------------------
------------------------------------------------------------------------
----------------MTFQDLHHQKMA--------------------------------------------
------------------------------------------------------------------------
-----------TNSSLLESLEVE-------------------------------------------------
------------------------------------------------------------------------
ARSTEATATEATTTTTTTLLE---------------------------------------------------
--------SIPPDY-------------------NE--S-------------------E--------------
------------------------------------------------------------------------
------------IWVDMC------------------------------------------------------
------------------------------------------------------------------------
------------------------------------------------------------------------
------------------------------------------------------------------------
------------------------------------------------------------------------
------------------------------------------------------------------------
------------------------------------------------------------------------
------------------------------------------------------------------------
--------------------------------------------------------------QGNA------
------------------------------------------------------------------------
------------------------------------------------------------------------
------------------------------------------------------------------------
------------------------------------------------------------------------
TLPPPEHL----------------------RFVV------YGI----LLTTVGLLGLA---GNLISITILSR
---------PKM-----------------------------------L-----S-SIN--CCLIGLTSFDM-
-----IVT-------------------TT-------------------------S-----------------
---------VLM------------------------------------------------------------
---FGLPEISE----------------------------------YTQTMKWY-------------------
------G-------------------------------------QGV-------------YQR---------
--------------VT-PFVFPLALIAQTGSVYLTV-TVTVERYIAVC----RP---LR------ARSLCTY
GRAKVYVLC---------VA---------------LFSIL-YNL-PRF--------WEV-------------
------------------------------------------------------------------------
--SYQECEVD---GEVFRVIVVP-------------S-ALRQDPYYIEIYIMWMYLLVMYLVP-FL------
-----S-LMIFNFFIYREVRAANHERQQLSLY-R---------------EV---------R-AANHER----
QQLS--------------------------------------------------------------------
----RLQRKEIG------------------------------------------------------------
------------------------------------------------------------------------
------------------------------------------------------------------------
------------------------------------------------------------------------
------------------------------------------------------------------------
------------------------------------------------------------------------
------------------------------------------------------------------------
----------LA---------------------------------V--------------------------
------------------------------------------------------------------M---L-
----------------------------LVVVSVFFICN------------VLA------------------
-------FIINV------LELL------------------NITIEEL-----------TMSSNLLV------
-----------------------------------------------------------TINSS--------
--------------------------------------VNFI-----------------IY---------CI
FGQKFR-------------KLFL-KMF---------------------------------------------
------------------------------------------------------------------------
---------------------------------------------------------CW-------------
-----------GILSSNRGRNA-ALESGACRDNS--------------------------------------
------------------------------------------------------------------------
------------------VYGESRTLTN--------------------------------------------
------------------------------------SK-TQTIRLSSWNGSHQ-------------------
------------------------------------------------------------------------
--SSRVLHPHDTHGHHSHGCS-AS------------------------------------------------
-------------------------WRTSRYSS-------IPMGDPSAPKVSS--------------S----
------------------------------------------------------------------------
------------------------------------------------------------------------
------------------------------------------------------------------------
------------------------------------------------------------------------
------------------------------------------------------------------------
------------------------------------------------------------------------
------------------------------------------------------------------------
------------------------------------------------------------------------
--------------SFTNARNSSLMSQH--------------------------------------------
-----------------------IPSESVHVL----------------------------------
>Parg11590173/1-578
------------------------------------------------------------------------
------------------------------------------------------------------------
------------------------------------------------------------------------
------------------------------------------------------------------------
------------------------------------------------------------------------
------------------------------------------------------------------------
------------------------------------------------------------------------
------------------------------------------------------------------------
------------------------------------------------------------------------
------------------------------------------------------------------------
------------------------------------------------------------------------
------------------------------------------------------------------------
------------------------------------------------------------------------
------------------------------------------------------------------------
------------------------------------------------------------------------
------------------------------------------------------------------------
------------------------------------------------------------------------
------------------------------------------------------------------------
------------------------------------------------------------------------
------------------------------------------------------------------------
------------------------------------------------------------------------
--------------------------ME-W-STAVTTE----------------------------------
------------------------------------------------------------------------
-------------S-TPAAMTP--------------------------------------------------
------------------------------------------------------------------------
-------VPSADIW-GLTYSSLSP----------------------------FINTNVSEDYMSND------
-----CVYDQTLVN----------------------------------------------VS-MYE-----Y
LYRK--------------------------------------------------------------------
------------------------------------------------------------------------
------------------------------------------------------------------------
------------------------------------------------------------------------
------------------------------------------------------------------------
------------------------------------------------------------------------
------------------------------------------------------------------------
------------------------------------------------------------------------
------------------------------------------------------------------------
------------------------------------------------------------------------
------------------------------------------------------------------------
------------------------------------------------------------------------
------------------------------------------------------------------------
-------------ETW----ITITWR----------------------------------------------
-----------------------EVL----KMFA------YVV----IF----LVSLA---GNLLVIVVVYY
-N-------ANM-----------------------------------R-----S-STN--QYLVNLAVADL-
-----LVTL-------------VCMWVHI--VR---------------------------------------
---------HLS-Y----------------------------------------------------------
------------------------------------------------P-NYI-------------------
--------------------------------------------LPV-------------I-V---------
--------------CK--LDGFVQATSLLASVLTLT-VISVGRFVAVI----FP---LHAR--TSPDRAHR-
-----VIAA---------VW---------------VTAAL-LSC-PTL------------------------
-------FY---------------------------RQLYSIKW---------------------------S
NFTSWQCD-----------EIWPREGKFDPAKRLCVI-TYDAKKLFY-TV-LIIAVY---FLP-VG------
-----I-MLISYSLV----------------V-W---------------KL---------W----VTQL-P-
GE-HH-------------------------------------------------------------------
----APSRIT--------------------------------------------------------------
------------------------------------------------------------------------
------------------------------------------------------------------------
------------------------------------------------------------------------
------------------------------------------------------------------------
------------------------------------------------------------------------
------------------------------------------------------------------------
------------------------------------------------------------------------
-ATR------------------------------------------------------SKRK-VVKM---V-
----------------------------SVVLLVFVICW------------TPL------------------
-------QSIIL------YSNF-----LLGQEASLPDWFPVMEF-AA---------------YFIA------
-----------------------------------------------------------YSNSA--------
--------------------------------------LNPI-----------------IY---------CG
FNVNFR-------------QGL--------------------------------------------------
-----------------------------------------------VSL----------------------
--------------------------------------LT-----------------CR-HTSAGR------
---------------M-------------YHRRN--------------WKGMTGGT----------------
------RETTV-------------------------------------------------------------
---------------------GCSGPEP--------------------------------------------
----------------------------------AVLLEFSSIKRNRMVQKYS-------------------
------------------------------------------------------------------------
-------------MTPSQS-----------------------------------------------------
--------------------------GRVVTMG-------------SNKELRR--------------NTISD
LTSG--LTCKNCPRGGQAL------------------------------DPQPADSM----------CSNT-
--AIYANDN--------------------------------------------HLHRSEVGLAA--------
---------------------------------------------CTGGQNGG-------------------
--HLSIHASSTSSGSSR-------------------------------------------------------
------------------------------------------------------------------------
------------------------------------------------------------------------
------------------------------------------VD------KVCGCCAMHR------------
------------------------------------------------------------------------
----------RKKSIPPEAAEDEMYQFNDIQENIS-NDTKEEML----------------------------
------------------------------------------------------------------
>Parg1734599/1-495
------------------------------------------------------------------------
------------------------------------------------------------------------
------------------------------------------------------------------------
------------------------------------------------------------------------
------------------------------------------------------------------------
------------------------------------------------------------------------
------------------------------------------------------------------------
------------------------------------------------------------------------
------------------------------------------------------------------------
------------------------------------------------------------------------
------------------------------------------------------------------------
------------------------------------------------------------------------
------------------------------------------------------------------------
------------------------------------------------------------------------
------------------------------------------------------------------------
------------------------------------------------------------------------
------------------------------------------------------------------------
------------------------------------------------------------------------
------------------------------------------------------------------------
------------------------------------------------------------------------
------------------------------------------------------------------------
------------------------------------------------------------------------
----------------------------------------------------------------------MA
LS-----------DPVLDFERSW--NVS--------------------------------------------
------------------------------------------------------------------------
----------------------------------------------------------GGRLAELE------
--------WWNMSG----------------------FE-------------------Y-DDA-RQQFA-NGS
YF----------------------------------------------------------------------
------------------------------------------------------------------------
------------------------------------------------------------------------
------------------------------------------------------------------------
------------------------------------------------------------------------
------------------------------------------------------------------------
---------------------------------------PFPNATT--------------------------
------------------------------------------------------------------------
------------------------------------------------------------------------
------------------------------------------------------------------------
------------------------------------------------------------------------
------------------------------------------------------------------------
------------------------------------------------------------------------
--------------------NFTDYSEWEEN---------------------------------------KY
DLPWWH-----------------QLI----WSVV------FGG----MV----VVATG---GNLIVIWIVLA
-D-------RRM-----------------------------------R-----T-VTN--IFLVNLSVADA-
-----MVST-------------LNVVFNF--TY---------------------------------------
---------MLS-V----------------------------------------------------------
--------------------------------------------------DWR-------------------
--------------------------------------------FGR-------------I-Y---------
--------------CK--ISQFVSILSICASVFTLM-AISFDRYIAIM----HP---LRPR----MGRKT--
--TILIVVC---------IW---------------MSSTG-VSM-PNM------------------------
-------LY---------------------------FTTAALPLK--------------------------D
GGERIVCY-----------GAWP-DGDSGNSYSE---------YIHS-VA-LMVLTY---IVP-LL------
-----F-MGFTYARI----------------G-M---------------TL---------W-----------
G-----------------------------------------------------------------------
------SRSI--------------------------------------------------------------
------------------------------------------------------------------------
----------------------------------------GE------------------------------
------------------------------------------------------------------------
------------------------------------------------------------------------
------------------------------------------------------------------------
------------------------------------------------------------------------
----------------------QTPRQ------------------VE-------------------------
-SIR------------------------------------------------------SKRK-VVKM---M-
----------------------------IVVVTIFAICW------------LPY------------------
-------HAYFI------LS-------NLMPEIAHTDYIQETYL-AI---------------YWLA------
-----------------------------------------------------------MSNSM--------
--------------------------------------YNPM-----------------IY---------CW
LNSRFR-------------NGFK-KVF---------------------------------------------
-----------------------------------------------SLCLRG---------------LRFR
NGFRKVF----------------------------SGWFP-----------------CV-H-YERE------
----------------AS-EVT-RVQTT--------------------------------------------
------RF--S-------------------------------------------------------------
---------------------CSGSP----------------------------------------------
----------------------------------------ENLHRIDCDGST--------------------
-----------------------------------------HISMKTYVSD---------------------
------AGGGGS-NGGRPQ--P--------------------------------------------------
---------------------------VRLCNG-------------ANLRKAT--------------NGAI-
TTN---------------------------------------------------TRN----------YGGTL
------------------------------------------------------------------------
------------------------------------------------------------------------
-------TTPKTTKF---------------------------------------------------------
---SGVSYQ---------------------------------------------------------------
------------------------------------------------------------------------
------------------------------------------------------------------------
------------------------------------------------------------------------
-----------------------YV-----------------------------------------------
------------------------------------------------------------------
>Parg1824316/1-471
------------------------------------------------------------------------
------------------------------------------------------------------------
------------------------------------------------------------------------
------------------------------------------------------------------------
------------------------------------------------------------------------
------------------------------------------------------------------------
------------------------------------------------------------------------
------------------------------------------------------------------------
------------------------------------------------------------------------
------------------------------------------------------------------------
------------------------------------------------------------------------
------------------------------------------------------------------------
------------------------------------------------------------------------
------------------------------------------------------------------------
------------------------------------------------------------------------
------------------------------------------------------------------------
------------------------------------------------------------------------
------------------------------------------------------------------------
------------------------------------------------------------------------
------------------------------------------------------------------------
------------------------------------------------------------------------
------------------------MTMM-----NNSAA-------ELGPVFEP-------------------
------------------------------------------------------------------------
----------------------------VLG-----------------------------------------
------------------------------------------------------------------------
----------------------------------------------------------SSAGPAET------
---------VGVDDV--------------------ILN-------------------------DTWSA-VAH
LL----------------------------------------------------------------------
------------------------------------------------------------------------
------------------------------------------------------------------------
------------------------------------------------------------------------
------------------------------------------------------------------------
------------------------------------------------------------------------
---------------------------------------DQDNNTA--------------------------
------------------------------------------------------------------------
------------------------------------------------------------------------
-------------------------------------------------------------LVDNL----TI
--AWENTS----------------------------------------------------------------
------------------------------------------------------------------------
------------------------------------------------------------------------
------VYGYNIL----------TYPTTQAI---------------------------------------FY
--------------------------------IE------YMT----IF----LLGVF---GNCLVCYVVFR
-N-------KHM-----------------------------------Q-----N-VTN--YFITNLALADI-
-----LLCV-------------LAVPFTP--LY---------------------------------------
---------TFM-G----------------------------------------------------------
--------------------------------------------------EWM-------------------
--------------------------------------------FGR-------------I-L---------
--------------CH--LVTMAQGTSVYVSTLTLM-SIAIDRFFVII----YP---FRPR----LRLSI--
--CYLIIIS---------IW---------------LFSIS-ATL-PYA------------------------
-------LY---------------------------VSQVEYQER---------------------------
----SYCE-----------ELWP-SESIRQ--------------VFS-GF-TAIMQF---VVP-FI------
-----I-ILYCYVKI----------------S-I---------------RMN--ERVRAKP-----------
G-----------------------------------------------------------------------
------TKSS--------------------------------------------------------------
------------------------------------------------------------------------
------------------------------------------------------------------------
------------------------------------------------------------------------
------------------------------------------------------------------------
------------------------------------------------------------------------
------------------------------------------------------------------------
-----------------------RKEE------------------AD-------------------------
-RER-------------------------------------------------------KRR-TNRM---L-
----------------------------IAMVTIFGTSW------------LPV------------------
-------NVVHL------VG----D--YYAPASA-----WSYYN-LCF-----------FITHVVA------
-----------------------------------------------------------MSSTC--------
--------------------------------------YNPF-----------------LY---------AW
LNENFR-------------KEF--------------------------------------------------
------------------------------------------------------------------------
-----------------------------------QLVLP-----------------CF-QQTPS-------
-----------------T-DRV-GQWRS--------------------------------------------
------ERTCN-------------------------------------------------------------
---------------------GNDTQQE-TLLQPGP-G----------------------------------
------------------------------------GSGGSSVRSVNPQMST--------------------
----------------------------------------AHESPTK-------------------------
------MTSPTT--VETHP-----------------------------------------------------
---------------------------MTTFIE-------------VPTHTNG--------------S----
------------------------------------------------------------------------
------------------------------------------------------------------------
------------------------------------------------------------------------
---------TPDQAV---------------------------------------------------------
------------------------------------------------------------------------
------------------------------------------------------------------------
------------------------------------------------------------------------
------------------------------------------------------------------------
-------------QPLVNGEASEYV-----------------------------------------------
------------------------------------------------------------------
>Parg1526648/1-540
------------------------------------------------------------------------
------------------------------------------------------------------------
------------------------------------------------------------------------
------------------------------------------------------------------------
------------------------------------------------------------------------
------------------------------------------------------------------------
------------------------------------------------------------------------
------------------------------------------------------------------------
------------------------------------------------------------------------
------------------------------------------------------------------------
------------------------------------------------------------------------
------------------------------------------------------------------------
------------------------------------------------------------------------
------------------------------------------------------------------------
------------------------------------------------------------------------
------------------------------------------------------------------------
------------------------------------------------------------------------
------------------------------------------------------------------------
------------------------------------------------------------------------
------------------------------------------------------------------------
------------------------------------------------------------------------
-----------------------MVLLN-----GNN------------------------------------
------------------------------------------------------------------------
----------------ISRFPTR--VDQ--------------------------------------------
-----SV-----------------------------------------------------------------
---PKYLVMEEESWKPEPMPTG--------------------------------DLEAFDAMEDFMD-----
-----ISPNMTFAG-------------WGLTP----------------------------------------
-----DG-----------------------------------------------------------------
------------------------------------------------------------------------
----------------------------------------------------------GDDLD--PLASFDQ
F-----------------------------------------------------------------------
------------------------------------------------------------------------
------------------------------------------------------------------------
----------------------------------------ANDTGP--------------------------
------------------------------------------------------------------------
------------------------------------------------------------------------
--------------------------------------------------------------PWNI----S-
------------------------------------------------------------------------
------------------------------------------------------------------------
------------------------------------------------------------------------
----------------------VAENDSLGTY-----------------------------------LD-NE
SLPIDMR------------FNDGHIL----LISC------YSG----IF----FISLV---GNLCVLKAILG
-GG-----RKQR-----------------------------------K-----S-RVN--IMLLHLAIADL-
-----IVTT-------------VMIPVEV--GW---------------------------------------
---------AAT-V----------------------------------------------------------
--------------------------------------------------QWM-------------------
--------------------------------------------AGD-------------A-S---------
--------------CR--VFAFFRIFGHYLSSFILV-CISIDRYFAVV----HP---LS------LNAADRR
GK--LMIVF---------AW---------------FLAFS-CSL-PQV------------------------
-------IIFHVENHPLF-------------------------T----------------------------
--FYVQCV-----------TF---NFFPSLH-HE---------MVYN-LF-CLVMLY---VAP-LS------
-----I-IIFFYGAI----------------V-V---------------TI---------F------Q----
K-----------------------------------------------------------------------
------SRLS-------------------------------ADDS-T-------------------------
------------------------------------------------------------------------
------------------------------------------------------------------------
------------------------------------------------------------------------
------------------------------------------------------------------------
------------------------------------------------------------------------
------------------------------------------------------------------------
------------------------------------------------------------------------
--IRRSSL-----G----------------------------------------YLGRARAR-TIKM---T-
----------------------------VSIVLAFFVCW------------TPY------------------
-------VVISL---WFCFDRSAAA--LLDE---------KVKK-GL---------------FIFA------
-----------------------------------------------------------CFNSC--------
--------------------------------------VNPI-----------------VY---------GI
FNF---------------------------------------------------------------------
------------------------------------------------------------------------
---------------------------------------------------------C--------------
-------------------------KKK--------------------------------------------
------------------------------------------------------------------------
-------------------------PPM--------------------------------------------
---------------------------------------TQTWRS---------------------------
------------------------------------------------------------------------
---------------TTLN-----------------------------------------------------
---------------------------TQMNSR-------------SCD-----------------------
---C--RSFKSS-------------------------------------RVYWSRRE----------PATTL
TNSEVTD------------------------------------------HTAELLLPRVLN-----------
------------------------------------------------------------------------
----SPFRTRSHSGSDSGISLPLK------------------TLTKS-------------------------
---SPLGRRQMSED----------------------------------------------------------
----EYPGST--------------------------------------------------------------
---------------------------------------PLTTQ------YKNGTYYSSS------------
------------------------------------------------------------------------
----------CRSNAPEDQNGNPV------------------------------------------------
------------------------------------------------------------------
>Parg1514518/1-423
------------------------------------------------------------------------
------------------------------------------------------------------------
------------------------------------------------------------------------
------------------------------------------------------------------------
------------------------------------------------------------------------
---------------------------------METV-----------------------------------
------------------------------------------------------------------------
------------------------------------------------------------------------
------------------------------------------------------------------------
------------------------------------------------------------------------
------------------------------------------------------------------------
------------------------------------------------------------------------
------------------------------------------------------------------------
------------------------------------------------------------------------
------------------------------------------------------------------------
------------------EFR-----------------------------------------T---------
------------------------------------------------------------------------
------------------------------------------------------------------------
------------------------------------------------------------------------
------------------------------------------------------------------------
------------------------------------------------------------------------
---------------------KNYLALS-----EDARN-------ESEFILNLCDP----------------
------------------------------------------------------------------------
----------------NDS-----------------------------------------------------
------------------------------------------------------------------------
--------------------------------------------------------------TPIQ------
---------VKLGA-------------------ACDLC-------------------N-ES--------QVL
RLW---------------------------------------------------------------------
------------------------------------------------------------------------
---------------------------------------------------------------------QHG
V-----------------------------------------------------------------------
------------------------------------------------------------------------
------------------------------------------------------------------------
--------------------------------------CD-HPPSP--------------------------
------------------------------------------------------------------------
------------------------------------------------------------------------
-------------------------------------------------------------GF---------
------------------------------------------------------------------------
------------------------------------------------------------------------
------------------------------------------------------------------------
----------------------------DTS---------------------------------------IY
--------------------------------VF------YIT----IL----VFAVL---GNSIVVYVVCS
-S-------AKM-----------------------------------R-----T-VTN--YFIANLAVGDL-
-----CMAI-------------FCVPFSF-LST---------------------------------------
---------LIL-K----------------------------------------------------------
--------------------------------------------------YWP-------------------
--------------------------------------------FGG-------------E-L---------
--------------CV--TVNYLQAVSVFVSAYTLV-AISFDRYLAII----YP---LRPR----MTRFQ--
--AKVIIAV---------VW---------------LLSLA-TTL-PVA------------------------
-------LY---------------------------SRLFTPDLNF------------------------YR
LFGQQVCI-----------EDWG-TSQAENESR----------MAYS-VA-LMLLQY---FLP-LA------
-----V-LVFTYTRI----------------A-M---------------VV---------W-----------
G-----------------------------------------------------------------------
------KKN---------------------------------------------------------------
------------------------------------------------------------------------
------------------------------------------------------------------------
------------------------------------------------------------------------
------------------------------------------------------------------------
------------------------------------------------------------------------
------------------------------------------------------------------------
------------------------LGE------------------T--------------------------
-PARTDRI-----AR-------------------------------------------SKRK-MIKM---M-
----------------------------LACVLAYTLAW------------LPL------------------
-------N-LYI------VLKDIPD--LLDSLAEST--HITLFF-VV---------------HWLA------
-----------------------------------------------------------MSHTC--------
--------------------------------------YNPF-----------------IY---------FW
MNSKFR-------------AGYY-QVL---------------------------------------------
-----------------------------------------------SC-----------------------
--------------------------------------LP-----------------CV-RER---------
------------------------------------------------------------------------
------------------------------------------------------------------------
-----------------------------DEFAPSE------------------------------------
---------------------------------------SAVARSGTYS-----------------------
------------------------------------------------------------------------
----------------THY-----------------------------------------------------
---------------------------GT-------------------------------------------
-------------------------------------------------------HK----------IPGES
AVI---------------------------------------------------------------------
------------------------------------------------------------------------
----HASN-EPSEEV---------------------------------------------------------
-----VA-----------------------------------------------------------------
------------------------------------------------------------------------
------------------------------------------------------------------------
------------------------------------------------------------------------
------------------------------------------------------------------------
------------------------------------------------------------------
>Parg1931686/1-372
------------------------------------------------------------------------
------------------------------------------------------------------------
------------------------------------------------------------------------
------------------------------------------------------------------------
------------------------------------------------------------------------
------------------------------------------------------------------------
------------------------------------------------------------------------
------------------------------------------------------------------------
------------------------------------------------------------------------
------------------------------------------------------------------------
------------------------------------------------------------------------
------------------------------------------------------------------------
------------------------------------------------------------------------
------------------------------------------------------------------------
------------------------------------------------------------------------
------------------------------------------------------------------------
------------------------------------------------------------------------
------------------------------------------------------------------------
------------------------------------------------------------------------
------------------------------------------------------------------------
------------------------------------------------------------------------
------------------------MVEE-----EHKVR-------LSTDNALDYGSGPTST-----------
----------------------------------------------------------------PWTD---S
LF-----------ECLLQVSEGL--NVT--------------------------------------------
------------------------------------------------------------------------
--------------------------------------------------------------VDII------
---------YNLQN----------------------L--------------------A-NSS-LNQLSDREL
YL----------------------------------------------------------------------
------------------------------------------------------------------------
------------------------------------------------------------------------
------------------------------------------------------------------------
------------------------------------------------------------------------
------------------------------------------------------------------------
---------------------------------------YLLNSSV--------------------------
------------------------------------------------------------------------
------------------------------------------------------------------------
--------------------------------------------------------------W---------
------------------------------------------------------------------------
------------------------------------------------------------------------
------------------------------------------------------------------------
--------------------GEVNSTFWDTS------------GGTR-------LTACLVPSP----VDRPY
LLPWWQ-----------------QLT----WTLA------FGS----ML----LVAVG---GNAIVMWIVIA
-H-------RRM-----------------------------------R-----T-VTN--YFLVNLSGADL-
-----LMSV-------------FNCMFNF--IY---------------------------------------
---------MLH-S----------------------------------------------------------
--------------------------------------------------DWP-------------------
--------------------------------------------FGS-------------V-Y---------
--------------CT--ISNFMANVTIAASVFTLM-AISFDRYIAIV----RP---LKPR----MSKSE--
--ARHVIII---------IW---------------LSSMT-LAV-PCL------------------------
-------LY---------------------------STTLSIRYK--------------------------H
DEIRRGCI-----------LLWP-DGETSFSYRE---------YVYN-TV-FFTTTY---VLP-ML------
-----V-MLVSYSLI----------------G-C---------------EL---------W-----------
G-----------------------------------------------------------------------
------SHSI--------------------------------------------------------------
------------------------------------------------------------------------
----------------------------------------GE------------------------------
------------------------------------------------------------------------
------------------------------------------------------------------------
------------------------------------------------------------------------
------------------------------------------------------------------------
----------------------LTDRQ------------------AS-------------------------
-SIK------------------------------------------------------SKRR-VVRM---F-
----------------------------IVIVVIFMLCW------------LPQ------------------
-------QGFFL------YQ-------YHNNQVLDSENT---------------------------------
------------------------------------------------------------------------
------------------------------------------------------------------------
------------------------------------------------------------------------
------------------------------------------------------------------------
------------------------------------------------------------------------
------------------------------------------------------------------------
------------------------------------------------------------------------
------------------------------------------------------------------------
------------------------------------------------------------------------
------------------------------------------------------------------------
------------------------------------------------------------------------
------------------------------------------------------------------------
------------------------------------------------------------------------
------------------------------------------------------------------------
------------------------------------------------------------------------
------------------------------------------------------------------------
------------------------------------------------------------------------
------------------------------------------------------------------------
------------------------------------------------------------------------
------------------------------------------------------------------------
------------------------------------------------------------------------
------------------------------------------------------------------
>Parg1512984/1-478
------------------------------------------------------------------------
------------------------------------------------------------------------
------------------------------------------------------------------------
------------------------------------------------------------------------
------------------------------------------------------------------------
------------------------------------------------------------------------
------------------------------------------------------------------------
------------------------------------------------------------------------
------------------------------------------------------------------------
------------------------------------------------------------------------
------------------------------------------------------------------------
------------------------------------------------------------------------
------------------------------------------------------------------------
------------------------------------------------------------------------
------------------------------------------------------------------------
------------------------------------------------------------------------
------------------------------------------------------------------------
------------------------------------------------------------------------
------------------------------------------------------------------------
------------------------------------------------------------------------
------------------------------------------------------------------------
-----------------------MHILE-----WQTGG-------GRG--------SS--------------
------------------------------------------------------------------------
---------------EADSASAA--SAAASS-----------------------------------------
------------------------------------------------------------------------
----------------------------------------------------------TASRTPAE------
---------SIFDN----------------------LD-------------------F-ESP-DFSLM-NLV
AL----------------------------------------------------------------------
------------------------------------------------------------------------
------------------------------------------------------------------------
------------------------------------------------------------------------
------------------------------------------------------------------------
------------------------------------------------------------------------
---------------------------------------E-ENF-S--------------------------
------------------------------------------------------------------------
------------------------------------------------------------------------
-------------------------------------------------------------LAHNL----TR
--LLNFSG----------------------------------------------------------------
------------------------------------------------------------------------
------------------------------------------------------------------------
------GLNVDLIHK-----FERNRRVGEAS---------------------------------------FY
-------------------------A----LILA------YSV----LI----ILGAT---GNSLVVMAVIR
-K-------PAM-----------------------------------R-----T-ARN--VFIINLAISDL-
-----LLCL-------------VTMPLTL--IE---------------------------------------
---------LLS-Q----------------------------------------------------------
--------------------------------------------------YWP-------------------
--------------------------------------------LGDT-----------PF-A---------
--------------CR--LVGTLQATSIFVSTISIT-AIALDRYHVIV----YP---TKKS----LQKVG--
--AVVSLAV---------VW---------------LLSFV-LAL-PNF------------------------
-------IW---------------------------RTLENHSVNL------------------------PG
IEVVSFCF-----------EDWP-FEHGRA--------------YYS-VF-VIVVQY---CLP-IL------
-----T-VSTAYARI----------------C-N---------------KL---KYRMASA-----------
S-----------------------------------------------------------------------
------ARSA--------------------------------------------------------------
------------------------------------------------------------------------
------------------------------------------------------------------------
------------------------------------------------------------------------
------------------------------------------------------------------------
------------------------------------------------------------------------
------------------------------------------------------------------------
------------------------RSK------------------KE-------------------------
-DIR-------------------------------------------------------MRK-TNTL---L-
----------------------------VSIALIFCLSW------------LPL------------------
-------NLYNV------VV----D--LHNPFGDDTERMLVVYA-VC---------------HMMG------
-----------------------------------------------------------MSSAC--------
--------------------------------------SNPL-----------------MY---------GW
LNDNFR-------------KEFL-E-----------------------------------------------
-------------------------------------------------IF---------------------
-----------------------------------SIVLP-----------------TC-GRR---------
--------------------------RR--------------------------------------------
------SSPPQ-------------------------------------------------------------
---------------------QQGRRGK-AVLAPEK-G----------------------------------
------------------------------------GKSPSKLLSN--------------------------
------------------------------------------------------------------------
---------PQG--KDERP-----------------------------------------------------
---------------------------MVLYTK-------------AGDTQEA--------------NG---
------------------------------------------------------------------------
------------------------------------------------------------------------
------------------------------------------------------------------------
-----TYD--SQKEV---------------------------------------------------------
------------------------------------------------------------------------
------------------------------------------------------------------------
------------------------------------------------------------------------
------------------------------------------------------------------------
-------------TYITQVVTNATL-----------------------------------------------
------------------------------------------------------------------
>Parg11206588/1-252
------------------------------------------------------------------------
------------------------------------------------------------------------
------------------------------------------------------------------------
------------------------------------------------------------------------
------------------------------------------------------------------------
------------------------------------------------------------------------
------------------------------------------------------------------------
------------------------------------------------------------------------
------------------------------------------------------------------------
------------------------------------------------------------------------
------------------------------------------------------------------------
------------------------------------------------------------------------
------------------------------------------------------------------------
------------------------------------------------------------------------
------------------------------------------------------------------------
------------------------------------------------------------------------
------------------------------------------------------------------------
------------------------------------------------------------------------
------------------------------------------------------------------------
------------------------------------------------------------------------
------------------------------------------------------------------------
------------------------------------------------------------------------
------------------------------------------------------------------------
------------------------------------------------------------------------
------------------------------------------------------------------------
------------------------------------------------------------------------
------------------------------------------------------------------------
------------------------------------------------------------------------
------------------------------------------------------------------------
------------------------------------------------------------------------
------------------------------------------------------------------------
------------------------------------------------------------------------
------------------------------------------------------------------------
------------------------------------------------------------------------
------------------------------------------------------------------------
------------------------------------------------------------------------
------------------------------------------------------------------------
------------------------------------------------------------------------
------------------------------------------------------------------------
------------------------------------------------------------------------
------------------------------------------------------------------------
---------------------------------------------------------------MMVGWVIWR
-K-------RTM-----------------------------------R-----T-PRN--LYIINLTASDL-
-----SMCL-------------VCMPITL--VG---------------------------------------
---------LLY-K----------------------------------------------------------
--------------------------------------------------NWG-------------------
--------------------------------------------MGS-------------L-T---------
--------------CK--LVPVLQGTNIMVSTSTVV-AIAVDRYATIV----KV---GRSA----RSKFH--
--VAASICA---------IW---------------TSSVL-FTL-PLY------------------------
-------FY---------------------------YIVT--QVKL------------------------QH
ILLYSRCV-----------VHWP-SRSVKN--------------VWI-FA-LLLTQY---GIP-IV------
-----V-LSVVHARI----------------K-R---------------YLG--QHLMGQY-----------
D-----------------------------------------------------------------------
------AR----------------------------------------------------------------
------------------------------------------------------------------------
------------------------------------------------------------------------
------------------------------------------------------------------------
------------------------------------------------------------------------
------------------------------------------------------------------------
------------------------------------------------------------------------
------------------------RAQ------------------KE-------------------------
-IER-------------------------------------------------------NRK-TTIL---L-
----------------------------STIAVAFAVCW------------LPW------------------
-------NIVNL------LA----D--FEYEGFRDPTYLYTVFG-AC---------------HMIA------
-----------------------------------------------------------MSSAC--------
------------------------------------------------------------------------
------------------------------------------------------------------------
------------------------------------------------------------------------
------------------------------------------------------------------------
------------------------------------------------------------------------
------------------------------------------------------------------------
------------------------------------------------------------------------
------------------------------------------------------------------------
------------------------------------------------------------------------
------------------------------------------------------------------------
------------------------------------------------------------------------
------------------------------------------------------------------------
------------------------------------------------------------------------
------------------------------------------------------------------------
------------------------------------------------------------------------
------------------------------------------------------------------------
------------------------------------------------------------------------
------------------------------------------------------------------------
------------------------------------------------------------------------
------------------------------------------------------------------------
------------------------------------------------------------------
>Parg1510284/1-435
------------------------------------------------------------------------
------------------------------------------------------------------------
------------------------------------------------------------------------
------------------------------------------------------------------------
------------------------------------------------------------------------
------------------------------------------------------------------------
------------------------------------------------------------------------
------------------------------------------------------------------------
------------------------------------------------------------------------
------------------------------------------------------------------------
------------------------------------------------------------------------
------------------------------------------------------------------------
------------------------------------------------------------------------
------------------------------------------------------------------------
------------------------------------------------------------------------
------------------------------------------------------------------------
------------------------------------------------------------------------
------------------------------------------------------------------------
------------------------------------------------------------------------
------------------------------------------------------------------------
------------------------------------------------------------------------
----------------------------------------------MADVLRAVYAKP--------------
------------------------------------------------------------------------
---------------EADDLGRV-------------------------------------------------
------------------------------------------------------------------------
----------------------------------------------------------------MT------
---------KKMEE----------------------LG---------------------------------T
QL----------------------------------------------------------------------
------------------------------------------------------------------------
------------------------------------------------------------------------
------------------------------------------------------------------------
------------------------------------------------------------------------
------------------------------------------------------------------------
---------------------------------------G-LNSST--------------------------
------------------------------------------------------------------------
------------------------------------------------------------------------
-------------------------------------------------------------LYSEL----NS
FVHDSLPG----------------------------------------------------------------
------------------------------------------------------------------------
------------------------------------------------------------------------
------GADGDVPSS-----GDKDFRNSALA---------------------------------------VV
EI------------------------------VV------LVL----IL----VIAVI---GNVFVLIALWR
-Y-------SLF-----------------------------------Q-----P-MSRCYLFMLHLSLADL-
-----LVAL-------------LNILPQL--IW---------------------------------------
---------EIT-Y----------------------------------------------------------
--------------------------------------------------RFR-------------------
--------------------------------------------GSD-------------L-L---------
--------------CR--LVKYAQVFVLYVSTYMLV-FMAVDRARAVQ----GS---GRGS----LRA----
--ARLMIGG---------AW---------------ALGLV-LAM-PQT------------------------
-------FL---------------------------FAVREIAPG---------------------------
---VYDCW-----------GVFE-QVSERM--------------YVT-WF-VVSV-F---LLP-LA------
-----V-IAMCYSYI----------------C-W---------------AV-----WRSAG-----------
T-----------------------------------------------------------------------
------SRPL----------SALG------------------------------------------------
------------------------------------------------------------------RRLC--
---------------------------------------FGC------------------------------
------------------------------------------------------------------------
------------------------------------------------------------------------
------------------------------------------------------------------------
------------------------------------------------------------------------
----------------------MRAGS------------------RE-------------------------
-RPEGKPS-----LELQPMSQ-----------------GRRHLPSMSSAVD---KVSAAKMK-TVRM---T-
----------------------------FTVVFAFVICW------------SPF------------------
-------CIAQL------LT----V--YNKP--EDLSTINPVAV-VC---------------LLLV------
-----------------------------------------------------------SLNSC--------
--------------------------------------TNPW-----------------IY---------LY
FSGTLL-------------NQL--------------------------------------------------
------------------------------------------------------------------------
-----------------------------------RVVLG-----------------FG-PNR---------
--------------------------SN--------------------------------------------
------DNISI-------------------------------------------------------------
---------------------GDQEPHH-RRYEPSK------------------------------------
-------------------------------------------RPI--------------------------
------------------------------------------------------------------------
----------------THS-----------------------------------------------------
---------------------------NML------------------------------------------
------------------------------------------------------------------------
------------------------------------------------------------------------
------------------------------------------------------------------------
------------------------------------------------------------------------
------------------------------------------------------------------------
------------------------------------------------------------------------
------------------------------------------------------------------------
------------------------------------------------------------------------
------------------------------------------------------------------------
------------------------------------------------------------------
>Parg1870374/1-1244
-------------------------------------------------------------MMIYTSL----
-L-----------------LIQGILLLCSASSGSLLTGAVTEQNLTDAERHHNNHTRQSTTAA---------
----------------TEVELGTGGQQDSSPERNLCQPGMWRCWDGSHCIPENATCSGVAECPDESDENVAV
CGCLPNEYQCRDECIDI-----------------------LKRCNTDRDCTGGEDEKNCETW----------
---------------------------ICPTT--------------HT-----------------KCTNGFC
VPSSALCNFVDDCGDASDE---------QNCSYPVCFASEFTCDNG--------------------------
----------------------QCI-RPMLVC-------------------NDVQDCQ--------------
-------------------------DGTDEAQCQPEDFAVC------GSGRLVHRFFWCDGW----PDCEDN
HADELNCGECGEQQF----RCPNSQCIS--------------------------------------------
------------------------------------------------------------------------
----------------------LSNVCDAQCDCVDCADEQDCSRY-------YTRTSGVAVCEIGRATL-CV
HAREERDKDRCVAADSICDG-TTHCYNNIDQVFDEMGC-QLDK-------------------EDGVC-----
-EIPEE------------------------------------------------------------------
-----------TEEG------------FPCSDGR--CVPARFV-----------------------------
----------CDR------------------------KVDCLYGEDE-------------------------
-----------------HDC----PALECQEDEWQCAS-GQCVPLTGRCDLTFHCHDKSDE---MNCSEHQ-
------------------CGPGQVKC----------------------------------------------
---------------------------------HTGQ-----------------------------------
---CLPEDY-----------------------------WCDLTTDCPDQSDERYCEEVSPECEPPGFLCANG
----RQCIPPE--EQCIVFD-------------DRHRGCADDSHLINCK-----SLECPAGMFKCLSGPCLD
S----------SKQCDENIDCPDSWDDEDYCPFRCS-KMAECRC-LDVEADCSGLGLQYFP-DIEKRLNNLI
FADNNLSVTLQEMAI-QNYDNIISLDLS---------------RNHIQYIKNGTFSNLWQ------------
------------------------------------------------------------------------
-----------LRILVLSE-NNL--TSLTEGAFDGLH-----------------------------------
------------------------------------------------------------------------
--NLRTLHLNGNQIASLGPVAFYGLR-------------VLPTLDLSHQGLSHIAPRAFLGLRNLTTLSLSH
N----LLKNLDDAAFSGL------RNLKKLDLTHNAIE-------------------VLSDK-MFHHIP---
------------------------------------------------------------------------
-----RLRYLETDEWRLCC-----------------------------------------------------
------------------------------------------------------------------------
------------------------------------------------------------------------
------------------------------------------------------------------------
------------------------------------------------------------------------
---LARH-VE--------------------------------------------------------------
------------------------------------------------------------------------
------------------------------------------------------------------------
------------------------------------------------------------------------
------------------------------------------------------------------------
------------------------------------------------------------------------
------------------------------------------------------------------------
------------------------------------------------K-----------------------
CLPE-GDEFS---------SCKD-LMSNLVLRVC------IWI----LG----LIALV---GNSFVILWRSL
-Y-------SSG-----------------------------------N-----K-MHS--FLIVNLGVGDF-
-----LMGV------------YLIILAVV-DLQ-YRGV----------------------------------
---------YAA-Y----------------------------------------------------------
------------------------------------------------EPSW--------------------
-------------------------------------------RSSS---------------L---------
--------------CQ--LAGFISTFSSELSVFTLT-VITVDRLIVIK----FP---FG------V-RRMEK
SVIRMVMAG---------VW---------------VLVAI-LSGLPLT-YL---------------------
------DYFSN------------------------------------------------------------F
YGRSGVCLALH-ITN---------------------E-KPSGWEYAV-FI-FLVLNL---L-S-FG------
-----V-IAVSYVLM----------------Y----------------MAA----------------R----
DTH---------------------------------------------------------------------
----TAAR--M-------------------------------------------------------------
------------------------------------------------------------------------
------------------------------------------------------------------------
------------------------------------------------------------------------
------------------------------------------------------------------------
------------------------------------------------------------------------
------------------------------------------------------------------------
-----------------------------------------------------------------------G
AQARA-----------------------------------------------------GDAG-MARR---M-
----------------------------TLIVATDAACW------------LPI-------------IF---
------LGIVSLCGV------------------TIPPKVFSWIA------------------VFVL------
-----------------------------------------------------------PLNAA--------
--------------------------------------INPV-----------------LY---------TL
STTP--------------------------------------------------------------------
------------------------------------------------------------------------
----------------------------------VRIKLGH-----------MRASVS--SRKWR-------
--------------SASAISAV-SSLASSFKTRT--------------------------------------
------------------------------------------------------------------------
--------------------------TND-------------------------------------------
--------------------------------------LTNPGRASDGEAR---------------------
-------------------------------------------IPNV-------------------------
--------------KS---SLCVY------------------------------------------------
-------------------------TPAAPCSR-------------KGVHL---------------------
------------------------------------------------GQNPDVGKN----------KGASS
PLSADDE-----------------------------------------------------------------
-------------------------------------------------------------------DEEVH
KLVCLQDS-SAPTAAQ--------------------------------------------------------
-------DG-----------------------------------------KVPWAKEMVTLGEPIV------
------------------------------------------------------------------------
----------------------------------------THPT------TKNAS-RK--------------
------------------------------------------------------------------------
--------VN-GEGSATNNH----------------------------------------------------
------------------------------------------------------------------
>Parg1460394/1-2689
-------------------------------------------------------------MVSPVGT----
-----------------------------HPRGS----GMTSPGVTS-------------------------
-------------------------------------PG------GCKTAP-----PGVRSSAGEAMASPSV
TS-SPRGSKMASPGGTLTMAANTLLITSQVILC-------LGSPTFQASGPGSSSTQSSSFHYVLSSLHASP
SPHRGVTSPHSNPSRPGTR-QTAGES-GLPTNGNLTSTERAALTEDHYNNVRFTDFSRFSQAFNLTLPSSLQ
TPR------------------------RENSTPRSGVEESWINENETGRINSQGGNSG--DDEEQVKKSKKY
EVVQYKNGSRADVIRRLFRHSFEST-SPDLHTAQTRTAPSGDTPSLRTWGLSKKETCLSTVPKDETSGRVAG
DSINTFRVGEVKNLKTLHHFSSIGEDEDSLASLESLSKPGTKVSFLRSTTRLA-------GPIVTRPQGEKP
AFIRVREMLVNSPRSLEQ-EYPSEEGILEQEGPSEDGHRQEGLGEDHRLQEGPSKVGHLQEHS-SEDGHLQE
GPSEDRHLQEGPTEDGHLQEGPSEDGHPQEGANKDRHLQEEDSIKKHYILLRPTEQKTQEEQEKLEEDLHLA
QEHTSKEHERASSEHQLKP---ESSSKERNPKYKQASKESQIEHASKDGHPEHAHVSNEHHLEHSHASIDHY
VKQSSSNKDRHL-----EQAGVS--------------------------GALLP-DAVMAISDEGTGGSKTR
TSLPSPVL--------KHH---------IKE-EVNGPSMTTVHHQLRSAHSQLRQHHAHITKGSDNSVFDKS
SPDDAQTSRKAVSEWRKINLAKRRKNSTQLKDSYGKVSRTSLTNRPQNVTTKPLRSKETSFLETNDGIPKAR
ALPTACTSSACEASPEEGARIGGQAETQPATTAVHLHPLQPLKPDTHMSKDLIDVNGYGDGKLPRFSENHQF
HDISKVLRRQELRRNVVHDTDQERVTVKSNPRTLKQNNTGRVSTVGRTEGGEYGSEAQKQ--KILVSSPKTK
DGYLRTLTSGLQRSS---QSKPEASIEDLSTKHQEQQKKNERHEGARPQARSPLD------MQSTSHSKEPR
RRVKRNAAM--VPDVMADAALVPDGSSRAPVPNNTAYLPERYHNLLQT------RSRGVFRRLGTESRSGNT
AT--------ASSRQGGDASETMKTSRTS---------PEDGPKTAIDSSRDSHNS---------------G
-DL---GIPRE-TRQGILSSIGS-----PP---DKNNSETSHL--------------IPQN---INHGPDYS
YLPPGFGGIDNGEGCS-------CWQTHDDS------FMKEIEC------RCQGEHVVQLPTNLST------
--------------------NVDRLTLT---------------KTGVESLGNGNLSQYTAA-----------
------------------------------------------------------------------------
-----------LQELILRDAKKL--KKMETDCFRGMGRLRTIYISHAPRLTTLPPHI--------FHA----
YLPSLKVLRIVYTGLSEMP--------------------------------------NLTQLVTKSI-----
---IHMVDLENNKIQRIRGRSIK--I-------------RTEQLLLDNNMLETVEARAFHG-SQIGKLSMKG
NL---QLKDLHPLAFKGL------KSLVSLDLSETGIS-------------------HLPTV-GLEGLETL-
--------RLVRTYNLK------------------------------VFPSVYSFK----------------
-----SITTAELTYHYHCCAFKFPKLHDPAEHKKHE-EFLRRMEKEQCSEVTSAPSLISASQVGLGRRRRSV
APR---PH-LAGPHP--SPRPPVALTEHSVGPHPSPRPSVVFIRDPAGSQSSPQPRVAL---ESYPAGSQSS
SQPPVALESYQAGSHSSPQPPVALESHPAGSQSSPQPPVALESYQVGSQSSPHPPVALESHPAGSHSSPQPP
VALESHPAGSQSSLQPPVALESHPAGSQPSTEQPVALESHPAGSQSLL--HPPVALESHPAGSHSSPQPPVA
LESHPAGLQTSPQPPVALESHPAGSQPSPQPPVT--LESHPAGSHTSLQPPVALESHPAGSQSLPHPPVALE
SHPAGSH-SSLQPSVVLESHLFGPYPSPQLTAARGGDSADTTKTGAGSSISLLPSDNHVDYIPSRPP--PS-
-LRRGPLPTLTTPPAPSSSPSSSPLRPTTSKQPRDVSSQGLLVSSQTNE----------ARKFSGAERLATA
GVWGASPEVKEQP----RVYDSQGTHSHQADGTVLYTDDGAGRRGDSHTLETGTQGPPLTVCRSGRCAKGRQ
PGLLQQQKGDGATFISRATVGPERGALDGFSGHGDDDSRTGRDRPRGPVKLQMGLDVFIDVHRGDP----GG
G-GASGVDDGGVGGDGWVKARTGGV----PVHHWQLE-AGDRRYPPFRDRKERVASTKSPGAVEKNPSDAED
TISGFGDHEGSFSNAGFSEMDNFGFQEERDFDIDDRFGTHLPFYPGGDGGVGGFNLDADHGLPEDYDPDECV
NGLC---PKTARLPHNGPGFPFDPSKQFEANFPFEQVEVY---NANGGFRPVLE----------------TS
VESVADGHSGSPHGQF-H--NKVS--LSQGIRTVCR-------GNLS-K-----NYRDVQ------------
CMPE-PDAFN---------PCED-IMGNLGLRVA------VWL----VV----VTAVF---GNLAVMVVLMS
-T-------RFK-----------------------------------M-----T-VSK--FLMCNLAGADL-
-----CMGL------------YLLIIAAM-DLR-TIGV----------------------------------
---------YFN-Y----------------------------------------------------------
------------------------------------------------AIDW--------------------
-------------------------------------------QNGP---------------G---------
--------------CK--VAGFLTVFASELSILTLT-VITLERWYAIT----YA---IH------LNKRLRL
SVAVRVMML---------AW---------------LYAVT-MATLPLL-GV---------------------
------S----------------------------------------------------------------G
YSKTSICLPM----E---------------------T-VDGADQAYL-LI-LLITNG---L-A-FI------
-----L-ICVCYAKM----------------Y----------------CSI---------------AG----
NNL---------------------------------------------------------------------
----AANT----------------------------------------------------------------
------------------------------------------------------------------------
------------------------------------------------------------------------
------------------------------------------------------------------------
------------------------------------------------------------------------
------------------------------------------------------------------------
------------------------------------------------------------------------
------------------------------------------------------------------------
----------------------------------------------------------SDTT-VAKR---M-
----------------------------ALLVFTDFACW------------API-------------AFFGL
TAV-SGYPLISVTHA------------------KF-------LL------------------VFFY------
-----------------------------------------------------------PLNSC--------
--------------------------------------ANPY-----------------LY---------AI
LTKQYR-------------RDLF--ILLA-------------------------------------------
------------------------------------------------------------------------
-----------------------------------------------------RHGFCT-KRAMK-------
----------------------------------------------------------YKGGYST-------
-------NTWL-----------------------------------------------------------NH
HNVCVSGGTGG----------GSGGPSR--------------------------------------------
------------------------------------------------------------------------
------------------------------------------------------------------------
-----------RISTLTQITTC--------------------------------------------------
--------------------------------------------------GD------------WR-SRV--
----------------RD------------------------------GSEESLGRQ----------CSPSR
ARSISAE--------------------------------------------LTVPSPMTMGL----------
--------------------------------------------------------------------ADRR
LSDVGRRLQPVAEVRD----------------------------GRT------------------------S
PKPGLLAPT---------------------------------------------SGSPHPIKNCYA------
----RMSFTPEQEALL--------LRYASDR-------------------------------------QPSV
T-PSNA---------------RRRMSPADRD--ETVPLSIYTPT------TPDTITTP--------------
--------------------------------ISP-------------------------------------
-----------QLDHSV-------------------------------------------------------
------------------------------------------------------------------
>Parg1969986/1-1720
------------------------------------------------------------------------
---------------------------------------MTER-----------------------------
----------------------------------------------------------------HPVPQPPP
VP-APPPSP-------------KIWLQPLLLLT-------LVCCSAATSVSAAANEQG--------------
---------------PEEEAAAAAAA-GPP------------------------------------PDDALK
KP-----------------------------------RGLWSSDRL--------------------------
----------------FFQD--ETR-DLDRLG----------------------------------------
-------------------------VGGETARVHTREFHGA-------------------------QGARGG
ARLGAGEVW-----------QPSANHL-----------------QIYNPENRFTITENFDPL--GDQG----
---------------------------------------DHDRITADGEFPFPGTVKIQTAGYK--------
-------------GHELQGYKRRGNCDQEAPECKEVSSLDKGSDQTGKIRRESSGTAGDRR---ARSLGGAV
LKGAQSRRERQV------DP----------------------------------------SSSKGER-----
-----------------------------KD-EDQLPS-------QWEPLLPGVDGNV----PTDSM-----
------------------------------KGGSF----PPLV-----------------------------
-----------------------------------------PSPDA--------------------------
-----------------HD-----TVLNDGPFAQG---------LPS--DDEHGEHDDSGVSRLLYTPGGTR
RESAGVSTSELY--------IPSAS----------------------PVAAPPRN-DPWHSLKDTTSGGASL
ADVPYEMP---------------------GGSWNSGSLG------------------------GAEGQTMGE
Y-----GDYRQAWENSGEDY----------------------------------------------------
------HLPD-------------------------------------------------------YAGGPIM
HLTGAAP-PSLTSECG-------CWDTNSQT--------PEVEC------RCWGPLKTQVPTDLNS------
--------------------TVTMITLT---------------DVGMEILRNNSFTRYRST-----------
------------------------------------------------------------------------
-----------LQEIVLENVRQL--STIEAGAFNGLHQLRSIYIHSAPLLQKMPNLT--------FSD----
ISTSLRSIRITNSGLEKIP--------------------------------------VMQFTGPEDI-----
---VHIIELDNNHIKKVHRRSLK--V-------------RVEQLSLNFNLIECVEKEAFDG-SKIGKLSLKG
NN---KLKSLHPEAFQGI------GSLRTLDLSETSIT-------------------SLPTL-GLTDLEIL-
--------LLEKTPSLK------------------------------IFPSVYSFK----------------
-----TIKEAHLTYSYHCCAFQFPEQHDPEQYIRHQ-EFLRKMEREQCSDVTSPSPPLMAPGTRLRRRRHTT
PTP--------------TTTPAMD--------------------ESQGLRDIPAPV------EIIPDVRSEE
GKP-------------------------------------RESWG---------------------------
-SVRSPATGGAILLSSVTNRGGKKYNATGKFDRDEVLEN----PQLHLADSSPRAKKSSPVRHYG-------
------------------ISRWQRGAPTF---VNKGGPAFPRTRHF--------------------------
----GRH-G-------------------RHARSRHGPNADFEERGS------FHAAYDFGDEQGRY------
--RRGDRARQDLPLA-----RHSWGDGGAD-------HMLLYPTPQQQ-----------YHGRAAALR----
-----NPEKDLVPLPEKRFKSEESSHRHHDE-----ENDG--------------------------------
-------------FLGGGAVGGYPSSFLGFGAFNHTSERYLPGFPR----------------HADS----SQ
GWGDS---------QGW----SGGVHP------PPLD-SGD-------DRTYGGSP----------------
----FEVHEG----------------------------SHALGFPGEE------------------------
--------EVALFPPVG--FP-----------------------GDGGFPDDTV---------EGAVGGRGE
SDHERSNSLHQMDNQW-H--GSQA-PVNNTIIVVLC-------GNLS-K-----DYHKVL------------
CVPG-PDAFN---------PCED-IMGNLALRVA------VWL----VV----VTAVV---GNLAVMVVLIS
-S-------KFKRSTLRKLEQNLDAKSCGRRP--IPSYA-SCNPSSRM-----T-VSK--FLMVNLALADL-
-----CMGL------------YLLIIATM-DLH-TIGV----------------------------------
---------YFN-H----------------------------------------------------------
------------------------------------------------AIDW--------------------
-------------------------------------------QNGP---------------G---------
--------------CK--VAGFLTVFASELSIFTLT-VITSERWYAIT----YA---IH------LNKRLKL
SMAIKVMVV---------GW---------------AYSIT-MAALPLL-GI---------------------
------S----------------------------------------------------------------S
YSKTSICLPM----E---------------------T-GDALALTYL-IA-LLLVNG---L-A-FF------
-----V-ITACYASM----------------Y----------------CSI---------------SR----
HDA---------------------------------------------------------------------
----TAPN----------------------------------------------------------------
------------------------------------------------------------------------
------------------------------------------------------------------------
------------------------------------------------------------------------
------------------------------------------------------------------------
------------------------------------------------------------------------
------------------------------------------------------------------------
------------------------------------------------------------------------
----------------------------------------------------------SDLT-VAKR---M-
----------------------------ALLVFTDFACW------------API-------------AFFGL
TAV-AGLPLINVTRA------------------KI-------LL------------------VFFY------
-----------------------------------------------------------PLNSC--------
--------------------------------------ANPY-----------------LY---------AI
LTKQYR-------------RDLF--ILLA-------------------------------------------
------------------------------------------------------------------------
-----------------------------------------------------RYGFCT-KRAMR-------
----------------------------------------------------------YKGPYSSV------
------NNTF-------------------------------------------------------------P
HNTLVN------------------APNH--------------------------------------------
------------------------------------------------------------------------
------------------------------------------------------------------------
-----------RNSTLTQITLCDL------------------------------------------------
-------------------------TRTARTSQ-------------QSNNGS------------LL-GAM--
----------------VE------------------------------GSQDSLQRN----------VSPLR
----------------------------------------------------TPTKPEMVGG----------
--------------------------------------------------------------------ENER
LSTVQEMSHSTHSDEDNSED-----------------VPHPDGADRAA---------------AHHHQHD-D
SPPSGVVKQ---------------------------------------------AGSPHPIKNCYT------
----RLSFTPEQEEIL--------KQALHES-------------------------------------KARK
K-TKSE---------------GDRGSQAA----QE-TTDQGKPA------TENGKTFG--------------
-------------------------------------------------------------HGEVVVICE--
----------VEVNHAGQSR-SV----------------SDHGALDKVD-----------------------
-------------------EAT--STV---------------------------------------
>Parg1694848/1-790
------------------------------------------------------------------------
------------------------------------------------------------------------
------------------------------------------------------------------------
--MTP-------------------------------------------------------------------
------------------------------------------------------------------------
---------------------------------SVLWVGTWSTSSS--------------------------
----------------------L-------------------------------------------------
------------------------------------------------------------------------
------------------------------------------------------------------------
------------------------------------------------------------------------
------------------------------------------------------------------LLL-LL
LLSASR--WRPSASTAVLQP-VY---------------------------------------QDGSC-----
-EM---------------------------------------------------------------------
-------------GW------------FHCGDNGTVCVEQRFV-----------------------------
----------CNR------------------------EEDCPAGEDE-------------------------
-----------------QDC----------------------------------------------------
------------------------------------------------------------------------
------------------------------------------------------------------------
---------------------------------------------LDDKGDSNMTK----------------
---------------------------------------------------------------TILSKPVY-
-----------------------RWEERHRC--SLSHYPPHCLCRIETRIHCKNVNLTRVPQQIDTNVTALL
LGNNSIRLIPESF---HRYPRLKLLHLS---------------KNSLTSIPAGVFSGLAN------------
------------------------------------------------------------------------
-----------LTKLFIAN-NQL--STQGPGTLEGLRSL---------------------------------
--KHLELLDLSHNAFRQLD---------------------PVLGLVPSLSSLWL---NSNQVTLKDREVVQQ
AYTLKELFLENNLVQELTQESLRGLS-------------GLETLYLRHNKISVIHGGAFQDMDQLVDLELNY
N----RIQHLPTDAFRGL------KSLIILNMGGNPLM-------------------VVPRH-TLRPLLSLD
SLRL-EETELSTSVLLN------------------------------ISADLTFGDLA--------------
----PNVSHAYFKRFRYCG-----------------------------------------------------
------------------------------------------------------------------------
------------------------------------------------------------------------
------------------------------------------------------------------------
------------------------------------------------------------------------
---YLPR-VP--------------------------------------------------------------
------------------------------------------------------------------------
------------------------------------------------------------------------
------------------------------------------------------------------------
------------------------------------------------------------------------
------------------------------------------------------------------------
------------------------------------------------------------------------
------------------------------------------------D-----------------------
CWPK-TDGVS---------SFEH-LLVCVELRVT------VWL----VA----LATLA---GNLTVLGGRVL
-S-------RDD-----------------------------------N-----K-ILS--LFIRNLAVADL-
-----LTGL------------YLVVVATK-DLQ-FRAE----------------------------------
---------YHE-H----------------------------------------------------------
------------------------------------------------AYYW--------------------
-------------------------------------------MTSW---------------Q---------
--------------CT--VTGVLAMMSAEVSVLILS-FMSVERWVCIT----WP---LG------T-PKLSL
EGAKVALAC---------IW---------------ATGFL-LSVLPVL------------------------
------CYRGKQ----------------------------------------------------------RF
YGINGLCFPLH-LDD---------------------P-WVPGWLYSA-LV-FVGLNQ---L-G-VV------
-----L-ILLSYTGM----------------F----------------CSI----------------R----
RTR---------------------------------------------------------------------
------AN--T-------------------------------------------------------------
------------------------------------------------------------------------
------------------------------------------------------------------------
------------------------------------------------------------------------
------------------------------------------------------------------------
------------------------------------------------------------------------
------------------------------------------------------------------------
-----------------------------------------------------------------------P
LSL-------------------------------------------------------GDRE-FAMR---F-
----------------------------FFIVFTDCLCW------------TPI-------------II---
------LRILALADL------------------QISPKLYAYVV------------------VVLL------
-----------------------------------------------------------PINSA--------
--------------------------------------LNPF-----------------LY---------TF
TTTKFR------------------------------------------------------------------
------------------------------------------------------------------------
-SQ-------------------------------VL-RFLT-----------GRGVCRW-RPRRD-------
--------------SESEATRS-S------------------------------------------------
------------------------------------------------------------------------
------------------------------------------------------------------------
------------------------------------------------------------------------
------------------------------------------------------------------------
-----------------------F------------------------------------------------
-------------------------FRTTTCKL-------------AG------------------------
------------------------------------------------GGRDLPTLH----------NGATQ
------------------------------------------------------------------------
---------------------------------------------------------------------TVD
DSLAPEVS----------------------------------------------------------------
------------------------------------------------------------------------
------------------------------------------------------------------------
---------------------------------------------------------R--------------
------------------------------------------------------------------------
--------VSLVRDEITKTETTKL------------------------------------------------
------------------------------------------------------------------
>Parg11578653/1-1403
------------------------------------------------------------------------
------------------------------------------------------------------------
------------------------------------------------------------------MRDSGD
AG-GPAGGGR---------GSLSPLPLPLLLLLPLLLLPLVSACPASCTCEPALPRR---------------
--------------------TSITSR-RMP------------------------------------------
----------------------------------------WAVGREAL----------------VPQDTEFV
ALLCQGAG--------------LTA-PPEPLS----------------------------------------
-------------LSGL--------DPASVIK----------------------------------MDLSNN
EIMELPDHAFS--------HYTALQTLI--------------------------------------------
----------------------------------------------------------------------LS
------------------------------------------------------------------------
-----GNKIETIARRALHKL---------------------------------P-LEVLMLDDNRLS-GLVG
GSLPEGL----------------------RE-----------------------------------------
---------------------------LSLEMNAFASFPPFLS-----------------------------
-------------------------------------SL---------------------------------
-----------------HG--------------------LRCLNVAHNQLTSLRESDLHG----LHN-----
-----LLILSLHQNR-----ISLVE----------------------PRALVRLR-----------------
------------------------------------------------------------------------
------------------------------------------NLEVLDLGNNLL------------------
------------------------------------------------------------------------
---------------------------------------------------------TEVPAAVTRC-----
-------------------RKLRQLLLA---------------SNRLTYVAEDSLTGMTR------------
------------------------------------------------------------------------
-----------LEEVDLHA-NPL--LTVHHRAFSNLPGLFKLILKEAKQLREFPDL-----------N----
GTRSLEMIRIDRAALTSVPS--------------------DLCTSTPRLRS--L---NLQRNDIGELPDLNH
CHHLRLIDLSNNNISTFRSKPFRNLS-------------YLQDLLLQGNRISAIHNDTFRGLDRLQVLQLEG
N----LITSIHPDAFLPL------VSLEDINLGNNSFP-------------------ELPAR-GLERVVSI-
--------KVHNNRHLR------------------------------VFPGPESFP----------------
-----MVRTLTLSYAYHCCPFLRLEDQT---------EAPQIIE----------------------------
-----------------EVVFGMD-------GLEDLDPTIWN------------------VSGVWPDM-PGM
STN------------------------------------FAAIWA---------------------------
------------------------------------------------------------------------
------------------------------------------------------------------------
----------------------------NLAADFPPANTDLA------------------------------
------------------------------------------------------------------------
------------------------------------------------------------------------
---------------------------------------------------------------TAS------
-----------------------------------LD-LGE-------------------------------
------------------------------------------------------------------------
------------------------------------------------------------------------
-------------------------ATAATQTL----------PPMP-R-------HQVD------------
CKPE-PGPFM---------PCED-LFDWWTLRCG------VWI----VF----LLALL---GNGTVVVVLMF
-A-------RAK-----------------------------------M-----D-VPR--FLVTNLAFADF-
-----FMGL------------YLGFLAVV-DAS-TLGE----------------------------------
---------FRM-Y----------------------------------------------------------
------------------------------------------------AIPW--------------------
-------------------------------------------QTSS---------------G---------
--------------CQ--VAGFLGVLSCELSVYTLT-VITMERNYAIT----HA---MH------LNKRLSL
RHAAYIMVL---------GW---------------LFACT-MALLPLI-GV---------------------
------S----------------------------------------------------------------D
YRKFAVCLPI----E---------------------T--KGAGLGYV-VF-LMFING---I-A-FL------
-----I-LMGCYLKI----------------Y----------------CAI----------------R----
GSQ---------------------------------------------------------------------
----AWNS----------------------------------------------------------------
------------------------------------------------------------------------
------------------------------------------------------------------------
------------------------------------------------------------------------
------------------------------------------------------------------------
------------------------------------------------------------------------
------------------------------------------------------------------------
------------------------------------------------------------------------
----------------------------------------------------------NDSR-IAKR---M-
----------------------------ALLVFTDFICW------------API-------------AFFSL
TAA-FGLQLISLKEA------------------KV-------FT------------------VFIL------
-----------------------------------------------------------PFNSC--------
--------------------------------------CNPF-----------------LY---------AL
LTKQFK-------------KDCV--MLCKTIE---------------------------ESRVTR-------
---------------------------------------------GIGRCRHS-----SNFSNR----QTPA
NTNSALDN-SRPD-NKSCRCLNKAQETQKLH---HRLRISA-----------LKYLFCH-RETEEV------
-------------NSAGDFSYQ-PSRSALKSKRQ-----------------TSVSSETYSSSWS--------
-------ETWR--------------------RGQAAMSL--------------------------RILDRRR
HNSWYL----------------SRKPSQE-------------------------------------------
--------------------------------------SNLSSSRND-------------------------
------------------------------------------------------------------------
-----------SSATTASTSTWRI------------------------------------------------
-------------------------SRSSVSSD-------------ISSSGSRGVGKTDATPTLRL-GSLRD
RRGE--SHTQIPARQIT-------------------------------HHQALLVRQQ-------SGISGQR
SAPTTSA---------------------------------------------VRIKP---------------
--------------------------------------------------------------------RLQR
QAAIERETYIPSKALVGKCD-----------------VPCPL----------------------HQR----S
DNLSCVYEQESYEEDEHE-------------------------------ISRDYLNPRYPMGGL--------
----TVAFIPRKLSTI----------SSHSV-------------------------------------SVVK
D-ADGE---------------ESMVGPCV----DVHNANDQSPT-FSRDFPRGGKCVS---------LTLLP
QSSSQTSPSRFPSDGHLPRNTQHAELLYITNLAAPAL-IVPNSEKKSDCSSNLCDSVKENCYGPSIISIHHS
QSQRSDTSQSPEQDGCLEES-TSLIDDV--------CDRGDDEVF-EEDEGPQR-------------PLETH
FPLD-----------DPPGETR--PLI---------------------------------------
>Parg174458/1-1356
-------------------------------------------------------------MVTL-GT-AVM
FL-VRQVICSGWVNLHVR---PAGRELTSHKR-------TSEP-----------------------------
------------------------------------------------------------QEIGERLRQTPD
TGLAPRLSART-MWRHRRLASRPALTL-LILMAAVLRP--VLACPAACTC----------------------
---------------------------TTPST-----------------------LSIVS------------
-------------------------------------GQVSKEGHRARG--------G-------------V
RMACVGAG--------------MSS-VPRLEP----------------------------------------
-------------EGDL--------DPTAVTS----------------------------------LDLSNN
NLTSLPDLAFS--------DYPAVQYLK--------------------------------------------
----------------------------------------------------------------------VS
------------------------------------------------------------------------
-----GNRISTVSRKAFHRL---------------------------------P-LHSLYLDNNQLS-GLVT
GSLPEDV----------------------LE-----------------------------------------
---------------------------LSLEDNFFSSIPPSVT-----------------------------
-------------------------------------PL---------------------------------
-----------------HS--------------------LQFLNLARNKITALREGDLEG----LRS-----
-----LTSLSLHQNS-----INQIH----------------------PAALLPLQ-----------------
------------------------------------------------------------------------
------------------------------------------QLHILDLTENHL------------------
------------------------------------------------------------------------
---------------------------------------------------------LQVPAAILRC-----
-------------------PRLSRLLLG---------------NNQLTYIGKEAFSGLGG------------
------------------------------------------------------------------------
-----------LQQVALQG-NPL--LTVHHEAFAHLPSLTKLILKETRELTEFPSL-----------N----
GTHSLETLRIDRAALSAVPS--------------------DLCSFTPRLRS--L---NLHLNSITVLPALQG
CLHLRLLDLSDNAILSLGHRSFTGVP-------------HLQDLLLQHNRITHVPADAFVGLSNLQFLALQQ
N----QITRIEEDAFLPL------VSLEDINLGDNLFP-------------------ELPQR-GLEHILSI-
--------KVHNNRHLR------------------------------VFPGPESFP----------------
-----QVLNLVLSYAYHCCPFLSLEAEVAEE----DLEGPRIKE----------------------------
-----------------DVLFDVS-------DFQDIHPALWN------------------TSKPWTTD-EEL
DK-------------------------------------FGTVWD---------------------------
------------------------------------------------------------------------
------------------------------------------------------------------------
----------------------------NLADAFSLALANAS------------------------------
------------------------------------------------------------------------
------------------------------------------------------------------------
---------------------------------------------------------------STT----AS
-----------------------------------AD-LPP-------------------------------
------------------------------------------------------------------------
------------------------------------------------------------------------
-------------------------HPTPTTR-----------PSVS-A-----HHQMALPAT-PSMRVRPQ
CIPL-PGPFM---------PCRD-LFDWWTLRCG------VWI----VF----LLALM---GNGVVVVVLVA
-A-------YAK-----------------------------------M-----D-VPR--FLVTNLAMADF-
-----FMGV------------YLGFLAVA-DAS-TLGE----------------------------------
---------FRM-Y----------------------------------------------------------
------------------------------------------------AIPW--------------------
-------------------------------------------QMSP---------------A---------
--------------CQ--VAGFLGVLSSELSVYTLA-VITLERNYAIT----HA---MH------LQKRLSL
RQAAYIMIV---------GW---------------VFAIT-MAVLPLA-GV---------------------
------S----------------------------------------------------------------D
YRKFAVCLPF----E---------------------T--DGAGLGYV-VF-LMFING---V-A-FL------
-----I-LMGCYFKI----------------Y----------------CAI----------------R----
GSQ---------------------------------------------------------------------
----AWNS----------------------------------------------------------------
------------------------------------------------------------------------
------------------------------------------------------------------------
------------------------------------------------------------------------
------------------------------------------------------------------------
------------------------------------------------------------------------
------------------------------------------------------------------------
------------------------------------------------------------------------
----------------------------------------------------------NDSR-IAKR---M-
----------------------------ALLVFTDFICW------------API-------------AFFSL
TAA-FNIHLISLEEA------------------KV-------FT------------------VFIL------
-----------------------------------------------------------PLNSC--------
--------------------------------------CNPF-----------------LY---------AL
LTKQFK-------------KDCV--MLCKTIE---------------------------ESRVTR-------
---------------------------------------------GIGRCRHS-----SNFSNR----QTPA
NTNSAVDHTSQGD-KQCCNCK-GKQEKKR-----PRLNFNS-----------LKYLLCT-RGAEEI------
-------------TSSSDTSYQ-TDPAQRRGPRH-----------------TSLSSDTYSGSWC--------
-------DTWR--------------------KGRGSTTL--------------------------RMMDRRR
HNSWAA----------------SHKPSQE-------------------------------------------
--------------------------------------SSLSASRPD-------------------------
------------------------------------------------------------------------
-----------SSATSASTATWRI------------------------------------------------
-------------------------SRSSVSSD-------------TSNSSGKMKVSEPGIPS-RL-GSL--
RRGD--GRGFGLTRQ---------------------------------HSQSQFTKE----------TPSSR
APSTA------------------------------------------------RPKP---------------
--------------------------------------------------------------------RLQR
QGAIEREAYIPGKESSGLES-----------------PPCPL----------------------HLR----P
DHLSCVYEQ-SHEDDN-------------------------------------IPTGNSPATSLPL------
--QPTFLLSPYSLDT------------PIDD-------------------------------------NVFA
D-PPDE---------------QIQVQL-------------DSPS----------------------------
SPGRQEVIHTTPSP----------------PLDEPV------------------------------------
------------DQSA-SET-TGLMTEAA-------AD-SQKETSSDAQPNRV---------------LETH
FPLE-----------VTLPEVR--PLI---------------------------------------
>Parg11582198/1-487
------------------------------------------------------------------------
------------------------------------------------------------------------
------------------------------------------------------------------------
------------------------------------------------------------------------
-----------------------MDT-TTDEGVV--------------------------------------
------------------------------------------------------------------------
------------------------------------------------------------------------
------------------------------------------------------------------------
------------------------------------------------------------------------
------------------------------------------------------------------------
------------------------------------------------------------------------
------------------------------------------------------------------------
------------------------------------------------------------------------
------------------------------------------------------------------------
------------------------------------------------------------------------
------------------------------------------------------------------------
------------------------------------------------------------------------
------------------------------------------------------------------------
------------------------------------------------------------------------
------------------------------------------------------------------------
------------------------------------------------------------------------
--------------------------MV----------------A---------------------------
------------------------------------------------------------------------
------------------------------------------------------------------------
------------------------------------------------------------------------
--------V-GVE-GVT-------------------------------------------------------
----------AWA-------------------AG--------------------------------------
------------------------------------------------------------------------
------------------------------------------------------------------------
------------------------------------------------------------------------
------------------------------------------------------------------------
------------------------------------------------------------------------
------------------------------------------------------------------------
------------------------------------------------------------------------
------------------------------------------------------------------------
------------------------------------------------------------------------
------------------------------------------------------------------------
------------------------------------------------------------------------
------------------------------------------------------------------------
------------------------------------------------------------------------
------------------------------------------------------------------------
------------------------VV----VTLL------LTL----VF----LVSSI---LNTVFLVIFFR
-R-------PAL-----------------------------------R-----S-ISN--RFIVSLTVCNL-
-----LASW-------------LLLPLVV--AD---------------------------------------
---------TFL------------------------------------------------------------
------------------------------------------------T-GWE-------------------
---------------------------------------------SE-------------S-L---------
--------------CR--GMDAVSELVASASVFATL-LIAVDRFCAIT----DP---LH------YHMLVTR
VKSVTMIAL---------GW---------------VLATV-IAAAAAL-GDLSGRAWNVCGEAE-------E
AGPGQ--PWT----------------------------YRS-------------------------------
--------------------------------------------YFV-VI-NMVVSF---AVP-MV------
-----L-LIWIYMRI----------------Y-H---------------AA---------------HK----
NSE---------------------------------------------------------------------
----RTRRNSLCGA-----TLDAV------------------------------------------------
------------------------------------------------------------------------
------------------------------------------------------------------------
---------------TPSRQP---------------------------------------------------
------------------------------------------------------------------------
--------------------------------SRTPSTRST-------------------------------
------------------------------------------------------------------------
------SSQ--------IVTNL--------------------------------------------------
--RHRISN-----ASLFLHK--------------------------------------EESR-AAKI---S-
----------------------------VVVIVLFFVCW------------LPY------------------
-------YAAAL------LHTSLL------QV-WVPDVVQSVVM-------------------MLA------
-----------------------------------------------------------LSNSA--------
--------------------------------------VSPY-----------------VY---------LY
RSRRIQ-------------REVR-RLLG-----------------LSLSATKSV---GGSSRR---------
------------------------------------------------------------------------
------------------------------------------------------------RPHPRL------
-----------------Q-LEM-IPPSPTIPD-----------------------VNFDAGINPYIVMC---
------GGRTA-------------------------------------------------------------
---------------------SRHSP----------------------------------------------
-------------------------------------------IATIINKLF---RAKGFAW----------
------------------ESWRDSFT---STASS--------------TTTT-SSSS---------------
------------SSGSSSSSTS--------------------------------------------------
-------------------------SSNSSTAS-----------------GST--------------DAS--
------------------------------------------------------------------------
------------------------------------------------------------------------
------------------------------------------------------------------------
----TTESES--------------------------------------------------------------
------------------------------------------------------------------------
---------------------------------------------------------------------MLP
R-----------------------------------------------------------------------
------------------------------------------------------------------------
------------------------------------------------------------------VAGAK-
------------------AES---------------------------------------------
>Parg164262/1-470
------------------------------------------------------------------------
------------------------------------------------------------------------
------------------------------------------------------------------------
------------------------------------------------------------------------
------------------------------------------------------------------------
------------------------------------------------------------------------
------------------------------------------------------------------------
------------------------------------------------------------------------
------------------------------------------------------------------------
------------------------------------------------------------------------
------------------------------------------------------------------------
------------------------------------------------------------------------
------------------------------------------------------------------------
------------------------------------------------------------------------
------------------------------------------------------------------------
------------------------------------------------------------------------
------------------------------------------------------------------------
------------------------------------------------------------------------
------------------------------------------------------------------------
------------------------------------------------------------------------
------------------------------------------------------------------------
--------------------------MV----GKE-------------------------------------
------------------------------------------------------------------------
---------------TMPDVTNF--S----------------------------------------------
------------------------------------------------------------------------
-----------------C------------------------------------------------------
------------------------------------------------------------------------
------------------------------------------------------------------------
------------------------------------------------------------------------
------------------------------------------------------------------------
------------------------------------------------------------------------
------------------------------------------------------------------------
------------------------------------------------------------------------
------------------------------------------------------------------------
------------------------------------------------------------------------
------------------------------------------------------------------------
------------------------------------------------------------------------
------------------------------------------------------------------------
------------------------------------------------------------------------
------------------------------------------------------------------------
---------------WTA----------------------------------------------------MF
QHPTTPSP---------------ADI----VKAV------CSS----LL---GLMVVV---VNSIFIVALNG
-K-------RHA-----------------------------------KH--LSF-QPR--CFLTSLGVCDL-
-----VKGL-------------VVVPVSV--YP---------------------------------------
---------SLY-H----------------------------------------------------------
--------------------------------------------------CWP-------------------
--------------------------------------------YPR-------------V-L---------
--------------CA--GQAVLVPLLHHQAAITLS-LLALDRYCCLL----HP---TQYN------SHVSR
PVCVVVVLV---------SWLACM----------GLHAAV-YLPTPHF------------------------
-------YFNH-------------------------ISSHACEP----------------------------
--YHT-------------------------------------LNAKM-IM-VACAVY---FPT-TM------
-----V-TMYCYGTV----------------F-H-----MARTT-----SL----------------Q----
RL----------------------------------------------------------------------
------VCAT----------------------------VTTPEIL-GGA-----------------------
------------------------------------------------------------------------
------------------------------------------------------------------------
------------------------------------------------------------------------
------------------------------------------------------------------------
------------------------------------------------------------------------
------------------------------------------------------------------------
------------------------------------------------------------------------
-LMEKAVT-----SARQ-----------------------------------------ESMR-SCRV---M-
----------------------------AVVSLSFIITI------------TPW------------------
-------TLRQI---IAAC--------------TNSRIPGGLDY-GVW---------------VVS------
-----------------------------------------------------------VSGGV--------
--------------------------------------VVII-----------------IY---------WL
LSASLR-------------RATE-EALH--------------------------------------------
-----------------------------------------------NRL----------------------
---------------------------------------------------------CC-GNVYYD------
---------------DTD-DIS-LAEVPQFGGGH--------------CSGVTRQESVRHA--GTCPAAA--
----PRSAPLS-------------------------------------------------------------
---------------------CTTTPRH--------------------------------------------
---------------------------------LANGRLPAAAMN------NA-------------------
------------VCDLEA------------------------------------------------------
--------------VGEKY-----------------------------------------------------
--------------------------WGEILER-------------TVSSSSL--------------HNL--
------------------------------------------------------------------------
------------------------------------------------------------------------
------------------------------------------------------------------------
-QRIYRNGSTVPPDLRM-------------------------------------------V-----------
------------------------------------------------------------------------
------------------------------------------------------------------------
----------------------------------------------------------SS------------
------------------------------------------------------------------------
----------STMVPDGRAIQTQVWHP---------------------------------------------
------------------------------------------------------------------
>Parg11570436/1-511
------------------------------------------------------------------------
------------------------------------------------------------------------
------------------------------------------------------------------------
------------------------------------------------------------------------
---------------------------MLPTARDHV------------------------------------
------------------------------------------------------------------------
------------------------------------------------------------------------
------------------------------------------------------------------------
------------------------------------------------------------------------
------------------------------------------------------------------------
------------------------------------------------------------------------
------------------------------------------------------------------------
------------------------------------------------------------------------
------------------------------------------------------------------------
------------------------------------------------------------------------
------------------------------------------------------------------------
------------------------------------------------------------------------
------------------------------------------------------------------------
------------------------------------------------------------------------
------------------------------------------------------------------------
------------------------------------------------------------------------
-------------------ARVADIAMN-----SSELR----------------------------------
------------------------------------------------------------------------
------------------------------------------------------------------------
-----HRIE---------------------------------------------------------------
-------------IDVSAF-----------------------------------------------------
--------------------------------NSSGVV-------------------T--------------
------------------------------------------------------------------------
------------------------------------------------------------------------
------------------------------------------------------------------------
------------------------------------------------------------------------
------------------------------------------------------------------------
------------------------------------------------------------------------
--------AT--------------------------------------------------------------
------------------------------------------------------------------------
------------------------------------------------------------------------
----------------------------------------------------------------NS----SF
------------------------------------------------------------------------
------------------------------------------------------------------------
------------------------------------------------------------------------
------PLASGTWSGWE-------------------------------------------------------
-----------------------RVT----LATL------QMG----VF----VVGLL---GNVTVAASVWR
-RG----TGQ-------------------------------------QQ----QPAAHRHALLLSLALADL-
-----LVTL-------------LCLPAAA--TS---------------------------------------
---------LLT-I----------------------------------------------------------
--------------------------------------------------PWT-------------------
--------------------------------------------APW-------------I-L---------
--------------CP--LLAAAQSTAHAASTLSLA-LLALDRYLTVR----RP---KLAP--------RVA
AVTAQLLVA---------LW---------------AVAAL-MSV-PHG------------------------
------------------------------------LTATLQPPGP--------------------------
-----VCR-----------QTWP---------------APTARIIYH-TA-VAALIH---LLP-CA------
-----A-VVICHAAV----------------A----------------ASL---------------RRRGTE
DTRMNL---------------------------RPR------------------------------------
-QVIIMARDCSLGG------------------ANNHKIVAASSSGVDSANDEDDK-----------------
---------------------------------------------------------AAFDLPEA-------
-------------------------------AISQPTRDAGRGR----------------------------
---------------GPQPPPRAAAAI---------------------------------------------
------------------------------------------------------------------------
------------------------------------------------------------------------
------------------------------------------------------------------------
-----KPARN-------VHTIIRAHRR--------MRMRGP----AH-AAS-------------------IF
TSYRGHSV-------------------------E------------------------TRRR-LARL---L-
----------------------------VALGAVFAACW------------LPY------------------
-------VVALVVWACR----------------ESPATRHALEV-----------------TLVLG------
-----------------------------------------------------------HAHSA--------
--------------------------------------VNPV-----------------VY---------WL
MNRAFV-------------TSLQ-RLVCAQLR-------------LP-------------------------
---------------------------------------------EGLSC----------------------
AG-------------------------------------------------------CA-RPPCLT------
------------------------------------------------------------------------
----------R-------------------------------------------------------------
---------------------PPAPPWA--------------------------------------------
------------------------------------------------------------------------
------------------------------------------------------------------------
------------------------------------------------------------------------
----------------------------------------------GNSSTNE--------------DNL--
------------------------------------------------------------------------
---------------------------------------GP-------------FHPKYLNP----------
------------------------------------------------------------------------
------------------------------------------------------------------------
------------------------------------------------------------------------
------------------------------------------------------------------------
------------------------------------------------------------------------
------------------------------------------------------------------------
----------HALRPQASRCTSHYFH----------------------------------------------
------------------------------------------------------------------
>Parg11022733/1-794
------------------------------------------------------------------------
---------------------------------------MATSCTTS-------------------------
------------------------------------------------------------SLAQPCETPRPS
LTMVSGAGGS--------------------------------------VGVGQAPPPPQVPGTGAPW-----
------------SPRVTGGSRQVAQG-SQPTSLALNDGS-------H--DLSFSHGREEEGGGEGRNTSFVR
NDLYS--FPSSG---GGQNRTDNYVHKILRSVYRATTSGYHSD-----------------------------
---------------------------PNGAK----------------------------------------
------------------------------------------------------------------------
------------------------------------------------------------------------
---------------------------------------EG------------------------------R
------------------------------------------------------------------------
-------------------------------------------------------EGRHEAG--GPG-----
----------------------------TRP-------------------------------------FG--
------------------------------------AGSYNFT-----------------------------
------------------------------------------------------------------------
---------------LGRDLG-----------------------------------------GLLG------
------------------------------------------------------------------------
------------------------------------------------------------------------
----------------------------------------------DGGARNATSP------------ASDG
------------------------------------------------------------------------
------------------------------------------------------------------------
----------------ARSQSFIGVLL---------------------------------------------
------------------------------------------------------------------------
-----------------GSATPS--MATDEG-----------------------------------------
-----PVASRN-------------------------------------------------------------
---------SSSSSS-----------------------------------------------SSII------
---------------------------------KDALS-------------------F-TLE-AGGG-----
-----GG-----------------------------------------------------------------
------------------------------------------------------------------------
----------------------------------------------------------GDDEAGSPTEGGGL
------------------------------------------------------------------------
------------------------------------------------------------------------
------------------------------------------------------------------------
-------------QRLLGGPG-----APYLSALTHNLSQPQQGLAT--------------------------
------------------------------------------------------------------------
------------------------------------------------------------------------
-------------------------------------------------------------SLANT----TG
------------------------------------------------------------------------
------------------------------------------------------------------------
------------------------------------------------------------------------
--------------------GREP---------------------------------------------LFA
DYPPHL-----------------LDF----AVFC------CVL----FI----VLGVP---GNLITIIALIK
-C-------KKV-----------------------------------H-----N-ATA--VFIINLTLSDL-
-----MFGV-------------FNLPLAA--SL---------------------------------------
---------FGH------------------------------------------------------------
------------------------------------------------R-AWV-------------------
--------------------------------------------HTH-------------F-L---------
--------------CL--LFPILRYGLLAVSVFTVL-AITINRYVMIA----HP---RL------YHRLYTR
TWLAIMVVA---------TW---------------VGAFG-ALV-PTL------------------------
-------LEL--------------------------WGTFGLDP----------------------------
--AIGSCT-----------IL---PDRDGNSPK---------------EF-LFVFAF---VLP-CV------
-----A-ICVCYARI----------------F-F---------------IV---------H------R----
A-----------------------------------------------------------------------
------DRKS----------------------------HSHGQTF-L-------------------------
------------------------------------------------------------------------
-------------------------------------KVNGKRHN-----------------------RHVH
APC----------RDPPTLQTLHATPLQDR------------------------------------------
-----------------------------------------------------LQLETLVKLSTSSNSVQVE
--ILEP----------------------GEKSQREKKSERKRE-----------DTSVGEGG----------
--------------SSKDVTRTP-----SPSTTPRNASVDANSLLKAEANGFSGHTSDEGVSAAE-------
-LAVCSPIR--------ICPPSTPGSP------------------VS-EKS---------------ETK-AR
GIERRPST-----ISGKA---GGTFSQLRGTF---------RKTRAGSFIARQPTLSAKDRR-LLKM---I-
----------------------------LVIFMSFVACY------------LPI------------------
-------TLVKT------FSKD------DNP---------ILNI-LG---------------LLLI------
-----------------------------------------------------------YLTTC--------
--------------------------------------INPI-----------------IY---------VV
MSSEYR-------------QAY--------------------------------------------------
-----------------------------------------------VSL----------------------
--------------------------------------LT-----------------CR-RDI---------
------------------------------------------------------------------------
------------------------------------------------------------------------
------------------------DPTN--------------------------------------------
------------------------------------------------------------------------
------------------------------------------------------------------------
-------------RSVTKI-----------------------------------------------------
---------------------------S--------------------------------------------
------------------------------------------------------------------------
------------------------------------------------------------------------
------------------------------------------------------------------------
------------------------------------------------------------------------
------------------------------------------------------------------------
------------------------------------------------------------------------
------------------------------------------------------------------------
------------------------------------------------------------------------
------------------------------------------------------------------------
------------------------------------------------------------------
>Parg11033884/1-824
------------------------------------------------------------------------
------------------------------------------------------------------------
------------------------------------------------------------------------
------------------------------------------------------------------------
------------------------------------------------------------------------
------------------------------------------------------------------------
------------------------------------------------------------------------
------------------------------------------------------------------------
------------------------------------------------------------------------
------------------------------------------------------------------------
------------------------------------------------------------------------
------------------------------------------------------------------------
------------------------------------------------------------------------
------------------------------------------------------------------------
------------------------------------------------------------------------
------------------------------------------------------------------------
------------------------------------------------------------------------
------------------------------------------------------------------------
------------------------------------------------------------------------
------------------------------------------------------------------------
------------------------------------------------------------------------
--------------------------M---------------------------------------------
------------------------------------------------------------------------
-----------------EHLRSS--LDYHDH-----------------------------------------
-----QHY-LN-------------------------------------------------------------
---------YS-------------------------------------------------------------
------------------------------------------------------------------------
------------------------------------------------------------------------
------------------------------------------------------------------------
------------------------------------------------------------------WED---
------------------------------------------------------------------------
------------------------------------------------------------------------
------------------------------------------------------------------------
------------------------------------------------------------------------
------------------------------------------------------------------------
------------------------------------------------------------------------
---------------------------------------------------------------RSW----DE
------------------------------------------------------------------------
------------------------------------------------------------------------
------------------------------------------------------------------------
--------------------AAES---------------------------------------------EIA
KMSRGV-----------------ATF----IAVL------FIG----YL----VLGLT---GNALTILALLR
-C-------PRV-----------------------------------R-----N-VTA--AFIISLCVADF-
-----LFCF-------------LVLPWEV--SR---------------------------------------
---------FLA------------------------------------------------------------
------------------------------------------------G-KWI-------------------
--------------------------------------------WGE-------------GWI---------
--------------CT--LFPLLRYWNVAVSLLSIA-MITINRYIMIA----HF---SV------YKLVYRK
AWIALMIAF---------CW---------------VFAFV-MLL-PTL------------------------
-------LSK--------------------------WGRFGFDR----------------------------
--RLQTCS-----------IL----DDNNKSPK---------------QV-LFGLGF---CVP-AI------
-----I-IVICYSLI----------------F-Y---------------VI---------H------K----
S-----------------------------------------------------------------------
------EKRM----------------------------RQHSSR----------------------------
------------------------------------------------------------------------
-------------------------------------SMNGAH-----------------------------
------------------------------------------------------------------------
------------------------------------------------------------------------
-----------------------------------------------------------PSG----------
------------------------------------------------------------------------
-------------------PSLQSQPR------------------VP-GKV---------------ERE-AR
--RRR-----------------------------------------------------NEWR-ITKM---V-
----------------------------LIIFIAFLITY------------LPI------------------
-------TLVKN------LDKK-----VDYP---------GLHV-LG---------------YVLI------
-----------------------------------------------------------YISSC--------
--------------------------------------INPV-----------------IY---------VI
MNRQYR-------------QAY--------------------------------------------------
-----------------------------------------------KTV----------------------
--------------------------------------LL-----------------CK-RPRLPS------
---------------LTS-SQT-ELDKA-ASCRR--------------YASIKCNSCMS-------------
------QPSLS-------------------------------------------------------------
---------------------NCGTPTRHPH-PDPTNPNPQTVHGVSYRHKR-LPHIRLLGFETPDTQSLVS
ISTNNNN------TCQDCRGLRNNHRLAC----VECQTLRNTKRNTLLGAEGV-------------------
------------RFSRQGGSRGDLAMDGHIDSSPQ-AFLDHLYHVESSLTSE-T------------------
----IPSKGSPRAKAQGQL-----------------------------------------------------
---------------------------SKELKE-------------NSSNSSQ--------------DLTPD
TVQD--KTSQQTLRNSLKAI--QPQTRGRHPHCNQDEVRPQVPSD-----ADYHKDN----------HTDNH
NQTQTSEDIRVRANSSPQGT--------------------------TQRPPVE---PQTSHDRQVDDYVPQR
RRGSQQLPSGSDAWG-------------------SSTPSSSQTDSSR-ENDASPLNIVSKRKPPSVSENSPS
FPTISSKTNPTSE-YDRTSHTLKDNTGTTRS---------TNPISGT-------------------------
---EELPSSPTGQSETANPSRY--------------------------------------------------
--DPSYS-SQH-----------TLP----------TDEAEID--------------------------CILR
RK---------LSSS----------------------SNELLQE------VNRGIYERHA------------
------------------------------------------------------------------------
----------SWAPWTPD-ATANLAHDN--------------------------------------------
------------------------PVFED-------------------------------------
>Parg1846406/1-451
------------------------------------------------------------------------
------------------------------------------------------------------------
------------------------------------------------------------------------
------------------------------------------------------------------------
------------------------------------------------------------------------
------------------------------------------------------------------------
------------------------------------------------------------------------
------------------------------------------------------------------------
------------------------------------------------------------------------
------------------------------------------------------------------------
------------------------------------------------------------------------
------------------------------------------------------------------------
------------------------------------------------------------------------
------------------------------------------------------------------------
------------------------------------------------------------------------
------------------------------------------------------------------------
------------------------------------------------------------------------
------------------------------------------------------------------------
------------------------------------------------------------------------
------------------------------------------------------------------------
------------------------------------------------------------------------
------------------------------------------------------------------------
------------------------------------------------------------------------
------------------------------------------------------------------------
------------------------------------------------------------------------
------------------------------------------------------------------------
------------------------------------------------------------------------
------------------------------------------------------------------------
------------------------------------------------------------------------
------------------------------------------------------------------------
------------------------------------------------------------------------
------------------------------------------------------------------------
------------------------------------------------------------------------
------------------------------------------------------------------------
------------------------------------------------------------------------
------------------------------------------------------------------------
------------------------------------------------------------------------
------------------------------------------------------------------------
------------------------------------------------------------------------
------------------------------------------------------------------------
------------------------------------------------------------------------
-----------------------------------------------------------------------R
---------PSL-----------------------------------R-----G-PTF--RYLKWLAVANL-
-----LVCV-------------VLLPFTL-HSH-ATPV----------------------------------
-------P----------------------------------------------------------------
---------------------------------------------------YAAA-----------------
------------------------------------------LYFAH-------------------------
------------------IEVPVGNALIASSVYIVV-GLSIDRFVAVC----YP---RK------YRNLHSH
YVASVRIAL---------SFVI---------------AFI-IYI-PMA------------------------
-------FY----------KVVVPA---GTS-----SDRFLIEENPRMVSTK--------------------
---------------------W-----------------------FM-VY-EYLLEICVRFAP-AV------
-----L-LALLNTWI----------------I-I---------------EF---------------KRI---
SRRRL-------------------------------------------------------------------
----LLSQGISCDVSAI---------------PSQSYLEGNANTT---------------------------
------------------------------------------------------------------------
--------------------------------MVNHSPSNGRVECEPPATDATAV-----------------
TSPTTATSSIN--VTDPTTATSPT------------------------------------------------
-------------------------------------------------------------TVTNAAAHFCE
--------------------------------MSPPLNHESTII--------------SSNGHVNRTDY---
---------KAVDHSQITG-----------------------------------------------------
-----NGYKP-----EPTEGDIGSTRN------------------SS-SKS--------------------T
ARSRGDKE-----TIG-LSMINVSAPAAPVSAPR--------------GMSERRHD--MERR-LVLL---L-
----------------------------VSIIVAFFVTN------------IPA------------------
-------AILSL-----TFRDDKRN--DLNF---------QIFR-A--------------IANNLE------
-----------------------------------------------------------FLNFG--------
--------------------------------------LNFI-----------------LY---------FL
FSKDIR-------------NAFM-SL----------------------------------------------
------------------------------------------------------------------------
------------------------------------------------------------------------
-------------------LR-----RTIDRLKE--------------------------------------
-----GIEGSS-------------------------------------------------------------
---------------------NKYAA----------------------------------------------
------------------------------------------------------------------------
------------------------------------------------------------------------
------------------------------------------------------------------------
------------------------------------------------------------------------
------------------------------------------------------------------------
------------------------------------------------------------------------
------------------------------------------------------------------------
------------------------------------------------------------------------
------------------------------------------------------------------------
------------------------------------------------------------------------
------------------------------------------------------------------------
------------------------------------------------------------------------
---------------------TNL------------------------------------------------
------------------------------------------------------------------
>Parg1514955/1-471
------------------------------------------------------------------------
------------------------------------------------------------------------
------------------------------------------------------------------------
------------------------------------------------------------------------
------------------------------------------------------------------------
------------------------------------------------------------------------
------------------------------------------------------------------------
------------------------------------------------------------------------
------------------------------------------------------------------------
------------------------------------------------------------------------
------------------------------------------------------------------------
------------------------------------------------------------------------
------------------------------------------------------------------------
------------------------------------------------------------------------
------------------------------------------------------------------------
------------------------------------------------------------------------
------------------------------------------------------------------------
------------------------------------------------------------------------
------------------------------------------------------------------------
------------------------------------------------------------------------
------------------------------------------------------------------------
---------------------MLRLGLS-----SSLPGL-----VIVS------------------------
------------------------------------------------------------------------
-------------CCRLPLNTSA--MAT--------------------------------------------
------------------------------------------------------------------------
----MDDN-----------------------------------------------TTLHELYDLGL------
-----------------------------L--ENDNA----------------------TIR-FNTTF-NFL
EVDD--------------------------------------------------------------------
------------------------------------------------------------------------
-----------------------------------------------------------------PNDLH--
------------------------------------------------------------------------
------------------------------------------------------------------------
------------------------------------------------------------------------
------------------------------------------------------------------------
------------------------------------------------------------------------
------------------------------------------------------------------------
------------------------------------------------------------------------
------------------------------------------------------------------------
------------------------------------------------------------------------
------------------------------------------------------------------------
-------------------------------Y-----------------------------------PW-K-
-IPF-------------------FFL----YLTT------YLL----TL----IFGIM---GNVAVIALMAG
-D-------RKS-----------------------------------R-----N-TTN--MFLVSLSVADL-
-----LMLL-------------LCVPLEI--VY---------------------------------------
---------FFV-V----------------------------------------------------------
--------------------------------------------------LWD-------------------
--------------------------------------------SGG-------------T-V---------
--------------CK--IANYFMMLSFTSSVLNLT-AVSLERFIVIV----FP---MRSRSLCTMSNCRR-
-----SVLF---------VW---------------VASLL-LAC-P--------------------------
--------IIKVKDIDEVI-----------------FTD---PS----------------------------
--RTVWVT-----------AYYC-KQMESLV--------------FL-TY-QLLVLF---VVP-AL------
-----L-MIVFYTAV----------------I-R---------------EL---------W------R----
S-----------------------------------------------------------------------
------TKNI----------------------------KALTNAS-R-------------------------
-----------------------------------------------------------------SGASCSE
S---------------------------------YYLKVTGGES----------------------------
------------------------------------------------------------------------
------------------------------------------------------------------------
----------------------------------------------------------LGAGRGLG------
------------ARNGRMGGGD------------------------------SAYNS----SASL-------
-YVPYSTNR--------SRTPSPGGRH------------------VP-------------------------
-KKHREKG-----E----------------------------------------DVKKARKQ-VIKM---L-
----------------------------IVVVVLFLLCW------------GPR------------------
-------IVMEICISLG-LRQFNQV----FY---------NFNI-VF---------------ILLP------
-----------------------------------------------------------FVHCC--------
--------------------------------------INPI-----------------IY---------CF
MSKNFR-------------RSM--KRMVG----------------------TPC------------------
-------------------------------------------RSCARRC----------------------
---------------------------------------C-----------------C--------------
-------------------------HRR--------------------------------------------
------------------------------------------------------------------------
-----------------------RPPPR--N-----------------------------------------
------------------------------------LLNRE-------------------------------
------------------------------------------------------------------------
------------------------------------------------------------------------
------------------------------------------------------------------------
------------------------------------------------------------------------
------------------------------------------------------------------------
------------------------------------------------------------------------
------------------------------------------------------------------------
------------------------------------------------------------------------
------------------------------------------------------------------------
------------------------------------------------------------------------
------------------------------------------------------------------------
------------------------------------------------------------------------
------------------------------------------------------------------
>Parg1246731/1-530
------------------------------------------------------------------------
------------------------------------------------------------------------
------------------------------------------------------------------------
------------------------------------------------------------------------
------------------------------------------------------------------------
------------------------------------------------------------------------
------------------------------------------------------------------------
------------------------------------------------------------------------
------------------------------------------------------------------------
------------------------------------------------------------------------
------------------------------------------------------------------------
------------------------------------------------------------------------
------------------------------------------------------------------------
------------------------------------------------------------------------
------------------------------------------------------------------------
------------------------------------------------------------------------
------------------------------------------------------------------------
------------------------------------------------------------------------
------------------------------------------------------------------------
------------------------------------------------------------------------
------------------------------------------------------------------------
--------------------------ML--------------------------------------------
---------------------------------------------------------------------IID
YQ-E-----LTDPAYPWVKA-SPL------------------------------------------------
------------------------------------------------------------------------
------------------------------------------------------------------------
------------------------------------------------------------------------
------------------------------------------------------------------------
------------------------------------------------------------------------
------------------------------------------------------------SSEADPG-----
------------------------------------------------------------------------
------------------------------------------------------------------------
------------------------------------------------------------------------
------------------------------------------------------------------------
------------------------------------------------------------------------
------------------------------------------------------------------------
--------------------------------------------------------------VANA------
------------------------------------------------------------------------
------------------------------------------------------------------------
------------------------------------------------------------------------
------------------------------------------------R-----------------------
-----------------------FVA----YGIV------GPI----IV----SVGML---GNLLTIFILRL
-P------------------QF-------------------------R-----G-VTY--TYFLALAINDF-
----------------------LSLLFCISFLH---------------------H-----------------
---------ILV------------------------------------------------------------
---QGTY--------------------------------------LYSTAVWY-------------------
------S-------------------------------------------------------Y---------
------------------FEQLCVNIPMSTSVLIVI-CVTVDRFFSVC----RP---------TDFKRIHTS
SYARAGILGSMVIAAA--VW---------------LPTCA-LTK-PKL------------------------
[truncated: 1,695,465 more chars]
