# Supplementary material for: G protein-coupled receptors as candidates for modulation and activation of the chemical senses in decapod crustaceans
Source: PLoS One. 2021 Jun 4;16(6):e0252066. doi: 10.1371/journal.pone.0252066 (PMC8177520; doi:10.1371/journal.pone.0252066)
Supplement: S9 File — (FA) [file pone.0252066.s018.fa]

>Erow_OnychopsinA
WVPQTDLMHFIFGLSICVLGIFSVIGNFSVMWVFSGIKGLRTPSNLFIINLAFSDFMMMTNFPIYVYNSYQT
QWAFGSLVCEIYGFCGAFFGTLSIVTMAVISVDRYYVIVKPFVVMRMNHTRASGIIAGVWIYVLAWCIPPFL
GWNAYVVEGFLTTCSFDYLSQDIFNRAFVFGLFIGAYAFPLAVIVYCYFYIVKEVAKHEAEFKKKAKEMNVA
SKKRREIKTAKIALSIIFLWVFAWTPYAAVALMGVFTDSKITPLLSQLPAVFAKTASVYNPLVYAISHPKFR
AGLRKKLPEESMSGT
>Ohis_Onychopsin
WVPQTDLMHFIFGLSICVLGLFSVIGNFAVMWVFSGIKGLRTPSNLFIINLAFSDFMMMTNFPIYVYNSYRT
QWSFGSLVCEIYGFCGAFFGTLSIMTMAVISIDRYYVIVKPFVVMRMNHTRASGIIAGVWIYVLAWCLPPFI
GWNAYVVEGFLTTCSFDYLSQDLFNRAFVFGLFIGAYAFPLAVIVYCYFYIVKEVAKHEAEFKKKAKEMNVA
SKKRREIKTAKIALSIIFLWVFAWTPYAAVALMGVFTDSKITPLLSQLPAVFAKTASVYNPLVYAISHPKFR
AGLRKKIPEVSMSGT
>Ptal_Onychopsin
WVPQTDLMHFIFGLSVCVLGIFSVIGNFSVMWVFSGIKGLRTPSNLFIINLAFSDFMMMTNFPIYVYNSYKT
QWSFGSLVCEIYGFCGAFFGTLSIVTMAVISVDRYYVIVKPFVVMRMNHTRASGIIAGVWIYVLAWCLPPFL
GWNAYVVEGFLTTCSFDYLSQDLFNRAFVFGLFIGAYAFPLSVIVYCYFYIVKEVAKHEAEFKKKAKEMNVA
SKKRREIKTAKIALSIIFLWVFAWTPYAAVALMGVFTDSKITPLLSQLPAVFAKTASVYNPLVYAISHPKFR
AGLRKKLPEESMSGT
>Parg1859899
QVKPHPLWQPILGTFYILIGAVAVTGNSLVLWIFGTSRSLRCGTNLLVMNLALTDLLMVTQFPVLVANCYNH
RWTLGPAACEVYGFCGALFGTVSIITMMLIALDRYFAIVNPYSGWRLSYGKASLWVGAAWSYGVLWCSPPLV
GWNQYVLEGFLTSCTFDYLSDEPWSRLYVFLMFIFAYVVPLTAISWCYSCIYFSVSRHDRRLI-KENQLAVN
SIHQRETQLARVVLTSVGFWTLAWTPYAVVALLGVFSWSALTPVNTMLPALFAKLSTLYNPFIYAVSHHRYR
QEVARRLPERRMSRS
>Csap1748121
HVQPHPLWHPVLGTLYTIIGLLSLAGNGIVLWVFSFTRSLRSGTNLLTINLAFSDLLMMTQFPILVANCFNQ
SWTLGPFACEVSGFCGALFGTVSIISLALIALDRYRAIMSPFGSTRLSMRRAAWWVCGVWVYSVAWCVLPFL
GWNEYVLEGFLTSCSFDYLSD---------------------------------------------------
------------------------------------------------------------------------
---------------
>Pvan_Onychopsin1
HVEPHPLWHPVLGTLYAVIGLLALTGNGMVLWVFAMTRSLRSGTNLLTMNLALSDLLMMTQFPVLISNCFHQ
SWTLGPLACEIYGFCGALFGTVSIITMALIAFDRYRAIVTPFAGRRLSFGRAVMWAAGAWVYSAAWCGLPFL
GWNQFVLEGFLTSCTFDYLSGDVWSRSYVVALFLAAYLVPLAVIACCYVHIVISVNRHDEDILERAQGEGVK
YLQRREAQLARVVFTSVFFWALAWTPYAVVSMMGVISWSALTRWHDA-AALFAKLSTVYNPFIYAVSHPRYR
QELGRRLPPAPTS--
>Pvan_Onychopsin2
------------------------------------------------------------------------
--------------------------MALIAMDRYYAIAQPFIGWRLSYGRAIVWVCGAWAYGVVWCCPPLL
GWNEYVLEGFLTSCTFDYLNEDLWSRSYVFVLFVGAYLLPLATITICYGRIFSSVSRHDQKVA-RENDLGLS
SFHRRETQLARVVIISVWFWAMAWTPYAVVSLMGILSWDNLTPLATMLPALFAKLSTVYNPFIYAVSHPRYR
QELAVRLPERSMSNA
>Ekan_Onychopsin
WVPQTDLMHFIFGLSICVLGIFSVIGNFSVMWVFSGIKALRTPSNLFIINLAFSDFMMMTNFPIYVYNSYKT
QWAFGSLVCEIYGFCGAFFGTLSIVTMAVISVDRYYVIVKPFVVMRMNHTRASGIIAGVWIYVLAWCIPPFL
GWNAYVVEGFLTTCSFDYLSQDIFNRAFVFGLFIGAYAFPLSVIVYCYFYIVKEVAKHEAEFKKKAKEMNVA
SKKRREIKTAKIALSIIFLWIFAWTPYAAVALMGVFTDSKITPLLSQLPAVFAKTASVYNPLVYAISHPKFR
AGLRKKLPEERMSGT
>Csap11348294
-------------------MMCAVVHNSL----------MEAPA----------------------------
---MGRVGCDLYGFIGGLSGTTSIMTLAAISFDRYLVISYPLDPFKLSHRQVLAIILTTWLYSFTFSVMPLV
GFSNYSPEGYLTTCSFDYLSESTNTRIFIFAFFVAAWVLPLNIILFSYLSIVSTVSKQERYCR-------SS
SKEGVELKLTKVASGIIALWVLAWTPYSVVALLGIFRQAVITPLVSMLPAFFCKTAACLDPFIYALSHPRFK
AELANRLVEIERTKR
>Parg1518332
KVQVNPMWHYLLGVIYIILGFFSIVGNGLVIYLFIRSAPLRSPANLLVVNLALSDLIMLTNFPPFAYNCFSG
QWMFSAFFCELYAALGAVTGVCSIWTLGMISWDRYNIICNGFNGPKLTMGKALIMCLFCWAMAVGWALPPFF
GWGRYIPEGILDSCSYDYLTQDWNTKSYNISIFVFDFFLPASIITCSYIFIVKAIFAHEAAMRAQAKKMNVS
NTQRAEIRIAKTAIANVSLWLVCWTPYAAITIQGVLGQENITPLVTMLPALLAKSASCYNPFVYAISHPKFR
QAITVYMPEHHETQD
>Parg11296002
----------------------------------MKSKALKTPANLLVVKLALSDLIMLTNFPPFAYNCFSG
RWMFSPFFCELYAALGAVTGVCSIWTLGMISWDRYNIICNGFNGPKLTMGKALCMCLFCWIMAVGWALPPFF
GWGKYIPEGILDSCSYDYLTQDFNTKSYNMCIIFFDFCLPCTLIVSSYIFIVKAIFAHEAAMRAQAKKMNVA
NSQRAEIRIAKTAIANVSLWLVCWTPYAVITIQGVSGNENITPLVTMLPALLAKSASCYNPFVYAISHPKFR
LAITQYMPQPSETQK
>Hame1215374
KVQVNPMWHYLLGIIYIFLGFFSTVGNGLVIYLYMKCKALKTPANMLVVNLALSDLIMLTNFPPFAYNCFSG
RWMFSSFFCEIYAALGAVTGVCSIWTLAMISWDRYNIICNGFNGPKMTQGKAMTMCLFCWAMAIGWALPPFF
GWGKYIPEGILDSCSYDYLSQDFSTRSYNLCIIFFDFCLPCALIIGSYVFIVKAICAHEAAMRAQAKKMNVT
NSQRAEIRIAKTAIANVSLWLVCWTPYAIITIQGVSGNENITPLVTMLPALLAKSASCYNPFVYAISHPKFR
LAITEYLPERTDTES
>Hame1946139
LVPMNPLWYGLIMFFMIVMGCLSVAGNFVVVWVFMNTKSLRTPANLLVVSLAFSDFLMMTMFPPMVITCYWR
TWVLGALFCEIYGFLGSLFGCISIWSMVFITLDRYNVIVKGVAGEPLSSKGATLRILFAWLFSFAWCLPPFF
GWNRYVPEGNMTACGTDYLTETMLSHSYLYVYSCIVYFSPLFITIYCYFFIVKAVAVHEKGMRDQAKKMGVK
SKTSAECRLAKVAMMTVALWFIAWTPYLVINWAGMLNKPSVSPIYTIWGSVFAKGNAVYNPVVYAISHPRYR
AALEKKLPDDTITPK
>Pcla11420773
LIPMNPMMYPLLLIFMLFTGILCLAGNFVTIWVFMNTKSLRTPANLLVVNLAMSDFLMMTMFPPMMVTCYYH
TWTLGPTFCQVYAFLGNLCGCASIWTMVFITFDRYNVIVKGVAGEPLSTKKASLWILTIWVLSITWCIAPFF
GWNRYVPEGNLTGCGTDYLSEDILSRSYLYVYSTWVYFLPLAITIYCYVFIIKAVAAHEKGMRDQAKKMGIK
SKTSAECRLAKIAMTTVALWFIAWTPYLLINWVGMFARSYLSPVYTIWGYVFAKANAVYNPIVYAISHPKYR
AAMEKKLPESDVTEK
>Hame11672921
LVPMNPLWYGLLALWMFVMGTLSVCGNSIVIWVFMTTKALRTPANLLVVNLAISDFLMMCMCPPLLINCYYQ
TWVWGAFACEVYGCIGSTVGTCSIFCMVFITLDRYNVIVKGVSATPLTTKGAVLRNLFSWVTSIGWCLPPFF
GFNAYVPEGNLIACGTDYLKESFAYHLYLYLYSVWCYFLPLVIIVYCYTYIVAAVSAHERQMREQAKKMGVK
SKTSNECRLAKVALTTVSLWFIAWTPYLIINWAGMINKPSVSPLLTIWGSVFAKANAVYNPIVYAISHPKYR
AALEKKLPEGSQTNK
>Parg169304
LVPMNPMWYGLLMFFMIIMGSLSLVGNFVVIWVFMNTKSLRSPANLLVVNLAFSDFLMMTMFPPMMFSCYWQ
TWTLGALFCEIYAFFGSLFGCVSIWTMVFITLDRYNVIVKGMSAQPLKTGGAMMRIGGVWIIALAWCLPPFF
GWNRYVPEGNMTACGTDYLTEDAFSHSYLYVYSVFVYFFPLFASIYLYTFIVKAVGAHEKAMRDQAKKMGVK
SKTSAECRLAKVAMMTVSLWFIAWTPYLVINYAGMLNKPMVTPLFSIWGSVFAKANAVYNPIIYAISHPKYR
AALEKKLPESDTTAK
>Hame11278772
LVPMNPLWYGLVGFWMVVMGTLSVFGNFVVIWVFMATKSLRSPANLLVVNLAVSDFLMMTMFPPIVINCYWQ
TWILSATFCELYAFFGSLFGCVSIWTMLWITYDRYNVIVKGVAAEPLNSKGAMLRIFFTWTFAFAWCLPPFF
GWNRYVPEGNMTACGTDYLTEDVFSHSYLYIYSVWVYFVPLIVIVYSYTFIVKAVAAHENQMREQAKKMGVK
SKTSAECRLAKVALMTVSLWFMAWTPYLIINYAGMINKSHVTPLFSIWGSVFAKANAVYNPIVYAISHPKYR
AALEKKLPEGNHTNK
>Parg11549669
LVPMNPLWYGLLGFFMVVTGFLSVFGNAVVIWVFMNTKSLRSPANSLVVNLAFSDFLMMTMFPPMVISCYWQ
TWTLGAFFCELYAFFGSLFGCVSIWTMLWITLDRYNVIVKGVAAEPLTSKGSMLRILFTWIFAFAWCLPPFF
GWNRYVPEGNMTACGTDYLTEDALSHSYLYVYSAFVYFTPLVTIVYSYTFIVKAVAAHEKQMRDQAKKMGVK
SKTSAECRLAKIALVTVSLWFMAWTPYLVINYSGMLNKSMVTPLFSIWGSVFAKANAVYNPIVYAISHPKYR
AALQKKLPENNQTNK
>Dmel_Rh3_PA
LIEPPESMNYLLGTLYIFFTLMSMLGNGLVIWVFSAAKSLRTPSNILVINLAFCDFMMMVKTPIFIYNSFHQ
GYALGHLGCQIFGIIGSYTGIAAGATNAFIAYDRFNVITRPM-EGKMTHGKAIAMIIFIYMYATPWVVACYT
EWGRFVPEGYLTSCTFDYLTDNFDTRLFVACIFFFSFVCPTTMITYYYSQIVGHVFSHEKALRDQAKKMNVE
SKETAEIRIAKAAITICFLFFCSWTPYGVMSLIGAFGDTLLTPGATMIPACACKMVACIDPFVYAISHPRYR
MELQKRCPEKESTQT
>Dmel_Rh4_PA
IIEPPASMHYMLGVFYIFLFCASTVGNGMVIWIFSTSKSLRTPSNMFVLNLAVFDLIMCLKAPIFIYNSFHR
GFALGNTWCQIFASIGSYSGIGAGMTNAAIGYDRYNVITKPM-NRNMTFTKAVIMNIIIWLYCTPWVVLPLT
QWDRFVPEGYLTSCSFDYLSDNFDTRLFVGTIFFFSFVCPTLMILYYYSQIVGHVFSHEKALREQAKKMNVE
SKETAEIRIAKAAITICFLFFVSWTPYGVMSLIGAFGDSLLTPGATMIPACTCKLVACIDPFVYAISHPRYR
LELQKRCPEKEITQT
>Dmel_Rh5_PA
QVAAPIYYHAGFYIAFIVLMLSSIFGNGLVIWIFSTSKSLRTPSNLLILNLAIFDLFMCTNMPHYLINATVG
YIVGGDLGCDIYALNGGISGMGASITNAFIAFDRYKTISNPI-DGRLSYGQIVLLILFTWLWATPFSVLPLF
QWGRYQPEGFLTTCSFDYLTNTDENRLFVRTIFVWSYVIPMTMILVSYYKLFTHVRVHEKMLAEQAKKMNVK
SNMSVELRIAKAALIIYMLFILAWTPYSVVALIGCFGEQLITPFVSMLPCLACKSVSCLDPWVYATSHPKYR
LELERRLPEK--TQS
>Dmel_Rh7_PA
IVPPKSSTFLIMAALYCLISVVGCVGNAFVIFMFANRKSLRTPANILVMNLAICDFLMLIKCPIAIYNNIKE
GPALGDIACRLYGFVGGLSGTCAIGTLTAIALDRYNVVVHPLQPLRCSRLRSYLIILLIWCYSFLFAVMPLI
GLSVYVPEGFLTTCSFDYLNKEMPARIFMALFFVAAYCIPLTSIVYSYFYILKVVFTASR----------IQ
SKAKTEQKLAFIVAAIIGLWFLAWSPYAIVAMMGVFG--HITPLGSMIPALFCKTAACVDPYLYAATHPRFR
VEVRMLFY----SES
>Hgam_LWS_Opsin
---MNPLWYGLLALWMFVMGTLSVCGNSIVIWVFMNTKALRTPANLLVVNLAISDFLMMCMCPPLLINCYYQ
TWVWGAFACEVYGCIGSTVGTCSIFCMVFITMDRYNVIVKGVSATPLTTNGAMLRNLFSWVTSIGWCLPPFF
GFNAYVPEGNLIACGTDYLKESVPYHVYLYLYSVWCYFLPLVIIVYCYTYIVAAVSAHERQMREQAKKMGVK
SKTSNECRLAKVALTTVSLWFIAWTPYLIINWAGMINKPSVSPLLTI-------------------------
---------------
>Pcla_LWS_opsin
LIPMNPMMYPLLLIFMLFTGILCLAGNFVTIWVFMNTKSLRTPANLLVVNLAMSDFLMMTMFPPMMVTCYYH
TWTLGPTFCQVYAFLGNLCGCASIWTMVFITFDRYNVIVKGVAGEPLSTKKASLWILTIWVLSITWCIAPFF
GWNRYVPEGNLTGCGTDYLSEDILSRSYLYVYSTWVYFLPLAITIYCYVFIIKAVAAHEKGMRDQAKKMGIK
SKTSAECRLAKIAMTTVALWFIAWTPYLLINWVGMFARSYLSPVYTIWGYVFAKANAVYNPIVYAISHPKYR
AAMEKKLPESDVTEK
>Cshu_LWS_opsin
LILMNPMMYPLLLIFMFITGIPCLAGNFVTIWVFMTTKSLRSPANLLVVNLAMSDFLMMTMFPPMMITCYYH
TWTLGPTFCQVYAFLGNLFGCTSIWTMVFITFDRYNVIVKGVAGEPLSNKKAALWILSAWVLSFSWCSAPFF
GWNRYVPEGNLTGCGTDYLSEDALSRSYLYVYSVWVYFLPLLITIYCYVFIIKAVAAHEKGMRDQAKKMGIK
SKTSAECRLAKIAMTTVALWFIAWTPYLLINWVGMFARSYLSPVYTIWGYVFAKANAVYNPIVYAIS-----
---------------
>Hcos_LWS_Opsin1
---MNPLWYGLLGFWMTVMGTLSVAGNFVVIWVFMNTKSLRTPANLLVVNLAISDFFMMTMTPPLLANAYWG
TWILGAFFCEVYAFLGSFFGCVSIWSMVFITADRYNVIVKGVSAEPLTSGGAMMRIAGTWAFTLAWCLPPFF
GWNRYVPEGNMLACGTDYLTETELSRSYLYVYSVWVYLFPLAYIIYSYTFIVKAVAAHEKGMREQAKKMGVK
SKTSAECRLCKVALMTVTLWFMAWTPYFIINWGGMFNKPMVTPLFS--------------------------
---------------
>Name_LWS_Opsin
---MNPLWYSLVGFWMVIMGVLSVVGNFVVLWVFMTTKSLRTPANLLVVNLALSDFLMMTMFPPMVISCYWQ
TWTLGAFFCEVYAFLGSLFGCVSIWSMVWITLDRYNVIVKGVSGEPLTNSGAMTRIAGTWVTAFAWCLPPFF
GWNRYVPEGNMTACGTDYLTDDKFSHSYLYIYSVWVYIFPLFLNIYLYTFIIKAVANHEKQMREQAKKMGVK
SKTSAECRLAKVALMTVSLWFMAWTPYFIINWAGMLSKSNVTPLFSIWGSV---------------------
---------------
>Pfor_Rh1
KVDVNPMWHYLLGVVYLALGVISIAGNGLVIYLYMKSQALKTPANMLIVNLALSDLIMLTNFPPFCYNCFSG
RWMFSATYCEIYAALGAITGVCSIWTLCMISFDRYNIICNGFNGPKLTQGKATFMCALAWIISVGWSLPPFF
GWGSYTLEGILDSCSYDYFTRDMNTITYNICIFIFDFFLPASVIVFSYVFIVKAIFAHEAAMRAQAKKMNVT
NTQRAEIRIAKTALVNVSLWFICWTPYAAITIQGLLGNEGITPLLTTLPALLAKSCSCYNPFVYAISHPKFR
LAITQPLPDPVETQK
>Ejap_Rh1
KVDVNPMWHYLLGVVYLALGVISIAGNGLVIYLYMKSQALKTPANMLIVNLALSDLIMLTNFPPFCYNCFSG
RWMFSATYCEIYGALGAITGVCSIWTLCMISFDRYNIICNGFNGPKLTQGKATFMCALAWIISVGWALPPFF
GWGSYTLEGILDSCSYDYFTRDMSTITYNICIFIFDFFLPASVIVFSYVFIVKTIFAHEAAMRAQAKKMNVT
NTQRAEIRIAKTALVNVSLWFICWTPYAVITIQGLLGNDGITPLLTTLPALLAKSCSCYNPFVYAISHPKYR
LAITQYLPDPVETQK
>Hsan_MWS_BcRh1
KVDVNPMWHYLLGVVYLFLGVISIAGNGLVIYLYMKSQALKTPANMLIVNLALSDLIMLTNFPPFCYNCFSG
RWMFSGTYCEIYAALGAITGVCSIWTLCMISFDRYNIICNGFNGPKLTQGKATFMCGLAWVISVGWSLPPFF
GWGSYTLEGILDSCSYDYFTRDMNTITYNICIFIFDFFLPASVIVFSYVFIVKAIFAHEAAMRAQAKKMNVT
NTQRAEIRIAKTALVNVSLWFICWTPYAAITIQGLLGNEGITPLLTTLPALLAKSCSCYNPFVYAISHPKFR
LAITQHLPDPVETQK
>Lpug_Rh1
KVDVNPMWHYLLGVIYLFLGFVSITGNGLVIYLYMKSPALKTPANMLVVNLALSDLIMLTNFPPFTYNCFSG
RWMFSATYCQIYAALGAVTGVCSIWTLCMISFDRYNIICNGFNGPKLTQGKATAMCAIAWIISIGWCLPPFF
GWGAYTLEGILDSCSYDYLTQDWNTISYNVCIFVFDFFLPAAVIVFSYIFIVKAIFAHEAAMREQAKKMNVT
NAQSAEIRIAKTAIANVSLWFLCWTPYAAITVQGVLGNEGITPLVTTLPALLAKSCSCYNPFVYAISHPKFR
QAITVHMPEPSSTNK
>Esup_Peropsin
---VSSYQHIYIGIYLFFVGILGTLDNGLVVVMFLRFRKLLTPSNMLLLNLCIADLGICMGFPFSGTSSFAG
KWLWGEWGCQYYAFMGFFFGIGNLTTILMIALDRYLVTCQDLKGDKLNYSRYIQMITFIWTWSFFWAVCPLL
GWARYGYEPSVTTCTLDW-QHNSSYKSYIMMASIMVYMVPCMIMTSCYYQSAKYL----RQARKQGNSTIYD
---WAESNVNKMGIILIAAYLICWSWYAVVCIWVVFRDKTVPMILTLLPPLMAKASPVLNPIIYFYANP---
-TLKKGMIDPELTKK
>Glat_peropsin
LLAVTPEQHTYVGIYLIIVGVLGTFDNALVVAMFFKFRTLLTPSNLLLLNLCITDLGICLGFPFSGVSSLAG
RWLYGDFGCQYYAFMGFLMGIANLTTLLMIALDRYLVTCQDLR-GKLTFRRYYQMIAFIWLWSLFWSVCPLL
GWASYGYEPSVTTCTINW-QHNSSYKWYIMTLCVMVYLVPLILMCSCYYQAARFL----HRARDSGDSIYYD
---WAEKNV---------------------------------------------------------------
---------------
>Rpro_Pteropsin
EL-MPSAGFLAASIILFLIGFLGFFGNLIVIIIMCRDKNLWTPVNFILFNVIVSDFSVALGNPFTLASAIAK
RWFFGQSMCVAYGFFMALLGITSINSLTVLALERYLIVSQPVSHGSLSRPTALTIVGSIWLYSFVITAPPLV
GWGEYGLEAANISCSINWETRSHSSTSYILFLFTFGFFIPIIVISYSYMNIILTMKKSTMNAG---------
-VNKAESRVTWMIFVMIFAFFLAWTPYAILALMIAF--DNVSPAIATIPAIFAKTSICYNPFIYAGLNTQFR
QSWRRVLGGKDSLNK
>Amil_Pteropsin
EIEVSPVMYIGAAIALGFIGFFGFTANLLVAIVIVKDAQLWTPVNVILFNLVFGDFLVSFGNPVAMVSAATG
GWYWGYKMCLWYAWFMSTLGFASIGNLTVMAVERWLLVARPMQ--ALSIRHAVILASFVWIYALSLSLPPLF
GWGSYGPEAGNVSCSVSWEVHDTNSDTYIGFLFVLGLIVPVFTIVSSYAAIVLTLKKVRKRAG---------
-SGRREAKITKMVALMITAFLLAWSPYAALAIAAQY--NKPSATVAVLPALLAKSSICYNPIIYAGLNNQFS
RFLKKIF---DALNR
>Apis_Arthropsin
---TSPMIFFSYGMLLTVIGIVGLIGNGLVLIVFTRFRRLKGPFSTFVLNLATADFATSILHFMSAVSSFKQ
EWIFHEIGCTIYAFGVGQFGLVSIVTLSTIAIERYLVITKPVSGSWLTRQGATKVCAFVWIYCLSITLPPIF
GWSKYVLEGFETSCSWDYTTRTVSNRLFYIYMLVLGFILPVSIITYCYIFIIVSILDHNKEMATNAEPLGTE
S----ALRTSYIILILIGLFIASWTPYAVVTFVGQFGSTKIEPWISALPAICAKASVVYNPIVYGLSHPHFR
SSIRNYISNKLNTES
>Iper_Arhtropsin
T-TLRPEFHYLLGTLLVIIGTAGVLGNGLVLFVFTRFRRLRGPASSFIVNLAVADLCNSLLHSMAAASSFRR
AWAFGNAGCVVYACGVGYFGLLSIVTLAAIAVERYMVITKPLSGNWMTKYGARKVCVVVWFYCALMCAPPLF
GWSRYVAEGFLTSCSWDYLSRTPANRSYYIYLLSLGFVVPVCVIAYCYAFILAAIRAHGKEMASNTSATATT
S----AVRTAEVILTLILLFLISWTPYSVISLIGQFGDQKITPWTATLPAIFAKASVIYNPIVYGLSHPHFR
SSVRQYLSKKVESRS
>Dpul_arthropsin
---IPRQVHVALGVLLSFIVLFGFAANSTILYVFSRFKRLRTPANVFIINLTICDFLACCLHPLAVYSAFRG
RWSFGQTGCNWYGMGVAFFGLNSIVTLSAIACERYIVITRPVVAKWITRRQAQKVCAGIWLHCAALVSPPLF
GWSSYLPEGVLVTCSWDYTSRTLSNRLYYFYLLFFGFFLPVSVLTFCYAAIFRFILRSSKEITKSTVSFRKR
R----DVRTALIILSLAILCFTAWTPYTIVSLIGQFGPDKLSPMVTSIPAFLAKTAIVFDPLVYGFSSPQFR
NSVRQILRQNASSEA
>Ggal_Opsin5
---LSREADIIAGFYLTVIGILSTLGNGYVIFMSSKRKKKLRPAEIMTVNLAVCDLGISVGKPFSIISFFSH
RWIFGWMGCRWYGWAGFFFGCGSLITMTAVSLDRYLKICLAYG-TWLKRHHAFICLALIWAYATFWATVPFA
GVGSYAPEPFGTSCTLDWLAQAVAGQAFVLSILFFCLLFPTAVIVFSY---VKII----LKVKSSTKEVAYD
TNSHIEMKLTKVAMLICAGFLIAWIPYAVVSVWSAFGQDSVPIQFSVVPTLLAKSAAMYNPIIYQVIDCKFA
SSLKESRMRDAL---
>Mmus_Opsin5
---LSWEADLVAGFYLTIIGILSTFGNGYVLYMSSRRKKKLRPAEIMTINLAVCDLGISVGKPFTIISCFCH
RWVFGWFGCRWYGWAGFFFGCGSLITMTAVSLDRYLKICLSYG-VWLKRKHAYICLAVIWAYASFWTTMPLV
GLGDYAPEPFGTSCTLDWLAQAGGGQVFILSILFFCLLLPTAVIVFSY---AKII----AKVKSSSKEVAFD
SSSHVEVKLTKVAMLICAGFLIAWIPYAVVSVWSAFGRDSIPIQLSVVPTLLAKSAAMYNPIIYQVIDYRFA
-SLEDFRLRKAVHSR
>Dmag_Opsin5
FID-------VFAIVMIVIGIASLLGNGLAVHVFRRKGTDINVPEVLLLNIAVVDLFLGASYPATIVAAFSH
RWLFGQTGCTLYAFTCYFLGLATILSLTALALFRFIKTCFPQRAQWITVPRTRLVIFLIYVYSMCWAMMPFF
G-GGYDVEPFGISCTLTWTHTNQNDKNYILAASIFCVFLPSAVIIVSHLAILFKIRQ--------ASQMFSK
SSSKAEIQFIRVSFGVCFGFLIAWLPYACISLWSAYGDSAIPLWITPIPVLLAKSSIAYNPIIYVLLTRRYR
KALRDLLH------S
>Pcla11840272
FRM-------IVGSFLVFVGVLSVLGNVSTVLMFRQRLRQLTPAEVLLLNLALMHLFLACSYPAPMVSSFAH
RWLFGDIGCEVYGFVCYLLGIATITSMAALAVVRYLKTCSLAYGRRLTSEHMKVVLVGVYMYSVFWAVLPLF
SVSDFEVEPFGTSCTLNWANPANSAQVYIVLVVTLVVTLPAAVMVWCYARILLLVRRN------YRNKLTLR
NQRRSELQITLVSGLVCAGFLVAWLPYCLVSVVTGLMGQA-PVYVTLVPVLLAKSSCAYNPVIYVFVNARYR
KEMLGILQEREDTPL
>Csap11229816
FRL-------IVGGFLVLVGITSLLGNGTTIVMFYRKLRHLTAAEVLLLNMAVMHLCLAFSYPCPTISSFAH
RWLFGNVGCQIYGFVCYTLGIATIVSMVALAVVRYLKTCTHTYSRRLTTQHMKVVLVGVYFYSLFWSILPFL
SAKAYEVEPFGTSCTLHWASDEKATQVYILAVVVMVVVVPFMVMFWCYLEILLMVRRN------HRKKMYSK
RHGRTELQLTLVSALVCLGYLVAWLPYTVVSVSYALVREA-PVYFALAPVLLAKSSCAYNPIVYVFVNARYR
QQMREILCQVEATVD
>Pcla1627168
LLSITPNQHTFVGVYLIIVGVVGTLDNALVVAMFIKFPGLMTPSNLLLLNLCLTDLGMCFGFPFSGLSSLAG
RWLYGDMGCQYYAFTGFLMGNANLNNHLMIALDRYLITCNDLR-GKMAYGRYYQMVAFIWLWSLFWAVCPLL
GWASYGYEPSGTTCTINW-QDNAGYKWYIMTLLVLVYVVPLILMCSCYYQAARFL----RHARDNGHAIYYE
---WAENNVTRMGVVLVATFLCCWSGYAVVCVWTVFRHYTVPVFLTLLPPLMAKAGPVLNPIIYFYSHP---
-RLRKGMVEPELMKI
>Csap1575586
LLAVSPQQHTYIGIYLIIVGVLGTFDNALVVAMFIKFRVLLTPSNLLLLNLCLTDLGICLGFPFSGVSSLAG
RWLYGDFGCQYYAFMGFLMGIANLTTLLIIALDRYLVTCQDLR-GKLTYRRYYQMIAFIWLWSLFWSVCPLL
GWASYGYEPSVTTCTINW-QQNSSYKWYIMTLSVVVYLVPLILMCSCYYQAARFL----HQARDSGDSIYYD
---WAER-----------------------------------------------------------------
---------------
>Hame11462125
MLAVSPNQHTYIGIYLIVVGVLGTFDNALVVAMFVRFRVLLTPSNLLLLNLCLSDLGICLGFPFSGVSSLAG
RWLYGDFGCQYYAFMGFLMGIANLTTLLMIALDRYLVTCHDLR-GKMTYKRYYQMIAFIWLWSLFWSVCPLL
GWASYGYEPSVTTCTINW-QQNASYKWYIMTVFVVVYMVPLILMCSCYYQASRFL----HQAHESGESIYYD
---WAEKNVTRMGVVLVVAYLFCWSAYAVVCVWTVFRHYTVPLILTLLPPLLAKVSPVLNPIIYFYSHP---
-RLRKGMMEPELLKM
>Csap1825913
------------------------------------------------------------------------
---------------MSLFGITSITTLTILSLERWLIITKPLQAQTLTKDRANWTIVGIWLFSLLLTAPPLI
GWGHYGIEGPGISCSVDWEAKNTLNSTYIIFLFTFGLGIPLLIMAASYLSILMRLRTHTTTTT---------
-TTRAERRVALMVLVMVIAFLIAWLPYAIISLIVVVDERAIPPESAVFPAIFAKTSCIYNPVIYVGLNTQFR
SAWLQLINCKDRVEK
>Csap1484722
---VPPELHLLVAFILTTIGVLGTAGNAIVVWVFTRFRRLRTPANTFIVNLAASDLITSLLHSMAAYSSFRH
QWSFGRLGCSVYGGGVGLLGLVSIVTLSFIAVERLIVIRSSSSSKWITRPTARKLIPAIWVYCCALSLPPFF
GWSAYVPEGLLTSCSWDYINRDSSNRAYYVYLLVGGFVLPVTIITCCYTYILLALFRHSRLLLRSTSARRTD
------LRTAQMVLTLILLFTISWSPYATVSFIGQFGDRLLTPWVSALPALFAKASVIYNPIVYGMSHPH--
---------------
>Pind_LWS_OpsinQCQ84228.1
------LWYGLLGFWMIVMGSLSVAGNFVVIWVFMNTKSLRTPANLLVVNLAISDFLMMTMTPPLLINAYWG
TWVLGAFFCEIYAFLGSFFGCVSIWTMVFITADRYNVIVKGVSAEPLTSGGAMMRIAGTWAFTLAWCLPPFF
GWNRYVPEGNMLACGTDYLTETELSKSYLYVYSVWVYLFPLAYIIYSYTFIVKAVAAHEKGMREQAKKMGVK
SKTSAKCRLCKVALMTVTLWFIAWTPYFIINWGGMYNKAHATPLFSIWGSVFAKANTVYNPIVYAISHPKYK
SALYQKMP-------
>Nhra_LWS_Opsin
LIHLNPLWHGIIGVVITFLGILSISGNVIVMWIFMNTKSLRSPANLLVVNLALSDFCMMTMFPPMVISCYYG
TWSFGALFCEIYGCFGSLFGCISIWTMVFLTFDRYNVIVKGISGKSLTNKGALARIAFVWIVSLTWTSLPFF
GWNRYVPEGNLTACGTDYLTDGMLSHSYLYVYGGWVYFVPLFITIYCYSFIVSAVYAHEKQMKEQAKKMGVK
SKTSAEFRLAKVALMTVSLWFTAWTPYLIINFGGMLNKPMINPLFTIWGSLFAKANAVYNPIVYAISHPKYR
AALEKTMPDDNIEED
>Aaqu_LWS_Opsin
LVSLNNLWYGLVSFFVGVTSVFAILGNLIVIYIFSSSKSLRTPSNYFVVNLAIADFFLMVMGPPVLVNSYYN
TWALGPMFCQIYGAVGSLTGCVSIYTMCLISRDRYNVIAVGLAAKPLTPTSAMLRILGVWAVSILWTIAPFL
GWGRYTPEGNMTACGTDYLSEDWYTFSYVLVYGTWVWLLPLLFIIYSYWFIVAAVAAHEKQMREQAKKMGVK
SNKSAECKLAKVALITVTLWFVAWTPYCVINAAGIFKREIVTPLFSIWGSVFAKANSVYNPIVYAISHPRYK
AALYTKLPDNDDTSE
>Mnip_LWS_Opsin
LVVMNPLWYNLIAVWMVVMGLLAVGGNFVVIWVFMNTKSLRTPANMYVVNLAFSDFGMMTMCPPILVNCYYQ
TWAFSDMACQIYGLLGSSFGTISIWTMIFITLDRYNVIVKGLSATPLTSKAALLRIFFVWAQTFFWGLLPLF
GFCRYVPEGNMTACGTDYLTEELWSHLYLYFYAFDCYIFPLFLIIYCYGYIMKAVATHERQMREQAKKMGVK
SKTSNECRLAKVALTTVSLWFIAWTPYFVINMAGLLYKPMVTPLFSIWGSVFAKANAVYNPIIYAISHPKYR
AAMEKKLPDRDATDK
>Llud_LWS_Opsin
LILMNPMMYPLLLVFMLITGILCLAGNFVTIWVFMNTKSLRTPANLLVVNLAMSDFLMMTMFPPMMITCYYH
TWTLGATFCEVYAFLGNLCGCASIWTMVFITFDRYNVIVKGVAGEPLSTKKASLWILTVWVLSFTWCVAPFF
GWNRYVPEGNLTGCGTDYLSEDILSRSYLYIYSTWVYFLPLAITIYCYVFIIKAVAAHEKGMRDQAKKMGIK
SKTSAECRLAKIAMTTVALWFIAWTPYLLINWVGMFARSYLSPVYTIWGYVFAKANAVYNPIVYAIS-----
---------------
>Oaus_LWS_Opsin
LILMNPIMYPLLLVFMLITGILCLAGNFVTIWVFMNTKSLRTPANLLVVNLAMSDFLMMTMFPPMMITCYYH
TWTLGATFCQVYAFLGNLCGCASIWTMVFITFDRYNVIVKGVAGEPLSTKKATLWILTIWILSTTWCVAPFF
GWNRYVPEGNLTGCGTDYLSQDILSRSYLYIYSTWVYFLPLAITIYCYVVIIKAVAAHEKGMRDQAKKMGIK
SKTSAECRLAKIAMTTVALWFIAWTPYLLINWVGMFARSYLSPVYTIWGYVFAKANAVYNPIVYAIS-----
---------------
>Dmel_ninE_PA
AIPMDPIWAKILTAYMIMIGMISWCGNGVVIYIFATTKSLRTPANLLVINLAISDFGIMTNTPMMGINLYFE
TWVLGPMMCDIYAGLGSAFGCSSIWSMCMISLDRYQVIVKGMAGRPMTIPLALGKIAYIWFMSSIWCLAPAF
GWSRYVPEGNLTSCGIDYLERDWNPRSYLIFYSIFVYYIPLFLICYSYWFIIAAVSAHEKAMREQAKKMNVK
SEKSAEGKLAKVALVTITLWFMAWTPYLVINCMGLFKFEGLTPLNTIWGACFAKSAACYNPIVYGISHPKYR
LALKEKCPDGSSAEK
>Dmel_Rh2_PA
AVPMDPMMSKILGLFTLAIMIISCCGNGVVVYIFGGTKSLRTPANLLVLNLAFSDFCMMSQSPVMIINFYYE
TWVLGPLWCDIYAGCGSLFGCVSIWSMCMIAFDRYNVIVKGINGTPMTIKTSIMKILFIWMMAVFWTVMPLI
GWSAYVPEGNLTACSIDYMTRMWNPRSYLITYSLFVYYTPLFLICYSYWFIIAAVAAHEKAMREQAKKMNVK
SDKSAEGKLAKVALTTISLWFMAWTPYLVICYFGLFKIDGLTPLTTIWGATFAKTSAVYNPIVYGISHPKYR
IVLKEKCPEPDATDK
>Dmel_Rh6_PA
MVPLEPMWFGIIGFVIAILGTMSLAGNFIVMYIFTSSKGLRTPSNMFVVNLAFSDFMMMTMFPPVVLNGFYG
TWIMGPFLCELYGMFGSLFGCVSIWSMTLIAYDRYCVIVKGMARKPLTATAAVLRLMVVWTICGAWALMPLF
GWNRYVPEGNMTACGTDYFAKDWWNRSYIIVYSLWVYLTPLLTIIF-------AVAAHEKAMREQAKKMNVA
SKSKAEIKLAKVALTTISLWFFAWTPYTIINYAGIFESMHLSPLSTICGSVFAKANAVCNPIVYGLSHPKYK
QVLREKMP-KLTTSS
>Lpol_peropsin1
TVSFPTSTHKAVGIYLVIVGILGTFGNGIIITMFIRFRTLLTPTNLLLITLAVSDLGIIFGFPFSASSSFAN
RWLFNEGGCQWYAFMGFLFGSAHIGVLALLGLDRYLITCIDFR-RKLTYKRYCQMICAVWVYAIFWSVMPLI
GWGRYGPEPSITTCTIDW-RHNGSYKSFIIVYFVLGFLVPFLLIAICYFNIARQLS--VKPVAPSLRSAIDQ
---WAERNVTMMCLVIVITFVVSWSPYAIVCLWTVFKPSTVPSVLTLIPPLFAKASTVFNPIIYYLTNP---
-RLRMGIIELEMTHS
>Lpol_opsin1
LIEMNPLWYSILGVAMIILGIICVLGNGMVIYLMMTTKSLRTPTNLLVVNLAFSDFCMMFMMPTMTSNCFAE
TWILGPFMCEVYGMAGSLFGCASIWSMVMITLDRYNVIVRGMAAAPLTHKKATLLLLFVWIWSGGWTILPFF
GWSRYVPEGNLTSCTVDYLTKDWSSASYVVIYGLAVYFLPLITMIYCYFFIVHAVAEHEKQLREQAKKMNVA
SKQSAECRLAKVAMMTVGLWFMAWTPYLIISWAGVFSSTRLTPLATIWGSVFAKANSCYNPIVYGISHPRYK
AALYQRFPESDVTEK
>Lpol_opsin2
LIEMNPLWYSILGVAMIILGIICVLGNGMVIYLMMTTKSLRTPTNLLVVNLAFSDFCMMFMMPTMASNCFAE
TWILGPFMCEVYGMAGSLFGCASIWSMVMITLDRYNVIVRGMAAAPLTHKKATLLLLFVWIWSGGWTILPFF
GWSRYVPEGNLTSCTVDYLTKDWSSASYVIIYGLAVYFLPLITMIYCYFFIVHAVAEHEKQLREQAKKMNVA
SKQSAECRLAKVAMMTVGLWFMAWTPYLIIAWAGVFSSTRLTPLATIWGSVFAKANSCYNPIVYGISHPRYK
AALYQRFPESDVMEK
>Lpol_Opsin5
KIDVNPMWHYLLGLIYIVLGIASLTGQSVVLYLFAKTKPLRTPANMLIVNLAFSDFMMMTQFPVFIINCLGG
AWQLGPLLCEITGFAGGLFGYGSIVTLAVISIDRYNVIVRGFSASPLTHARSAVFILVIWAWTLGWALPPFF
GWGRYVPEGILNSCSFDYLTRDWATVSYIMGCWICEYALPLMVIIYCYIFIVKAVCDHERHLREQAKKMNVA
SKASAEMRIAKVALVNVLLWVVSWTPYAAIAMIGIAGDMLITPLRSALPALAGKAASVYNPIVYAISHPKFR
LAMQKEIPQPDTTES
>Lpol_Opsin6
EIELSPEWFFALGICITALGLISLTGNSVVIYIFLTTKSLRTPSNLLVVNLAFSDFMMMTMMPMMSVCCFSQ
SWIFGPLACGIYGAFGSGFGSISIISMMAIAIDRYRVIVKGLSGERLTYREAVLWICIIWIFVGLWTAAPFF
GWNSYVPEGNLTSCSIDMVSHDWNSRSYVIAYGTSVYLLPLLFLSYTYFYIVKTVVEHEYLLRKQARRMNVD
RGISVEAKISLVALMTVVLWFVAWTPYAALAILGSLTNKLVTPLISIWGAVFAKAGSCYNPIVYAISHPKYQ
EALRKRLPKPKVTIS
>Lpol_Opsin7
GIDPSSEWYFAIGVIMLILELIGLTGNFSVIYIFLTTKYLRRPSNMFIVNLAFSDFMMMTIMPMMVVSCFKQ
KWIFGPLMCEIYGACGSGFGSVSIISMVAIAMNRYRVVVKGLSSEKLTYKQAILWICLIWIYVGLWTSAPFF
GWSSYILEGNFINCSLDSVSHNWNSRSYVIGYSIGVYFLPLFFLTYTYYYVAKTVIQQESALRKYSRCMSVD
QKITVEAKLSMVALITVVMWFVAWTPYIIFIFLGSFTSKFFTPLLSLLGAVLAKCASFCDPIVYGVSHPKYR
EALRERMLRPENTNS
>Lpol_Opsin8
LVELNPLWFQILGVAMIFLGILCICGNGVVIYIFLTTKSMRTASNVLIVNLAFSDFMMMTMMPMMATNCFAE
KWALGPFMCEVYGMLGSLFGCASIWSMVMITYDRYHIIGKGFSVSPMTHSKAALMNIFVWAWSIGWTLAPFF
GWNRYVPEGNMTSCTFDYLTKDTHSRSYVVIYATAVYFLPLFITIYCYFFIVRAVADHERSLREQAKKMNVT
SGARAEIRLAKIAMFNVGLWFVAWTPYLIIAFNGIFSDTKLTPLATIWGSVFAKANSVYNPIVYGISHPKYR
VALKAKLPDNNFSTK
>Lpol_Opsin9
FVDPSIEAHQVLGAVYTLIMVPGVLGNVLLIWIVCSTKALRTPSHILVVNLAISDFLMMTEIPLFIYNSFCQ
KAAFGVWGCQLYGFIGALTGTTAIMTIAAMAGERYYSISRPLDPSRMTRARATVIVVCIWIYSFTFSVMPLF
RINQYVPEGYLSSCSFDYLTSDLKSRVYVLVFFIAAWCVPMVIICLSYFGIIFIVRKKQFIYQNQEQGINLE
RKHRKEIKLSKIVFALISFWMISWTPYAMVALLGISFNKLLTPTISMVPALFCKTASVIDPFLYGLSHPRFK
AALKKKVSTKRSTPK
>Lpol_Opsin10
LVNPSDLSHYILGTVYFVVMVTGILGNGTIVWLFCTVKALRTPSVFLVFNLAVSDLAICLMIPSFVYNSFSL
GPATGIVGCKMYGFIGGLSGTSAIMTITAMSMERYYSISKPLGVSGAN----WTLIVCIWIYSSVFSFIPLF
GINQYVPEGYLNSCSFDYLSEDLASRRFVLAYCFAAWCLPVSIICFCYLGIGFVVRKHQLYLREQARRMNVQ
NKQRKRVQLAKITFCLISLWTLAWTPYAIVALLGVFSRDLLLPTVSMGPALFCKFASVIDPFVYGLSHPRFK
KELKKNF--------
>Lpol_UVopsin1
-IPPNPFMHYLLGILYTGLMIVACIGNGIVIYVFSMSKTLRTPANLFVVALAVTDFLMMLKTPVFIYNSFHA
GPVYGNIGCIIYGTVGAYSGLMSAFCNAVISYDRYRVIACPFSSSKLTNKKAVAMLLGIVLYVSPFALLPAF
EWNRYVPEGYLTSCTADYFQHDLNGRSFIFCIWFFAWFIPVIIIFCCYFRIYAAVRDHENQLREQAKKMNVE
NDTRGEIRIAKVAFGIIMLFLFSWVPYILVAFIGAFSEQLITPLMSMVPALTLKASACFDPFIYAINHPKYR
LELQKKIPESDNTGT
>Lpol_UVopsin2
FVDPSEEAHQTLGVLYTLIMVPGILGNALIIWLVCSTKTIRTPSNFLVVNLAISDFCMLAKMPIFIYNSFCQ
KPALGVWACQLYGFLGGITGTSAIMTIAAMAFERYYSISRPLDLSGMTRARASTIVICVWIYAFIFSVLPLF
HVNRYVPEGYLSSCSFDYLARDLTSRLFVLIFFIAAWCVPLVIICVSYCGIILTVRRNQQLFRNTVSQINSE
RKHRNEIKLAKISVSLISLWMISWTPYAVVALFGISFNQLLTPTTSMVPALFCKTASVVDPFLYGLSHPRFK
SELKKKIIAKESTHK
>Lpol_Arthropsin1
YVGITSEIHFVVGSFLLLIGVAGIAGNGLVILVLTRYRRLRTPANRLLGNLAVSDLLMSCLHPMASFSSFRH
SWQFGKLGCEFYGSMCGLFGLISITTLSAIALERCLVIAKPWYSGLINNSKLCKIVAFIWLYSSVCVAPPLF
GWGNYIPEGFLTSCSFDYLTRTPVNRAYFVFLYILGFFLPLLVILTSYFIIWKAVFQHEQEMSRATSRYITR
R----DCKSAEMILCIIGLFLLSWTPYAIVATIGQFWDNVVTPWVSAIPSFFAKMSTVYNPIIYGFSHREFC
ACTRHLFTHEQT---
>Lpol_arthropsin2
YVNISTSAHYFVGILLILVGIAGIGGNGLVVLVFTRYRRLRTPANRLIVNLAVSDLMMSFLHFMASYSSFRK
SWQFGKIGCEFYGSLCGLFGLVSIVTLSAIALERCLVIAKPWYCGYITKRKLGRVVAFIWLYCFVCVTPPFL
GWGSYVPEGFLTSCSFDYLTRTPTNRSYFFFLFILGFILPLSVIATSYCVIWKTVVQHEREMSSISPRFMTR
K----DFKSAIMILCVIGLFLLSWSPYAAIATIGQFCNSYITPWVSAMPALFAKMSTMYNPIIYGISHRRFC
SCIRLLFMRDQTSER
>Lpol_COpsin1
------------------------------------------------------------------------
-----------------------IGTLTAISTERYIIMSRPYGSSKMSPRRSIFIVICTWLYSLSLCLPPFF
GWSRYVLEPPGISCSVDWMTETKNNKSYIIYLFIAGFFLPVFVMVFCYSQIIRMVQKVPKVTD---------
-AVKAQQRLTLMVAAMVTCALTAWTPYAVVSLIVALG-SLIGPLSAVSPAIFAKSCVVYNPIVYFFLNPQIQ
EATMETFRRNDLNSR
>Lpol_COpsin2
----------------------------VVISVILRNKQLRSSMNLILLNMSVCDMTISTGTPLTFVAAVYR
RWIFGDLVCEVYGFAMSVVGMTQIGTLTAIAVERYIIMSKPYSSTRMTPKRSGLIIACTWFYSLGLCLPPLF
GWSHYVLEPPGIGCSVDWLSTTKNNVSYIIYLFTVGFAIPVSVMVFCYSHIIWKVRKAPRRTG---------
-AERAEQRLTLMVATMIISTLTAWTPYAVVSLIMALG-SVLGPLSTVSPAIFAKSSVVYNPIV---------
---------------
