# Supplementary material for: G protein-coupled receptors as candidates for modulation and activation of the chemical senses in decapod crustaceans
Source: PLoS One. 2021 Jun 4;16(6):e0252066. doi: 10.1371/journal.pone.0252066 (PMC8177520; doi:10.1371/journal.pone.0252066)
Supplement: S10 File — (FA) [file pone.0252066.s019.fa]

>Msex_PGE2R
FATT--VVLKVVYAIGIIGNAAAIIALRGERRVRNRKHLLLLSLAANDL-VALVGMMLAMVLAEHDTRL---
-HCAARVVLRVFGVGSVCIAV-TMALERYLALTRPFLYQKQVTYYVIRTALLVSWFWAAILTCAPVLGL-QG
RCREAVTTTDFIYAVFYVIFGTLLCVILVYCNLAVIRRAGGARVSLSGTATAE-----EVAFSRLMATLSVL
FMICWLPQMVT--SALYLSLSLSDVLMLL-------NYVLDPILYVLMRQRRQLS----LK
>Ssal_PGE2_EP4a
--NN--I-PVIMFIFGVVGNVIAIVVLRKSRKEQKETTFYTLGLAVTDLLGTLLASPVTIATYVQGKWPGGE
SLCQYSGFILLFFFLVGLSIICAMSIERYLAINHAYFYNHYVDQRLAALTLAGIYISNVLFCALPALGKPGT
WCDSA----HAAFSYMYAGVSSFLILATVICNVLVC--------AD---RRRRSFQ-REIQMVILLIATSVV
VLICSIPLVLRIFVNQLSRV----------EFDARSNPILDPWIYILLRKTVLLKLVEKIK
>Dmel_Oct_TyrR_PA
TTNITALVLSVIIVLTIIGNILVILSVFTYKPLRIVQNFFIVSLAVADLTVALLVLPFNVAYSILGRWEFGI
HLCKLWLTCDVLCCTSSILNLCAIALDRYWAITDPINYAQKRTVGRVLLLISGVWLLSLLISSPPLIGWSAT
PCELTSQRGYVIYSSLGSFFIPLAIMTIVYIEIFVATRRRLRRAESGSDVTPLKISSKERRAARTLGIIMGV
FVICWLPFFLMYVILPFCQTCPTNKFKNFITWLGYINSGLNPVIYTIFNLDYRRAFKRLLN
>Cbor_TyrR
VSNVTVISLSIIIIFIIVGNVLVILSVFTYRPLRIVQNFFIVSLAVADLTVAVFVLPFNVAYSIIGKWIFGI
HLCEMWLTCDILCCTASILNLCAIALDRYWAITDPINYAQKRTLKRVLVMIGLVWAISVIICLPPLFGWSDT
PCILTQERGFVIYSSSGSFYFPLFIMTMVYIKIFTATRRRLRRANQRDEVNPKKISSKERRAARTLGIIMGS
FVICWLPFFLMYVIKPFCSSCPNDKVVNFIVWLGYINSSLNPVIYTIFNMDFRRAFARILP
>Csap1851852
VSNVTVVSLSVIIIFIIVGNVLVILSVFTYRPLRIVQNFFIVSLAVADLTVAVFVLPFNVAYSIIGKWIFGI
HLCEMWLTCDILCCTASILNLCAIALDRYWAITDPINYAQKRTLKRVLIMIGLVWAISVIICLPPLFGWPDT
PCILTQERGFVIYSSSGSFYCPLLIMTMVYIKIFTATRRRLRRANQRDEVNPKKISSKERRAARTLGIIMGS
FVICWLPFFLMYVIKPFCTTCPNDKVVNFIVWLGYINSSLNPVIYTIFNMDFRRAFARILP
>Hame11842701
LPNVTVVSLSVIIIFTIVGNVLVILSVFTYRPLRIVQNFFIVSLAVADLTVAVFVLPFNVAYSIIGKWIFGI
HLCEMWLTCDIMCCTASILNLCAIALDRYWAITDPINYAQKRTLKRVLIMIGLVWTISVIICLPPLFGWEET
PCILTQEKGFVVYSSSGSFYFPLFIMTLVYIKIFTATRRRLRRANPKEDVNPKKISSKERRAARTLGIIMGS
FVVCWLPFFLMYVILPFCPTCPNIKIINFIVWLGYINSSLNPVIYTIFNMDFRRAFARILP
>Pcla1848383
LPNITVVSLTVIIIFTVVGNVLVILSVFTYRPLRIVQNFFIVSLAVADLTVAVFVLPFNVAYSIIGKWIFGM
YLCEMWLTCDIMCCTASILNLCAIALDRYWAITDPINYAQKRTLKRVLIMITLVWTISVIICLPPLFGWKET
PCILTQERGFVIYSSSGSFYCPLLIMTLVYIKIFTATRRRLRRANPRDEVNPKKISSKERRAARTLGIIMGS
FVVCWLPFFLMYVILPFCPSCPNNKVINFIVWLGYINSSLNPVIYTIFNMDFRRAFARILP
>Parg180593
LPNLTVVSLSIIIIFTIVGNVLVILSVFTYRPLRIVQNFFIVSLAVADLTVAVFVLPFNVAYSIIGKWIFGI
HLCEMWLTCDIMCCTASILNLCAIALDRYWAITDPINYAQKRTLKRVLIMIGLVWAISVVICLPPLFGWEET
PCILTEEKGFVIYSSSGSFFCPLFIMTMVYIKIFTATRRRLRRANPKDDVNPRKISSKERRAARTLGIIMGS
FVVCWLPFFLMYVILPFCPSCPNDKVTNFIVWLGYINSSLNPVIYTIFNMDFRRAFARILS
>Hame11237307
LPNVTVVSLSVIIIFTIVGNVLVILSVFTYRPLRIVQNFFIVSLAVADLTVAVFVLPFNVAYSIIGKWIFGI
HLCEMWLTCDIMCCTASILNLCAIALDRYWAITDPIIYAQKRTLKRVLIMIGLVWGLSFAISLPPLLGWEET
PCALSEEKGFILYSSFGSFFCPLVFMSIMYIKIYKANLQRLRQSNQNSQSGPKRISTKERRLARTLAAIMGC
FVVCWLPFFLTYVIMPFCPSCLNERHKNIVTWLGYCNSTINPVIYTIFNKDFKRSFISILR
>Parg1550757
LPNLTVVSLSIIIIFTIVGNVLVILSVFTYRPLRIVQNFFIVSLAVADLTVAVFVLPFNVAYSIIGKWIFGI
HLCEMWLTCDIMCCTASILNLCAIALDRYWAITDPINYAQKRTLKRVLIMIGLVWAISLAISLPPLLGWEDT
ACVLSSQKGFIVYSSVGSFYCPLVFMLVMYVKIFIANKRRLRRAHRESE----RISTKERRLIRTLTIIMGS
FVVCWLPFFVTYVIIGLCVTCPSIKAMNAITWLGYFNSVLNPVIYTIFNKDFQRAFISILR
>Dmel_Octa2R_PA
INNVASIIVTILMIIIVVGNMLVIIAIATEKSLKNIQNWFIASLAVADFFLGLIIMPFSLANELMGYWIFGS
WWCDIHSAMDVLLCTASIMNLCLISLDRYWSITKAVDYLKSRTPARAAVMITAVWIMSALICIPPLLGW--P
KCELSEDIGYVLYSALGSFYIPSCIMVFVYIRIYFAAKARARGINPNGAFDPSRIAKKEKRATLILGLIMGS
FIACWLPFFFLYILVPACSSCIPESAFAVAFWLGYMNSALNPAIYTIFNKDFRRAFRRIL-
>Hame1365971
LTEVITVIITVAMIVVVVGNMLVIIAIATEKALKNITNWFIASLAVSDFLLGLVIMPFSLANLLMGYWMFGD
LWCELHAAIDVLLSTASINNICLISLDRYWSITHAVAYLKKRTPERAAIMIVAVWLFSGLVSIPPLLGW--P
RCTVSDDLGYVIYSALGSFYIPSCIMIFVYIRIYYAAKARARGVNHNTKIDPSRLAKKEKRATLILGLIMGS
FIACWFPFFFMYILGPLCPACIPVYAFDLAFWLGYMNSAFNPVIYTIFNKDFRRAFRKIL-
>Parg11266510
LTEVITVIITIAMIVVVVGNMLVIIAIATENALKNITNWFIASLAVSDFLLGLIIMPFSLANLLMGYWMFGD
LWCELHAAIDVLLSTASINNICLISLDRYWSITHAVAYLKKRTPERAAIMIVAVWLFSGLVSIPPLLGW--P
KCTVSDDLGYVIYSALGSFYIPSCIMIFVYIRIYYAAKARARGVNHNTKIDPSRLAKKEKRATLILGLIMGS
FIACWFPFFFMYILGPLCPACIPVYAFDLAFWLGYMNSAFNPVIYTIFNKDFRRAFRKIL-
>Pcla11757938
LTEVITVIITVAMIVVVVGNMLVIIAIATEKALKNITNWFIASLAVSDFLLGLVIMPFSLANLLMGYWMFGD
LWCELHAAIDVLLSTASINNICLISLDRYWSITHAVAYLKKRTPERAAIMIVAVWLFSGLVSIPPLLGW--P
KCTVSDDLGYVIYSALGSFYIPSCIMIFVYIRIYYAAKARARGVNHNTKIDPSRLAKKEKRATLILGLIMGS
FIACWFPFFFMYILGPLCPACIPGYAFDLAFWLGYMNSAFNPVIYTIFNKDFRRAFRKIL-
>Cbor_5HTR1A
TTTATSVILGVMILTTVIGNVFVIAAILLERNLQQVANFLIVSLAVADLMVACLVMPLGAVYEISKEWILGP
ELCDMWTSSDVLCCTASILHLVAIALDRYWAVTQ-VDYIHSRNGTRIGLMILMVWLTAVVVSIAPLFGWEHR
KCLVSQDLAYQIFATMATFYVPLTAILILYWKIFQTARKRIHSKSPDKSMLPKTLEKREKKAAKTLAIITGA
FVICWLPFFVTALLMPICP-CFSDVMFSIFLWLGYFNSTLNPIIYTIFSPEFREAFKRILR
>Parg11194163
-TTLTSVILGIMILTTVIGNVFVIAAILLERNLQQVANFLIVSLAVADLMVACLVMPLGAVYEISKEWILGP
ELCDMWTSSDVLCCTASILHLVAIALDRYWAVTQ-VDYIHSRNGTRIGVMILLVWLTAVVVSIAPLFGWEHK
KCLVSQDLAYQVFATMATFYVPLTAILILYWKIFQAARKRIHSKSPDKSMLPKTLEKREKKAAKTLAIITGA
FVVCWLPFFVTALLMPICP-CFSDVMFSIFLWLGYFNSTLNPIIYTIFSPEFREAFKRILR
>Pcla11825622
--TVTSVILGIMILTTVIGNVFVIAAILLERNLQQVANFLIVSLAVADLMVACLVMPLGAVYEISKEWILGP
ELCDMWTSSDVLCCTASILHLVAIALDRYWAVTQ-VDYIHSRNGTRIGIMILMVWLTAVVVSIAPLFGWEQK
KCLVSQDLAYQVFATMATFYVPLTAILILYWKIFQAARKRIHSKSPDKSMLPKTLEKREKKAAKTLAIITGA
FVICWLPFFVTALLMPICP-CFSDVMFSIFLWLGYFNSTLNPIIYTIFSPEFREAFKRILR
>Dmel_5HT1A_PB
TTTKTSVLLGLMILVTIIGNVFVIAAIILERNLQNVANYLVASLAVADLFVACLVMPLGAVYEISQGWILGP
ELCDIWTSCDVLCCTASILHLVAIAVDRYWAVTN-IDYIHSRTSNRVFMMIFCVWTAAVIVSLAPQFGWEQQ
KCMVSQDVSYQVFATCCTFYVPLLVILALYWKIYQTARKRIHRRSEDQCTTPQTLEKRERKAAKTLAIITGA
FVVCWLPFFVMALTMPLCA-CISDSVASLFLWLGYFNSTLNPVIYTIFSPEFRQAFKRILG
>Dmel_5HT1B_PA
DDTQMAVVLGLMILVTIIGNVFVIAAIILERNLQNVANYLVASLAVADLFVACLVMPLGAVYEISNGWILGP
ELCDIWTSCDVLCCTASILHLVAIAADRYWTVTN-IDYNNLRTPRRVFLMIFCVWFAALIVSLAPQFGWEEQ
HCMVSQDVGYQIFATCCTFYVPLLVILFLYWKIYIIARKRIQRAADDYRGAGTLLEKRERKAAQTLAIITGA
FVICWLPFFVMALTMSLCK-CIHTAVASLFLWLGYFNSTLNPVIYTIFNPEFRRAFKRILR
>Cbor_5HTR1B
IT--TAVVLGVMILTTIVGNVFVIAAILLERNLQSVANYLILSLAVADLLVAALVMPLGAVYEVSKEWTLGP
ELCDMWTASDVLCCTASILHLVAIALDRFWAVTQ-VDYIHHRSPRRIGSMIGVIWVVSFLVSAAPMMGWRNK
MCIISQAVGYQIFATITSFYLPLAVILVLYYRVYQAARKRIRKISPEKTTPPAEAERKERKAAKTLAIITGA
FVVCWLPFFTLAVLMPLCPECFNPYLIATFLWLGYFNSTLNPIIYTVFSPEFRNAFKRILR
>Glat_5HTR1B
AS--TALVLGVMILATIVGNVFVIAAILLERNLQSVANYLILSLAVADLLVAALVMPLGAVYEVSKEWTLGP
ELCDMWTASDVLCCTASILHLVAIALDRFWAVTQ-VDYIHHRSPRRIGTMIGVIWVVSFLVSAAPMMGWRNK
MCIISQAVGYQIFATVTSFYLPLAVILVLYYRVYQAARKRIRKISPEKTTAPAEAERKERKAAKTLAIITGA
FVVCWLPFFTLAVLMPLCTRCFNPYLIATFLWLGYFNSTLNPIIYTVFSPEFRNAFKRILR
>Pcla1213400
SHNDTAVILGVMILATIVGNVFVIAAILLERNLQSVANYLILSLAVADLLVAALVMPLGAVYEVSKEWTLGP
ELCDMWTASDVLCCTASILHLVAIALDRFWAVTN-VDYIHQRSPRRVGGMIAVIWAVSFLISAAPMMGWRNK
TCIISQDLGYQIFATITSFYLPLAVILVLYWRVYQAARKRIRKISPEKTSTSGEFERKERKAAKTLGIITGA
FVMCWLPFFILAVLMPICTVCFNPYLIATFLWLGYFNSTLNPIIYTVFSPEFRNAFKRILR
>Hame11692809
THTDTAVILGVMILATIIGNVFVIAAILLERNLQSVANYLILSLAVADLLVAALVMPLGAVYEVSKEWTLGP
ELCDMWTASDVLCCTASILHLVAIALDRFWAVTK-VDYIHQRSPKRVGGMIAVIWSVSFLISAAPMMGWRNK
MCIISQDVGYQIFATITSFYLPLAVILVLYWRVYQAARKRIRKISPEKTTTTSEVERKERKAAKTLGIITGA
FVMCWLPFFILAVLMPLCTVCFNPYLIATFLWLGYFNSTLNPIIYTVFSPEFRNAFKRILR
>Cbor_5HTR2B
LTR---LVALLVVLSTLFGNILLILAISWDRRLQNMTNYFLLSLAVTDLMVASLVMPLSIVVLVLGHFPFSS
ELCLLWISLDVLFCTASIMHLCTLSVDRFLSLRYPIKFGRHKTRRRVVLKIVLVWFLSLAASLPLSMYAVDG
VCQI-PVSLFQIIASVICFYIPLVIMLVTYALTVRLLSQKQSASGGAGE-SP-SCSKREQKATKVLGVVFFT
FVLLWAPFFIANVL----ISCIGEEMINLVTWLGYASSMVNPFFYTFFNKTFRQTFLKIIK
>Hame11728239
LG----LVALLVVLLTLFGNILLILAISWDRRLQNMTNYFLLSLAVTDLMVASLVMPLSIVVLILGHFPFSS
ELCLLWISLDVLFCTASIMHLCTLSVDRFLSLRYPMKFGRHKTRRRVVLKIVLVWCLSLAASLPLSMYAVDG
VCQI-PVSLFQIIASVICFYIPLIIMLVTYALTARLLSKKQSSSRG-GDASP-SCSKREQKATKVLGVVFFT
FVLLWAPFFIANVL----ISCIGEEMINLVTWLGYASSMVNPFFYTFFNKTFRQTFLKIIK
>Parg1258161
FGTS--LVALLVVLLTLFGNILLILAISWDRRLQNMTNYFLLSLAVTDLMVASLVMPLSIVVLILGHFPFSS
ELCLLWISLDVLFCTASIMHLCTLSVDRFLSLRYPMKFGRHKTRRRVVLKIVLVWCLSLAASLPLSMYAVDG
VCQI-PVSLFQIIGSVICFYIPLIIMLVTYALTARLLSKKQSPSRG-GDASPPSCSKREQKATKVLGVVFFT
FVLLWAPFFIANVL----ISCIEGEMINLVTWLGYASSMVNPFFYTFFNKTFRQTFLKIMK
>Dmel_5HT2B_PD
SGTS--LLALVLVLGTAAGNILVCLAIAWERRLQNVTNYFLMSLAITDLMVAVLVMPLGILTLVKGYFPLGS
EHCLTWICLDVLFCTASIMHLCTISVDRYLSLRYPMRFGRNKTRRRVTLKIVFVWLLSIAMSLPLSMYSVNG
TCQI-PDPVYKLVGSIVCFYIPLGVMLLTYCLTVRLLARQRQAAKAAGQAAPGSRNSREQKATKVLGVVFFT
FVILWSPFFVLNLLPTVCAECISHWVFDVVTWLGYASSMVNPIFYTIFNKVFRQAFKKVLL
>Dmel_5HT2A_PA
TASL--LFVVFFIFAGGLGNILVCLAVALDRKLQNVTNYFLFSLAIADLLVSLFVMPMGAIPAFLGYWPLGF
TWCNIYVTCDVLACSSSILHMCFISLGRYMGIRNPLGSRHRSTKRLTGIKIAIVWVMAMMVSSSITLGLEPN
ICVI-NNRAFFVFGSLVAFYIPMLMMVTTYALTIPLLRKK--RFSSSFW----TPTKREQKATKVLGLVFFT
FVLCWSPFFILNIIFAACPECVPEHVVNTCLWLGYVSSTINPIIYTIFNRTFRAAFIRLLK
>Glat_5HT2A
LGS---LFLFLFILAGGIGNILVCLAICLERRLHNVTNYFLMSLAVADLLVSLVVMPFGAIAGFLGYWPFGL
VWCNIYVTCDVLACTSSIMHMCTISLGRYLGIRNPLKTR-SSSKKTVGVKVVLVWLLAMLVTSMITLGIADY
VCTI-NNQTFFIFGSLCAFYIPMVIMVISYALTVHLLRKK--KFG-TYA----TTSKREQKASKVLGLVFFA
FVICWTPFFTLNIYFAACPECVSDHLANVCLWLGYVSSTINPIIYTIFNRTFKAAFIKILR
>Hame1713524
----------MFILAGGIGNILVCLAICLERRLHNVTNYFLMSLAVADLLVSLVVMPFGAIAGFLGYWPFGV
VWCNIYVSCDVLACTSSIMHMCTISLGRYLGIRNPLKTR-SSSKKTVGVKVVLVWLLAMLVTSFITLGIVDY
LCTI-NNQAFFIFGSLCAFYIPMVIMVVSYALTVHLLRKK--KFG-SYS----TAAKREQKASKVLGLVFFA
FVICWTPFFILNIYFAACPTCVSDHLANVCLWLGYVSSTINPIIYTIFNRTFKAAFIKILR
>Parg11089978
--S---LFLAMFILAGGIGNILVCLAICLERRLHNVTNYFLMSLAVADLLVSLVVMPFGAIAGFLGYWPFGV
VWCNIYVTCDVLACTSSIMHMCTISLGRYLGIRNPLKTR-SSSKKTVGVKVVLVWLLAMLVTSIITLGIADY
VCTI-NNQTFFIFGSLCAFYIPMVIMVVSYALTVHLLRRK--KFGSSYS----TASKREQKASKVLGLVFFA
FVICWTPFFILNIYFAACPTCVSDHLANVCLWLGYVSSTINPIIYTIFNRTFKAAFIKILR
>Pcla1923635
--S---LFLAMFILAGGIGNILVCLAICLERRLHNVTNYFLMSLAVADLLVSLVVMPFGAIAGFLGYWPFGL
VGCNIYVTCDVLACTSSIMHMCTISLGRYLGIRNPLKTR-SSSKKTVGVKVVLVWLLAMLVTSLITLGIADY
VCTI-NNQTFFIFGSLCAFYIPMVIMVVSYALTVHLLRKK--KFG-SYS----TAAKREQKASKVLGLVFFA
FVICWTPFFILNIYFAACPTCVNDHVANVCLWLGYVSSTINPIIYTIFNRTFKAAFIKILK
>Cbor_5HTR7
-----------------------CVAVCLVRKLRRPYNYLLVSLAVSDLCVALLVMPMALLLELLGEWQFGG
LACDVWVSFDVLSCTASILNLCMISVDRYLAITKPLEYGVKRTPRRMVAYIAFVWLGAAFISLPPILGN---
ICEVCNNFWYQIYATFGSFYIPLTVMVIVYYKIFCAAK----------------------------------
-------------------------------------------------------------
>Csap199368
STVLLVLVLLLIIIGTVIGNLLVCVAVCLVRKLRRPYNYLLVSLAVSDLCVALLVMPMALLLELLGEWQFGR
LACDVWVSFDVLSCTASILNLCMISVDRYLAITKPLEYGVKRTPRRMVAYIAFVWLGAAFISLPPILGN---
ICEVCNNFWYQIYATFGSFYIPLTVMVIVYYKIFCAAK--------GPD--PPKFAAKERKASTTLGIIMSA
FIVCWLPFFVLALVRPFNTPSIPSWVSSLFLWLGYANSLLNPIIYATLNKDFRKPFQEILR
>Hame11018171
VAILVVLVLLMIIVGTVVGNLLVCVAVCLVRKLRRPYNYLLVSLAVSDLCVALLVMPMALLHELLGEWQFGQ
LACDVWVSFDVLSCTASILNLCMISVDRYLAITRPLEYGVKRTPRRMVAYIAFVWLGAAFISVPPILGN---
ICEVCQNFWYQIYATFGSFYIPLTVMVIVYYKIFCAAK--------GPD--PNKFAAKERKASTTLGIIMSA
FVVCWLPFFVLALVRPFKKPSIPAWISSLFLWLGYANSLLNPIIYATLNKDFRKPFQEILR
>Pcla11904650
VAILLVLVLLMIIVGTVVGNLLVCVAVCLVRKLRRPYNYLLVSLAVSDLCVALLVMPMALLHELLGEWQFGR
LACDVWVSFDVLSCTASILNLCMISVDRYLAITRPLEYGVKRTPRRMVAYIAFVWLGAAFISVPPILGN---
ICEVCQNFWYQIYATFGSFYIPLTVMVTVYYKIFCAAK--------GPE--PTKFAAKERKASTTLGIIMSA
FVVCWLPFFVLALVRPFKTPSIPAWISSLFLWLGYANSLLNPIIYATLNKDFRKPFQEILR
>Parg1960020
LTILLVLVLLMIIIGTVVGNLLVCVAVCLVRKLRRPYNYLLVSLAVSDLCVALLVMPMALLHELLGEWQFGR
LACDVWVSFDVLSCTASILNLCMISVDRYLAITKPLEYGVKRTPRRMVAYIVFVWLGAAFISVPPILGN---
MCEVSQNFWYQIYATFGSFYIPLTVMVIVYYKIFCAAK--------GSD--PNKFAAKERKASTTLGIIMSA
FVVCWLPFFVLALVRPFKKPSIPAWISSLFLWLGYANSLLNPIIYATLNKDFRKPFQEILR
>Dmel_5HT7_PA
LTDFVSIVLLIVILGTVVGNVLVCIAVCMVRKLRRPCNYLLVSLALSDLCVALLVMPMALLYEVLEKWNFGP
LLCDIWVSFDVLCCTASILNLCAISVDRYLAITKPLEYGVKRTPRRMMLCVGIVWLAAACISLPPLLGN--P
ICTVCQNFAYQIYATLGSFYIPLSVMLFVYYQIFRAAR---------------RFQAKEKKASTTLGIIMSA
FTVCWLPFFILALIRPFET-MVPASLSSLFLWLGYANSLLNPIIYATLNRDFRKPFQEILR
>Cbor_D1BR
--NIIGIVLSFVIFLSIFGNVLVCLAVYTDRNLRKIGNLFVVSLAIADLFVACVVMSFALVNDLLGYWPFGS
DYCDIWIAFDVMCS----------------------------------------------------------
------------------------------------------------------------------------
-------------------------------------------------------------
>Pcla11291255
--NIIGIVLSFVIFLSIFGNVLVCVAVYTDRNLRKIGNLFVVSLAIADLFVACVVMTFALVNDLLGYWPFGN
DYCNIWIAFDVMCSTASIVNLCAISLDRYIHIKDPLRYGRWMTKRIVTSSIAAIWVLSALVSFLPILGLEEQ
QCALELSRIYAVVSSFISFFLPCCVMLAIYSRLYLYAK-RHVSI--KKV----HVS--ESKAATTVGIIVGT
FLTCWVPFFCVNIAAAFCHGCIPDVVFKTLTWFGYTNSSFNPIIYSIFNQEFRDAFRRILR
>Hame11361163
---MIGVVLSFVIFLSIFGNVLVCVAVYTDRNLRKIGNLFVVSLAIADLFVACVVMTFALVNDLLGYWPFGE
RFCSTWIAFDVMCSTASIVNLCAISLDRYIHIKDPLRYGRWMTKRIVTCSIAAIWVLSALVSFLPILNL-KQ
QCALELSVVYAVVSSCISFFLPCCVMLAIYSRLYLYAK-RHVSI--KKV----HVS--ESKAATTVGIIVGT
FLTCWVPFFCVNIAAAFCQGCIKDEVFKTLTWFGYTNSSFNPIIYSIFNQEFRDAFKRILR
>Parg11287412
--NVIGIVLSSVIFLSIFGNGLVCVAVYTDRNLRKIGNLFVVSLAIADLFVACVVMTFALVNDLLGYWPFGS
QFCNIWIACDVMCSTASIVNLCAISLDRYIHIKDPLRYGRWMTKRIVTISIAAIWVLSALVSFLPILGLQQE
QCALELSEIYAVVSSCISFFLPCCVMLYLYARLYLYAK-RHVSI--KKV----HVS--ESKAATTVGIIVGT
FLTCWVPFFCVNIAHAFCQGCIPDVVFKTLTWFGYTNSSFNPIIYSIFNQEFREAFKRILK
>Dmel_Dop1R1_PB
-NNAVGIFLSVLIFLSVAGNILVCLAIYTERSLRRIGNLFLASLAIADLFVASLVMTFAGVNDLLGYWIFGA
QFCDTWVAFDVMCSTASILNLCAISMDRYIHIKDPLRYGRWVTRRVAVITIAAIWLLAAFVSFVPILGIKYP
TCALDLTPTYAVVSSCISFYFPCVVMIGIYCRLYCYAQ-KHVSI--KKF----HVS--DHKAAVTVGVIMGV
FLICWVPFFCVNITAAFCKTCIGGQTFKILTWLGYSNSAFNPIIYSIFNKEFRDAFKRILR
>Cbor_OctBR1
LS--KGLVMLAVIVVSVLGNLLVIVSVARYHKLRVITNYFVVSMALADMLVALMAMMFNASVQLTQTWLFGA
VMCDLWNSMDVYFSTVSILHLCCISIDRYTAIVQPLDYPLRMTGRTVSLMLAVAWLSPVFISVLPILGWTPG
LCEFKVNVVYAVVSSSVSFWIPGIIMLVMYFKIYREADRQEMRSTHLPPSTGVSLHKRERKAAKTLGIIVSV
FLLCWMPFFSWYIVSSLCGDCVPEWLVTFLFWIGYFNSTLNPIIYAYFNRDFRKAFRKTLP
>Csap1226376
LT--KGLVMAAVIVVSVLGNLLVIVSVARYHKLRVITNYFVVSMALADMLVALMAMVFNASVQLTQTWLFGA
LMCDLWNSMDVYFSTVSILHLCCISIDRYTAIVQPLDYPLRMTVRTVSLMLAVAWLSPFFISVLPILGWTPG
LCEFKVNVVYAVVSSSVSFWIPGIIMLVMYFKIYREADRQEMRSAHLPPSTGVSLHKRERKAAKTLGIIVSV
FLLCWLPFFTWYVVSALCGDCVPEWLVTVLFWIGYFNSTLNPIIYAYFNRDFRKAFRKTLP
>HameOctB1R
EGSSKGLVMAAVIVVSVLGNLLVIVSVARYHKLRVITNYFVVSMALADMLVALMAMVFNASVQLTNTWLFGP
LMCDLWNSMDVYFSTVSILHLCCISIDRYTAIVQPLDYPLRMTGNTVSLMLAVAWVSPVFISVLPILGWTPG
LCDFKVNLAYALVSSSMSFWIPGVIMLVMYFRIYREADRQEMRS-SSPPSAGMSLHKRERKAAKTLGIIVSV
FLLCWLPFFSWYLVSALCGDCVPDTLVTILFWIGYFNSTLNPIIYAYFNRDFRKAFRKTLS
>Pcla1625624
LSTSKGVVMAAVIIASVLGNLLVIVSVARYHKLRVITNYFVVSMALADMLVALMAMVFNASVQLTNTWLFGP
IMCDLWNSMDVYFSTVSILHLCCISIDRYTAIVQPLDYPLRMTGNTVTLMLAVAWVSPVFISVLPILGWTPG
LCDFKVNLAYALVSSSMSFWIPGIIMLVMYFRIYREADRQEMRSRSVPESTGVSLHKRERKAAKTLGIIVSV
FLLCWLPFFTWYLVSALCGQCVPNAIVTILFWIGYFNSTLNPIIYAYFNRDFRKAFRKTLS
>Parg1505007
FAHSKGLVMSAVIIASVLGNLLVIVSVARYQKLRVITNYFVVSMALADMLVALMAMVFNASVQLTNTWLFGP
LMCDLWNSMDVYFSTVSILHLCCISIDRYTAIVQPLDYPLRMTGNTVTMMLAVAWVSPVFISILPILGWTPG
LCDFKVNLAYALVSSSMSFWIPGVIMLVMYFRIYREADRQEMRS-SAPESTGVTLHKRERKAAKTLGIIVSV
FLLCWLPFFTWYLVSALCGPCAPDALVTILFWIGYFNSTLNPIIYAYFNRDFRKAFRKTLS
>Cbor_OctBR3
AP--KATVMASIIVVSVLGNVLVIVSVALHRRLHSPANYLLVSLATADMLVALCAMTFNASVELTGRWLFGR
VMCDLWNSFDVYFSTVSILHLCCISVDRYYAIVRPLEYPLTITRRVLSLMLTHCWLAPVLISFLPILGWHPH
VCAFVVNVVFALVSSAVSFWVPCTVMVVMYFRIFQEARKQERRAA-NCGSTPLAA-RREHKAARTLGLIMGA
FVLCWLPFFTWYVSINVCGPCCPHAVVTALFWIGYFNSTLNPFIYAYFRADFREGFHRTLK
>Csap11172841
AP--KATVMAAIILVSVLGNVLVIVSVALHRRLHSPANYLLVSLATADMLVALCAMTFNASVELTGRWLFGR
LMCDLWNSFDVYFSTVSILHLCCISVDRYYAIVRPLEYPLTITRRVLGLMLTHCWLAPVLISFLPILGWHPH
VCAFVVNVVFALVSSAVSFWVPCTVMVVMYFRIFQEARKQERRAANNCGSTPLAA-RREHKAARTLGLIMGA
FVLCWLPFFTWYVSINVCGPCCPHAVVTALFWIGYFNSTLNPFIYAYFRADFREAFHRTLK
>Pcla1225469
IPTLKAIVMCTIILVSVLGNVLVIVSVALHRRLHSTANYLLVSLATADMLVALCAMTFNASVELSGRWMFGR
VMCDLWNSFDVYFSTVSIMHLCCISVDRYYAIVRPLEYPLTITRRILTIMLAHCWLAPTIISFLPILGWQPH
VCAFVVNAVFALVSSAVSFWVPCTVMVVMYYRIFQEARKQERRANSSSRSTPLPV-RREHKAARTLGLIMGA
FVLCWLPFFTWYVSINVCGPCCPHAVVTALFWIGYFNSTLNPFIYAYFRSDFRQAFHRTLK
>Hame1289318
PPTTKAIVMCTIIVVSVLGNVLVIVSVALHRRLHSTANYLLVSLATADMLVALCAMTFNASVELSGRWMFGR
VMCDLWNSFDVYFSTVSILHLCCISVDRYYAIVRPLEYPLTITRRILAVMLAHCWLAPTLISFLPILGWQPY
VCAFVVNAVFALVSSAVSFWVPCTVMVVMYFRIFQEARKQERRASSSSRSTPLPV-RREHKAARTLGLIMGA
FVLCWLPFFTWYVSINVCGPCCPHAVVTALFWIGYFNSTLNPFIYAYFRTDFRDAFHRTLK
>HameOctB3R
PPTTKAIVMCTIIVVSVLGNVLVIVSVALHRRLHSTANYLLVSLATADMLVALCAMTFNASVELSGRWMFGR
VMCDLWNSFDVYFSTVSILHLCCISVDRYYAIVRPLEYPLTITRRILAVMLAHCWLAPTLISFLPILGWQPY
VCAFVVNAVFALVSSAVSFWVPCTVMVVMYFRIFQEARKQERRASSSSRSTPLPV-RREHKAARTLGLIMGA
FVLCWLPFFTWYVSINVCGPCCPHAVVTALFWIGYFNSTLNPFIYAYFRTDFRDAFHRTLK
>Parg1452996
PPTNKAIVMCTIIMVSVLGNVLVIVSVALHRRLHSTANYLLVSLATADMLVALCAMTFNASVELSGRWMFGR
LMCDLWNSFDVYFSTVSILHLCCISVDRYYAIVRPLEYPLTITRRILAIMLAHCWMAPTLISFLPILGWQPH
ACTFVVNAVFALVSSSVSFWVPCTVMVVMYFRIYQEARKQERRASSSSRSTPLPV-RREHKAARTLGLIMGA
FVLCWLPFFTWYVSINVCGPCCPHAVVTALFWIGYFNSTLNPFIYAYFRTDFREAFHRTLK
>Cbor_OctBR4
--IAKAFLMGSIILVSVMGNVLVIVSIGLNRKLQILTNYFLVSLAIADMLVASCAMTFNASVELSGRWLFGY
IMCDLWNSFDVYFSTVSILHLCCISVDRYYAIVKPLEYPLYMTKGAVVFMLANVWLAPTLISFVPIFGWEPD
SCTFEVNKVYAILSSAFSFWIPCTVMVVLYYRILLEARKQEARTTSNSLLMPPPV-RREHKAARTLGIIMGA
FILCWMPFFTWYVAVTICGDCCPQAVVTTLFWIGYFNSTLNPFIYAYFRAEFREAFRKTLR
>Csap1203291
--------MGSIILVSVMGNVLVIVSIGLNRKLQILTNYFLVSLAIADMLVASCAMTFNASVELSGRWLFGY
IMCDLWNSFDVYFSTVSILHLCCISVDRYYAIVKPLEYPLYMTKGAVVFMLANVWLAPTLISFVPIFGWQPD
SCTFEVNKVYAILSSAFSFWVPCTVMVVLYYRILLEARKQEARTNSSSLLMPPPV-RREHKAARTLGIIMGA
FILCWMPFFTWYVAVTICGDCCPQAVVTTLFWIGYFNSTLNPFIYAYFRAEFREAFRKTLR
>Parg1791827
TVTTKCFLMGSIIVVSVMGNVLVIVSIGMHHKLQMLTNYFLLSLAIADMLVASCAMTFNASVEISGRWLFGY
VMCDLWNSFDVYFSTVSILHLCCISVDRYYAIVKPLEYPLYMTKGTVLCMLANVWLAPTLISFIPILGWQPE
TCTFEVNKVYAVLSSAFSFWIPCTVMVVLYYRILQEARKQEARTNSSSLSLPAPV-RREHKAARTLGIIMGA
FILCWLPFFTWYVAITICGECCPQAVVTTLFWIGYFNSTLNPFIYAYFRADFREAFKKTLR
>Hame11663419
TETTKTFLMGSIIVVSVMGNVLVIVSIGLHRKLQVLTNYFLVSLAMADMLVASCAMTFNASVEISGRWLFGY
IMCDLWNSFDVYFSTVSILHLCCISVDRYYAIVKPLEYPLYMTKGTVVFMLANVWLAPTLISFIPILGWQPE
TCTFEVNKVYAILSSAFSFWIPCTVMVVLYSRILREARKQEARTHSSSLMIPSPV-RREHKAARTLGIIMGA
FILCWLPFFTWYVAVTICGDCCPQAVVTMLFWIGYFNSTLNPFIYAYFRTDFRDAFKKTLR
>HameOctB4R
TETTKTFLMGSIIVVSVMGNVLVIVSIGLHRKLQVLTNYFLVSLAMADMLVASCAMTFNASVEISGRWLFGY
IMCDLWNSFDVYFSTVSILHLCCISVDRYYAIVKPLEYPLYMTKGTVVFMLANVWLAPTLISFIPILGWQPE
TCTFEVNKVYAILSSAFSFWIPCTVMVVLYSRILREARKQEARTHSSSLMIPSPV-RREHKAARTLGIIMGA
FILCWLPFFTWYVAVTICGDCCPQAVVTMLFWIGYFNSTLNPFIYAYFRTDFRDAFKKTLR
>Pcla11853843
--TSKTTLMVSIILVSVMGNVLVIISIGINRKLQLLTNYFLVSLAMADMLVASCAMTFNASVEISGKWLFGY
TMCDVWNSFDVYFSTVSILHLCCISVDRYYAIVKPLEYPLYMTKSTVLLMLANVWLAPTLISFLPILGWKPD
ICTFEVNKVYAIISSAISFWIPCTVMLVLYSRILQEARKQEARTHSGSLSTRNPM-RREHKAARTLGIIMGA
FILCWLPFFIWYVTVTICDGCCPQAVVTTLFWIGYFNSTLNPFIYAYFRTDFRDAFKKTLR
>Cbor_OctBR2
TTT-LGLCMALIIVCAILGNLLVVVSVVRVRRLRVITNYFVVSLAIADILVAILVMPFNASKQIAGRWLFNA
IVCDLWNSFDVYASTASILHLCCISIDRYYAIVRPLAYPMVMTKRRVAVMLSLVWTAPLLISFLPILDWSSS
SCDFVVNMAYALVSSSISFWIPGSVMVYTYYRIYLEAARQERRHSSTTT-----------------------
-------------------------------------------------------------
>Csap1857205
TST-VSLCMALIIVCAVLGNLLVVVSVVRVRRLRVITNYFVVSLAIADILVAIMVMPFNASKQVAGRWLFNA
IVCDVWNSFDVYASTASILHLCCISIDRYYAIVRPLDYPMVMTKRRVAVMLALVWTAPLLISFVPILDWSSS
SCDFVVNMAYALISSSISFWLPASIMVYTYYRIYLEAARQERRHSSNTTATPT---KREHKAARTLGIIMGA
FILCWLPFFTWYVTITLCGDCIPPIMEPILFWIGYSNSMLNPVIYAYFNKDFREAFKRTLQ
>Hame12012396
ELSVKGVCMAVIIVCAVLGNLLVVVSVVRHRRLRIITNYFVVSLAIADILVALMAMPFNASVELTGRWLFSY
RMCDLWNSFDVFASTVSILHLCSISIDRYYAIVRPLEYPRLMTKGRAVIMLCHVWLAPLVISFLPIMGWNPS
RCIFEVNTTYAVVSSSISFWMPCSVMVYMYYRIYLEAARQERRNNSTNTATPT---KRERKAARTLGIIMGA
FIVCWLPFFTWYVTITLCGECCPEIIVSILFWIGYFNSMLNPAIYAYFNRDFREAFRRTLQ
>HameOctB2R
ELSVKGVCMAVIIVCAVLGNLLVVVSVVRHRRLRIITNYFVVSLAIADILVALMAMPFNASVELTGRWLFSY
RMCDLWNSFDVFASTVSILHLCSISIDRYYAIVRPLEYPRLMTKGRAVIMLCHVWLAPLVISFLPIMGWNPS
RCIFEVNTTYAVVSSSISFWMPCSVMVYMYYRIYLEAARQERRNNSTNTATPT---KRERKAARTLGIIMGA
FIVCWLPFFTWYVTITLCGECCPEIIVSILFWIGYFNSMLNPAIYAYFNRDFREAFRRTLQ
>Parg1306831
--SVKGLCMAVIIVCAVLGNLLVVVSVVRHRRLRVITNYFVVSLAIADILVALMAMPFNASVEITGRWLFSY
RMCDLWNSFDVFASTVSILHLCCISIDRYYAIVRPLEYPMVMTQGRVVIMLCHVWVAPLVISFLPIMGWNPS
LCIFQVNSTYAVVSSSISFWMPCSVMVYMYYRIYLEAARQERRHNSTATATPT---KREHKAARTLGIIMGA
FIVCWLPFFTWYVTITLCGECCPEIIVSILFWIGYFNSMLNPAIYAYFNRDFREAFRRTLQ
>Pcla11287715
ELSVKGVCMAVIIVCAVLGNLLVVVSVVRHRRLRILTNYFVVSLAIADILVAIMAMPFNASVEITGRWLFSY
RMCDLWNSFDVYASTVSILHLCCISIDRYYAIVRPLEYPMVMTEKRVMVMLCHVWVAPIVISFLPIMGWNPS
LCIFEVNTSYAVVSSSISFWMPCSVMIYMYYRIYLEAARQERRHNSSHTATPT---KREHKAARTLGIIMGA
FIVCWLPFFTWYVTITLCGKCCPDIIVSILFWIGYFNSMLNPAIYAYFNRDFREAFRRTLQ
>Cbor_D1aR
RSG-LCLLLLFFAVSTIFGNGLVIVAVARERYLHTVTNYFIMSLAVADCLVGALVMPFSALYDSFDYWPFGP
DFCDVWRSFDVLASTASILNLCVISLDRYWAITDPFSYPTRMSPRRACMLIALVWVCSALISFPAIAWWPVG
ACPFTEDLSYLVFSSTISFYGPLFVMVFTYFRIYRAATEQTRKLSSS-STSPDNFSSREKKAAKTLGIVMGV
FIVCWLPFFVTNLLSGLCGECEPALVDGVVTWLGWINSAMNPVIYACWAKDFRRAFTRIL-
>Parg11612544
RSGALCLLLLFFAVSTIFGNGLVIVAVARERYLHTVTNYFIMSLAVADCLVGALVMPFSALYDSFDYWPFGP
DFCDVWRSFDVLASTASILNLCVISLDRYWAITDPFSYPSRMSPRRACMLIALVWVCSALISFPAIAWWPVG
ACPFTEDLSYLVFSSTISFYGPLFVMVFTYFRIYRAATEQTRKLSTS-SASPDNFSSREKKAAKTLGIVMGV
FIVCWLPFFVTNLLSGLCGECEPALVDGVVTWLGWINSAMNPVIYACWAKDFRRAFTRIL-
>Csap1529949
RSSTLCLLLLFFAVSTIFGNGLVIVAVARERYLHTVTNYFIMSLAVADCLVGALVMPFSALYDSFDYWPFGP
DFCDVWRSFDVLASTASILNLCVISLDRYWAITDPFSYPTRMSPKRACMLIALVWVCSALISFPAIAWWPAG
ACPFTEDLSYLVFSSTISFYGPLFVMVFTYFRIYRAATEQTRKLSSSNSTSPDNFSSREKKAAKTLGIVMGV
FIVCWLPFFVTNLLSGLCGECEPALVDGVVTWLGWINSAMNPVIYACWAKDFRRAFTRIL-
>Dmel_Dop1R2_PB
GSS-LLAFLFLFSFATVFGNSLVILAVIRERYLHTATNYFITSLAVADCLVGLVVMPFSALYEVLNTWFFGT
DWCDIWRSLDVLFSTASILNLCVISLDRYWAITDPFSYPMRMTVKRAAGLIAAVWICSSAISFPAIVWWPAY
KCTFTEHLGYLVFSSTISFYLPLLVMVFTYCRIYRAAVIQTRKISLSHSG---NFSSREKKAAKTLGIVMGV
FIICWLPFFVVNLLSGFCIECHEEIVSAIVTWLGWINSCMNPVIYACWSRDFRRAFVRLL-
>Csap11069358
METVSIIILVVINALVLAGNTLVILAVFLSSKLRTVTNLFIVSLAVSDLLLGVSVLPFSMAYTVFESWVFMT
AWCSMWQAIDVWLSTASILNLVVISLDRYVAVTRPVSYPSRMTHVRAKVLIMLVWVISFLICLPPLVGW---
SCSLNDDPWYVVYSACGSFFLPALVMLFFYWKIYCAAA-ETTAIEHCSIPTPNKLQKRETKAAKTLGVIVGV
FTLCWLPFFTMYLLRGVCAACINDLLFEVLFWLGYCNSAINPFIYALFSKDFRFAFKSILR
>Hame11428419
VMTSSLTVLMVINVLVVAGNCLVILAVFLSSKLRTVTNLFIVSLAVADLLLGMAVLPFSVTVEVFDTWLFGK
LWCSVWLAVDVWMSTASILNLCVISLDRYVAVTRPVSYPSLMTSSRAKLLIASVWITSFVICFPPLVGW---
SCELTNDVGYVVYSALGSFFIPMLVMLFFYWKIYCAAA-ETTAIAQCSRPTPSKVQKRETKAAKTLGIIVGV
FILCWFPFFTMYLVRGFCPTCIHPLLFSVLFWLGYCNSAINPCIYALFSKDFRFAFKNILK
>Pcla11253881
LVTSSLTILVLVNALVVAGNCLVILAVFLSSKLRTVTNLFIVSLAVADLLLGMAVLPFSVTVEVFDTWLFGE
LWCSVWLAVDVWMSTASILNLCAISLDRYVAVTRPVSYPSLMTSSRAKLLIASVWITSFAICFPPLVGW---
SCELTNDTGYVVYSALGSFFIPMLVMLFFYWKIYCAAA-ETTAIAQCSRSTPSKVQKRETKAAKTLGIIVGV
FILCWLPFFTMYLVRGFCPTCIPPLLFSVFFWLGYCNSAINPCIYALFSKDFRFAFQNILK
>Dmel_Oamb_PB
MNTESLAVLEFINVLVIGGNCLVIAAVFCSNKLRSVTNFFIVNLAVADLLVGLAVLPFSATWEVFKVWIFGD
LWCRIWLAVDVWMCTASILNLCAISLDRYVAVTRPVTYPSIMSTKKAKSLIAGIWVLSFFICFPPLVGW---
KCELTNDRGYVLYSALGSFYIPMFVMLFFYWRIYRAAV-RTTAI--CRQASPHKFQKRETKAAKTLAIIVGG
FIVCWLPFFTMYLIRAFCDHCIQPTVFSVLFWLGYCNSAINPMIYALFSNEFRIAFKRIVR
>Msex_OAR
LNTASLAVLALIDVLVIAGNCLVIAAVLCSSKLRSVTNLFIVSLAVADLLVGVAVLPFSATREVFEIWIFGH
VWCSVWLAVDVWMCTASILNLCAISLDRYVAVTRPVSYPSIMSRKRAKALIAGLWVLSFVICFPPLVGW---
TCELTNDAGYVVYSALGSFYIPMFVMLFFYWRIYKAAV-RTTAI--ARRRSPSKAQKRETKAAKTLGIIVGG
FVFCWLPFFSVYVVRAFCGECVTPIVFSILFWLGYCNSAINPLIYALFSKDFRFAFKRIIK
>Hame1862242
-DNAKSVVLATIVMLTIGGNVLVLLAVFMSRNLRSSTHYLIVNLAVADLLLGTTVLPFSATLEVSGKWYFGQ
VFCGVWATADVLCCTASIWSLCVISLDRYIGVTRPLAYSTIMTEKRMCVLIAAVWALSIVISIGPAFGW-PT
VCTVNQELGYVLFSVTGSFYLPSLCILVVYWRIYRAAI-QQSFL--TKLMPPTRLAAKQKKAAKTLGIVVGV
FLLCWFPFFFILPLDSLCTSCISETLFATFFWLGYFNSCLNPFIYACTSREFKRAFKRIL-
>Cbor_D2aR
MSTVWTLLLLLFPVFTVFGNILVLMSVYKERSLQTVTNYFIVSLAVADLLLASFVMPFAVYYL-MGYWGLGP
FVCDVYVAMDVVCSTSSIFNLVAISIDRYIAVTQPIAYSQSKNNKRIVFTIAIIWVVSTAIGIPLFF-VPEP
VCFF-HNADFIIYSSISSFYIPCIAMIYLYCRIFKALKERAR--SQDEDPSSREKSKKERKATKTLAIVLGA
FLVCWVPFFTCNIVDAISKKLPSATLFWLTTWIGYMNSFLNPVIYTIFNPEFRKAFKKILQ
>Hame11676319
MSNSWTLLLLLFPVFTVFGNILVLMSVYKERSLQTVTNYFIVSLAVADLLLASIVMPFAVYYLMMGYWGLGP
IVCDLYIAMDVVCSTSSIFNLVAISIDRYIAVTQPLKYAHSKNNKRIVFTIAIIWTVSAAIGIPLVF-VLTN
DCAF-LNADFILYSSISSFYIPCIAMIYLYCRIFKALKERAR--SQDEEASPREKSKKERKATKTLAIVLGA
FLVCWVPFFTCNIVDAISKKLPGMAIFVLTTWIGYMNSFLNPVIYTIFNPEFRKAFKKILE
>Pcla1764329
MSDSWTLLLLLFPVFTVFGNILVLMSVYKERSLQTVTNYFIVSLAVADLLLASIVMPFAVYYLLMGYWGLGP
IVCDLYIAMDVVCSTSSIFNLVAISIDRYIAVTQPIKYAHSKNNKRIVFTIAIIWTVSVAIGSPLFF-VLTN
ECAF-LNADFILYSSISSFYIPCIAMIYLYCRIFKALKERAR--SQDEDASPREKSKKERKATKTLAIVLGA
FLVCWVPFFTCNIVDAISKKLPGMAIFVLTTWIGYMNSFLNPVIYTIFNPEFRKAFKKILE
>Parg1285694
MSNLWTLLLLLFPVFTVFGNILVLMSVYRERSLQTVTNYFIVSLALADLLLASIVMPFAVYYLLMGYWGLGP
IVCDLYIAMDVVCSTSSIFNLVAISIDRYIAVTQPIKYAQSKNNKRIVFTIAIIWVVSAAIGIPLFF-VLTN
DCNF-LNADFILYSSISSFYIPCIAMIYLYYRIFKALKERAK--SQDEDASPREKSKKERKATKTLAIVLGA
FLVCWVPFFTCNIVNAISKKLPGMAIFVLTTWIGYMNSFLNPVIYTIFNPEFRKAFKKILQ
>Dmel_Dop2R_PF
TSSAWALILILFPILTLFGNILVILSVCRERSLQTVTNYFIVSLAIADLLVAVVVMPFAVYFL-VGAWALPD
VVCDFYIAMDVICSTSSIFNLVAISIDRYIAVTQPIKYAKHKNSRRVCLTILLVWAISAAIGSPIVLGL-PD
VCAF-YNADFILYSSLSSFYIPCIIMVFLYWNIFKALRSRARAASNEEE----EKSKKERKATKTLAIVLGV
FLFCWLPFFSCNIMDAMCAKCPGLTAYMMTTWLGYINSFVNPVIYTIFNPEFRKAFKKIMG
>Cbor_mAChRa
MASNIAVVAGFLSIATLIGNLMVMISFKIDKQLQTISNYFLFSLAVADITIGVVSMPLFTLYTLMGYWPLGP
IICDTWLALDYLASNASVLNLLIISFDRYFSVTRPLTYRAMRTPRRAAVMIGSAWIISLILWPPWIYSWPPR
ECQFIETNEYVTFTAIAAFYLPVTVMCGLYWRIWRETEKRQKRS----------------------------
-------------------------------------------------------------
>Hame11358941
MATDIAVVAGFLSIATLLGNLMVMISFKIDKQLQTISNYFLFSLAVADITIGVVSMPLFTLYTLMGYWPLGS
FVCDTWLALDYLASNASVLNLLIISFDRYFSVTRPLTYRVKRTPRRAAFMIGSAWIVSLILWPPWIYSWPTS
ECQFIETNEYVTFTAIAAFYLPVTVMCGLYWRIWRETEKRQKRS---SHSDPSKSQKKDRKAAKTLSAILLT
FIVTWTPYNVLVLLKTVLACCIPRQLWDFSYYLCYINSTINPMCYALCNAAFRRTYVRILT
>Parg1822444
MANDIAVVAGFLSIATLIGNLMVMISFKIDKQLQTISNYFLFSLAVADITIGVVSMPLFTVYTLMGYWPLGS
FICDTWLALDYLASNASVLNLLIISFDRYFSVTRPLTYRAKRTTRRAAVMIGSAWIISLILWPPWIYSWPAG
ECQFIETNEYVTFTAIAAFYLPVTVMCGLYWRIWRETEKRQKRS---SHSDPSKSQKKDRKAAKTLSAILLT
FIVTWTPYNVLVLLKTVLACCIPRQLWDFSYYLCYINSTINPMCYALCNAAFRRTYVRILT
>Pcla11674846
MATDIAVVAGFLSIATLLGNLMVMISFKIDKQLQTISNYFLFSLAVADITIGLVSMPLFTLYTLMGYWPLGP
IVCDTWLALDYLASNASVLNLLIISFDRYFSVTRPLTYRAKRTTRRAAVMIGSAWIISLILWPPWIYSWPAG
ECQFIETNEYVTFTAIAAFYLPVTVMCGLYWRIWRETEKRQKRS---SHSDPSKSQKKDRKAAKTLSAILLT
FIVTWTPYNVLVLLKTVLACCIPRQLWDFSYYLCYINSTINPMCYALCNAAFRRTYVRILT
>Dmel_mAChR_A_PA
LATTMGFVAAILSTVTVAGNVMVMISFKIDKQLQTISNYFLFSLAIADFAIGAISMPLFAVTTILGYWPLGP
IVCDTWLALDYLASNASVLNLLIISFDRYFSVTRPLTYRAKRTTNRAAVMIGAAWGISLLLWPPWIYSWPKD
ECQFIETNQYITFTALAAFYFPVTIMCFLYWRIWRETKKRQKRS---SVPLPSKSQKRESKAAKTLSAILLS
FIITWTPYNILVLIKPLTTCCIPTELWDFFYALCYINSTINPMCYALCNATFRRTYVRILT
>Cbor_mAChRb
--SLIAICLACCMILTVGGNLLVLLSFIVERAIRQPSNYFIASLAMTDVIIGSISMPFYTVYVLMGEWTLGP
ILCDLWLSVDYTVCLASQYTVLLITIDRFCSVKIAAKYRGWRTRTKVMVMVAMVWIVPALLFFISIFGWLHN
ECQFLRDPVFNTALIVTYYWVTLVVLFVLYAGIYKTAYDMQKALSSSALATPQK--KRANKALRTISIILGA
FVACWTPYHILAIAESFCQ-CTNSHIYMFAYFLCYANSPINPLCYALANQQFKKTFTRILK
>Csap1500955
------------MILTVGGNLLVLLSFIVERAIRQPSNYFIASLAMTDLVIGSISMPFYTVYVLMGEWTLGP
ILCDLWLSVDYTVCLASQYTVLLITIDRFCSVKIAAKYRGWRTRTKVMVMVAMVWIIPALLFFISIFGWLHN
ECQFLRDPVFNTALIVTYYWVTLVVLFVLYAGIYKTAYDMQKALSSSALSTPQK--KRANKALRTISIILGA
FVACWTPYHILAIAESFCH-CTNTHVYMFAYFLCYANSPINPFCYALANQQFKKTFMRILK
>Pcla1845446
IFSIIAICLACCMILTVGGNLLVLLSFIVERAIRQPSNYFIASLAMTDVIIGSVSMPFYTVYVLMGEWTLGP
ILCDLWLSVDYTVCLASQYTVLLITIDRFCSVKIAAKYRGWRTRTKVMVMVAMVWIIPVLLFFISIFGWQPN
ECQFLRDPVFNTALIVTYYWVTLVVLFVLYAGIYKTAYDMQKALSSSSLPTPQK--KRANKALRTISIILGA
FVACWTPYHILAIAEGFCQ-CTNTHVYMFAYFLCYANSPINPFCYALANQQFKKTFMRILK
>Dmel_mAChR_B_PA
IYECIAICLAICIILTVGGNILVLLAFIVDRNIRQPSNYFIASLAATDMLIGTVSMPFYTIYVLKGYWDLGP
MLCDLWLSVDYTVCLVSQYTVLLITIDRYCSVKIAAKYRSWRTRTRVIYMVTITWIIPALLFFISIFGWLPG
QCQFLKDPIFNTALIIGYYWTTLIVLFVLYAGIYKTAYDMQKALSDSGNLSPKALPGRARKAFRTISFILGC
FVACWTPYHVLALVEGFCRHCINEHLYMFSYFLCYANSPMNPFCYALANQQFKKTFTRILK
>Parg11292241
--SIIAICLGCCMLLTVGGNLLVLLSFIVERAIRQPSNYFIASLAMTDVIIGSVSMPFYTVYVLMGEWTLGP
ILCDLWLSVDYTVCLVSQYTVLLITIDRFCSVRIAAKYRAWRTRTKVMVMVAMVWIIPALLFFISIFGWLPN
ECQFLRDPVFNTALIVTYYWVTLVVLFVLYAGIYKTAYDMQKALSSSSLPTPQK--KRANKALRTISIILGA
FVACWTPYHILAIAEGFCT-CTNTHVYMFAYFLCYANSPINPFCY----------------
>Csap1194955
IVSTTGLALYTLALCTAVGNALVIHAIRTEKRLQTVSNLFIMSLAAADLTVGVIVMPISAAYAMMGEWRLGL
AVCQFWLAADYTASTASIFNLVILSLDRYWSITAPLRYLRRRTRRRAWVMIGASWTAATA-WLVPVLAWPPH
VCEFSNSAAFKAVTAALNFYLPTALMLYLYCRIFREVQTR--RVHD-CSHAS-SVNVKERKAARQLGVIVGA
FMACWVPYFTLFLIMAMCETCVPAHVHTATIWLGYLNSALNPVLYPLCNHNFRRAFARMLR
>Hame1658303
-----------------------------------------MSLAAADLTVGVIVMPISAAYAMMGEWRLGL
VVCQFWLAADYTASTASIFNLVILSLDRYWSITAPLRYLRRRTRRRAWVMIGASWTAATA-WLVPVLAWPPH
VCEFSTSAAFKAVTAALNFYLPTALMLYLYCRIFREVQSR--RVDD-CSTAPAGVNAKERKAARQLGVIVGA
FMACWVPYFTLFPIMALCDTCVPAHAHTATIWLGYLNSALNPVLYPLCNHNFRRAFARMLR
>Parg11025178
MLETTGFALYTLALCTAVGNALVIHAIRTEKRLQTVSNLFIMSLAAADLTVGVIVMPISAAYAMMGEWRLGL
VVCQFWLAADYTASTASIFNLVILSLDRYWSITAPLRYLRQRTRRRAWVMIGASWTAATA-WLVPVLAWPPH
VCEFSNSAAFKAVTAALNFYLPTALMLYLYCRIFREVQTR--RVHD-CSAVP-SVNVKERKAARQLGVIVGA
FMACWVPYFTLFPIMALCDTCVPAHAHTATIWLGYLNSALNPVLYPLCNHNFRRAFARMLR
>Spur_HistamineH1R
MAGEIVTAMSFVSLITCIGNALVIVAVRTDRRLRTVSNYFILSLAVADLLIGTLVMPLSIIYFVEGKWILGL
IVCETWLTVDYVSCTASIFNLFILSLDRYWSISSPLKYMKKRTPRRAMLMISLAWCLSFS-WIVPVWGWPSD
ECEFGSNIIFKVLTAILNFYIPLVSMLFVYGKIFYEIKTRSKQRNNSNSLLP-RFSNKERKAAKQLGIIVSC
FITCWLPYFISFMVIAYCPTCVNPNVHYALIWLGYLNSTMNPFIYPLCNSNFRKAFKKIFG
>Csap1254961
------ISEVLVAVVAVIGNALTITVFVVERKLRRRTNYYIVSLALADLLVGVFGIPFAILTSVGPLWA---
--CLFMLSTLLVLCTVSIFCLLAVSVDRYWAILHPLRYSRVMTARIARRIILVCWVAGALVGLLPVMGWYKQ
VCVKVMSYNYLVFYF-GTIVIPGVLMAAFYTHIYTVVLKQ--QISRGQVYDSHQMANREVKAAKSLSIIVLF
FMISWFPLYTINCVQAFCKHCASSGVMFFTITLTHLNSAINPFLYAYHMHDFRAALKSFIR
>Glat_AdoR
------ISEVLVAVVAVLGNALTITVFVVERKLRRRTNYYIVSLALADLLVGVFGIPFAILTAIGPLWA---
--CLFMLSTLLILCTVSIFCLLAVSIDRYWAILYPLRYSRVMTARIARRIILACWVAGAVVGLLPVMGWYLQ
VCVRVMSYDYLVFYF-GTIVGPGLLMAVFYAHIYTVVLKQTKQISRGQVYDPHQVTSREVKAAKSLSIIVLF
FMISWFPLYTINCVQAFCKTCVSEGFMFFTIILTHLNSAINPFLYAYHMQDFRLALKAFIR
>Dmel_AdoR_PA
FS----VFEVLVAIVSIIGNVLVIIVFRRERKLRRRTNYYIVSLAMADLLVGALGIPFAILASMGNLHA---
--CLFTVSLLVVLCTISIFCLVAVSVDRYWAILYPMAYSRNVRTRTAIFIISMCWVAGTIVGFLPLFGWHNQ
ECVEVMDYNYLVFYF-ATIITPALLMLAFYTHIYRVIIKQ--QISAAVV--PGVLGRRDVKATQNLSIIVLF
FMICWIPLYTINCIKAFCPDCVHPKLTLFCIILSHLNSAVNPVLYAYHLKDFRAALKNLL-
>Hame1145351
------ISEVLVAVVAVIGNALTITVFAIDRKLRRLTNYYIVSLAVADLLVGVLGIPFAILTAVGPLWA---
--CLLMLSTLLMLCTISIFCLVAVSVDRYWAILYPLRYSRVMTAKIARRIIFGCWGAGTLVGLLPMMGWYKA
SCTQVMNYDYLVFYF-CTIIGPGLLMAVFYTHIYTVVLKQTKQISRGQVYDQRPVTSREVKAAKSLSIIVLF
FMISWFPLYTINCVQAFCDDCVHPDLMFFTIILTHLNSAINPFLYAYHMKDFRNALKMFIR
>Pcla1231331
VVTV--ISEILVAIIAVIGNALTITVFAVDRKLRRLTNYYIVSLALADLLVGVLGIPFAILTAIGPRWA---
--CLLMLSTLLMLCTISIFCLVAVSVDRYWAILHPLRYSRVMTAKIARRIILACWASGTLVGLLPTMGWDHG
LCRKVMDYDYLVFYF-CTIVGPGILMAVFYTHIYTVVLKQ--QISRGQVYDQRQVTSREVKAAKSLSIIVLF
FMVSWFPLYTINCVQAFCKQCVPIFLMSFTIILTHLNSAINPFLYAYHMKDFRNALKAFIR
>Parg178085
VTTA--VSEVLVAVVAIIGNALTITVFAVDRKLRRLTNYYIVSLALADLLVGVLGIPFAILTAIGLLWP---
--CLLMLSTLLMLCTISIFSLVAVSVDRYWAILHPLRYSRVMTAKIVRRIILACWVVGTLIGLMPSMGWYHD
SCTKVMNYDYLVFYF-CTIVVPGLLMAFFYTHIYTVVLKQ--QISRGQVDDPRQVTSREVKAAKSLSIIVLF
FMVSWFPLYTINCIQAFCTNCVSEGLMFFTILLSHLNSAINPFLYAYHMKDFRNALKMFIR
>Pcla1475524
SAT---TSEILVAIISIIGNALTIAVFTVDQKLHRLTNYYIVSLALADLLVGLVGIPFAILTSVGPLWA---
--CLLMLSTLLTLCVISVFCLVAVSVDRYWAILHPISYIRILNVKITKRIILACWVSGTLVGLMPMMGWYDD
HCTQVMSYSYLIFAF-NTIFVPGPIMIICYARIYNVILKQ----SKSAV-------SREVKAAKSMSIIVLF
FMVSWLPINIINCIQAICRNCVPMLLLYFSIILSHANSALNPFLYAYSMQDFNKSLKKLVR
>Hsap_H1
--NSLVVVLSTICLVTVGLNLLVLYAVRSERKLHTVGNLYIVSLSVADLIVGAVVMPMNILYLLMSKWSLGR
PLCLFWLSMDYVASTASIFSVFILCIDRYRSVQQPLRYLKYRTKTRASATILGAWFLSFL-WVIPILGWRED
KCDFYDVTWFKVMTAIINFYLPTLLMLWFYAKIYKAVRQHC---EDSSRTAPGGLHNRERKAAKQLGFIMAA
FILCWIPYFIFFMVIAFCKNCCNEHLHMFTIWLGYINSTLNPLIYPLCNENFKKTFKRILH
>Cpor_H1
-MNFLVVVLSSVSLVTVALNLLVLYAVRSERKLHTVGNLYIVSLSVADLIVGAVVMPMSILYLHRSAWILGR
PLCLFWLSMDYVASTASIFSVFILCIDRYRSVQQPLRYLRYRTKTRASATILGAWLLSFL-WVIPILGWREK
KCDFYDVTWFKVMTAIINFYLPTLLMLWFYIRIYKAVRRHC---DEDGRAAPMGLHNRERKAAKQLGCIMAA
FILCWIPYFVFFMVIAFCKSCSNEPVHMFTIWLGYLNSTLNPLIYPLCNENFRKTFKRILR
>Hame_Tyr_OctR1
LPNVTVVSLSVIIIFTIVGNVLVILSVFTYRPLRIVQNFFIVSLAVADLTVAVFVLPFNVAYSIIGKWIFGI
HLCEMWLTCDIMCCTASILNLCAIALDRYWAITDPINYAQKRTLKRVLIMIGLVWTISVIICLPPLFGWEET
PCILTQEKGFVVYSSSGSFYFPLFIMTLVYIKIFTATRRRLRRANPKEDVNPKKISSKERRAARTLGIIMGS
FVVCWLPFFLMYVILPFCPTCPNIKIINFIVWLGYINSSLNPVIYTIFNMDFRRAFARILP
>Hame_Tyr_OctR2
--NFMVIILSVIIILTIVGNILVILSVFTYRPLRIVQNFFIVSLAVADLTVAVFVLPFNVAYSIIGKWIFGI
HLCEMWLTCDIMCCTASILNLCAIALDRYWAITDPIIYAQKRTLKRVLIMIGLVWGLSFAISLPPLLGWEET
PCALSEEKGFILYSSLGSFFCPLVFMSIMYIKIYKANLQRLRQSNQNSQSGPKRISTKERRLARTLAAIMGC
FVVCWLPFFLTYVIMPFCPSCLNERHKNIVTWLGYCNSTINPVIYTIFNKDFKRSFISILR
>Mros_Tyr_OctR
LPNVTVISLSIIIVFTIVGNVLVILSVFTYRPLRIVQNFFIVSLAVADLTVAVFVLPFNVAYSIIGKWIFGI
HLCQMWLTCDIMCCTASILNLCAIALDRYWAITDPISYAQKRTLKRVLIMIGLVWVISVIICLPPLFGWEDT
PCILTEEKGFVIYSSSGSFYCPLLIMTTVYVKIFTATRRRLRRANTKDEIGPKKISSKERRAARTLGIIMGS
FVVCWLPFFLMYVILPFCSTCPNEKLVNFIVWLGYINSSLNPVIYTIFNLDFRRAFAKILP
>Hame_OctaR
VMTSSLTVLMVINVLVVAGNCLVILAVFLSSKLRTVTNLFIVSLAVADLLLGMAVLPFSVTVEVFDTWLFGK
LWCSVWLAVDVWMSTASILNLCVISLDRYVAVTRPVSYPSLMTSSRAKLLIASVWITSFVICFPPLVGW---
SCELTNDVGYVVYSALGSFFIPMLVMLFFYWKIYCAAA-ETTAIAQCSRPTPS-------------------
-------------------------------------------------------------
>Cbor_OctaR
LETTSIIILVVINALVLAGNTLVILAVFLSSKLRTVTNLFIVSLAVSDLLLGVSVLPFSIAYTVFESWLFVK
ALCSMWQAIDVWLSTASILNLVVISLDRYVAVTRPVSYPSRMTHVRAKVLIGLVWVISFLICLPPLVGW---
SCSLNDDPWYVVYSACGSFFLPTLVMLFFYWKIYCAAA-ETTAI----------------------------
-------------------------------------------------------------
>Pdum_OctaR1
MEQVPTLTLAVLDVFVIVGNLLVVAAVWTTHKLRTVTNNFIVSLAVADFLVGVLVLPFSNANEVLRYWIFGP
LWCNVWLAVDVWLCTASILNLVAISLDRYLAISRPFRYHDLMTPKRGKILVALVWVISFLICCPPLIGWIYP
SCRLTSEPGYIVYSALGSFYIPMCIMAFFYWRIYRTAT-KTTAL--VTDLSPTKSHRREKKAAKTVGIIVGC
FILCWCPFFTIYLIGAFCEDCTPNLVFSIFFWLGYCNSALNPFIYGLFSKDFRFAFKRLLN
>Pdum_alpha_1_AR
VNNLSGVTLGTIVLMTVCGNVLVLLAVFVNSHLRSTTNFFIVNLAIADLLLGTLVLPFSASLEIVNYWAFGQ
LFCDIWAAVDVLCCTASIMSLCVISIDRYIGVTRPLQHSTIVSEKRAFYTIISVWLLSSAISVAPLLGW-PR
VCEVTKQLGYVLFSVAGSFYIPLAIILIVYFRVYREAL-LQSCL--SKV----KLTAKEKKAAKTLGIVVGV
FILCWFPFFFILPLEALCEDCIPGWLFKIIFWLGYCNSMMNPIIYACSSREFKRAFIRIL-
>Pdum_alpha_2_AR
LPNVASILVTALMIIIVVGNALVVIAIAVDRNLKGLQNWFIASLAVADLLVGLLIMPLSLTNELLGYWIFGN
VLCELWLATDVLLCTASILNLCLISLDRYWSITRAVSYVRTRTKKRAIIMIATVWILSMIICLPPLVGW--P
LCVLSEDMGYVVYSTLGSFYIPLVVMVVVYFKIYLAARSRARNLNAMRKSKPRRIAAKERRATIVLGIIMAT
FILCWLPFFSSYLITSLSG-LPPSLLFAIFFWAGYCNSALNPVIYTIFNRDFGQAFYRLLR
>Avul_HistamineH1
----------------------------MVKSYYKILNLSCLS---------------NRAELFASEWKWGV
VVCQIWLAVDYTASTASIFNLFILSLDRYWSVSNPLRYLSKRTRKRALYLIGGTWAAASL-WLVPLLAWPKH
VCEFSDNITFKIVTSILNFYGPSALMVYLYCRIFRTIKLRSLRINDSTSSEKRPINIKEKKAARQLGVIMGA
FFACWIPYFTLFPIIAFCDDCIPERMHMTAMWLGYLNSALNPVIYPLCNQHFRRAFARMLR
>Pmin_AdoR
VTA----AEIPIAVAAALGNALVCWAVYYNRRLRNVTNYFIVSLAIADLLVGLLAIPFALLTNAGSFHL---
--CLFMNSFVVTLTQSSILSLLAIALDRYFAVVSPLRYKRVATARRALIVIFFTWLLAFVIGMIPVFGWENY
ACTEVIDMRYMVYNFLGSVLPPLLIMLFVYVRIFRVVRKQ--AISRTMV----QLAAKEGRAAKLLAIVIIL
FAVSWLPLHIINTV-ILCTG-VNYTILLIAIILSHSNSAMNPIVYTLSNREFRRTFYRLIR
>Pint_D1alphaR
RSGALCLLLLFFAVSTIFGNGLVIVAVARERYLHTVTNYFIMSLAVADCLVGALVMPFSALYDSFDYWPFGP
DFCDVWRSFDVLASTASILNLCVISLDRYWAITDPFSYPSRMSPRRACMLIALVWVCSALISFPAIAWWPVG
ACPFTEDLSYLVFSSTISFYGPLFVMVFTYFRIYRAATEQTRKLSTS-SASPDNFSSREKKAAKTLGIVMGV
FIVCWLPFFVTNLLSGLCGECEPALVDGVVTWLGWINSAMNPVIYACWAKDFRRAFTRIL-
>Pint_D1betaR
--PGIGIVLSSVIFLSIFGNGLVCVAVYTDRNLRKIGNLFVVSLAIADLFVACVVMTFALVNDLLGYWPFGS
QFCNTWIACDVMCSTASIVNLCAISLDRYIHIKDPLRYGRWMTKRIVTISIAAIWVLSALVSFLPILGLQQE
QCALELSEIYAVVSSCISFFLPCCVMLYLYARLYLYAK-RHVSI--KKV----HVS--ESKAATTVGIIVGT
FLTCWVPFFCVNIAHAFCQGCIPDVVFKTLTWFGYTNSSFNPIIYSIFNQEFREAFKRILK
>Pint_D2R
MSNLWTLLLLLFPVFTVFGNILVLMSVYRERSLQTVTNYFIVSLALADLLLASIVMPFAVYYLLMGYWGLGP
IVCDLYIAMDVVCSTSSIFNLVAISIDRYIAVTQPIKYAQSKNNKRIVFTIAIIWVVSAAIGIPLFF-VLTN
DCNF-LNADFILYSSISSFYIPCIAMIYLYYRIFKALKERAK--SQDEEASPREKSKKERKATKTLAIVLGA
FLVCWVPFFTCNIVNAISKKLPGMAIFVLTTWIGYMNSFLNPVIYTIFNPEFRKAFKKILQ
>Cele_SER1
SATT--FLLPVLCLIGLIGNFLVCVAIATDRRLHNVTNYFLFSLALADLLVCCIVMPLSIVVEVRGVWTWSV
SMCLLYVYSDVFLCSASIVHMSVISLDRYLGISQPLRTRN-RSKTLIFIKIAIVWVVTLLVSCPIALAMRNN
QC-MIFSRYYIIYGSTMTFLIPLCIMGVTYAKTTQLLNKQASKASANGTSRPSRTSGREHKATRVLAVVFAC
FFICWTPFFFINFLIGFGGEVIPDWVASIFLWLGYVSSTINPIIYTVFNKRFRQAFVRILR
>Cele_SER4
IDTALASVLLVLILSCFIGNLFVILAIIMERDLRGPQYYLIFSLAVADLLVGMIVTPLGAWFTVTGTWNLGV
VVCDFWISVDVLVCTASILHLVAIALDRYWSITD-ICYVQNRTPKRITLMLAVIWFTSLLISLAPFAGWKSH
VCLISQQISYQVFSTATAFYIPLIAIICVYWKIMRAAKKRFKERNESSSSKPGRTKKRERKAWRTLAIITGT
FVACWTPFFLVSIYRPICG-CISPVLEQVTLWLGYLNSALNPIIYTVFSQDFRAAFKRIIM
>Cele_SER7
IS--LAIAILAMIIMTTVGNALVCLAVLLVRKLKHPQNFLLVSLAVADFFVGLVVMPLALIDLLFDKWPLGS
TMCSVYTTSDLTLCTASIVNLCAISVDRYLVISSPLRYSAKRTTKRIMMYIACVWIIAAIVSISSHLLN---
TCQVIPHFIYQSYATIISFYAPTFIMVILNIKIWRAAK---------------FFSAKECKARKTLGVIMSV
FIICWLPFFILAIFKSFG--MIPDWLDLLALWLGYSNSTLNPLIYCKYNKEFRIPFREMLR
>Cele_DOP1
---MLGLF-SVLIILALFGNLLVCAAILWDRSLRKPENLFLVSLAVSDLLVSVLVMLFAAVNDILGYWPFGQ
FYCQFWISFDITTCTASILNLCAISLDRYWHISRPMVYIRYCNRRRINYVIVLVWLISAGIGAAPLFGFGLP
VCEMRLPLPYAIGSSMVSFFLPAMVMVILYTKLYLYAR-KHVSIGDKKT----NIS--DQKARLTLGVIMGT
FLVCWLPFFTVNILRAWLPEIFSSKTIMAVTWLGYANSSANPLIYSIFNRDFRRAFKKII-
>Cele_DOP2
MESL--LSLIVIPLITLLGNLLVIISVLRYRALQSAINFLILGLAVADLLVAIIVMPYAVYVYVTGDWYLGN
LMCDIYMASDVCCSTASILLLAVISFDRYRAVSLPIQYSRQQNVKRVWTLIAVIWLVSLTLASPMVFGVNPY
ECRF-YNAEFSILSSMISFVIPCFLVLFVYIRIIIALKKREKRESRRSTSLPHKVSQREKRATKTLGVVVGV
FLVCWVPFFVINILNAVCILCVGYDLFFYCTWIGYMNSFMNPIIYTIFNTEFRRAFKSIIR
>Cele_DOP4
PNSTLAIALFSICLLTVAGNCLVVIAVCTKKYLRNPTGYLIISLAIADLIVGVIVMPMNSLFEIAHTWLFGL
MMCDVFHAMDILASTASIWNLCVISLDRYMAGQDPIGYRDKVSKRRILMAILSVWVLSAILSFPGIIWWDQS
QCLFTDSKMYVSFSSLVSFYIPLFLILFAYGKVYIIATRHSKRMKSEHNTSPLNVRSREQRAARTLSIVVGA
FILCWTPFFVFTPLTAFCESCNKETIFTFVTWAGHLNSMLNPLIYSRFSRDFRRAFKQILT
>Cele_SER2
VQNAGTITYLVIIAMTVVGNTLVVVAVFSYRPLKKVQNYFLVSLAASDLAVAIFVMPLHVVTFLAGKWLLGV
TVCQFFTTADILLCTSSILNLCAIALDRYWAIHNPINYAQKRTTKFVCIVIVIVWILSMLISVPPIIGWEDS
-CGLSTEKAFVVFSAAGSFFLPLLVMVVVYVKIFISARQRIRNRHMKYH----KISAKEKRAAKTIAVIIFV
FSFCWLPFFVAYVIRPFCETCLHAKVEQAFTWLGYINSSLNPFLYGILNLEFRRAFKKILK
>Cele_GAR2
MA--LALFMLFLSIVTVIGNLAVLLSYYLDKNIRQPTNYFIFSLAISDLLIGLEGIPVYTAFYLNNEWIWGD
VLCDLWLSIDYIVCLASIYTVLGITVDRYYSVKKPATYRNWRTPGRVVLIIIFIWLVPSILFSVSIFGYKET
ECQFMTNPYLNMGMYISYYWTTLFVMLYLYWGIYRAAKKLALEMSSRSVMTPEALNKKARKALRTITFILGS
FIILWTPFYVLATIYGFCETCSFNTLYTISYYLCYMNSPLNPFCYAMANQQFKKTLTRIFR
>Cele_GAR3
LGSTIVVIGAMFALVTSLGNLMVMVSFKIDKQLQTISNYFLFSLAVADIAIGVISIPMFTYYTAIQKWDLGY
TMCQFWLCIDYLMSNASVLNLLLISFDRYFSVTRPLSYRPRRTTKKALTMIACTYIISLILWPPWIISWEPG
TCQFLQTNPYVTVTAVAAFYLPVTIMCILYTRVYWETQKRQKRSPSGKNNRSKRKNRKESKAAKTLSAILCA
FIATWTPYNLIVCWEAFFP-TVPNVLWTFSYFLCYINSTINPLCYALCNARFRHTYMRILR
>Preg_Tyr_OctR
TDNVTAIVLSIIIVLTIIGNILVILSVFTYKPLRIVQNFFIVSLAVADLTVALLVLPFNVAYSILGRWEFGI
YLCKMWLTCDIMCCTSSILNLCAIALDRYWAITDPINYAQKRTVGRVLLLIAGVWILSLLISSPPLVGWSAS
PCELNSDPGYVIYSSLGSFFIPLIIMATVYIEIFIATRRRLRRAESGSDAAPLKISSKERRAARTLGIIMGV
FVICWLPFFLMYVILPFCSTCPTTKFKNFITWLGYINSVLNPIIYTIFNLDYRRAFKRLLN
>Aips_Tyr_OctR
--NYTAIVLTLIIISTIVGNILVILSVFTYKPLRIVQNFFIVSLAVADLTVAILVLPLNVAYSILGQWVFGI
YVCKMWLTCDIMCCTSSILNLCAIALDRYWAITDPINYAQKRTLERVLVMIGVVWILSLIISSPPLLGWPDT
PCRLTSQPGFVIFSSSGSFYIPLVIMTVVYFEIYLATKKRLRRAESNSKKRPKRISTRERRAARTLGIIMGV
FVVCWLPFFVIYLVIPFCASCLSNKFINFITWLGYCNSALNPLIYTIFNMDFRRAFKKLLK
>Ajap_5HT4
--STLAVFAALVAAIGIPGNILVMVAVSFSKRLQTKTNAFVVNLACSDLTT-CLVLPFQVVALLNDTWPLSE
KFCSFIAVVVWVGLGSSIVNLALISFNRFILITKPRGYYDHYSKRNIILMLASSWVIPILVTVPPLIGYRYK
ICTHPLSEVYSFISSVLVGIPCLIIIVTCYVKIYRFLRAKNR--DN-------KVNKRQVQVTKNMCLVVCS
YVICCMPFVI----------CVKIGSYPAIPWVSVFNCCVNPVIYGLKHPQFRDVFRRILK
>Glat_OrphanR7
YNDYLSFFLVVSMIMALVGNVMVIMTIVRHRGMRTRTNMLLGNLAVADILVAVLDMPIALITIINHDWMFSQ
TFCVLNGFAVGLGLMLSVHTLMWISIHKFLSITRPFARN--VTQFQIVLMMLFIWTWTIFLTATPLIGMGSS
QCTEPLERLHSGINTVCNLVIPMAVMVCCYYKIFKEVKDHLE-----------DFAGRQKQITETLCIVLLM
FFLFWLPYIGYSMSLVFCGE-VPFVFNPISYLCGYMNSACNPVIYALRSPSFRRGFKEIIK
>Pcla11274440
MSN-LSFFMVVSMVLALGGNVMVILTIARHRGMRTRTNLLLANLAVADILVAVLDMPIALVTIIHGDWIFSK
NFCYFNAFTVGLGLMLSVHTLVGISIHKFISITRPFSRC--MTPGKIVMIIVAAWTWTIILTPTPIIGWGAS
QCKQKMQFVHAFINTMFNLVIPIIIMSYCYYRIFKEVKDHLN-----------DFASRQKQITETLCIVLSL
FLLFWMPYIMYSLSLVFLGS-VPEILNPIAYLFGYMNSACNPIIYALRSQSFRRGFSEIIR
>Parg1443830
LTS-LSVFLALSMVLALVGNVMVIMTIARHRGMRTRTNLLLANLAVADILVAVLDMPIAIVTIVYGDWVFTQ
TFCYFNAYTVGLGLMLSVHTLMFISIHKYISITRPFSQS--VTPTKIMMMIVAAWTWTIFLTPTPIIGWGAS
QCKKTMQFVHAGINTLVNLVIPIVVMSYCYYCIFKEVRDHLS-----------DFASRQKRITETLCIVMSI
FILFWTPYIIYSLSLVFLGK-VPEIFNPIAYLFGYMNSACNPIIYALRSPSFRRGFSEMIR
>Csap192097
ITD-LSFFLAVSMILAFFGNIMVIITILRHPGMRTRTNLLLGNLAVADILVAVLDMPVALVTIIKHDWIFSQ
ALCYVNGFTVGLGLMLSVHTLMWISIHKYLSITRHFTCN--VTKFKIRLMMVAAWAWTILLSATPLIGLGSS
QCTTPSQRAHSAINTLCNLVIPMAVMIFCYYKIFKEVHNHLE-----------EIAGRQKQITVTLLIVLVF
FFAFWMPYIVYSMSLVFLGE-VDPVLNPISYLFGYMNSACNPVIYAFRSPSFRRSFKEIIR
>Hame11375886
--S-LSFFLVVSMVLALGGNVMVIITIVRHRGMRTRTNLLLANLAVADILVAVLDMPIALVTIINGNWVFDD
VFCYFNGFAVGLGLMLSVHTLMWISIHKFISITRPFSRS--VTPGKIVMMIVAAWTWTILLTPTPLIGWGAS
QCKAKMQFVHAGLNTSVNLVIPIIVMSYCYYRIFKEVRDHLS-----------DFASRQKRITETLCIVMSM
FVLFWMPYIVYSLSLVFLGQ-VLEVFNPIGYLFGYMNSACNPIIYALRSPSFRRGFSEIIR
>Dmel_OctB1R_PA
--TTVKFIIGFIILAAILGNMLVIVSVMRHRKLRIITNYFVVSLAVADMLVALCAMTFNASVMISGKWMFGS
VMCDMWNSFDVYFSTASIMHLCCISVDRYYAIVQPLDYPLIMTQRRVFIMLLMVWLSPALLSFLPISGWNPH
ICEFKVNKAYAIVSSSMSFWIPGIVMLSMYYRIYQEADRQERRSHLQISTIST---RRERKAARTLGIIMSA
FLICWLPFFLWYIVSSLC-DCTPRLLVGILFWIGYFNSALNPIIYAYFNRDFRAAFKKTLK
>Dmel_OctB2R_PA
IVTAKAFVMLLIIIAAICGNLLVIISVMRVRKLRVITNYFVVSLAMADIMVAIMAMTFNFSVQVTGRWNFSP
FLCDLWNSLDVYFSTASILHLCCISVDRYYAIVKPLKYPISMTKRVVGIMLLNTWISPALLSFLPIIGWNPT
QCSFVVNKYYAVISSSISFWIPCTIMIFTYLAIFREANRQEKRHPSMQPHTPT---KREHKAARTLGIIMGT
FILCWLPFFLWY-TLSMTCECVPDIVVSILFWIGYFNSTLNPLIYAYFNRDFREAFRNTLL
>Dmel_OctB3R_PG
TSSTKGFIFSSIILAAVLGNALVIISVQRNRKLRVITNYFVVSLAMADMLVALCAMTFNASVELSGKWMFGP
FMCNVYNSLDVYFSTASILHLCCISVDRYYAIVRPLEYPLNMTHKTVCFMLANVWILPALISFTPILGWHPD
QCSFVVNKAYALISSSVSFWIPGIVMLVMYWRIFKEAIRQRKRTSSASSSVVTPAKKAEHKAARTLGIIMGV
FLLCWLPFFLWYVITSLCGPCCPDVLVVVLFWIGYFNSTLNPLIYAYFNRDFREAFRNTLE
>Pcla11740727
LGSPQASVILVIGVAIIISNIIILATFITMPGPKDVIMYYLMSLGVSDLVAGVVVVPLSVYPALVQRWVYGD
ALCGLAGYLETTLWFAQLCTFMWISVDRYLAIRKPLRYETVQTKTRCQCWVVFTWITSMMLCCPPLLGFEAF
VCDWGSMIAYAFTLIPMVLGPTLITLFYTYGYIFNTMRRLKT-------ANPDAMS-----------VLVLA
FWLSWGPCVGVRTYEYISGH-DVRFLHFAVFWLGALNSCWKSIIYIAMSPKFRRGLKLFC-
>Hame1919435
LGSPQAAVILVIGVAIIISNIIILATFITMPGPKDVIMYYLMSLGVSDLVAGVVVVPLSVYPALVQRWVYGD
AVCGLAGYLETTVWFAQLCTFMWISVDRYLAIRKPLRYETVQTKTRCQCWVVFTWITSMMLCCPPLLGFEAY
VCDWGSMIAYAITLIPMVLGPTLITLFYTYGYIFNTMRRLKT-------ANPDAMS-----------VLVLA
FWLSWGPCVGVRTYEFLSGH-DVRFLHFAVFWLGALNSCWKSIIYIAMSPKFRRGLKLFC-
>Parg11050552
LGSPQAAVILVIGVAIIISNIIILATFITMPGPKDVIMYYLMSLGVSDLVAGVVVVPLSVYPALVQRWVYGD
AVCGLAGYLETTLWFAQLYTFMWISVDRYLAIRKPLRYETVQTKTRCQCWVVFTWITSMMLCCPPLLGFEAF
VCDWGSMIAYAITLIPMVLGPTLITLFYTYGYIFNTMRRLKT-------ANPDAMS-----------VLVLA
FWLSWGPCVGVRTYEYISGR-DVRFLHFAVFWLGALNSCWKSVIYIAMSPKFRRGLKLFC-
>Csap11114987
LGSPQAAVILVIGVAIIISNIIILATFITMPGPKDVIMYYLMSLGVSDLVAGVVVVPLSVYPALVQRWVYGD
TVCGLAGYLETTLWFAQLYTFMWISVDRYLAIRKPLRYETVQTKTRCQCWVVFTWVTSMMLCCPPLLGFEAY
VCDWGSMIAYAITLVPMVLGPTLITLFYTYGYIFNTMRRLKT-------ANPDAMS-----------VLVVA
FWLSWGPCVGVRTYEYLSGT-EVRFLHFAVFWLGAMNSCWKSVIYVAMSPKFRRGLKLFC-
>Dmel_DopEcR_PA
----KAVLISILGVAIVLSNLLIIATYANFKGPTEVINYYLLSLAIADLLCGLLVVPFSVYPALTGEWMYGD
IVCRFTGYLEVTLWAVSVYTFMWISVDRYLAVRKPLRYETVQTKTRCQCWMVFTWISAALLCCPPILGY---
ICDWGNMAAYSATLAILVLGPSLISIVHNYGYIFVMMRKIRS-------SNPSMMS-----------ALVFA
FWVSWLPWILLRLYEVVTGD-QSTLINFAVVWIGILNSFWKILIMTSMSPQFRIALRVFC-
>Hame1857491
TADYAYVLITVFYVFGILGNVAALFIITNETQ-RYRKQTFMLCLAGNDL-LALLGSFVQMYVQLYGKLL---
--CASRIIFRAFGLGSGCVAL-VMAVERWLALTHPFTYQKHVTHAVIRRSILGLWTFNLLVVCAPFFGL-TP
PCRLAKSVLDRTYAYLVFAYGMVMCAVIVCCNLAVIRRERLLRHSSSTCATVE-----ELSFARLMAVLSIF
FVVCWVPQLTTIIVAQVVGA-LADVFIAL-------NFTLDPYMYVLFRRKQRYSLRKLVR
>Pcla1583329
----PYVLITFFYIFGILGNIAALYIITNETH-RYKKQTFMLCLAGNDL-VALLGSFVQMYVTLYAKWL---
--CASRVVFRAFGLGSGCVAL-VMAVERWLALTHPFTYQRHVTHAVIRRAILGLWTFNLVVVCAPFFGL-PT
PCRLATTPLDRAYAYLVFAYGMLMCTVIVCCNLAVIRRERLMRHSSSTSATTE-----ELSFARLMAVLSIF
FVVCWVPQLMTIIVAQMVGT-VADLFIAL-------NFTLDPYMYVLFRRQQRYSLRKLMR
>Glat_prostaglandinD2
TADIPTVFITVLYVAGILGNMAALYIITSETQ-RYRKQTFMLCLVGNDL-TALLGSLIQMYVRLYEKWL---
--CASRVLFRAFGLGSGCVAL-VMAVERWLALTHPFVYPRHVTHSVIRRTILVLWVITLLLVCSPFFGL-RP
HCRFGTELVDRVYAYVIFAYGMIMCTVIVCCNLSVIRRERLLRHSASTNATPE-----ELSFARLMAILSIT
FVACWVPQLMTIVVGQVIGN-IPDIFILL-------NFCLDPFMYVLFRRHRWYGLRKLIR
>Csap1501432
TADMPVVFITVLYVIGIVSNMAALCIISSETQ-RYKKQTFMLCLVGNDL-TALLGMLVQMHVSLYEKWL---
--CASRVVFRAFGLGSGCVAL-VMAVERWLALTHPFIYPRHVTHSVIRRTILILWVVTLMLVCGPFFGL-TP
HCRFGTELVDRIYAYVIFAYGMVMCAVIVCCNLSVIRRERLLRHSASTSATPE-----ELSFARLMAILSIT
FVACWMPQLMTIIAGQIVGN-IPDIFILL-------NFCLDPCMYVLFRRNRRYGLRKLVR
>Dmel_ProsaglandinD2_R1
SPVL--IIGVIIMVLGVFGNSLALFILAKKLN-KNSKYTLMLCLATNNL-VALLGMLTTTLLKMYLQSFI-R
VDCVGLVVWRFFGLSSGCIAA-VMAAERWMALARPFIYHKHITYELIRKSINSILMIAVVITFLPFFGADQL
KCRDAPGVWNKTYAVLFMVFGTLLCIVIVACNLFVAHRSRTARDSTSGNSSPV-----EIKFAKLMAFLSIS
FVICWMPQMIAIPLAIAPNR-IADVLTAL-------HFTSDPYVYVLSRSKS-------IR
>Hame1127164
V-NC--ISPILLSLTGVAGQIWALYYLYTTRPTHSRTVFFVLTLIWTDLVGKIITTGPALAAYVKGEWVGGL
SMCNFHAFAMMLTSLVTHLLVSTMAVERFIGIRHGYFYNKNITTSRTKLLLLGIWLFSVLFCAMPLAGQPGS
WC-STSPITYRIYTNVFGIFTIANLLVMVVCNIIVIIVLLEK--TS---CAPHRTY-REMQMVIVLLVITIV
FLISWTPLDIRLFLNQL--------------W-PHSNQIVDPWAYIICRKLFATRAWKWMR
>Hame11986958
V-NC--ISPILLSLTGVAGQIWALYYLYTTRPTHSRTVFFVLTLIWTDLVGKIITTGPALAAYVKGEWVGGL
SMCNFHAFAMMLTSLVTHLLVSTMAVERFIGIRHGYFYNKNITPTRTKTLLLGMWLFSVLYCALPLVGQPGS
WC-GASPLHHVLYTNVFGFFTIVCLVIMVICNVVVI--------SA---CAPHRSS-REMQMVIVLVVITVV
FVLSWSPIDLRLFINQI--------------R-PHSNQIVDPWVYIICRKVFMMRAWRWVR
>Pcla11578954
--SC--VSPIILSLSGVVGQIWALYYLYSTRPQHSRTVFFLLTLIWTDLAGKIITTTPALVAYLHHTWAGGV
PMCNLHGFSMMLVSLVTHLLVSTMAVERFLGIRHGYFYNKNITTSRTKLVLLCMWVFSVVFCALPLVGQPGS
WC-AADPLLHRLYTNLFGAFTLLSLLIMVTCNVVVI--------HS---CAPHRSS-REMQMVVVLVVITVV
FVLSWTPIDVRLFVNQV--------------W-PHTNQIVDPWVYIICRKVFMMRTWRWLR
>Csap1955710
V-TC--VSPILLSLSGVTGQIWALYYLYSTRPQHSRTVFFLLTLIWTDLVGKIITTTPALIAYVHGGWVGGK
PLCNFHGFAMMLTSLVTHLLVSTMAVERFIGIRHGYFYNKNITTTRTKILLLGIWLFSVLFCAMPLLGQPGS
WC-PASPLRHRIYTNVFGLFTVINLVIMVVCNIVVI--------KS---CQPQRSY-REMQMVIVLLVITIV
FLISWSPIDMRLFLNQI--------------W-PHKNQIIDPWAYIICRKVFVTRAWRWMR
>Pcla1388196
VGTC--VSPILLSLSGVTGQIWALYYLYTTRPQHSRTVFFVLTLIWTDLIGKVLTTAPALVAYVHGRWVGGV
PLCNFHGFSMMLISLVTHLLVSTMAVERFIGIRHGYFYNKNITTSRTKLLLLSIWLFSALFCALPLLGQPGS
WC-SNSPLHHRIYTNVFGVFTIVNLLIMVFCNIVVI--------SS---CAPHRTY-KEMQMVIVLLVITIV
FIISWTPIDLRLFLNQI--------------W-PHKNQIVDPWAYIICRKVFATRAWRWMR
>Parg1297985
V-TC--VSPILLSLSGVTGQIWALYYLYSTRPQHSRTVFFVLTLIWTDLFGKVITTAPALAAYAKGSWVGGV
SLCNFHGFSMMLISLVTHLLVSTMAIERFLGIRHGYYYNKNITTSRTKLLLLGIWLFSVLFCAMPLFGQPGS
WC-SSSPLHARIYTNIFGLFTLINLIVMVFCNVVVI--------SS---TAPHRSY-RELQMVIVLLVITIV
FIISWSPIDIRLFLNQL--------------W-PHMNQIIDPWAYIICRKVFSTRAWRWMR
>Parg182737
VPNC--VSPLLLGIAGVTGQVWALCYLHSARKHNARTVFYVFTLIWTDLLGKMLTTPPAVISYSAQGWVGGE
AMCDYHGFVMVLFSMLTHFTVSAMAVERFLGICHGYFYSRNVTTSRCRYLLVGIWVFCTVFGLLPLIGQPGT
WCGSDTPLRHRIYTNTLGVINVANLLVIVFCNVVVV-------------CQPHRSR-KEMQMVIVLVVITIV
FVMSWAPLDTILLTTQM--------------LPPHRNQIVDPWAYIICRVAFRSRAWKCCR
>Pcla11195061
VPNC--LSPILLSMTGVTGQVWALCYLYSARRHNARTVFYVFTLIWTDFLGKMLTTPLAIISYAVGRWVGGK
AMCDYHGFTMVLFSLLTHFTVSTMAIERFLGICQGYFYSRNVTPSRCRYLMICIWGSCMVFSLLPLVGEPGT
WCPDSTPLRHRLYTIALGVINITNLLIIVSCNVVVV--------AR---CQPHRSR-KELQMVVLLVVITCV
FVTSWAPLDIIIVSNQL--------------WKPHLNQIVDPWVYIICRVVFRSRVWKCCR
>Csap1972194
TTNC--ISPVLLCLAGITGHVWALCYLYGQRRSSSHTVFYLLTLIWTDFWGKLVTTPNAIISYAFGKWVGGR
DTCLFHGFVMILVQQVTHLTVAAMAVERLLAICHGYLYERLVTHSRCWYLLASIWVFSLLLCLMPLVGEPFT
WC-SNTPLRHRIFTTGLGVLNVGCITTVVACNVCVV--------PH---GSGRRPS-VELQMVVLLVVITIA
FVVSWAPLNIILVGNLL--------------WPPHMSQILDPWVYIICRVIFQSKLWRCWR
>Glat_prostaglandinE2a
TPNC--VSPVLLCLTGITGHIWALCYLYGTRRHSTHTVFYLFTLIWTDFWGKLFTTPPAIISYAFGRWMGGK
HMCLFHGFTMILVQQVTHLTVAGMAVERLLAICHCYLYQRAVTFTRCWYFLACIWVSSLLVCLLPLLGQPFT
WC-SNTPLRHRFFTTALGSINIGCLFTVVVCNVCVV--------AH---TSARRPS-VELQMVVLLVVITIS
FIVSWAPLNIILVSNRF--------------WPPHLSQILDPWVYIICRVFFKSRIWRGWR
>Hazt_H1R
MMSSAGLGLVLLATITTLGNSLVIHAIRTEKRLRTVSNLFLMSLAVADLIIGVIVMPITAAYTITGQWLWGE
DVCKFWLATDYTASTASIFNLVVLTLDRYWSVMAPLRYLRRRTRKRALLLIGGAWAAASL-WLLPVLFWKPL
ECDFAHNILFKLVTSALNFYVPSALIVILYYRIFRTIQKRT-QTPNSASNVP-NLNAKERKAARQLGVIMGV
FLACWLPYFTIFPVIALCSSCVPYSAHMATISLGYLNSALNPAIYPLCNHHFRRAFQRMVR
>Dmag_H1R
MKNEMGIGLYMLAMVTCVGNGMVIHAIRTEKRLRKVSNLFIMSLAVADLVVGVFVMPISAIYVLTDRWYFGA
WMCDAWLSIDYCASTASIFNLFVLSLDRYWSITSPLKYLRRRTKKRAFLMIAAAWTLSLL-WILPVTGWSPD
SCEFADNITFKVTAAVANFYVPTLSMLYIYGRIFRTIRQRSREVDGSTTAIP-SVLSKERKAARQLGVIVCA
FMVCWLPYFIVFLVVAVCPDCIGDTLFKITLWLGYINSTLNPVLYPLCNANFRRAFAKMLN
