# Supplementary material for: G protein-coupled receptors as candidates for modulation and activation of the chemical senses in decapod crustaceans
Source: PLoS One. 2021 Jun 4;16(6):e0252066. doi: 10.1371/journal.pone.0252066 (PMC8177520; doi:10.1371/journal.pone.0252066)
Supplement: S11 File — (FA) [file pone.0252066.s020.fa]

>Parg1504660
QGILGVMFLVALLGNSKVMWTLRQKWG-KGRMTILSLNLTMADMLVVLVTILGQLMWEVLMHWYLSNTACKL
YKMVSTFAITSSNYMLVAIAIDRHEAVVRPL--NPFISAKNLVLAAWAVSLLPSLPNLFVFLRHVCVKFKVY
LMVVLVMVFISCQVLLLIFYIRIYITIWQT----PKAKTKTLNMTIIIVVTFFITNTPYVIQEMIMAFGSNN
VLALFGIISASNSCFNPFIYLFF-------
>Csap11098975
MGILGVMFLVALLGNTKVMWTLRQKWE-NGRMTILSFNLTLADTLVTLITILGQLLWEVLKHWYLSNGACKV
YKVASTFAITSSNYMLVAIAIDRHEAVVRPL--NPFISAKNLVLAAWAVSLLPSLPNLFIFLRHTCVKFQVY
LMVVLVLVFIICQVLLLVLYVRIYFTIWKS----PKAKTKTLNMTIVIVATFFVTNTPYVVQELLIAFGNNN
VVALFGIISASNSSLNPFIYLLF-------
>Hame1243706
QGILGVMFLVALVGNSRVMWSLRSKWG-KGRMTILSFNLTLADTLVVLVTILGQLMWEVLMHWYLSNVACKL
YKVASTFAITSSNYMLVAIAIDRHEAVVRPL--NPFISAKNLVLAAWAVSLLPSLPNLFVFLRYECVKFKVY
LMVVLVLVFVSCQMLLLILYLRIYFTIWQS----PKAKTKTLNMTIVIVATFFITNTPYVTQELMMAFWKNN
VLALFGIISASNSCFNPFIYLFF-------
>Pcla1578099
------MFVVALVGNLKVMWTLRQKWA-KGRMTILSFNLTLADMLVVLVTILGQLMWEVLMHWYLSNVACKL
FKVASTFAITSSNYMLVAIAIDRHEAVVRPL--NPFISAKNLVLAAWAVSLLPSLPNLFVFLRHVCVKFKVY
LMVVLVLVFISSQVLLVILYLRIYFTIWQS----PKAKTKTLNMTIVIVLAFFITNTPYVIQELLMTFGQNN
VLALCGIISASNSCLNPFIYLFF-------
>Arut_GPR150
IITMTVIFAVALVGNSTVLYKICCRKS-KRKIDFLITNLALADLCVSALTLFSQIIWEVLDKWVAGELACRL
FKILQVFGLIASSNIIAVIALERHHVIVNPL--ASPLPTKILALVAWFTALLLSVPQAFVFKVKGCLTFQMY
IIYGSIAVFFAPFCILCVAYTRILWTIWKEQIIAPRAKIKTLKMTLVIIILFIICGLPYFIIEMKVAFGEDK
VIAVLGVFVVSNSAVNPYVYLFFKTDYRKL
>Npar_GPR150
IIAMAVIFTVALVGNSLVLYKIWSGKD-KRKINFLITHLTLADLYVSLITLFSQIVWELLDQWLAGDVACRI
FKVFQVSGLIASSNIIAILALERHHVITNPL--GTPLPTRFFTAMCWVLALLLSVPQAFVFKAAQCRVFQVY
IIYSSVTVFFLPFCILVVAYSRILWIIWKG-LEAPRAKIKTLKMTLVIIILFIVCGLPYFIVEMKVACGGDE
VMAVLGIFVVTNSAVNPYVYLFFRTNFRRL
>Locu_GPR150
IISMSVIFAVAFLGNSIVLHKICCGRS-KRKIDALITNLAVADLCVSVLTLLSQIVWEVLDRWVAGDLACRL
FKVLQVFGLIASSNIIAIIALERHHVIVHPL--ASPLPTKLLATVGWLAALVLALPQAFVFKVQPCLTFQAY
IVYGSVTVFFAPFCVLCVAYARILWTVWRD-VTAPRAKIKTLKMTLVIIILFIVCGLPYFVVEMKSAFGDDE
VIAVLGIFVVTNSAVNPYVYLFFKTNYRKM
>Pcla11271949
---LLVITILAILGNALLVITLLRRRLLHHPSNRLVLSLTASNLVLAVVVLPGMVACLLVPWW-AASTLCQG
AAFLANLVTSASAITVAVIALDRYLAIVRPMVYVTGSRCVVLLAWCWVQALITALPPLLGWSRYKCG-WPSY
TAVWVLSVFLVPVIIMLVCYHFILQVARKRRRSRLRAQAKGFRTVCVVVGTHFT-WAPYSALAVAEAVL--W
VTVTSTLLLFTASVFYPIIYGLYNRSIREI
>Hame11355035
---LVVVTILAILGNALLVVTLLRRSLLHHPSNRLVLSLTASNLVLAVVVLPGMVASLMMS-W-PGSALCQG
AAFFINLVTAGSAITVAIIALDRYLAIVRPMVYVTGNRCLLMLAWCWVQALLTALPPLLGWARYECG-WPSY
TAVWVITVFLTPVIIMLVCYYFILQVARKRRRSRLRAQAKGFRTVCVVVGTHFT-WAPYSAVAIAEAVL--W
VTVTSTMLLFTASVFYPIVYGLYNRSIREI
>Parg172726
---MVVITFLAILGNALVVVTLLRRSLLHHPSNRLVLSLTASNLVLAVVVLPGMVASLMMA-W-IGSILCKM
AAFFTNFVTTASAITVAVIALDRYLAIVRPMVYVTGNRCLLMLAWCWVQALFTALPPLLGWARYECG-WPSY
TAVWVISVFLIPVIIMLVCYYFILQVARKRRRSRLRAQAKGFRTVCVVVGTHFT-WAPYSALAVAEAVL--W
ARVTSTLLLFMASVFYPIVYGLYNRSIREV
>Csap1929267
---LVVITILGVIGNAVVVVTLLRRSLLHHPSNRLVLSLTASNLLLTLVVLPVLVASVVLPVWGVGSALCQG
AAFLANLVTAASAITVAIIALDRYLAIVRPMVYVTGNRCLVLLGWCWVQATLTALPPLLGWARYECG-WPSY
TSIWVLSVFVVPIVIMLICYYFILQVARKRRRSRLRAQAKGFRTVCVVVGTHFT-WAPYTALAVVEAVL--W
ATVTSTLLLFTASVFYPIVYGLYNRSIREV
>Lobl_GPR161
TIAIVVITIFVCLGNLVIVVTLYRKSYL-TLSNKFVFSLTLSNFLLSVLVLPFVATS----EWIFGVVWCNF
SALLYLLISSASMLTLGVIAVDRYYAVLYPMVYITGNRAVVALAYIWLHSLIGCLPPLFG-----CVAWPGY
TAFWQIWCALFPFLVMLVCYGFIFRVARKARKNSSSSRCKALITILVVIGAFMVTWGPYMVVILWGKNY--T
LETWATWLSFTSAVCHPLIYGLWNKTFRPF
>Ttru_GPR161
TIAIVVITIFVCLGNLVIVVTLYRKSYL-TLSNKFVFSLTLSNFLLSVLVLPFVATS----EWIFGVVWCNF
SALLYLLISSASMLTLGVIAVDRYYAVLYPMVYITGNRAVVALAYIWLHSLIGCLPPLFG-----CVAWPGY
TAFWQIWCALFPFLVMLVCYGFIFRVARKARKNSSSSRCKALITILVVIGAFMVTWGPYMVVILWGKNY--T
LETWATWLSFTSAVCHPLIYGLWNKTFRPF
>Mmus_GPR161
SIAIIIITVLVCLGNLVIVVTLYKKSYL-TLSNKFVFSLTLSNFLLSVLVLPFVVTS----EWIFGVVWCNF
SALLYLLISSASMLTLGVIAIDRYYAVLYPMVYITGNRAVMALVYIWLHSLIGCLPPLFG-----CVAWPGY
TIFWQIWCALFPFLIMLVCYGFIFRVARKARKNSSSSRCKALITILVVIGAFMVTWGPYMVVILWGKNC--T
LETWATWLSFTSAICHPLIYGLWNKTFRSF
>Tcas_Bursicon
LCGVWIVFLCAMLGNGTVVFVLIRGK-MD-VPRFLVCNLAAADFFMGIYLGFLAVVDSTLEPW----AGCQL
SGFLGVLSSELSVYTLAVITLERNYAITHAMHLLSLKHAGYIMICGWSFAIVMGLPLFS---VSDCLTY---
-VVFLMFINGVAFLILMGCYLKMYCAI-G--NSN----SRIAKRMALLVFTDFLCWSPIAFFSLTAAFGSEK
VF--TVFVLPLNSCCNPFLYAILTKQFKAI
>Glat_GPA2_GPB5Ra
LVAVWLVVVTAVVGNLAVMVVLIKFK-MT-VSKFLMVNLALADLCMGLYLLIIAAMDHTIDDW----PGCKV
AGFLTVFASELSIFTLTVITSERWYAITYAIHLLKLSMAVKMMVGGWTYSITMALPLVG---VSSCLAY---
-LVSLLLVNGLAFFVITACYASMYFSISN--PHS----LTVAKRMALLVFTDFACWAPIAFFGLTAVAGNTK
IL--LVFFYPLNSCANPYLYAILTKQYR--
>Csap1923192
LLAVWVVVVTAVVGNLAVMIVLIKFKSMT-VSKFLMVNLALADLCMGLYLLIIAAMDHTIDDW----PGCKV
AGFLTVFASELSIFTLTVITSERWYAITYAIHLLKLSMAVKIMVGGWTYSIAMALPLVG---VSSCLAY---
-LVSLLVVNGLAFFVITACYISMYFSISH--EHS----LTVAKRMALLVFTDFACWAPIAFFGLTAVAGNTK
IL--LVFFYPLNSCANPYLYAILTKQYR--
>Cmae_GPA2_GPB5_R2
-LAVWVVVVTAVVGNLAVMIVLIKFK-MT-VSKFLMVNLALADLCMGLYLLIIAAMDHTIDDW----PGCKV
AGFLTVFASELSIFTLTVITSERWYAITYAIHLLKLSMAVKIMVGGWTYSIAMALPLVG---VSSCLAY---
-LVSLLLVNGLAFFVITACYISMYFSISH--EHS----LTVAKRMALLVFTDFACWAPIAFFGLTAVAGNTK
IL--LVFFYPLNSCANPYLYAILTKQYR--
>Pcla11522488
LCGVWIVFLLALMGNGVVVVVLVYSK-MD-VPRFLVTNLAVADFFMGVYLGFLAVADSTLEPW----PACQV
AGFLGVLSSELSVYTLAVITMERNYAITHAMHLLSLRQAAYIMVVGWMFAITMALPLTG---VSDCLGY---
-VVFLMFINGVAFLILMGCYFKIYCAI-G--NSN----SRIAKRMALLVFTDFICWAPIAFFSLTAAFDSEK
VF--TVFILPLNSCCNPFLYALLTKQFKTI
>Hame1137510
LCGVWIVFLLALMGNGVVVVVLVYAK-MD-VPRFLVTNLALADFFMGVYLGFLAVADSTLEPW----PACQV
AGFLGVLSSELSVYTLAVITLERNYAITHAMHLLSLRQAAYIMAVGWVFAITMALPLAG---VSDCLGY---
-VVFLMFINGVAFLILMGCYFKIYCAI-G--NSN----SRIAKRMALLVFTDFICWAPIAFFSLTAAFDSEK
VF--TVFVLPLNSCCNPFLYALLTKQFKTI
>Parg174458
LCGVWIVFLLALMGNGVVVVVLVYAK-MD-VPRFLVTNLAMADFFMGVYLGFLAVADSTLEPW----PACQV
AGFLGVLSSELSVYTLAVITLERNYAITHAMHLLSLRQAAYIMIVGWVFAITMALPLAG---VSDCLGY---
-VVFLMFINGVAFLILMGCYFKIYCAI-G--NSN----SRIAKRMALLVFTDFICWAPIAFFSLTAAFNSEK
VF--TVFILPLNSCCNPFLYALLTKQFKTI
>Csap11094017
-CGVWIVFLLALMGNGVVVVVLVYAK-MD-VPRFLVTNLALADFFMGVYLGFLAVADSTLEPW----AGCQV
AGFLGVLSSELSVYTLAVITLERNYAITHAMHLLSLRQAAYIMAAGWVFALTMALPLAG---VSDCLGY---
-VVFLMFINGVAFLILMGCYFKIYCAI-G--NSN----SRIAKRMALLVFTDLVCWAPIAFFSLTSAFDSEK
VF--TVFILPLNSCCNPFLYALLTKQFKTI
>Cmae_BursiconR2a
LCGVWIVFLLALMGNGVVVVVLVYAK-MD-VPRFLVTNLALADFFMGVYLGFLAVADSTLEPW----AGCQV
AGFLGVLSSELSVYTLAVITLERNYAITHAMHLLSLRQAAYIMAAGWVFALTMALPLAG---VSDCLGY---
-VVFLMFINGVAFLILMGCYFKIYCAI-G--NSN----SRIAKRMALLVFTDLVCWAPIAFFSLTSAFDSEK
VF--TVFILPLNSCCNPFLYALLTKQFKTI
>Parg11578653
LCGVWIVFLLALLGNGTVVVVLMRAK-MD-VPRFLVTNLAFADFFMGLYLGFLAVVDSTLEPW----SGCQV
AGFLGVLSCELSVYTLTVITMERNYAITHAMHLLSLRHAAYIMVLGWLFACTMALPLIG---VSDCLGY---
-VVFLMFINGIAFLILMGCYLKIYCAI-G--NSN----SRIAKRMALLVFTDFICWAPIAFFSLTAAFGSKK
VF--TVFILPFNSCCNPFLYALLTKQFKTI
>Pcla1242062
LCGVWIVFLLALLGNGTVVVVLTRAK-MD-VPRFLVANLAFADFFMGLYLGFLAVVDSTLEPW----AGCQV
AGFLGVMSCELSVYTLTVITMERNYAITHAMHLLSLRHAAYIMVLGWLFACTMALPLIG---VSDCLGY---
-VVFLMFINGVAFLILMGCYLKIYCAI-G--NSN----SRIAKRMALLVFTDFICWAPIAFFSLTAAFGSKK
VF--TVFILPFNSCCNPFLYALLTKQFKTI
>Csap1105293
LCGVWIVFLLALLGNGTVVVVLIRSK-MD-VPRFLVTNLAFADFFMGLYLGFLAVVDSTLEPW----AGCQV
AGFLGVLSCELSVYTLTVITMERNYAITHAMHLLSLRHAAYIMVFGWLFASTLALPLIG---VSDCLGY---
-VVFLMFINGVAFLILMGCYLKIYCAI-G--NSN----SRIAKRMALLVFTDFICWAPIAFFSLTAAFGSKK
VF--TVFILPFNSCCNPFLYALLTKQFKTI
>Glat_bursicon
-CGVWIVFLLALLGNGTVVVVLIRSK-MD-VPRFLVTNLAFADFFMGLYLGFLAVVDSTLEPW----AGCQV
AGFLGVLSCELSVYTLTVITMERNYAITHAMHLLSLRHAAYIMVLGWLFASTLALPLIG---VSDCLGY---
-VVFLMFINGVAFLILMGCYLKIYCAI-G--NSN----SRIAKRMALLVFTDFICWAPIAFFSLTAAFGSKK
VF--TVFILPFNSCCNPFLYALLTKQFKTI
>Cmae_BursiconR1a
LCGVWIVFLLALLGNGTVVVVLIRSK-MD-VPRFLVTNLAFADFFMGLYLGFLAVVDSTLEPW----VGCQV
AGFLGVLSCELSVYTLTVITMERNYAITHAMHLLSLRHAAYIMVLGWLFASTLALPLIG---VSDCLGY---
-VVFLMFINGVAFLILMGCYLKIYCAI-G--NSN----SRIAKRMALLVFTDFICWAPIAFFSLTAAFGSKK
VF--TVFILPFNSCCNPFLYALLTKQFKTI
>Hame1141754
LCGVWIVFLLALLGNGAVVVVLVRAK-MD-VPRFLVTNLAFADFFMGLYLGFLAVVDSTLEPW----VGCQV
AGFLGVLSCELSVYTLTVITMERNYAITHAMHLLSLRHAAYIMVLGWLFACTMALPLIG---VSDCLGY---
-VVFLMFINGVAFLILMGCYLKIYCAI-G--NSN----SRIAKRMALLVFTDFICWAPIAFFSLTAAFGSKK
VF--TVFILPFNSCCNPFLYALLTKQFKTI
>Dmel_rk_PA
LCGVWVVFLLSLLGNGTVVFVLLRSK-MD-VPRFLVCNLAAADFFMGIYLGILAIVDATLEPW----VLCQL
SGFLAVLSSELSVYTLAVITLERNYAITHAIHLLSLKQAGYIMSVGWVFALIMAMPLVG---VSDCLTY---
-VISLMFINGCAFLTLMGCYLKMYWAI-G--NTN----SRIAKRMALLVFTDFLCWSPIAFFSITAIFGSEK
IF--TVFVLPLNSCCNPFLYAIMTKQFKHF
>Dmel_Lgr1_PA
LISVWIVVALAVVGNVAVLTVILRPESTP-VPRFLMCHLAFADLCLGLYLLLVACIDHSMEDW----LGCKV
AGFLTVFASHLSVFTLTVITIERWLAITQAMYLIKLRPAALIMLGGWIYSMLMSLPLFG---ISNCLIY---
-LIAILGSNGVAFSIIAVCYAQIYLSLGE--HQN----LSVAKKMALLVFTNFACWSPIAFFGLTALAGNTK
IL--LVFFYPLNSCADPYLYAILTSQYR--
>Hame1137016
LVAVWLVVITAVLGNLAVIIVLIKFK-MT-VSKFLMVNLALADLCMGVYLLIIAAMDHTIVDW----PGCKV
AGFLTVFASELSIFTLTVITSERWYAITYAIHLLKLSMAVKIMVVGWTYSISMALPLLG---ISSCLAY---
-LVSLLLVNGLAFVVITACYTSMYCSISH--PHS----LTVAKRMALLVFTDFACWAPIAFFGLTAVAGNTK
IL--LVFFYPLNSCANPYLYAILTKQYR--
>Nnor_GPA2_GPB5Ra
--------------NLAVIIVLIKFK-MT-VSKFLMVNLALADLCMGVYLLIIAAMDHTIVDW----PGCKV
AGFLTVFASELSIFTLTVITSERWYAITYAIHLLKLSMAVKIMVVGWTYSISMALPLLG---ISNCLAY---
-LVSLLLVNGLAFVVITACYTSMYCSISH--PHS----LTVAKRMALLVFTDFACWAPIAFFGLTAVAGNTK
IL--LVFFYPLNSCANPYLY----------
>Pcla11226124
LVAVWLVVVTAVLGNLAVIIVLIKFK-MT-VSKFLMVNLALADLCMGLYLLIIAVMDHTIVDW----PGCKV
AGFLTVFASELSIFTLTVITSERWYAITYAIHLLKLSMAVKIMVVGWTYSITMALPLLG---ISSCLAY---
-LISLLLVNGLAFFVITACYASMYCSISH--PHS----LTVAKRMALLVFTDFACWAPIAFFGLTAVAGNTK
IL--LVFFYPLNSCANPYLYAILTKQYR--
>Parg1969986
LVAVWLVVVTAVVGNLAVMVVLIKFK-MT-VSKFLMVNLALADLCMGLYLLIIATMDHTIVDW----PGCKV
AGFLTVFASELSIFTLTVITSERWYAITYAIHLLKLSMAIKVMVVGWAYSITMALPLLG---ISSCLTY---
-LIALLLVNGLAFFVITACYASMYCSISH--PNS----LTVAKRMALLVFTDFACWAPIAFFGLTAVAGNTK
IL--LVFFYPLNSCANPYLYAILTKQYR--
>Parg1460394
LVAVWLVVVTAVFGNLAVMVVLMRFK-MT-VSKFLMCNLAGADLCMGLYLLIIAAMDRTIVDW----PGCKV
AGFLTVFASELSILTLTVITLERWYAITYAIHLLRLSVAVRVMMLAWLYAVTMALPLLG---VSGCLAY---
-LLILLITNGLAFILICVCYAKMYCSIAN--NTS----TTVAKRMALLVFTDFACWAPIAFFGLTAVSGSTK
FL--LVFFYPLNSCANPYLYAILTKQYR--
>Pcla11898107
-VAVWVVVVTAVFGNLAVMVVLMRFT-MT-VSKFLMCNLAVADLCMGLYLLIIAAMDHTIVTW----PGCKV
AGFLTVFASELSILTLTVITLERWYAITYAIHLLRLPVALKVMVLAWLYALTMALPLLG---VSGCLAY---
-LLILLITNGLAFILICVCYAKMYCSIAN--NTS----TTVAKRMALLVFTDFACWAPIAFFGLTAVSGSTK
FL--LVFFYPLNSCANPYLYAILTKQYR--
>Cmae_GPA2_GPB5_R1
LLAVWVVVVTAVFGNLSVMIVLMRFK-MT-VSKFLMCNLAVADLCMGLYLLIIAAMDHTIVYW----PGCKV
AGFLTVFASELSILTLTVITLERWYAITYAIHLLRLSVAARVMVLAWLYALTMALPLLG---VSGCLAY---
-LLILLITNGMAFVLICVCYAKMYCSIAN--NTS----TTVAKRMALLVFTDFACWAPIAFFGLTAVCGSTK
FL--LVFFYPLNSCANPYLYAILTKQYR--
>Pcla1990297
TVCIWILGFIALLGNSFVIIWRSSSG-NK-MHSFLIVNLGVGDFLMGVYLVIVAAVDQYRVSW----SLCQL
AGFISTFSSELSVFTLTVITVDRLIVIKFPFGVKEGSVTRMVMAGVWVLVGLLALPLTRLF-HNFCLGW--Y
AVFIFLVLNLLSFGVIAVSYVLMYVAART--RAD--VRGGMAKRMSLIVATDAACWLPIIFLGIASLCG--R
VFSWAVFVLPLNAAINPVLYTLSTAP--SL
>Pcla188581
TVCIWILGFIALLGNSFVIIWRSSSG-NK-MHSFLIVNLGVGDFLMGVYLVIVAAVDQYRVSW----SLCQL
AGFISTFSSELSVFTLTVITVDRLIVIKFPFGVKEGSVTRMVMAGVWVLVGLLALPLTRLF-HNFCLGW--Y
AVFIFLVLNLLSFGVIAVSYVLMYVAART--RAD--VRGGMAKRMSLIVATDAACWLPIIFLGIASLCG--R
VFSWAVFVLPLNAAINPVLYTLSTAP--SL
>Parg1870374
TVCIWILGLIALVGNSFVILWRSSSG-NK-MHSFLIVNLGVGDFLMGVYLIILAVVDQYRVSW----SLCQL
AGFISTFSSELSVFTLTVITVDRLIVIKFPFGVMEKSVIRMVMAGVWVLVAILSLPLTYLF-SNFCLGW--Y
AVFIFLVLNLLSFGVIAVSYVLMYMAART--RMG--ARAGMARRMTLIVATDAACWLPIIFLGIVSLCG--K
VFSWAVFVLPLNAAINPVLYTLSTTP--HM
>Sver_GRL101
TVCIWILGFIALLGNSFVILWRSSSG-NK-MHSFLIVNLGVGDFLMGVYLIIVAVVDQYRVSW----SLCQL
AGFISTFSSELSVFTLTVITVDRLIVIKFPFGAVEGSVTRMVMAGVWILVAILSLPLTYLF-HNFCLGW--Y
SVFIFLVLNLLSFGVMAVSYVLMYMTART--RTG--ARAGMATRMTLIVATDAACWLPIIFLGIASLSG--K
VFSWAVFVLPLNAAINPVLYTLSTAP--HM
>Nnor_RelaxinRa
--------------NSFVIIWRSSSG-NK-MHSFLIVNLGVGDFLMGVYLIIVAVVDQYRVAW----SLCRL
AGFISTFSSELSVFTLTVITVDRLIVIKFPFGVVKGSVTRWVMAAVWVLVGFLSLPLTHLF-NNFCLGW--Y
AVFIFLVLNLLSFGVIAVSYVFMYVAART--RTS--TRGGMAKRMTMIVATDAACWLPIIFLGIASLCG--K
VFSWAVFVLPLNAAINPVLF----------
>Pcla1990299
TVCIWILGFVALLGNSFVIIWRSSSG-NK-MHSFLIVNLGVGDLLMGVYLLIVAAVDQYRVSW----SLCQL
AGFISTFSSELSVFTLTVITVDRLIVIKFPFGVKEGSVIRMVMAGVWLVVGLLALPLTRLF-SNFCLGW--Y
AVVVFLVVNLVSFGVMAVSYVLMYVAART--RTD--ARGAMAKRMSLIVATDAACWLPIIFLGIASLCG--R
VFSWAVFVLPLNAAINPVLYTLSTTP--HL
>Hame11367910
LVSIWVLGLVALFGNTFVIIWRSSSF-NK-LNSFLIVNLALGDLLMGFYLIVVGGVDHYRVFW----WLCQM
AGFLSTFSSELSVFTLTVITVERLRIIMHP--SKSTKPTKLVMAGVWIVVGVLALPLVNRF-NNFCLGW--Y
SVFIFLGLNFVSFGVIAVSYVLMYFAVRT--RI---SRENLAKRMTLIVATDAACWLPIIILGVVSLYG--K
VFSWAVFILPLNAAVNPVLYTLSTSP--TI
>Nnor_RelaxinRd
--------------NTFVIIWRSSSF-NK-LNSFLIVNLALGDLLMGFYLIVVGGVDHYRVFW----WLCQM
AGFLSTFSSELSVFTLTVITVERLRIIMHP--SKSTKPTKLVMAGVWIVVGVLAIPLVNRF-KNFCLGW--Y
SVFIFLGLNFVSFGVIAVSYVLMYFAVRT--RI---SRENLAKRMTLIVATDAACWLPIIILGVVSLCG--K
VFSWAVFILPLNAAVNPVLY----------
>Pcla1678297
-VCVWVLGSLALSGNLLVIVWRFHTD-NR-VHSFLITNLALGDLCMGLYLLIIAAVDHYRVVW----PLCRL
AGFFSTFSSELSVFTLTVITLERLVVIIFPFRVLSMRWTKVIMGVVWACVGLLALPLTDIF-RNFCLGW--Y
SVFVFLVLNLVSFSVIAGSYWGMYQAARS--RSD--VRSSMATKMTLIVVTDAACWLPIILLGLVSLAG--Q
VFAWAVFVLPLNAAINPLLYTLSTTPFLDV
>Nnor_RelaxinRb
--------------NILVIVWRLEND-NK-VHSFLITNLALGDLCMGLYLLIIATVDNYRVLW----SLCQL
AGFFSTFSSELSVFTLTVITLERLVVIVFPFRVLSMRQTKVIMGVVWACVVLLALPLMDTF-RNFCLGW--Y
SVFVFLALNLVSFSVIAGSYWVMYRAASS--RSD--RRSSMARKMTLIVVTDAACWLPIILLGVISLAG--Q
VFAWAVFVLPLNAAINPLLY----------
>Pcla1718362
FVSVWVMGVLACAGNLLVLIGRLKET-NK-VHSFYIKNLSLSDLLMGVYLFIIASYDFFRSSW----WQCNL
CGFLSTLSSEASVFTLTTITLDRYFSIVHPLTLRTLPIAVGVMVATWSLAALLALPLLGIYGDNFCLAW--H
SAIIFIGFNLVAFMFIAYAYGRMILAIRS--RST--KQRILVKRFAFIVGTDFLCWMPVIIIKVIALGG--C
LYGFTVH-----------------------
>Hame1936675
FVAVWLVALVTLVGNLMVLGGRVRDD-NK-ILSLFIRNLAVADLLTGFYLVVVAAKDQFREYW----WQCTL
TGVLAMTSAEVSVLILSFMSVERWVCITWPLAALSLEGAKVALTCIWALGFLLATPVLYYGQPRFCFGW--Y
SALIFVGLNQIGVVLILMSYTGMFCSIRT--PLS----REFAMRFFFIVFTDCLCWTPIIILRIMALAD--K
LYAYVVVLLPINSALNPFLYTFTTTKFRGR
>Parg1694848
FVTVWLVALATLAGNLTVLGGRVRDD-NK-ILSLFIRNLAVADLLTGLYLVVVATKDQFREYW----WQCTV
TGVLAMMSAEVSVLILSFMSVERWVCITWPLGTLSLEGAKVALACIWATGFLLSLPVLCYGKQRFCFGW--Y
SALVFVGLNQLGVVLILLSYTGMFCSIRT--PLS----REFAMRFFFIVFTDCLCWTPIIILRILALAD--K
LYAYVVVLLPINSALNPFLYTFTTTKFRGR
>Pcla11829214
FVTVWLVAAATLVGNLTVLGGRGRDD-NK-VLSLFIRNLAVADLLTGFYLVVVAVKDQFREYW----WECTI
TGVLAMTSAEVSVLILAFMSVERWVCITWPLAALSHEGAKLALACIWALGIVISIPVMYYGQQGFCFGW--Y
SALVFVGLNQIGVVLILMSYTGMFCSIRT--PLS----REFAMRFFFIVFTDCLCWTPIIILRIMALAD--K
LYAYVVVLLPINSALNPFLYTFTTTKFRGH
>Nnor_RelaxinRc
--------------NLMVLGGRVRDD-NK-ILSLFIRNLAVADLLTGFYLVVVAAKDQFREYW----WQCTL
TGVLAMTSAEVSVLILSFMSVERWMCITWPLAALSLEGAKVALTCIWALGFLLATPVLYYGQQRFCFGW--Y
SALIFVGLNQIGVVLILMSYTGMFCSIRT--PLS----REFAMRFFFIVFTDCLCWTPIIILRIMALAD--K
LYAYVVVLLPINSALNPFLY----------
>Dmel_Lgr4_PB
FGSVWVMASIAVVGNLLVLLGRYKSR-SN-VHSLYLRHLAASDFLMGIYLTLIACADSFRETW----GVCAF
AGFLSTFSCQSSTLLLTLVTWDRLMSVTRPLKPTEKVRIVLRLLLLWGISFGLAAPLLPNFGSHFCLGW--Y
SALLFILVNTLSLIFILFSYIRMLQAIRS--RST--GRNVVATRFAIIVTTDCACWLPIIVVKLAALSG--D
LYAWAVLVLPVNSALNPVLYTLTTAAFKTL
>Cmae_Relaxin_R1a
FVGVWVMSLLTLLGNLMVLGGRVRDD-NK-ILSLFIRNLAVADLLTGLYLLVIAVKDEFRSHW----WQCTI
TGVLAMTSSEVSVLILSFMSVERWLCITWPLAALSLSGAKMALTLMWLIGVALAAPVLYYQHQRFCFGW--Y
SGLLFVGLNQLGVILILISYTGMFYSIRT--PLS----REFAMRFFFIVFTDCLCWTPIIVLRIMALAE--E
FYAYVVVLLPINSALNPFLYTFTTTKFRGH
>Glat_LGR2
FVGVWLVALLTLLGNLMVLGGRVRDD-NK-ILSLFIRNLAVADLLTGVYLLVIAVKDEFRRYW----WQCTF
TGVLAMTSSEVSVLILSFMSVERWLCITWPLAALSLGGAKMALSLIWLLGLSLAAPVLYYHQQRFCFGW--Y
SGLLFVGLNQLGVILILVSYTGMFCSIRT--PLS----REFAMRFFFIVFTDCLCWTPIIVLRIMALAE--E
LYAYVVVLLPINSALNPFLYTFTTTKFRGR
>Dmel_Lgr3_PA
YYSAWVMATLTIAGNVLVLWGRFRDE-NV-AVTMVIRNLALADMLMGFYLVTIGVQDRYREDW----WQCTL
IGTLAVSSSEVSMLILAFMSLERFLLIADPFRG-SIGNRVMALICIWITGVGLAAPVLLWSTLPYCFGW--Y
SAFVFLGVNLLLLVMIAMLYTALLISIWT--PLT----CEFAVRFFFIVLTDFLCWVPIIVMKIWVFFN--D
IYAWVVFVLPLNSAVNPLLYTFTTPKYRG-
>Cmae_Relaxin_R2
FVAVWVMALVTLVANVLVIFCRARKD-NK-ILKLFVKNLAAADLLMGVYLVVIGVQDMTRSQW----YTCIF
AGALAMISSETSVFILSFMSLERYLYISESLDGLSLRGARLCLAAIWLTSISLAFPILWI---SFCFGW--Y
SAFIFLGLNFFSMVVIFGSYVGLFLNIRT--SRS----NNFAFRFFFIVVTNCLCWLPIMCLKLAALAH--G
FYAWVVLVLPINSAVNPALYTFSTSQFQT-
>Cmae_Relaxin_R3a
FISVWVMGILACVGNLVVLIGRFKEP-NE-VHSFYIKNLSLSDFLMGIYLFVIASYDSFRTTW----WQCSL
CGFLSTLSSEASVFTLTTITLDRYFSIVHPLTLRTLRAAVVVMGCIWLLAVVLALPVTGLYGDNFCLAW--H
SAIIFIGLNLVAFMFIAYAYGRMIVSIRS--RST--KQRLLVKRFAFIVGTDFLCWMPVIIIKFIALGG--T
LYAWAVFVLPVNSALNPILYTLATKIFKNM
>Dtin_GRL101
TFCIWVLGVIALIGNVLVLIWRVRAT-NR-VHSFLISNLALGDLLMGVYLMIIACVDYYRVNW----NLCKL
AGFLSTLSSESSVFTLTVITLDRFITIIFPFRIMKLSQTVAIMLFIWFLCICIAIPLLNIF-DNFCLGW--Y
SVFVYLVLNLTSLALIAVAYIWMFLFAHS--RS---VGSTMARRIMIIVFTDFFCWMPIIILGLCSLHG--Q
VYAWAVFILPLNAALNPVIYTLSTPLFLNF
>Smim_GRL101
TSFLWVLGIIALLGNLFVIIWRSKDS-SR-ISSTLILSLGCADFLMGIYLIIIASVDYYRIKW----TLCKI
CGFLSTVSTEVSVLTLAFITLDRLICLCFPLSQFSLQFTYRLIASSWIIAGVMAIPLVVEFQGRFCLGW--Y
SVAIFFCLNSIAFIIIVLAYLYMYITIRS--SRL--RQNKIGRQMALIVLTNSMCWFPIIVMGMLAMSG--E
AYSWAIFVLPLNSATNPLIYTISSLHFH--
>Aven_GRL101
SSFLWVLGIIALVGNLFVIVWRCKDS-TR-ISSTLILSLGCADFLMGVYLIIIASVDYYRIKW----ILCKI
CGFLSTVSSEVSVFTLVFITVDRLISLCFPLSQFSVNFTYKLIFASWIIACVMAVPFFVKFQGRFCLGW--Y
SVAIFFCMNFIAFLIIASAYLYMYITIRS--SRL--RQDKIGRQMALIVLTNSLCWIPIIIMGMLAMSG--E
AYSWAIFVLPLNSATNPLIYTISSLHFQ--
>Tcas_Lgr4
FTSVWIIAAIGCTGNLIVLLGRLPTN-NV-VHSLYLRNLALSDLLMGVYLFAIAIADHYRDSW----YVCNI
CGFLSTLSCESSVLILTLVTWDRFVSVTQPLARPSPKTAAFTLVVLWSIAAAVAAPLSE-FGDEFCLGW--Y
SAAMFMLVNALALTFICYAYMRMINEIIS--RST--SQK-VAQRFGIIVFTDCLCWVPIIVVKLVALAG--D
LYAWAIFILPINSALNPVLYTLTTTVFK--
>Aven_RelaxinR2
FISVWLVAFVAGLGNVAVLVGRFAEP-NE-VHSFYIKNLSLADLLMSVYLFIIAAYDVFRHRW----WQCSM
CGFLSTLSSESSVLILTIITVDRYTSILYPLSLRTIASASIAMGAVWSVAILLSLPLLDIYGDEFCLAW--Y
STFLFCGLNLAAFLFILFAYISMFFTISS--RST--LQRTIAKRFAFIVGTDFLCWVPIVLIKVIAMGG--D
LYAWAVFLLPVNSALNPVLYTLTTKLFKSC
>Aven_RelaxinR1
FISVWIVAGLACIGNASVVISRSTDT-NR-IHSFYIKNLSIADFLMCLYLFIIAGHDAFRESW----WQCTF
AGMLSTLSSEASIFIMTIITADRYLSIVYPLVLRTMVFAGTLVAASWVAAATIAVPVFNLFGDEYCLGW--Y
SMVVFCGLNSVAFGFICYAYITMFITISS--RSS--QQRTIAKRFSFIVATDLLCWLPIIVIKTLAISAPAE
IKSNTSTFLPASSSLHPFLWRWKVSFHQ--
>Aaeg_BursiconR
LCGVWVVFLLAMLGNGTVVFVLIRSK-MD-VPRFLVCNLAAADFFMGIYLGFLAVVDSTLEPW----AGCKL
SGFLAVLSSELSVYTLAVITLERNYAITHAMHLLSLRHAGYIMTIGWTFAITMALPLFG---VSDCLAY---
-VVFLMFINGVAFLILMGCYLKMYCAI-G--NSN----SRIAKRMALLVFTDFICWSPIAFFSLTAVFGSEK
VF--TVFILPLNSCCNPFLYAILTKQFKAI
>Dmag_RelaxinR1
LCGVWIVFLMALLGNGAVVFVLIRSK-ID-VPRFLVCNLGMADFFMGIYLGFLAVVDSTLEPW----AGCQV
AGFFGVLSSELSVFTLAVITMERNYAITHAMHLLSLRHASYIMAAGWLFALIMALPLVG---VSDCLGY---
-VVFLMVINGVAFLILMGCYLKMYCAI-G--NSN----SRIAKRMALLVFTDFLCWAPIAFFSLTAASGSEK
IF--TVFILPLNSCCNPFLYAILTKQFKAI
>Tlon_Lgr
LCGVWLVFLLALMGNGVVVVVLIYAK-MD-VPRFLVTNLAMADFLMGVYLGFLAVVDSTLEPW----AGCQL
AGFLGVLSSELSVYTLTVITLERNYAIIHAMNLLSLRHAAYIMAIGWIFALTMALPLTG---VSDCLGY---
-VVFLMVINGVAFMILMGCYLKIYCAI-G--NSN----SRIAKRMALLVFTDFICWAPIAFFSLSAAYGSEK
VF--TVFVLPLNSCCNPFLYALLTKQFKAI
>Parg11033884
AVLFIGYLVLGLTGNALTILALLRCPRVRNVTAAFIISLCVADFLFCFLVLPWEVS-RFLGKWIWGEWICTL
FPLLRYWNVAVSLLSIAMITINRYIMIAHFSVYYRKAWIALMIAFCWVFAFVMLLPTL-LSKWGRCSDDKSP
KQVLFGLGFCVPAIIIVICYSLIFYVIHSKRRE-RRRRWRITKMVLIIFIAFLITYLPITLVKNLDK--DPG
LHVLGYVLIYISSCINPVIYVIMNRQYRAY
>Hame11382149
AVLFIGYMVLGLTGNFLTILALLRCPRVRNVTAAFIISLCVADFLFCVLVLPWEVS-RFLGKWIWGEWICTL
FPLLRYWNVAVSLLSIAMITINRYIMIAHFSVYYRKGWIALMIAFCWVFAFIMLLPTL-LSKWGRCSDDKSP
KQVLFGLGFCVPAIVIVICYSLIFFVIHSKRRE-KRRRWRITKMVLIIFIAFLITYLPITLVKNLDK--NPG
LHVLGYVLIYISACINPVIYVIMNRQYRAY
>Pcla1604351
IPCYVIIFLLGVVGNTLVIVTLLQNRKMRTITNVFLLNLAFSDLLLGVFCMPFTLV-GSLRDFIFGPVMCRL
IPYFQAVSVSVSVWTLVAISLERYYAICQPLRSQTLSHAYKIISLVWLLSLAFMAPIAALSQL--CRMWRGF
SMFLGAGLLLVPLIIMVAAYSSIIISLWGMRRHAIEAKKHVIKMLFVVVLEFFLCWTPIFVVNIMCLYI--Q
VYRALGSLSYASSCCNPVTYCFMNKKFLGF
>Parg11022733
VFCCVLFIVLGVPGNLITIIALIKCKKVHNATAVFIINLTLSDLMFGVFNLPLAAS-LFGRAWVHTHFLCLL
FPILRYGLLAVSVFTVLAITINRYVMIAHPRLYYTRTWLAIMVVATWVGAFGALVPTL-LELWGTCTDRNSP
KEFLFVFAFVLPCVAICVCYARIFFIVHARKTK-RKTRRRLLKMILVIFMSFVACYLPITLVKTFSK--DPI
LNILGLLLIYLTTCINPIIYVVMSSEYRAY
>Hame11418525
VFCCVLFIVLGVPGNLITIIALVKCKKVHNATAVFIINLTLSDLMFGVFNLPLAAS-LFVRAWVHTWFLCLL
FPILRYGLVAVSVFTVLAITINRYVMIAHPRLYYTRTWLAIMVVSTWIGAFGALVPTL-LEFWGTCTDSNSP
KEFLFVFAFVLPCVAICVCYARIFSIVHAKKTKIRRTRRRLLKMILVIFMSFVACYLPITLVKTFSK--DPI
LNIFGLLLIYMTTCINPIIYVVMSSEYRAY
>Csap1605471
AVLFIGYLVLGLTGNFLTILALLRCPRVRNVTAAFIISLCVADFLFCILVLPWEVS-RFLGKWIWGEWICTL
FPLLRYWNVAVSLLSIAMITINRYIMIAHFSVYYRKGWIALMIAFCWVFAFVMLLPTL-LSKWGRCSDEKSP
KQVLFGLGFCVPAIIIIICYSLIFYVIHSKRRE-RRRRWRITKMVLIIFIAFLITYLPITLVKNLDK--DPG
LHVLGYVLIYVSSCINPVIYVIMNRQYRAY
>Pcla11248172
VFCCVLFIVLGVPGNLITIIALVKCKKVHNATAVFIINLTLSDLMFGVFNLPLAAS-LFGRAWVHTGFLCLL
FPILRYGLVAVSVFTVLAITINRYVMIAHPRLYYTRTWLAIMVVATWIGAFGALVPTL-LEFWGTCTDRNSP
KEFLFVFAFVLPCVAICVCYARIFCIVHAKKRKIRRTRRRLLKMILVIFLSFVACYLPITLVKTFSK--DPV
LNILGLLLIYLTTCINPIIYVVMSSEYRAY
>Pcla11781714
SLAFGPMLLIAVGGNAIVMWIVIAHRRMRTVTNYFLVNLSVADLMMSVFNCIFNFI-YMLSDWPFGSTYCTI
SNFLANVTISASVFTLMAISLDRYIAIVRPLKPMTKSEALKTIVVIWVSSLTLAVPCLLYSTTVSCFLWYVY
NTVFFTTTYMLPMLVMLVSYSLIGCELWGSRRHAIKSKKRVVRMFLVIVVLFMLCWLPQQGFFLYQYHNDK-
IYLGFYWLAMANAMVNPVIYYWMNTRFRYF
>Pcla1873773
AVLFIGYMVLGLTGNFLTILALLRCPRVRNVTAAFIISLCVADFLFCVLVLPWEVS-RFLGKWVWGEWICTL
FPLLRYWNVAVSLLSIAMITINRYIMIAHFSVYYRKGWIALMIAFCWVFAFVMLLPTL-LSKWGRCSDDKSP
KQVLFGLGFCVPAIVIVICYSLIFFVIHSKRRE-RRRRWRITKMVLIIFIAFLITYLPITLVKNLDK--DPG
LHVLGYVLIYISACINPVIYVIMNRQYRAY
>Pcla1881182
RVMVPIVMCIGVVGNSVSMVVLTR-RKMRSSTNNYLTALAISDLLYLV----FIFSLSLQHYWQYFRYGLWL
TDASSS-----TSIWLTVFTIERYIAISHPIKGCTMSRAKKV------IIVVYFLCFALTASTPHHTYW--F
TAVTFIL---LPLCLLTVFNFFLIQAVRSLHRDHHQQEHKITVMLIAVVILALLCQMPTAVLLLYSTVYTFG
LGNIFNLLNAVNAAANFILYCAFSDKYRTF
>Pcla1917849
IFVYSLAAVLSLVGNVTVILVLAFGRR--SSVRCYLINLAVSDITMATFCIPFSYT-SFMHRWFAPEF-CRI
AAFMQHMSVTCSVYTLVAIGVDRYKALIHPLNTWTKSRARLVIAGIWVFSVLISVPL-----VVSCKNWKTY
TVVLFVLTFALPVVGLGYTYLSIVAMMCSYRRDQLQAKVKVINMMIAVMVCFVLSWFPLQVLQFLIYFAHR-
-FFACHWIAMANSFMNPFIYCFMSNNFRDL
>Hame1130842
IVAYIMVFLVSLAGNLLVIVVVYYNAHMRTSTNQYLVNLAVADLLVTLVCMWVHIVRNLSPHYILPALVCKL
ESFVQATSLLASVLTLTVISVGRFVAVMFPLHA-SPDRAHRVIAVVWLTSALLACPPLFYREQYSCDFWRRF
YIILTIVFYFLPVGIMFINYSLVVWKLW-MTARNTRTKKKVVKMVSVVLLVFVLCWTPLQSILLYSSLVQNE
VEFAAYFVAYSNSALNPIIYCGFNANFRGL
>Pcla1953672
LIAYSLLFPFAAIGNLMVFVALFRNRH-RSRVNMMIMHLSLADMIVTFVFLPTEITWQVTIQWVFGNFGCKI
YKFFSAFGFYMSSMVVVCISLDRYFAVLHPLRVDAQRRGKIMLFFAWLISAVISLPQSVIFNVQPCVTFMMY
TIFCISFLYFIPLSIIIVAYTRIILEISKSRRRSERARTRTLRMTFIIVMAFVWCWTPYALATLWNFIDSNH
AQDFLFIIAVSNSVVNPIIYGRYSISCRDL
>Pcla1221867
IMAYVIVFLVSLVGNLLVILVVYYNNHMRTTTNQYLVNLALADLLVTVICMWVHIVRHLSPHYVLPALVCKL
DGFVQATSLLASVLTLTVISVGRFVAVMFPLHA-SPDRARRVIAAVWISSALLSCPTLFYRQLFSCEFWKHF
YIFLTIAVYFLPVGIMFINYSLVVWRLW-MTARNTRAKRKVVKMVSVVLLVFVLCWTPLQTIILYISF-ESV
LEFSAYFVAYSNSALNPIIYCGFNANFRGL
>Pcla11316011
GLSYVIVFILGLVGNCFVIAVVFRTPRMRTPTNYFIVNLAFADVLVIVFCLPATLLSNIYYPWMLGWIMCKL
VAYVQAVSVSASVNSLVAVSLDRFLAIWFPLKL-TTERARALIVVIWIMAVGSAIPYYVYFETQICVMWLYF
LIAHLLFCYLLPLALIIFFYVMIWIRVA-RRVHQQRSKVKVVKMLVVVVIIFMLSWLPLYVIFLGDELG-EI
ITPIAQWLGSSNSCINPILYAFFNKKYRGF
>Parg11590173
MFAYVVIFLVSLAGNLLVIVVVYYNANMRSSTNQYLVNLAVADLLVTLVCMWVHIVRHLSPNYILPVIVCKL
DGFVQATSLLASVLTLTVISVGRFVAVIFPLHA-SPDRAHRVIAAVWVTAALLSCPTLFYRQLYSCDIWKLF
YTVLIIAVYFLPVGIMLISYSLVVWKLW-VTSRITRSKRKVVKMVSVVLLVFVICWTPLQSIILYSNFLQAV
MEFAAYFIAYSNSALNPIIYCGFNVNFRGL
>Hame11400356
IVAYVIVFMVSLVGNLLVILVVYYNVHMRSSTNQYLVNLAVADLLVTLLCTWVHLVRNLSPHHVLPAIFCKL
DGFAQATSLLASVLTLTVISVGRFVAVIFPLHA-SPDRAHRVIAVVWVTSALLSCPTLFYRELYSCDVWKLF
YIILNTAFYFLPVGIMVISYSLVVWRLW-MTARNTRAKKKVVKMVSVVLLVFVLCWTPLQTIILYSNFVDNV
MEFSAYFIALSNSALNPIIYCGFNDNFRGL
>Csap11090418
TGVLVTLMAVGVGGNVLVPVVVVRTRDLRSSTNFLLVNLAAADLLVLLVSLPTALVEHSRETWVLGEPMCKL
VPFVEYCVSHASVLTILVISFERYYAICRPLRACTKMRACTCILTIWAAAVLLSSPMLVMSKYLFCYFW--Y
INLVTAVFFFVPLVLLVLLYLVIGRSLMD--RKVMKARKQVVVMLATVTVFFFVSLFPFRVLTLWIVWTTGF
LYGT---LFFANSAVNPILYNLTSTKFRAF
>Csap1341456
CFSYVLVFILGLVGNCFVIAVVFRTPRMRTPTNYFIVNLAMADVLVVVFCLPATLLSNIYYPWMLGWLMCKS
VAYVQGVSVSASVNSLVAVSLDRFLAIWFPMKL-TTYRARAIIVLIWIMAVVSPIPYFVYFETNICVMWLYF
LIAHLLLCYLLPLVLISFCYFMIWIKVA-RRIQQQRSKVKVVKMLVVVVIIFMLSWLPLYVIFMGEELG-EI
VTPMAQWLGSSNSCINPILYAFFNKKYRGF
>Pcla1671037
TLVFGAMMAMAVGGNTLVMWIICAHRRMRTVTNYFLVNLSAADLFMSLLNCMFNFI-YMLSDWPFGAVYCII
SNFMANVTISASVFTLMAISFDRYIAIVKPLEPMSKTAARVFILVIWTSSMLLALPCLLYSTTVSCIRWHIY
NIVFFITTYLLPMLVMLACYFLIGRELWGSRRQVIKSKRRVVKMFIMIVVMFGLCWLPQQAFFLYTFHNGA-
IYLAFYWLAMANAMINPVIYYWMNARFRYF
>Parg1859052
LIAYSLLFPFAAIGNLMVFVALFRNRH-RSRVNMMIMHLSLADMIVTFVFLPTEITWHVTIEWVFGNFGCKI
YKFFSAFGFYMSSMVLVCISLDRYFAVLHPLKVDAQRRGKIMLFFAWLISAVISLPQSVIFNVQPCVTFMMY
TIFCISFLYFIPLSIIIIAYSRIILEISKSRRRSERARTRTLRMTFIIVMAFIWCWTPYALATLWNFIDNNH
VQDILFIIAVSNSVVNPIIYGRYSISCRGL
>Pcla1881179
RVLVPMVLIVGVVGNAVTIVVLTR-RQMRSSTNNYLTALAISDLLYLV----FIFSLSFRHYWHYSRYALWL
TDASGS-----TSIWLTVFTIERYIAVCHPIKGCTESRAKRV------IVAVFILCFTLTATTPHKVYW--F
TAVVFIL---LPLVLLAVFNSFLIHVVKSAQRDTQSQEYKITVMLIAVVLLALLCQLPVAVLLLYQSFYASG
LGNIFNLLSAINAACNFVLYCAMSDKYRTF
>Hame11101027
CLSYVVVFILGLIGNCFVIAVVFRTPRMRTPTNYFIVNLAMADVLVIVFCLPATLLSSIYYPWMLGWIMCKL
VAYVQAVSVSASVNSLVAVSLDRFLAIWFPLKL-TTERARALIVIIWIMAVASAIPYSIYFETQVCVMWFYF
LIAHLLFCYLLPLLLIIFFYVMIWIRVA-SRVHEQRSKVKVVKMLVVVVIIFMLSWLPLYVIFLGDELG-EI
VTPMAQWLGSSNSCINPILYAFFNKKYRGF
>Hame1869010
RVLVPMVLVVGVVGNAVTIVVLTR-RQMRSSTNNYLTALAISDLLYLV----FIFSLSIRHYWHYFRYALWL
TDASSS-----TSIWLTVFTIERYIAVCHPIKGCTESRAKRV------IVAVFILCFALTATTPHKVYW--F
TAVIFIL---LPLVLLAVFNSFLIHVVKSAQRDNQSQENKITIMLIAVVLLALVCQLPVAVLLLYTTVYSQS
LGNIFNLLAAINAACNFVLYCAMSDKYRTF
>Csap11246130
VATYLIVFLVSLVGNLLVMLVVCYNRHMRSSTNQYLVNLAAADLLVTLVCMWVHIVRHLSPHYILPAYVCKL
DGFVQTTTLLASVLTLTVISVGRFVAVMFPLHA-SPDRANRVIAAVWLASALIACPILFYRKLYSCDFFNLF
YTILIIALFFLPVAIMIINYSLVVWTLW-GATRNTKAKKRVVKMVTVVLLVFVICWTPLLTLILF-SL-HGS
LEFAAYFIAYSNSALNPIIYCGFNTSFRGL
>Parg1526648
ISCYSGIFFISLVGNLCVLKAILGRKQ-RSRVNIMLLHLAIADLIVTTVMIPVEVGWAATVQWMAGDASCRV
FAFFRIFGHYLSSFILVCISIDRYFAVVHPLSLAADRRGKLMIVFAWFLAFSCSLPQVIIFHVENCVTFMVY
NLFCLVMLYVAPLSIIIFFYGAIVVTIFKSRRRSGRARARTIKMTVSIVLAFFVCWTPYVVISLWFCFDLDK
VKKGLFIFACFNSCVNPIVYGIFN------
>Pcla1842950
TVIYILITITGVLGNVATCIVIVRNRIMHTATNYYLFSMAVSDLLLLALGMPDEFYL----LWIFGSVFCFI
RGFTAEISTNASILTIAAFTVERYIGICHPLRSSQLGRVIRSIAIIWIVATVCAVPIAMQYGIVYCY--V-F
FEVSTVLFFVAPMLLITVLYVCIAVQLKS-RNDGSRN-KAVIKMLVAVVIAFFVCFAPHQAQRLMALH-QFV
LFNISGVSYYISTCVNPILYHIMSNRFRAL
>Csap1609927
LLAYIITFLVSIVGNLLVILVVRYNRTMRSSTNQYLVNLAVADLLVTLVCKLVHLIRHLSPHYILPAVVCKL
DGFVQGTALVASVFTLTVISIGRFVAIMFPLQA-SPDRAIWVIAAVWIASALLSSPMLMYRELYGCDFFKLF
YIIFTITCYFLPVTIMLVNYSLIVWKLW-GAQQETRNTQRVVRMVTVVLLVFVVCWTPLQTLILYTSV-EYD
LEFTAYFVAHSNSALNPIIYCGFNANFRGL
>Csap1744862
IACYSCLFFISLIGNLCVLRAILGRKH-RSRVNFMLLHLAIADLIVTTVMMPVEVGWAAMVQWLAGDALCRL
FSFFRIFGHYLSSFILVCISIDRYFAVVHPLSMAADKRGKIMLIFAWLLAFSCSMPQVIIFHVEKCVTFMVY
NIFCLVMLYVAPLSIIIFFYGAIVVTIFKSRRRSGRARARTIKMTVSIVLAFFVCWTPYVVISLWFCFDLDK
VKKGLFIFACFNSCVNPIVYGIFN------
>Pcla11312117
IITLLAIFVLTVLGNVVVLFMLLR----HTRMCYFILSLCVSDLITAFFNVLPQLVWEVTYRFHGGGFLCKA
VKFGQLLGPYLNSYLLVMTALDRYQVICYPLSNWTPRRSKNMIFLAWALALGSCTPQVFVFSYQEC--WRAY
VTWYALSVFIVPLFFLVFAYSCICRTLWNKQRSHSRAKIKTVKLTITVIFCYISCSAPFISVQLWHVWDFNA
AFTILTLLSSLNSVVNPWIFLAFNENMQLL
>Pcla1625517
ISSYSGIFFVSLVGNLCVLWAILGRKQ-RSRVNLMLLHLAIADLIVTTVMIPVEVGWAATVQWVAGDATCRI
FSFFRIFGHYLSSFILVCISIDRYFAVVHPLSLAADRRGKIMLLFAWFLAFSCSLPQVIIFHVETCVTFMVY
NIFCLVMLYVAPLTIIIIFYAAIVLTIFKSRRRSGRARTRTIKMTVSIVLAFFVCWTPYVVISLWFCFDLDK
VKKGLFIFACFNSCVNPIVYGIFN------
>Hame11053597
MVVAPVIISFGILTNVLNLVVLTRP-SLRGPTFRYLKWLAVANLLVCVVLLPFTLH----STPPYAAYFAHI
EVPVGNALIASSVYIVVGLSIDRFVAVCYPRKYHSHYVASVRIALSFVIAFIIYIPMGFY-----AS--MVY
EYLLEICVRFAPAVLLAVLNTWIIIEFKIRRRNSSERRRRLVLLLVSIIVAFFVTNIPAAILSLT----DNQ
IFRAANNLEFLNFGINFILYFLFSKDIRAF
>Hame11849881
SIFYGSISLIAVVGNALVMWIVATSRKMHSVTNYFIANLALADIIIGLFAIPFQFQ-AALQRWNLPEFMCAF
CPFFQTVSVNVSIFTLTAIAVDRYRAIVFPLNAPSKFRSKVVIASIWLFSATLAIPNAIALRVKY---IWTY
SHVMVGLQFFVPLGIISFAYIRMGWELWGARRDALRNKKKVIKMLFIVVALFAFCWAPLQTYHILQEIYDR-
IWFCCHWLAMSNSCCNPFIYAIYNEKFKEF
>Parg11570436
ATLQMGVFVVGLLGNVTVAASVWRRGTGQAHRHALLLSLALADLLVTLLCLPAAATSLLTPPW----ILCPL
LAAAQSTAHAASTLSLALLALDRYLTVRRPKLARVAAVTAQLLVALWAVAALMSVPHGLTATLQPCRTWIIY
HTAVAALIHLLPCAAVVICHAAVAASLRRPRRRMVETRRRLARLLVALGAVFAACWLPYVVALVVWACRRAE
VTLV---LGHAHSAVNPVVYWLMNRAFVSL
>Pcla11655235
FTVLWMLFISIVVGNVAVIAALMLSKT-RSRTNFFIMHLALADLSVGLISVLTDIVWKSTVSWNAGNVGCKA
VRFAQVLVTYSSTYVLVALSIDRYDAITHPMNFGSWRRARRLVLVAWLLSAVFASPSLVFFMEARC--WKLY
MTLVALSVFLFPTVIITACYAIIVYTIWKSKRASPKAKIKTVKMTLVIVFVFILCWSPYIVFDLLQVYGPNA
VATFIQSLAPLNSAANPIIYCLFSTHIRNL
>Parg1517264
FTVLWLLFISIVAGNVAVITALLLSKT-RSRTNFFIMHLAVADLSVGVISVLTDIVWKSTVSWYAGNVGCKV
IRFAQVLVTYSSTYVLVALSIDRYDAITHPMNFGSWRRARRLVVVAWLLSAILASPSLVFFMETSC--WKVY
MTLVALTVFVFPTVIITGCYAIIVYTIWKGKRASPKAKIKTVKMTLVIVFVFVLCWSPYIVFDLLQVYGPNA
VATFIQSLAPLNSAANPIIYCLFSTHIRNL
>Parg11141039
FILLTTVGLLGLAGNLISITILS--PKMLSSINCCLIGLTSFDMIVTTTSVLMEISEYTQ---WYGQVYQRV
TPFLALIAQTGSVYLTVTVTVERYIAVCRPLRACTYGRAKVYVLCVALFSILYNLP-RFWVSYQESAQ-IYI
MWMYLLVMYLVPFLSLMIFNFFIYREVRAERRLQ-RKEIGLAVMLLVVVSVFFICNVLAFIINVLELL-TEE
LTMSSNLLVTINSSVNFIIYCIFGQKFRLF
>Pcla1997693
LVVYGVTYVVGVVGNGLIIFTICRYRRLKTTTNVFLASLASADLLLILICIPVKLA-KLFYSWTLGEVMCKM
LHYLQALSAICSVLTLTIMSLERYYAIVYPMRACTISQARRFCLAIWLLSVLLACPVFLLQVHMECVDFRSY
ETYMLVLVLLVPACVMAAAYAAISNAIIMVQ---RRRARQVVSMLVVVVVLFVVCWGPILVVNVLKAYAPKH
VVTAADLFSYCNSCVNPIVYGFMSRNFRSF
>Hame1150134
CVAYVLVSVMGVIGNSFVVAVVVRAARMRTVTNVFIANLAVADLLVNIIVMPTTLIGHLLNAWVLGLFVCKA
MSYLQGVSVSASINTLVAISVDRAMAICYPMKC-TSRTCRSIIVVIWVFSLTITLPWAIFFNLEPCTRWLYF
VLANLIMCYLLPLTAISVCYILIWRKVW-RRVAMQRSKIKVIKMLLVVVILFALSWLPLYAIFLGVAPT-EI
LAPIAQWLGASNSCINPVLYAFFNDKFRGF
>Hame1679968
VLAFGVMILGACIGNTIVIRIVLGNQRMRTTTNYFLVNLSVADLFMTLFNCIFNFV-FMLSHWAFGSIYCTI
SQFVAHASLAASVFTLAVISFDRFLNVMRPLKPMSACVCRLLLCIIWLVAASIAAPILPYATTIQCVLWYVY
NVVILAVTYVVPMTAMVVCYAVIGCKLYDRRRQAFKSKRKVVQMLALLVGVFALCWLPYHVYFILVHHHTP-
MYLAFYWLAMSNAMINPIVYYLLNARFRFF
>Pcla11525871
ATLQVGVFVVGLLGNVTVVASVWRRGTGKAHRHALLLSLALADLLVTLLCLPAAATSLLRPPW----VLCPL
LSAAQSTAHAASTLSLTLLALDRYLTVRWPKLARVSAVTVQLLVALWLVAAVVALPRGLTATLLACQAWAVY
HTAVAAFIHLLPCAAVLVFHAAVAASLRRPRRRMVETRRRLARLLVALGAVFAACWCPYVVALVVWAFRRAD
VTLV---LGHAHSAINPVVYWLMNRAFLSL
>Parg1734599
SVVFGGMVVVATGGNLIVIWIVLADRRMRTVTNIFLVNLSVADAMVSTLNVVFNFT-YMLVDWRFGRIYCKI
SQFVSILSICASVFTLMAISFDRYIAIMHPLRPMGRKTTILIVVCIWMSSTGVSMPNMLYFTTAACYAWYIH
SVALMVLTYIVPLLFMGFTYARIGMTLWGSRRQVIRSKRKVVKMMIVVVTIFAICWLPYHAYFILSNLMHD-
TYLAIYWLAMSNSMYNPMIYCWLNSRFRGF
>Hame11349616
ATLQVGVFVVGLLGNVTVAASVWRRGTGQAHRHALLLSLALADLMVTLLCLPAAATSLLTPPW----ILCPL
LTAAQSTAHAASTLSLTLLALDRYLTVRRPKLAKVSAVTVQLLVALWLVAALMALPRGLVATLQACRMWIIY
HTAVAALIHLLPCAAVILCHAAVAASLRRPRRRMVETRRRLARLLVALGAVFSACWLPYVVALVVWAVRRAE
ITLV---LGHAHSAVNPVVYWLMNRAFLSL
>Csap1229343
ATLQVGVMLVGLLGNTTVAASVWRQGTSRAHRHALLLSLAMADLLVTLLCLPAALARLLVPHW----VMCPL
LAATQNTAHAASTLSIAFLALDRYLTVRWPKLAKVASRTAQLLAGLWVMAVLLAVPRGLTAALAVCSHWVLY
HTTVATVVHLLPCATVILCHAAVASSLRRPRRRMTETRRRLARMLVALGAVFAACWLPYVVALLIWAWRRAE
VTLV---LGHAHSALNPVVYWLMNRAFLSL
>Pcla180083
CVAYVFVSVMGVIGNSFVVAVVMRAPRMRTVTNVFIANLAVADLLVNIIVMPTTLIGHLLNAWVLGLFVCKA
MSYLQGVSVSASINTLVAISVDRALAICYPMRC-TSRTCRSIIVVIWAFSLTITLPWAIFFKLEPCTKWMYF
VLANMVMCYLLPLTVISVCYILIWCKVW-RRVAMHRSKIKVIKMLLVVVILFALSWLPLYAIFLGVVLT-EV
LAPIAQWLGASNSCINPILYAFFNDKFRGF
>Csap1562155
FAVMWILFISIVVGNVAVIIALLLSKT-RSRTNFFIMHLALADLSVGLISVLTDIVWKSTVSWNAGNIACKT
VRFAQVLVTYSSTYVLVALSIDRYDAITHPMNFGSWRRARRLVAGAWVLSAIFASPSLVFFMETSC--WKLY
MTLVALTVFLFPTVIIAACYAVIVYTIWKGKRASPKAKIKTVKMTLVIVFVFILCWSPYIVFDLLQVYGANA
VATFIQSLAPLNSAANPIIYCLFSTHIRNL
>Pcla1652747
SVFFGGMVVVATGGNLIVIWIVMADRRMRTVTNIFLVNLSVADAMVSTLNVVFNFT-YMLLHWRFGRIYCKI
SQFVSILSICASVFTLMAISFDRYIAIMHPLRPMGRKATIMIVVWIWVSSTCLSMPNMLFFTTAACYAWYVH
TVVLMVLTYILPLLCMGFTYARIGLTLWGSRRQVIRSKRKVVKMMIVVVTIFAICWLPYHVCFILFNLMHD-
TYLAIYWLAMSNSMYNPMIYCWLNNRFRGF
>Csap1504810
LLLYSVVFVFAFFGNLLVVLVMVLHRRMRSHTNFFLTNLAVADLCVAVFCIYQNFAMYVIQDWYFGKFLCLM
YQFVNQLSYTASVIILVVVSGERYLAIVEPLRALTRRNMIITMALVWVVSALYSCPRLLYFTVQECLQF-IW
DVVSLTLLYLLPLALLSLLYARIAQTLWSGRPSPLRARRNVINMLVVVVVSFAACSLPFHTRKMLQYYWSNI
ITPVTFLLMYANSAVNPILYTFMSRKFRSS
>Pcla11516107
TVLCCVVFLVGVVGNTLVPVVILKDRDMRNSTNYFLLNLSVADLLVLLICLPPVLVEHSPEMWVLGYTMCKI
VPYVEMSVVHASALSLVVISLERYHVICQPLQACTKTKAVIAIAIIWVVAFISAGPLLRIVQYSYCSKW--F
FFATSILFFFVPLLLLVALYTVIARQLLD--KKEMRARRQVVVMLATVVLFFFLCLLPMRVFYLWILTVSGL
LYFC---MYYINSSINPILYNMTSTKFRAF
>Hame11668192
TAWCLVLLLVGLLGNVLVPLLVVRDRDLRGSTSVFIVNLVAADLLVLVVCLPALLSEYAPAVWILPPSMCKV
VPYVEFTVAHASMLTILAISVERYRAICHPLTACSRARAAVACFLVWVLATSVTSPVIALTEYTHCYLW--F
VVSSMVVLFFLPLLVLVVLYWRIARQLLE--DKPLQARKQVVVMLGTVVVVFFVCLLPHRVFSLWFIFTSGL
LYAF---LVYFNSAINPVLYNVTSSKFRAF
>Hame11395599
FTVLWILFISIVVGNVAVIAALMLSKT-RSRTNFFIMHLALADLSVGLISVLTDIIWKTTLSWNAGNIGCKA
VRYAQVLVTYSSTYVLVALSIDRYDAITHPMNFGSWRRARRLVVVAWLLSAVFASPSLGFFRETSC--WKLY
MTLVALTVFVFPTIIITACYAIIVYTIWKSKRASPKAKIKTVKMTLVIVFVFILCWSPYIVFDLLQVYGPNA
VATLIQSLAPLNSAANPIIYCLFSTHIRNL
>Parg1512984
ILAYSVLIILGATGNSLVVMAVIRKPAMRTARNVFIINLAISDLLLCLVTMPLTLIELLSQYWPLGDFACRL
VGTLQATSIFVSTISITAIALDRYHVIVYPTKK-QKVGAVVSLAVVWLLSFVLALPNFIWRTLENCFDWAYY
SVFVIVVQYCLPILTVSTAYARICNKLK-YRRSKDIRMRKTNTLLVSIALIFCLSWLPLNLYNVVVDLHD-V
VYAVCHMMGMSSACSNPLMYGWLNDNFREF
>Csap1102924
MVVAPVIISFGILTNVLNLVVLSRP-SLRGPTFKYLMWLAVANLLVCVVLLPFTLH----STPPYAAYFAHI
EVPVGNALIASSVYIVVGLSIDRFVAVCYPRTYHSHYVASVRIAFSFIIAFIIYIPMGFY-----SG--VVY
EYLLEICVRFAPAVLLGVLNTWIIIEFKIRRKNSSERRRRLVLLLVSIIVAFFITNIPAAILSLT----DNQ
IFRAANNLEFLNFGLNFILYFLFSKDIRAF
>Pcla1615432
SIFYGSISLVAVIGNALVMWIVATSRKMHSVTNYFIANLALADIIIGLFAIPFQFQ-AALQRWNLPEFMCAF
CPFFQTVSVNVSIFTLTAIAVDRYRAIVFPLTAPSKFRSKVVIASIWLFSATLAIPNAIALRVRY---KWTY
SHVMVGLQFFVPLGIISFAYIRMGWELWGSRRDALRNKKKVIKMLFIVVALFAFCWAPLQTYHVLQEIYTR-
IWFCCHWLAMSNSCCNPFIYAIYNEKFKEF
>Hame11406602
TVFCSVVLVVGVVGNVLVPVVILKDRDMRNSTNYFLMNLSVADLLVLLICLPPVLIEHSVDLWVLGYTMCKL
VPYVEMSVVHASALSLVVISLERYHVICQPLQACTKAKAVVAITIIWAISFISAGPLLMIVQYNICINW--Y
FFATSILFFFLPLFLLVVLYTIIARQLLD--KKEMRARRQVVVMLATVVLFFFLCILPMRVLYFWIMTVSGL
LYFC---MYYINSSINPILYNMTSTKFRAF
>Pcla11276243
PIIFGIIVLVGLFGNTLVVIVIIANKQMRSTTNYLIFSLAMADLLFIVFCVPFTASDYILPTWPFGSIWCKT
VQYLTYVTAYASVYTLLLLSFDRFLAVVHPIAARTEKNALHSITLSWILILTSCIPLYLCHGI--CA-FMAF
HIGFITTMYFVPLTVIVVLYLMILNRLW-YG---VRGKKRVTRMVVIVVVTFIVCWFPIQLVLLLKSLN-MI
IMQIGQVLAYINSCVNPILYAFLSDPFRAF
>Hame1703048
TGVLVTLMTVGVGGNVLVPVVVMRTRDLRSSTNLLLVNLAAADLLLLLVSLPTALIEHSRETWVLGEPMCKL
VPFVEYCVCHASVLTILVISFERYYAICRPLRACTKMRACTCILTIWAAAVMLSCPMLVMSQHKRCFFW--Y
INLVTAIFFFVPLVLLILLYLVIGRSLMD--RKVMKARRQVVVMLATVTVFFFVSLFPFRVFTLWIVWTTGM
LYTA---MQFANSAVNPILYNLTSTKFRAF
>Pcla1818949
-YYVPLLIVVGFVGNLLSCVVFL--TRLRMSSSYYLAALAIADVTYLFILFLV---------WTFNIVMCQL
EIYLGSVSSSLSVWLTVAFTVERFIAVQYPLQRCTVHRAKTVIILLSAFSVTVHLY-VFVAGVVVCNM-NVI
NWIDTLLTLVIPFIMIVVMNTLIRQLILSFR---TRTQYSITKMLLLISTVFIILNLPSHVIRVHAFI-VMN
LQQLFMQLQYTHFSINFVFYSTCGATFR--
>Parg1824316
YIEYMTIFLLGVFGNCLVCYVVFRNKHMQNVTNYFITNLALADILLCVLAVPFTPLYTFMGEWMFGRILCHL
VTMAQGTSVYVSTLTLMSIAIDRFFVIIYPFRP-RLSICYLIIISIWLFSISATLPYALYVSQ--CELWQVF
SGFTAIMQFVVPFIIILYCYVKISIRMN-ERKEERERKRRTNRMLIAMVTIFGTSWLPVNVVHLVGDYYA-L
CFFITHVVAMSSTCYNPFLYAWLNENFREF
>Pcla11008355
VALMVLVVAMSVSGNLAVMVVVYLNSFLHSTINYYLVNLAVADLLISVFCWPTLAN-RLTPLYLLGRPLCKI
SVLAQGTCVTVSVLTLATVACDRVYAVLLPMRASSSSRPLTIIIILWLFSFAVAFPSFYVRETRVCT--TYY
RILLLATLFFVPGAVMVLAYTLIVFRLWVRRHSQTRAKRKIVKMTAMVLLAFTACWAPLHSLIMYDLVV--A
LFWA---LGYSNSALNPLLYGGFSDNFRGF
>Parg155653
PIIFGIIVLVGLFGNTLVVIVIIANKQMRSTTNYLIFSLAMADLLFIVFCVPFTASDYILPSWPFGSIWCQT
VQYLTYVTAYASVYTLLLLSFDRFLAVVHPIAARTERNALYAIACSWILILTSCIPLYLCHGI--CA-FMAF
HIGFITTMYFVPLTVIVVLYLMILNRLW-YG---IRGKKRVTRMVVIVVVTFIVCWFPIQLVLLLKSLG-LI
ITQIAQVLAYINSCVNPILYAFLSDPFRAF
>Hame11402702
SVFFGGMVVVATGGNLIVIWIVLADRRMRTVTNIFLVNLSVADAMVSTLNVVFNFT-YMLLHWRFGRIYCKI
SQFVSILSICASVFTLMAISFDRYIAIMHPLRPMGRKATILIVVWIWVSSTCLSMPNMLFFTTAPCYQWYVH
TVVLMVLTYILPLLCMGFTYARIGMTLWGSRRQVIKSKRKVVKMMIVVVSIFAICWLPYHLYFILSNLMHD-
TYLAIYWLAMSNSMYNPMIYCWLNNR----
>Pcla11466008
IVCYISLILFGVGGNMMVGWVIWRKRAMRTPRNLYIINLTVSDLSMCLICMPVTLVGLLYKNWGMGSLACKL
VPVLQGANIMVSTSTVVAIAVDRYATIVKVGRS-SKFHVAASICAIWTSSVLFALPLYFYYIVTQCVHWNVW
IIALLLTQYGIPIVVLSVVHARIKRYLG-QHRAQIERNRKTTILLSTIAVAFAVCWLPWNIVNLLADFED-T
VFGACHMIAMSSACINPVLYGWLNTNLREL
>Hame1699086
PIIFGIIVLVGLFGNTLVVIVIIANKQMRSTTNYLIFSLAMADLLFIVFCVPFTASDYILPSWPFGSIWCKT
VQYLTYVTAYASVYTLLLLSFDRFLAVVHPIAARTERNALYAITFSWILILTSCIPLYLCHGI--CA-FMAF
HIGFITTMYFVPLTVIVVLYLMILNRLW-YG---VRGKKRVTRMVVIVVVTFIVCWFPIQLVLLLKSLD-LI
ITQIAQVLAYINSCVNPILYAFLSDPFRAF
>Hame1886686
YIEYLTIFLLGVFGNCLVCYVVFRNKSMQNVTNYFITNLALADILLCVLAVPFTPLYTFMRQWMFGRVLCHL
VTMAQGTSVYVSTLTLMSIAIDRFFVIIYPFRP-RLSICYLIIVSIWLFSISATLPYALYVRQ--CELWQVF
SGFTAIMQFVVPFIIILFCYVKISIRMN-ERKEERERKRRTNRMLIAMVTIFGTSWLPVNVVHLVGDYYE-L
CFFITHVVAMSSTCYNPFLYAWLNENFREF
>Pcla1708170
FVILTIVGLLGLAGNLISITILS--PKMRSSINCCLIGLTTFDMIVVTTSVLMEIGEYTN---WYTQVFQRV
TPFVALMAQTGSVYLTVTVTVERYIAVCRPLRACTYGRAKIYVISVALFSVLYNIP-RFWVSYKETAT-IYI
MWMYLIVMYLVPFLSLMIFNFFIYREVRAERRLQ-KKEIGLAVMLLVVVTVFFVCNVLAFIINILELL-TEL
LTNASNLLITINSSVNFIIYCIFGQKFRLF
>Hame1305476
IFAYSVLILLGATGNSLVVMAVIRKPAMRTARNVFIINLAISDLLLCLVTMPLTLMELLSQYWPLGDFTCRL
VGTLQATSIFVSTISITAIALDRYHVIVYPTKK-QKVGAVGSLLVVWLLSFLLALPNFIWRTLETCFDWAYY
SVFVILVQYCLPILTVSIAYARICNKLK-YRRSRDLRMKKTNTLLVSISLIFCLSWLPLNLYNVIVDLHE-I
VYSVCHMAGMSSACSNPLLYGWLNDNFREF
>Hame11102495
FFLLTTVGLLGVAGNLISITILS--PKMRSSINCCLIGLTSFDMIVTTTSVLMEICEYTH---WYSEVYQRV
TPFLALVAQTGSVYLTVTVTVERYIAVCRPLRACTYGRAKVYVISVALFSILYNIP-RFWVSNKESAL-IYI
MWVYLIVMYLVPFLSLMIFNFFIYKEVRAERRLQ-RKEIGLAVMLLVVVTVFFVCNVLAFIINVLELL-TAE
LTMSSNLLVTINSSVNFIIYCIFGQKFRLF
>Pcla11251729
YIEYLTIFLLGVFGNCLVCYVVFRNKHMQNVTNYFITNLALADILLCVLAVPFTPLYTFMGQWMFGRLLCHL
VTMAQGTSVYVSTLTLMSIAIDRFFVIIYPFRP-RLSICYLIIISIWLFSISATLPYALYVRQ--CELWQVF
SGFTAIMQFVVPFIIILYCYVKISVRMN-ERKEERDRKRRTNRMLIAMVTIFGTSWLPVNVVHLVGDYYE-L
CFFITHVVAMSSTCYNPFLYAWLNENFREF
>Pcla11277048
ISAYSCLMVLSALGNISVLRSIAGHRS-RSRVTLMILHLTIADLLVTFLLMPLEIGWAWTVSWEAGDVACRI
LAFFRTFGVFLSGFLLVAISVDRYYSVLRPLTVEAKRRVRLMLWMAWGASGVCSIPQTVIFHVEQCVTFLLY
NVAGFIAMYAIPLLTILFCYGSIVIVLYKSR---GRTKTRTLHMTLIIVLVFFFCWTPYNIMSLWYFIDLDR
VQASLFIFAVANSTVNPLVYGYFN---RRG
>Csap1264884
FVLLTSVGLLGLAGNFISITILS--PKMQSSINCCLIGLTSFDMIVTTTSILMEICEYTQ---WYSQIYQLI
TPILALIAQTGSVYLTVTVTLERYIAVCRPLRACTYGRAKIYVFSVAFLSILYNLP-RFWVTTKETQL-FYI
MWLYLFVMYLVPFLCLMIFNFFIYREVRAERRLQ-RKEIGLAVMLLVVVSVFFLCNVLAFIINILELM-VEE
LTMTSNLLVTINSSVNFIIYCIFGQKFRLL
>Csap1631725
PIIFGIIVLVGLFGNTLVVIVIIANKQMRSTTNYLIFSLAMADLLFIVFCVPFTASDYILPSWPFGSIWCQT
VQYLTYVTAYASVYTLLLLSLDRFLAVVHPITARTERNALYAICCSWVLILTSCIPLYLCHGI--CG-FMAF
HIGFITTMYFVPLAVIVVLYLMILNRLW-YG---VRGKKRVTRMVVIVVVTFIVCWFPIQLVLLLKSLG-II
IMQIAQVLAYINSCVNPILYAFLSDPFRAF
>Csap1107010
IIVYSILFVIAAAGNLTVFITLCRNRH-RSRVNLMIMHLAVADLMVTFINIPLEIAWRVTTQWIAGNFACKM
FLFMRAFGLYLSSLVLVCISLDRYFAIVHPLKVDAQRRGKMMVCLAWGVAAVCSLPQSIIFHVDSCVSFTMY
NLFGLAAMYFLPLLIIIIVYLRILWEISNSKRRSERARSRTLRMTVIIVLAFVWCWTPYVVMVMWYMFDQDR
LQDVLFIMAVSNSCVNPIVYGTYTIN-KAE
>Pcla1674872
MAAYVILIILGATGNSLVVMAVIRKPAMRTARNVFIINLAISDLLLCLITMPLTLMELLSQYWPLGDFACRL
VGTLQATSIFVSTISITAIALDRYHVIVYPTKK-QKVGAVGSLLGVWLLSLLLALPNFIWRTLETCFDWAYY
SILVIVVQYCLPILTVSTAYARICNKLK-YRRSKDLRMRKTNTLLVAIALIFCLSWLPLNLYNVVVDLHD-I
VYSVCHMAGMSSACSNPLLYGWLNDNFREF
>Parg1846406
-----------------------RP-SLRGPTFRYLKWLAVANLLVCVVLLPFTLH----STPPYAAYFAHI
EVPVGNALIASSVYIVVGLSIDRFVAVCYPRKYHSHYVASVRIALSFVIAFIIYIPMAFY-----AG--MVY
EYLLEICVRFAPAVLLALLNTWIIIEFKIRRRNSSERRRRLVLLLVSIIVAFFVTNIPAAILSLT----DNQ
IFRAANNLEFLNFGLNFILYFLFSKDIRAF
>Pcla199073
IVVYSLLIILGSTGNSLVVVAVIRKPAMRTARNVFIINLAISDLLLCLVTMPLTLVELLSLYWPLGNFLCKL
VGTLQATSIFVSTISITAIALDRYQVIVYPTKE-KKVGAVLMLLLIWVISFILALPNFIWRTLKHCFEWGYY
SLFVILVQYCLPISTVSVSYAMICRKLK-YRKGENKRMKKTNTLLIAISLIFCVSWLPLNLYNLVVDFVD-V
VYAVCHMMGMSSACSNPLVYGWLNDNFREF
>Parg1498932
TAWCLVLLLVGLLGNLLVPVLVVRDRDLRSSTSVFIVNLVAADLLVLVVCLPAMLSEYSPAVWVLPFSMCKV
VTYVEFTVANASMLTILAISVERYRAICHPLTACSRARAAAACVLVWILATSVTSPVITLTEYGYCYPW--F
VVSSMVVLFFLPLLVLVVLYWRIARQLLE--DKPLQARKQVVVMLGTVVVVFFVCLLPYRVLSLWFIFTSGL
LYAF---LVYINSAINPVLYNVTSSKFRAF
>Parg1723989
PILFALIFIVGVIGNGTLIVIFARNRNLRNVPNTYIISLALGDLLVLFFTVPFVSTIYTIDSWPYGTFECKF
SEFVRDISVGVTVFTLTALSADRYLAIVSPVRK-ARGVTLRAALAIWLVAMLLATPAAVFSCVR-CYNFRAN
VLTKALLYYLLPLVVIATFYLLMARHL-AA-K--IRTRRKVAKVVLCFVLIFAICFLPTHVFLLWFYFDTNI
IGFC---FSFINSCINPIALYCISGTFRQY
>Parg1723997
PLLFALIFIVGVIGNGTLIVIFVRNKTLRNVPNTYIISLALGDLLVLFFTVPFVSTIYTIDSWPYGTFECKF
SEFVRDISVGVTVFTLTALSADRYLAIVSPVRK-ARGVTLRAALAIWLVAMLLATPAAVFSCVR-CYNFRAN
VLTKALLYYLLPLVVIATFYLLMARHL-AA-K--IRTRRKVAKVVLCFVLIFAICFLPTHVFLLWFYFDTNI
IGFC---FSFINSCINPIALYCISGTFRQY
>Parg1510284
IVVLVLILVIAVIGNVFVLIALWRYSL-FSRCYLFMLHLSLADLLVALLNILPQLIWEITYRFRGSDLLCRL
VKYAQVFVLYVSTYMLVFMAVDRARAVQG--SGGSLRAARLMIGGAWALGLVLAMPQTFLFAVREC--WRMY
VTWFVVSVFLLPLAVIAMCYSYICWAVWSAGMSSSAAKMKTVRMTFTVVFAFVICWSPFCIAQLLTVYNSIP
VAVVCLLLVSLNSCTNPWIYLYFSGTLNQL
>Hame11914856
QMFYAITCLVGLCGNTLVIYVVTRFSKMQTVTNLYILNLAIADELFVVG-IPFLMTTSMLY-WPFGSIMCKL
YMITTSLNQFTSSLFLTIMSADRYIAVCHPISSRTPMISKLVSLTAWTLSALMIVPVFMYSNT--CNFWIAF
IRYSFALAFGIPLTLIFIFYSLVLHKLKVPKKSKKKSRQKVTRLVLTVITVYVICWLPYWVLQL--TLIHSV
LFMISSCLSYINSALNPILYAFLSDNFKSF
>Pcla1591313
PLVFAVIFVTGVVGNGALIFMFLKHPKLRSTPNTHLVSLAAGDLLMVLLTVPFTSLVYTLESYPFGEAVCRA
SEFAKDLSLGITVFTLTALSADRYMAIVRPVSH-AGRLTITVAVGIWIISALLAIPAAVFSSTP-CTYLRIH
ALVKVIVYYVFPLVLIASFYVLMARHLFSAQR--AQARRKVAKMVLAFVIIFAICFLPLNVFTLWWHFASDI
VGFC---LSFINSCINPIALYCVSGTFRYF
>Pcla11598943
QLFYAITCVVGLCGNTLVIYVVTRFSKMQTVTNLYILNLAIADELFVVG-IPFLMTTSMLH-WPFGSIMCKL
YMITTSLNQFTSSLFLTIMSADRYIAVCHPISSRTPMISKLVSLTAWTLSALMIVPVFMYSNT--CNFWIAF
IRYSFALAFGAPLALIFIFYSLVLHKLKVPKKSKKKSRQKVTRLVLTVITVYVICWLPYWVLQL--TLIHTV
LFMISSCLSYINSALNPILYAFLSDNFKSF
>Parg11240120
LVVYAVTYVVGVLGNALIIFTICRYRRLKTTTNVFLASLASADLLLILICIPVKLA-RLFYTWTLGEVLCKM
IYYLQALSAICSVLTLTTMSIERYYAIVYPMRACTISQAKRLSAALWLLAMILACPVVLLQVHMECVNFRSY
ETYMLVLVLVLPTCVMTAAYAAIGNAIIMVQ---RRRERQVVSMLVVVVVLFVVCWGPILVVNVLKAYATKH
IATAADLLSYCNSCVNPIIYGFMSRNFRSF
>Parg11413737
QLFLALAFILGLCGNTLVIYVVVRFSKMQTVTNLYILNLAIADMLFVVG-IPFLMTTTAVY-WPFGFVMCKL
YMITTSLNQFTSSLFLTIMSADRYIAVCHPVSSRTPMISKLVSLTAWTTSALMIVPVFMYSNT--CNFWFVF
TLYSFILAFGIPLILIFIFYSLVLHKLKVPKKSKKKSHRKVTKMVLTVITVYVICWLPYWVLQL--ALIQSV
LFLISSCLSYINSAINPILYAFLSQYFKSF
>Parg1514518
YVFYITILVFAVLGNSIVVYVVCSSAKMRTVTNYFIANLAVGDLCMAIFCVPFSFLSTLIKYWPFGGELCVT
VNYLQAVSVFVSAYTLVAISFDRYLAIIYPLRPMTRFQAKVIIAVVWLLSLATTLPVALYSRLFTCIDWMAY
SVALMLLQYFLPLAVLVFTYTRIAMVVWGKKRTDARSKRKMIKMMLACVLAYTLAWLPLNLYIVLKDIPSAT
LFFVVHWLAMSHTCYNPFIYFWMNSKFRGY
>Parg11271592
LTVYVLTLLLGVVGNSLIIYTIFRYNGMKSTTNVFLASLASADLLLILVCVPVKTA-KVFYSWTFGWFLCKG
IHYLQNVSAICSVLNLTAMSLERYYAILFPFRALTVHQAQRMTALVWVLSILLSTPILFVQVHSRCHDWRAY
ETYMLVVLLLVPTLIMGFAYSAIGYKLTVIE---SRSRRQIVTMLFVVVVLFILCWSPLLVTNVLRAWGFKH
LYNTVHLLAYFNSCINPIVYGFLSKNFRSF
>Csap11076951
TAMYCVIAVGGAVGNVLTCLVVAKNRTMRTSTNYYLVNLAVADLLTLFLALPMEVYL----MWPWGEAACRL
RAMMPELVAHVSVLTILAVSGERYVAITNPVYAHTLARTARVVPVIWLLSLVAAVPWGYYYQVNQCS--SWL
IWLSTVGAFILPMTILIFLYCRIGMVLS-ART------RRMIRMLVAVVVAFFLCWAPFHAQRLMFGIVSHQ
LFCFTGACYYLNSAVNPLLYSVMSVRFRAL
>Pcla1603714
LTVYVITLLLGILGNSLIIYTISRYNGMKSTTNVFLASLASADLLLILVCVPVKTA-KVFYSWTLGWFLCKA
IHYLQNVSAICSVLTLTAMSMERYYAILFPFRALTVHQAQRMTGLVWVLSVLLSTPILFIQVHSRCHNWRAY
ETYMLVVVLAVPTLIMGFAYTAIGCKLTVIE---SRSRRQIVTMLLVVVVLFIMCWAPMLVTNVLRAWGFKH
LYNAVHLLAYFNSCINPIVYGFLSKNFRSF
>Hame1144493
Q--YAIAFLVGLCGNTLVIYVVTRFSKMQTVTNLYIVNLAIADELFVIG-IPFLMITSVLY-WAFGSIMCKL
YMITTSLNQFTSSLFLTIMSADRYIAVCHPISSRTPMISKLVSLTAWTTSALMIVPVFMYSNT--CNFWFVF
TLYSFILAFGIPLILIFIFYGLVLQKLKVPKKSKKKSHRKVTKMVLTVITVYVMCWLPYWVLQL--ALIQSV
LFLISSCLSYFNSAINPILYAFLSENFKSF
>Parg11413735
Q--YSIAFLVGLSGNTLVIYVVTRFSKMQTVTNLYIFNLAVADELFVIG-IPFLMITSALY-WAFGSIMCKL
YMITTSLNQFTSSLFLTIMSADRYIAVCHPVSSRTPMISKLVSLTAWTTSALMIVPVFMYSNT--CNFWFVF
TLYSFILAFGIPLILIFIFYSLVLHKLKVPKKSKKKSHRKVTKMVLTVITVYVICWLPYWVLQL--ALIQSV
LFLISSCLSYINSAINPILYAFLSQYFKSF
>Csap11067556
LIAYSLLFPLAAVGNLLVFVALFRNRH-RSRVNMMILHLSLADMIVTFVFLPTEITWHVTIEWVFGNFGCKV
YKFLSAFGFYMSSMVLVCISLDRYFAVLHPLKVDAQRRGKIMLFFAWLISAVISLPQSVIFNVQPCVTFMMY
TVFCISFLYFIPLSIIIIAYTRIIIEISKSRRRSERARTRTLRMTFIIVMAFVWCWTPYALGTLWNFIDDNH
VQDILFIIAVSNSVVNPIIYGRYSISCRGL
>Parg11072051
PILFALIFIVGVIGNGTLIVIFARNRNLRNVPNTYIISLALGDLLVLFFTVPFVSTIYTIESWPYGNFECKF
SELVRDISVGVTVFTLTALSADRYLAIVSTVRR-AGRRTVRAAVGIWVAACILAMPAALFSDVQ-CYTFRAN
VIIKALLFYLLPLVVIATFYLLMARHL-SSER--LRTRRKVAKIVLCFVLIFAVCFLPTHVFLLWFYLHKNI
VGFC---LSFINSCINPIALYCISGTFRYY
>Csap11095644
--------------------MLLR----RTRMCYFILSLCVSDLVTAFLNVLPQLVWEITYRFRGGGFLCKA
VKFAQLLGPYLNSYLLVMTALDRYQVICYPLSNWTPRRSKNMIYLAWAMALGSCTPQVFVFSYQEC--WRAY
VTWYALSVFILPLFFLIIVYTCICRTLWNKQRSHSRAKIKTVKLTVTVIFCYVSCSAPFISVQLWHVWDFSA
AFTILMLLSSLNSVVNPWIFLAFNENLQIL
>Hame1784396
LTVYVMTLMLGVLGNSLIIYTIVRYSGMKSTTNVFLASLASADLLLILICVPIKTA-KVFYSWTFGWFLCKG
IHYLQNVSAICSVLNLTAMSMERYYAILFPFRALTVHQAQKMTALVWVLSILLSTPILFIQIHSRCHDWQAY
ETYMLVVVLLVPTLIMGFAYSAIGYKLTVIE---SRSRRQIVTMLFVVVVLFILCWSPLLVTNVLRAWGFKH
FYNTVHLLAYFNSCINPIVYGFLSKNFRSF
>Pcla1585987
SIVLAVMAALSLVGNTATIVSIA--RS-RSTVYTLIHHLSVADLFVTFTCLTAESIWTFTVQWVAGNFLCKL
IKYLQMFSLYLSTFILVLIGVDRFTAVRYPMRRGTQRHSGYGIIFVWVLSAVLSIPQALVFHVVRCVTYQVY
GIFSLVCMFVLPLLVLLVTYVSTFITLHSEK---RKAKMRALRISVVIVLAFVICWTPYYMMMIIFMFTNAE
LQSGIFFFGMSNSLVNPLIYGAFHLC----
>Csap1176472
LTVYVVTFLLGVIGNSLIIYTILRYSGMKSTTNVFLASLACADLLLILVCVPVKTA-KVFYSWTVGWFLCKG
IHYLQNLSAICSVLTLTAMSMERYYAILFPFRALTVHQAQRCTGMVWCLSCLLATPILFIQVHTRCHDWRGY
ETYMLVLVLLLPTLIMAFAYSAIGYKLTVIE---SRARRQIVTMLFVVVVLFITCWSPLLITNMLQAWGFKH
LYNAVHLLAYFNSCINPLVYGFLSKNFRSF
>Pcla1595453
VVVLPVLVSLGVLGDVLNLVVLTRP-NMTGVAYVYMRGYAAASLFALLCAIPFTYRILTQERWSYYIFHAHV
VLYFGNSCIGIGVVMLLALTVERFISVCYPAKACGETRAHLTVAIIPVATFLLNSPYLFL-----CR--QGY
KWVMEVSFKFIPALILVYLNIRIIRTYKVKK---QRRQSRLMFMLGGTSTLFFVCMTPMIVLSVT----SGE
VFRAANVLEVTNFAVTFYIYCLFSKDFRTF
>Csap1456368
AIASILFIVVGILGNLITIVALSRNRKLRHATTAFVISLCVSDLLFCSINLPLTAS-RYIEAWVLGDALCSV
FPFFFYGNVATSLLNMVAITVNRYILIAHHSLYYRQHFIYLMIAFIWLFSFGMMVPPL-LGIWGQCTKISSP
KKFLFVFGFLLPMIAIMVCYSAIYYKVKSRN---RK--MRLTRMMLTIFLCFMVSFLPLMIVNVADD--RPF
LHVLASVLAWASAVVNPFVYAVTNRQYRAY
>Hame11277170
AVASVIFIIVGLVGNLVTIIALSRSVKLRHATTAFVISLCVSDLLFCSINLPLTTS-RYIESWVLGETLCRV
FPFFFYGNVGASLLNMVAITLNRYILIAHHGLYYRRQYIYLMIAIVWAFSFGVMVPPL-VEVWGRCTKKSSP
KKFLFLFAFLLPMVAIIGCYSAIYYKVRSRN---RK--LRLTRMMLTIFLCFLASFLPLMIVNVADD--RPS
LHVLASVLAWASAVVNPFVYAVTNRQYRAY
>Hame1710720
VIVMPVLVCLGVLGDVLNLVVLTRP-NMTGVAYVYMRGYAAASLFALLCAIPFTHRVLTHEVWSYYLFHAHV
VLYFGNSCIGIGVVMLLALTVERFISVCYPAQACGTTRAYVTVSVIPITTFVLYSPYLFL-----CR--QAY
KWLLELAFKLVPALILVYLNVRIIRTYKVEK---QRRQSRLMFLLGGTSTLFFVCMTPMIVLSLT----SAE
VFRAANVLEVTNFAVTFYIYCVFSKDFRTF
>Parg1931686
TLAFGSMLLVAVGGNAIVMWIVIAHRRMRTVTNYFLVNLSGADLLMSVFNCMFNFI-YMLSDWPFGSVYCTI
SNFMANVTIAASVFTLMAISFDRYIAIVRPLKPMSKSEARHVIIIIWLSSMTLAVPCLLYSTTLSCILWYVY
NTVFFTTTYVLPMLVMLVSYSLIGCELWGSHRQAIKSKRRVVRMFIVIVVIFMLCWLPQQGFFLYQYHNDE-
------------------------------
>Parg1571334
-------------GNAVTIVVLTR-RQMRSSTNNYLTALAISDLLYLV----FIFSLSIRHYWHYFRYALWL
TDASSS-----TSIWLTVFTIERYIAVCHPINSRTPMISKLVSLTAWTLSALMIVPVFMYSNT--CNFWIAF
IRYSFALAFGIPLCLIFVFYSLVLHKLKVPKKSKKKSRQKVTRMVLTVITVYVICWLPYWVLQL--TLIHSV
LFMVSSCLSYINSALNPILYAFLSEYFKSF
>Pcla11543365
---------------------------MTTPTNLLLLGLAVADLLVEVEYIPYATSTLVGDQLAKEHLYVLI
HAHLSHVCHTIAIWLTVTLAVWRWVAVCRPHSACTMVYARRVLLAVYLACPALATP-TFLYTVNE----KIN
LLVYSVLVKLVPCLLLAVLMPAIIRGMWARRRSS-GATERTTSMLLVVMLLFLLTEAPQGVLTGLSLVY--Q
LGDVMDLLALINSSINFVLYCVMSKQFRTF
>Pcla11588307
----MVIAVGGVVGNALTGLVGARNHTMRTSTNYYLVNLAVADLLTLCLTLPVEVYQ----MWPLGEAACRL
RAMVPETLTHVSVLTILAVSGERYVAITDPVYAHTLTRTARVLPVIWLTSMLAAVPLGYFQKVNLCA--CWL
LWASSVGAFMLPMAVLIVLYCKIGMVLS-TRT------RKVIRMLVAVVVAFFLCWAPFHAQRLMFVTISNK
LFYCTGICYYLNSAVNPILYSVMSVRFRAF
>Parg1673582
TGVLVTLMAVGVSGNVLVPVVVMRTRDLRSSTNLLLVNLAAADLLVLLVSLPTALTEHSRETWVLGETMCKL
VPFVEYCVCHASVLTILVISFERYYAICRPLRACTKMRACTCILTIWAAAVILSCPMLVMSQHEWCFFW--Y
INLVTAIFFFVPLVLLILLYLVIGRSLMD--RKVMKARRQVVVMLATVTIFFFVSLFPFRVLTLWIVWTTGI
LYAT---LLFANSAVNPILYNLTSTKFRAF
>Pcla11040742
IIIYSVMFLVAAVGNLTVFITLFRNRH-RSRVNMMIMHLAAADLMVTLINFPLEVGWRITTQWVAGNLACKL
FQFLRAFGLYLSSLVLVCISLDRYFAIVHPLKVDAQRRGKMMLTFAWSIAAVCSLPQSVIFHVDTCVTFMTY
NLFCLAAMYFMPLLVIIVVYLRILWEISKSKRRSERARARTLRMTVIIVLAFIWCWTPYVVIVMWYMFD---
------------------------------
>Parg11206588
---------------MMVGWVIWRKRTMRTPRNLYIINLTASDLSMCLVCMPITLVGLLYKNWGMGSLTCKL
VPVLQGTNIMVSTSTVVAIAVDRYATIVKVGRS-SKFHVAASICAIWTSSVLFTLPLYFYYIVTQCVHWNVW
IFALLLTQYGIPIVVLSVVHARIKRYLG-QHRAQIERNRKTTILLSTIAVAFAVCWLPWNIVNLLADFED-T
VFGACHMIAMSSAC----------------
>Bmor_AKHR
MTVYSVLMVISATGNLTVLYQLVRRRR-ASRLDILLMHLAVADLMVTFLMMPLEIAWAGTVQWFAGDLMCRV
MMFTRTFGLYLSSFVLICIAVDRYYAILKPLNVEATVRRAIIV--AWVCAGLASLPQSFIFHVEECVSYFAY
FLVNMILMYVIPLVSTLYCSCAALFEIIRANRRSGRARARTLKMTVTIVLVFFTCWSPYYCYCLWYWIDNDA
LQKAMWLFSCTNSCANPIVYGVFNRN----
>Bmor_FMRFaR
FVLLNAIGAAGLLGNALSVVVLS--PQMRSSINCLLVGLAACDTVLILTSVLLAVYPYTG---YYYYVCPHI
TPYIANAAQTMSVYLTLIVTVERWVAVCHPFRACTSSRARWYVLGTAAFALAYNAP-KFLAEVVTDLR-VYI
HSLYMIVMYIVPFSALAALNACIVRQVRAERRVQ-RRELGLATMLLVVVLVFFLCNLLPLVTNSFEVFLNDP
LVKTSNLLVTINSSVNFVIYVIFGEKFKVF
>Bmor_MsR
-YIALIICLLGSAANSVNIAVLS--KEMTSCTNSILTGLAVADLLVMIDYIPLALHLYT--KISYGWVFIYF
HSIFSQTFHTISIWLTIMLAVWRYIAIKFPQKNCNKRNTTLAIILAYAVCPVLCLP-IYFMNIKE----TAI
FWIYSVFIKLIPCVVLSILSVLLIMKMKSRRRLN-GRTDRTTRMLVALLGLFLATELPQALFGLLTAI---A
FGEVMDLMALVGSAVNFVLYCSMSRQFRTF
>Bmor_SpR
-YIAPFLLATTTVANTLIVVVLS--RHMRTPTNAVLMAMALCDMFTMLFPAPWLFYMYTFNHYCQAWYMNEV
---IPAMFHTASIWLTLALAVQRYIYVCHAPVACTMPRVMKCLIYIGIAAFLHQLP-RFFRCYTP--SWSY-
FGFRVLFVHLIPCTSLVVLNVLLFRAMRANRRKS-RDSNCTTLMLIVVVTVFLLVEIPVAVVTILHIISINI
LVLVTNFFIIVSYPINFAIYCGMSRQFRTF
>Bmor_SIFaR
CAAYLLVFLVGLVGNCFVIAVVYRSPRMRTVTNFFIVNLAFADILVIVFCLPATLMSNIFVPWVLGWLMCKT
VPYVQGLSVAASVYSLVAVSLDRFLAIWWPLKC-TKRRSRMMIVFIWIFAILVTTPWVFFFDLVVCIVWLYF
VVGNLIFCYILPMVMITMCYILIWIKVW-RRMERQKSKVKVVKMLVAVVILFVLSWFPLYLIFLGGPIK-KI
VTPLAQWLGASNSCINPILYAFFNKKYRGF
>Bmor_sNPFR
CVAYTIIFAVGIFGNALVCYAVIRNRAMQTVTNLFITNLALSDILLCVFAVPFTPLYTFLARWVFGSLLCHI
MPYAQGCSVYISTLTLTSIAIDRFFVIIYPFKP-KIKTCLGLIIFIWFFALLVTFPYGYYMSLT-CEKWKAF
GAITTIMQFVIPFIVMAFCYTCVSIKLN-DRKEDRERKRRTNRMLIAMVAIFGLSWLPLNLINMSTDFYI-L
VFFLAHFIAMSSTCYNPFLYAWLNENFREF
>Bmor_RYaRa
YFMYCIVFVVALVGNGLVCFVVQTSPRMKTVTNYFIVNLAVGDILMTLFCVPFSFVSMLVRYWPFGGIMCKV
VNFSQAVSVLVSAYTLLAISIDRYMAIMRPLKPMGKTAAKMVVAGVWGGAIATATPIYVVSKLERCHEWERY
TCALLVLQFVLPLSALVCTYARIAHVVWGGRRDSQRSKRKMIKMMVIVVAVFTVCWLPLNIFIVLWTLHAP-
VWFASHWLAMSHSCYNPIIYCYMNTRYRGF
>Bmor_CorazoninR
ASVLSAMAFLSFIGNVATIISIRRGRA-RTAIYSLIFQLSIADLLVTIFCIAGEAAWSFAVQWYAGNIGCKL
FKFLQMLALYLSTFVLVLIGVDRWLAVKYPMKSATATRSGRLVIIAWVLSVILSIPQAVVFRVAKCVTHQAY
TTLSLVFMFILPLIILVSTYVSTVRTIASEK---DRAKMKSLRMSVVIVAAFLIWWTPYYVMMIIFTFLNSE
LLNGIFFFGMSNSLVNPIIYGAFHL-----
>Bmor_KininR
SFLYGSISVLAVVGNFLVMWVVATSRRMQSVTNCYIANLALADIVIGLFAIPFQFQ-AALQRWLLPHFMCAF
CPFVQALSVNVSVFTLTAIAVDRHRAIITPLSATSKRVAKVIIVFIWLLAFTLAAPMEMSWEVVM--KKAIY
RLLLYIFQYVIPLCVITFAYVHMAMKLWGARRDAMKNKKKVIKMLVLVVALFALCWLPLQSYLLLQSFFER-
IFFCFDWLAMSNSCYNPFIYAIYNEKFKEF
>Bmor_Tachykinin
TVLFAGMVVVATVGNLVVIWIVLTNKRMRSVTNYFLVNLSVADAMVSTLNVTFNFT-YMLSNWPFGHFYCKF
CQFIAVLSISASVFTLLAISVDRYVAIMSPLQPLGKRATLGITAAIWAWSSFISSPNLIYFTTENCYHWYAY
NVLFMVLTYFMPIIAMTYAYSRVGVELWGSQRQLVKSKRRVVKMMIVVVVIFAVCWLPFHVYFVVTSYYSP-
IYLGIYWLAMSNSMYNPIIYCWMNSKFRGF
>Bmor_CCAPR1
FTVMWILFVSIVVLNSSVIAALLCTNA-RSRMNFFIMQLAIADLFVGLTYVFPDILQKIIIAWYAGEFMCKT
VKFLQAVVMYASTYVLVALSIDRCDAITNPMNFGSWNRARVLVVSAWLISVIFSIPLFILYEVKEC--WRIW
VTLVSMMIFILPALTIAACYAVIVLTIWKSKRASPRAKIKSVKMTFVIVFVFVLCWSPYIVFDLLQVYGQYA
IATLIQSLAPLNSAANPLICCMFSPYITSL
>Bmor_ACPR
IGVYSILLVIGAVGNVAVLISLLRNRR-RSRVSLLMTHLVIADMIVIFYFIPLEIGWRKTNAWLAGNVACKF
LQVFRGFGLYLSSNVLVCISVDRFFAIIYPLRLIARKRSKMMLYVAWAFALLLSLPQSAVFRVMECVSFLAY
NVICLSAMYFVPLLVITICYLCIFYKISNSKRRSVRARRRTLRMTVTIVTVFACCWFPYATMTLWYMLDRPR
LQDFFFIMAVSNSCMDPLVYGSYTVD-RAL
>Bmor_Trissin
ITLYTIVFCCCFFGNLLVILVVTLSRRLRSITNFFLANLAVADLCVGVFCVFQNLTIYLIPSWIFGDFLCKM
YQFVHSLSYTASIFILVVICTERYFAIIHPITCLTSTRLRLVILGVWITSAAYSAPKFIWVETITCIKY-IF
DMVNFGLLYVTPLCVMTVLYTRIAVGLWSSHLSRLRARRGVVRMLIVVVLTFAICNLPFHARKMWQYWSGEL
LTPLTFLITYFNSGINPLLYAFLSKNFRGM
>Bmor_NatalisinR2
FIVFAVMLLLAVIGNTMVIWIVLAHRRMRTVTNCFLVNLAVADLLMATLNGAPNFV-FLVANWPFGAVTCTA
SNFTASLTVSAGVFTLVAITVDRYVAIVKPLQHLSRRVVRAALFTVWIASAMLALPSLLYSDTYKCFKWYCY
NLVFLSVTYVLPMAVMVWAYAQMSAALTG-RHQMVRAKRKVVRMFVLVVMVFALCWLPYHAYFVLVYHHTP-
IYLGFYWLAMANSMFNPLIYYWMSNKFRYF
>Bmor_NPFR
IAFYIILVVIGAVGNALVILSVVRKPVMRTARNMFIVNLAVSDALVCVVGTPLTLMELLTKHWPLPDSLCKA
CGAIQAISIFVSTISITAIALDRYQLIVYPTKP-QTIGALVTMFFIWVTAFILASPLYIFRSLKTCIDWAIY
SLLSLIFQYLLPVLVVVMAHIQIHRRLR-GRRTT----RKTPAILIAIAVTYVISWLPLNVFNLVADFSK-V
TYAVCHMFGMSSAVSNPLLYGWLNDNFREF
>Bmor_sulfakinin
LPPYFVIFLLSICGNCLVIATLASNRRMRTVTNVYLLNLAISDFLLGVFCLPFTLV-GQIRRFLFGAALCKL
IPFLQAVSVSVDVWTLVAISLERYFAICRPLKSQTQCHAYKMIAMVWILSLILNSPIMLVSTL--CRVWRAF
NLGLDAGLLLLPFFVMSFAYCLIVTKLWGMRADVIEAKRKVIRMLFVIILEFFVCWTPLHVINTIYLFY--Q
LYEHIGSLAYCSSCCNPITYCFMNRKFRAF
>Glat_AstA
PIIFGIIVLVGLFGNTLVVIVIIANKQMRSTTNYLIFSLAMADLLFIVFCVPFTASDYILASWPFGSIWCQT
VQYLTYVTAYASVYTLLLLSFDRFLAVVHPIAARTEGNALYAICCCWVLILTSCIPLYLCHGI--CG-FMAF
HIGFITTMYFVPLAVIVVLYLMILNRLW-YG---VRGKKRVTRMVVIVVVTFIVCWFPIQLVLLLKSLG-LI
IMQIAQVLAYINSCVNPILYAFLSDPFRAF
>Glat_AstC
---YALTCLVGLCGNTLVIYVVTRFSKMQTVTNLYILNLAIADELFVIG-IPFLMTTSLLH-WPFGSRMCKL
YMVTTSLNQFTSSLFLTIMSADRYIAVCHPISSRTPMISKLVSLTAWTLSALMIVPVFMYSNT--CNFWIAF
IRYSFALAFGIPLCLIFIFYSLVLHKLKVPKKSKKKSRQKVTRLVLTVITVYVLCWLPYWVMQL--TLIHSV
LYMISSCLSYINSALNPILYAF--------
>Glat_CCHaRA
PVLFVLIFIVGIVGNGTLIAIFARNRSLRSVPNTYIISLALGDLLVLLFTVPFNMLIYTLESWPFGTFVCKF
SELVREVSVCVTVFTLTALSADRYLAIVSTVRR-VGRRTVRVAVSIWVASCVLALPAALTSGVK-CIDLKVY
VVTKFLLSYLLPLLVIAIFYLLMAMHL-SADR--LRTRRKVAKIVLTFVFIFAVCLLPTNVFLLWYYVFYTI
IGFC---LCFLNSCINPIALYCISGTFRYY
>Glat_CCHaRB
--LFALIFIVGVIGNGALIVIFALNKGLRKVPNTYLISLALGDLLVLFFTVPFVSTIYTIEYWPYGTFECKF
SEFVKDVSVGVTVFTLTALSADRYRAIVSPIRK-ARSVTLRVTAAIWVVSLLLAAPAAVFTHVR-CYL-KAN
VLTKALVYYLLPLIVIATFYLLMARHL-TP-R--IRTRRKVAKVVLCFIVIFAVCFLPTHVFMLWFYFDDNI
VGFC---LSFINSCINPI------------
>Glat_CHHRa
VVAYLVVFLVSLIGNLLVILVVCYNRHMRTSTNQYLVNLAAADLLVTLVCMWVHIVRHLSPHYVLPALVCKL
DGFVQTTTLLASVLTLTVISVGRFVAVMFPLHA-SPDRANRVIATVWIASALLACPTLFYRELYSCDFFQLF
YTILNIALYFLPVAIMIINYSLVVWTLW-GATRNTRAKKRVVKMVTVVLVVFVICWTPLQTLILYSSF-QDT
LEFAAYFVAYSNSALNPIIYCGFNASFRGL
>Glat_CHHRb
LVAYIITFLVSIAGNILVILVVRYNRNMRSSTNQYLVNLAVADLLVTLVCKWVHLVRHLSPHYVLPALVCKL
DGFVQGTALVASVFTLTVISIGRFVAIMFPLHA-SPDRAIRVIAAVWIASALISSPMLFYRELYSCDAFQLF
YVIFTITCYFLPVTIMLVNYSLIVWKLW-GAQQVTRNMQRVVRMVTVVLVVFVICWTPLQSLILYTTF-NEW
LEFTAYFVAHSNSALNPIIYCGFNANFRGL
>Glat_FMRFaRA
FVLLTSVGLLGLAGNFISITILS--PKMQSSINCCLIGLTSFDMIVTTTSILMEICEYTQ---WYTQIYQLI
TPILALIAQTGSVYLTVTVTIERYIAVCRPLRACTYGRAKVYVMCVAIFSIVYNLP-RFWVSTKETKI-IYI
MWLYLLVMYLVPFLCLMIFNFFIYREVRAERRLQ-RKEIGLAVMLLVVVSVFFVCNVLAFIINILELM-VEE
LTMTSNLLVTINSSVNFIIYCIFGQKFRLL
>Glat_HP1Ra
MVVAPVIISFGILTNVLNLVVLSRP-SLRGPTFRYLMWLAVANLLVCVVLLPFTLH----STPPYAAYFAHI
EVPVGNALIASSVYIVVGLSIDRFVAVCYPRKYHSHYVASVRIAVSFVIAFIIYIPMAFY-----SG--VVY
EYLLEICVRFAPAVMLGVLNTWIIIEFKIRRRNSSERRRRLVLLL---------------------------
------------------------------
>Glat_moody
AVLFIGYLVLGLTGNFLTILALLRCPRVRNVTAAFIISLCVADFLFCVLVLPWEVS-RFLGKWIWGEWICTL
FPLLRYWNVAVSLLSIAMITINRYIMIAHFSVYYRKGWIALMIAFCWTFAFVMLLPTL-LGKWGRCSDDKSP
KQVLFGLGFCVPAIIIIICYSLIFYVIHSKRRE-RRRRWRITKMVLIIFIAFLVTYLPITLVKSLDR--EPG
LHVLGYVLIYVSSCINPVIYVIMNRQYRAY
>Glat_sNPF
---YLTIFMLGVFGNCLVCYVVFRNKHMQNVTNYFITNLALADILLCVLAVPFTPLYTFMGEWMFGRLLCHV
VPMAQGTSVYVSTLTLMSIAIDRFFVIIYPFRP-RLSICYLIIVSIWLFSISATLPYAFYMGM--CELWQVF
SGFTAIMQFVVPFIIILICYGKISNRMN-ERKEERERKRRTNRMLIAMVTIFGVSWLPMNVVHLVGDYYT-L
CFFITHVVAMSSTCYNPFLYAW--------
>Glat_CCAP
-----ILLISIVVGNMAVIIALLLSKA-RSRTNFFIMHLALADLSVGLISVLTDIVWKSTVSWNAGNIGCKA
VRFAQVLVTYSSTYVLVALSIDRYDAITHPMNFGSWRRARRLVAVAWLLSAIFASPSLVFFMETSC--WKLY
MTLVTLTVFFFPTVIIAACYAVIVYTIWKGKRASPKAKIKTVKMTLVIVFVFILCWSPYIFFDLLQVYGANA
VATFIQSLAPLNSAANPIIYCLFSTHIRNL
>Nnor_ACP
--------------NLTVFITLFRNRH-RSRVNLMIMHLAAADLMVTLINFPLEVGWRITTQWVAGNLACKL
FQFLRAFGLYLSSLVLVCISLDRYFAIVHPLKVDAQRRGKIMLTFAWSIAAVCSLPQSVIFHVDTCVTFMTY
NLFCLAAMYFMPLLVIIVVYFRILWEISKSKRRSERARARTLRMTVIIVLAFIWCWTPYVVIVMWYMFDQHR
LQDALFIMAVSNSCVNPLVY----------
>Nnor_AstAR1
--------------NTLVVIVIIANKQMRSTTNYLIFSLAMADLLFIVFCVPFTASDYILPSWPFGSIWCKT
VQYLTYVTAYASVYTLLLLSFDRFLAVVHPIAARTERNAVHAITFSWILILTSCIPLYLCHGI--CA-FMAF
HIGFITTMYFVPLTVIVVLYLMILNRLW-YG---VRGKKRVTRMVVIVVVTFIVCWFPIQLVLLLKSLD-MI
ITQIAQVLAYINSCVNPILY----------
>Nnor_AstAR2
------------------------------------PSLAMADLLFIVFCVPFTASDYILPSWPFGSIWCKT
VQYLTYVTAYASVYTLLLLSFDRFLAVVHPIAARTERNAVHAITFSWILILTSCIPLYLCHGI--CA-FMAF
HIGFITTMYFVPLTVIVVLYLMILNRLW-YG---VRGKKRVTRMVVIVVVTFIVCWFPIQLVLLLKSLD-MI
ITQIAQVLAYINSCVNPILY----------
>Nnor_AstCR1
--------------NTLVIYVVTRFSKMQTVTNLYILNLAIADELFVVG-IPFLMTTSMLY-WPFGSIMCKL
YMITTSLNQFTSSLFLTIMSADRYIAVCHPISSRTPMISKLVSLTAWTLSALMIVPVFMYSNT--CNFWIAF
IRYSFALAFGIPLTLIFIFYSLVLHKLKVPKKSKKKSRQKVTRLVLTVITVYVICWLPYWVLQL--TLIHSV
LFMISSCLSYINSALNPILY----------
>Nnor_AstCR2
--------------NTLVIYVVTRFSKMQTVTNLYIVNLAIADELFVIG-IPFLMITSVLY-WAFGSIMCKL
YMITTSLNQFTSSLFLTIMSADRYIAVCHPISSRTPMISKLVSLTAWTTSALMIVPVFMYSNT--CNFWFVF
TLYSFILAFGIPLILIFIFYGLVLHKLKVPKKSKKKSHRKVTKMVLTVITVYVMCWLPYWVLQL--ALIQSV
LFLISSCLSYFNSAINPILY----------
>Nnor_CCAPR
--------------NVAVIAALMLSKT-RSRTNFFIMHLALADLSVGLISVLTDIIWKTTVSWNAGNIGCKA
VRYAQVLVTYSSTYVLVALSIDRYDAITHPMNFGSWRRARRLVVVAWLLSAVFASPSLGFFRETSC--WKLY
MTLVALTVFVFPTIIITACYTIIVYTIWKSKRASPKAKIKTVKMTLVIVFVFILCWSPYIVFDLLQVYGPNA
VATLIQSLAPLNSAANPIIY----------
>Nnor_CCHaR1
--------------NGALIFMFLKHPKLRSAPNTHLVSLAAGDLLMVLLTVPFTSIVYTVSSYPFGEAVCRA
SEFAKDLSLGITVFTLTALSADRYMAIVRPVTH-TGHVAIAVAIGIWVVAALLATPAAIFSNTP-CTYLQVH
ALVKAIMYYLLPLALIASFYVLMARHLFSAQR--AQARRKVAKMVLAFVTIFAICFLPLNVFNLWWHFATDI
VGFC---LSFINSCINPIAL----------
>Nnor_CCHaR2
--------------NGALIVIFARNKTLRNVPNTYIISLALGDLLVLFFTVPFVSTIYTIESWPYGGFECKF
SEFVRDISVGVTVFTLTALSADRYMAIVSPVKK-ARGVTVRIAVSIWVVAVLLATPSAVFSNVR-CYNFPAS
ILTKALIYYLLPLIVIGTFYLLMARHL-AS-K--IRTRRKVAKVVLCFVLIFAVCFLPTHVFLLWFYFDNNI
VGFC---LGFINSCINPIAL----------
>Nnor_ETHRa
--------------NVLVPLLVVRDRDLRGSTSVFIVNLVAADLLVLVVCLPALLSEYAPAVWILPPSMCKV
VPYVEFTVAHASMLTILAISVERYRAICHPLTACSRARAAVACFLVWVLATSVTSPVIALTEYTHCYLW--F
VVSSMVVLFFLPLLVLVVLYWRIARQLLE--DKPLQARKQVVVMLGTVVVVFFVCLLPHRVFSLWFIFTSGL
LYAF---LVYFNSAINPVLY----------
>Nnor_ETHRb
--------------NVLVPVVVMRTRDLRSSTNLLLVNLAAADLLLLLVSLPTALIEHSRETWVLGEPMCKL
VPFVEYCVCHASVLTILVISFERYYAICRPLRACTKMRACTCILTIWAAAVMLSCPMLVMSQHKRCFFW--Y
INLVTAIFFFVPLVLLILLYLVIGRSLMD--RKVMKARRQVVVMLATVTVFFFVSLFPFRVFTLWIVWTTGM
LYTA---MQFANSAVNPILY----------
>Nnor_ETHRc
--------------NVLVPVVILKDRDMRNSTNYFLMNLSVADLLVLLICLPPVLIEHSVDLWVLGYTMCKL
VPYVEMSVVHASALSLVVISLERYHVICQPLQACTKAKAVAAITVIWAISFISAGPLLMIVQYNTCINW--Y
FFATSILFFFLPLFLLVVLYTIIARQLLD--KKEMRARRQVVVMLATVVLFFFLCILPMRVLYFWIMTVSGL
LYFC---MYYINSSINPILY----------
>Nnor_FMRFaR
--------------NLISITILS--PKMRSSINCCLIGLTSFDMIVTTTSVLMEICEYTH---WYSEVYQRV
TPFLALVAQTGSVYLTVTVTVERYIAVCRPLRACTYGRAKVYVISVALFSFIYNIP-RFLVSNKVSVL-IYI
MWVYLIVMYLVPFLSLMIFNFFIYKEVRAERRLQ-RKEIGLAVMLLVVVTAFFVCNVLAFIINVLELL-TAE
LTMSSNLLVTVNSSVNFIIY----------
>Nnor_LkRa
--------------NVTVILVLAFGRR--SSVRCYLINLAVSDITMATFCIPFSYT-SFMHHWFLPEF-CRI
VAFMQHMSVTCSVYTLVAIGVDRYKALIHPLNAWTKSRARLVIGGIWVFSVFISVPL-----VVSCKNWKTY
TVVLFVLTFALPVVGLGYTYLSIVGMMCSYRRDQLQAKVKVINMMIAVMVCFVLSWFPLQVLQFLIYFAQR-
-FFTCHWIAMANSFMNPFIY----------
>Nnor_LkRb
--------------NALVMWIVATSRKMHSVTNYFIANLALADIIIGLFAIPFQFQ-AALQRWNLPEFMCAF
CPFFQTVSVNVSIFTLTAIAVDRYRAIVFPLNAPSKFRSKVVIASIWLFSATLAIPNAIALRVKY---IWTY
SHVMVGLQFFVPLGIISFAYIRMGWELWGARRDALRNKKKVIKMLFIVVALFAFCWAPLQTYHILQEIYDR-
IWFCCHWLAMSNSCCNPFIY----------
>Nnor_MoodyR
--------------NFLTILALLRCPRVRNVTAAFIISLCVADFLFCVLVLPWEVS-RFLGKWIWGEWICTL
FPLLRYWNVAVSLLSIAMITINRYIMIAHFSVYYRKGWIALMIAFCWVFAFIMLLPTL-LSKWGRCSDDKSP
KQVLFGLGFCVPAIVIVICYSLIFFVIHSKRRE-KRRRWRITKMVLIIFIAFLITYLPITLVKNLDK--NPG
LHVLGYVLIYISACINPVIY----------
>Nnor_Tre1R
--------------NLVTIIALSRSVKLRHATTAFVISLCVSDLLFCSINLPLTTS-RYIESWVLGETLCRV
FPFFFYGNVGASLLNMVAITVNRYILIAHHGLYYRRQYIYLMIAIVWVFSFGVMVPPL-VEVWGRCTKKSSP
KKFLFLFAFLLPMVAIIGCYSAIYYKVRSRK---RK--LRLTRMMLTIFLCFLASFLPLMIVNVADD--RPS
LHVLASVLAWASAVVNPFVY----------
>Nnor_MsRa
--------------NFLTVSTLT--RNMATPTNLLLLGLAVADLLVEVEYIPYATSTLIGDQIAKEHLYVLL
HAHLSQVCHTIAIWLTVSLALWRWVAVCRPHAACSMLNARRVLLVVYFACPALTMP-TFFYAVKE----KIN
LLVFSVVVKLIPCVLLTLLLPAIIRGMWARRRSSKGATERTTSMLLVVMLLFLLTEAPNGVLTGLSLVY--Q
LGDFMDLLALINSAINFV------------
>Nnor_NPFRa
--------------NLIVAFVIGHRPELRTARNVYIINLAVSDVSMCLVCMPFTLVGLLHKNWSLGNFICKL
VPVVQCTNILVSTATIVAIAADRYLTIVCVQRN-ARAYIPWSVAAIWLVSLVFPLPLFAYYFVEKCVSWYTW
NITLIVMQYIIPILVLSFVHGRIQNYLS-SHRAQIERNRRTTILLTSIAVTFAICWLPWHVVNLLADFNE-M
VFGSCHAVAMSSACINPILY----------
>Nnor_NPFRb
--------------NSLVVVAVIRKPAMRTARNVFIINLAISDLLLCLVTMPLTLVELLSQYWPLGDFLCKL
VGTLQATSIFVSTISITAIALDRYQVIVYPTKN-KTVGAVLMLLLIWVISFILALPNFIWRTLKHCFEWGYY
SVFVILVQYCLPIITVSVAYAMICRKLK-FRKGEDRRMKKTNTLLITIALIFCLSWLPLNLYNLVVDFHD-V
VYAVCHMMGMSSACSNPLMY----------
>Nnor_NPFRc
--------------NSLVVMAVIRKPAMRTARNVFIINLAISDLLLCLVTMPLTLMELLSQYWPLGDFTCRL
VGTLQATSIFVSTISITAIALDRYHVIVYPTKK-QKVGAVGSLLVVWLLSFLLALPNFIWRTLETCFDWAYY
SIFVILVQYCLPILTVSIAYARICNKLK-YRRSRDLRMKKTNTLLVSIALIFCLSWLPLNLYNVIVDLHE-I
VYSVCHMAGMSSACSNPLLY----------
>Nnor_NPFRd
--------------NMMVGWVIWRKRTMRTPRNLYIINLTVSDLSMCLVCMPVTLVGLLYKNWGMGSLACKL
VPVLQGANIMVSTSTVVAIAVDRYATIVKVGGS-SKFHVASSICAIWVSSVLFALPLYFYYIVAQCVHWNVW
IIALLLTQYGIPIVVLSVVHARIKRYLS-QHRAQIERNRKTTILLSTIAVAFAVCWLPWNIVNLLADFED-T
VFGACHMIAMSSACINPVLY----------
>Nnor_ProctolinRa
--------------NAVTIVVLTR-RQMRSSTNNYLTALAISDLLYLV----FIFSLSIRHYWHYFRYALWL
TDASSS-----TSIWLTVFTIERYIAVCHPIKGCTESRAKRV------VVAVFILCFALTATTPHRVYW--F
TAVIFIL---LPLVLLAVFNSFLIHVVKSAQRDNQSQENKITIMLIAVVLLALVCQLPVAVLLLYTTFYSNS
LGNIFNLLAAINAACNFVLY----------
>Nnor_ProctolinRb
--------------NAVSMVVLTR-RKMRSSTNNYLTALAISDLLYLV----FVFSLSLQHYWQYFRYGLWL
TDASSS-----TSIWITVFTIERYIAVSHPIKGCTVSRAKKV------VTVVYFLCFALTATTPHHTYW--F
TAVTFIL---LPLCLLAVFNFFLIQAVRSLHRDHHQQEYKITVMLIAVVILALVCQMPTAVLLLYSTVYTYG
LGNIFNLLNAVNAAANFILY----------
>Nnor_RPCH1
--------------NISVLRSIAGHRS-RSRVTLMILHLTIADLLVTFLLMPLEIGWAWTVSWEAGDIACRI
LAFFRTFGVFLSGFLLVAISVDRYYAVLRPLTVEAKRRVRLMLWGAWGASGVCSIPQTLIFHVESCVTFLLY
NVAGFLAMYAIPLLTIIFCYGSIVIVLYKSR---GRTKTRTLHMTLIIVTVFFLCWTPYNIMSLWYFIDLDR
VQASLFIFAVANSTVNPLVY----------
>Nnor_RPCH2
--------------NLCVLKAILGRKQ-RSRVNLMLLHLAIADLIVTTVMIPVEVGWAATVQWMAGDTSCRM
FSFFRIFGHYLSSFILVCISIDRYFAVVHPLSLAADRRGKIMIAFAWFLAFSCSLPQVIIFHVENCVTFIVY
NIFCLVMLYVAPLSIIIIFYGAIVVTIFKSRRRSGRARARTIKMTVSIVLAFFICWTPYVVISLWFCFDLDK
VKKGLFIFACFNSCVNPIVY----------
>Nnor_Ryamide
--------------NSLVLYTVASSRKMHTVTNIFIANLAVGDLLIMVLCVPFSVASIIVQYWPFGEGLCIF
VNYSQAVSIFVSAYTLVAISVDRYLAIIYPLRPMTRLEAKVIIALVWGLALFTTLPIAVFSGLDPCRQWQYY
TMALMILQYFLPLVVLIFTYSRIAWKVWGCKRKSDHSPAKMIKMTLTVVLVYSLCWLPFNLLLVVLDFVYP-
LWFVFHWLAMSHTCYNPVIL----------
>Nnor_SIFaR2
--------------NSFVVAVVLRAARMRTVTNVFIANLAIADLLVNIIVMPTTLIGHLLNAWVLGLFVCKA
MSYLQGVSVSASINTLVAISVDRAMAICYPMRC-TSRACRSIILVIWAFSLTITLPWAIFFNLEPCTRWLYF
VLANLVMCYLLPLTVISICYLLIWRKVW-RRVAMQRSKIKVIKMLLVVVILFTLSWLPLYAIFLGVAPT-EI
LAPIAQWLGASNSCINPVLY----------
>Nnor_SIFaR1
--------------NCFVIAVVFRTPRMRTPTNYFIVNLAMADVLVIVFCLPATLLSSIYYPWMLGWIMCKL
VAYVQAVSVSASVNSLVAVSLDRFLAIWFPLKL-TTERARALIVIIWIMAVASAIPYSIYFETQVCVMWFYF
LIAHLLFCYLLPLLLIIFFYVMIWIRVA-SRVHEQRSKVKVVKMLVVVVIIFMLSWLPLYVIFLGDELG-EI
VTPMAQWLGSSNSCINPILY----------
>Nnor_TkR1
--------------NLIVIWIVLADRRMRTVTNIFLVNLSVADAMVSTLNVVFNFT-YMLLHWRFGRIYCKI
SQFVSILSICASVFTLMAISFDRYIAIMHPLRPMGRKATILIVVWIWVSSTCLSMPNMLFFTTAPCYQWYVH
TVVLMVLTYILPLLCMGFTYARIGMTLWGSRRQVIKSKRKVVKMMIVVVSIFAICWLPYHLYFILSNLMHD-
TYLAIYWLAMSNSMYNPMIY----------
>Nnor_vasopressinR1
--------------NAFVLIALWRHSI-FSRCYLFMLHLSLADLLVALLNILPQLIWEITYRFRGSDLLCRL
VKYAQVFVLYVSTYVLVFMAVDRARAVQG--SGRSLRAARLMVAGAWVLGLVLATPQALLFAVREC--WRMY
VTWFVVSVFLLPLAIIAVCYGYICWAVWSAGITPSAAKMKTIRMTLTIVLAFAICWAPFCIAQLLTVYNSMP
VAVVCMLLGSLNSCTNPWIY----------
>Nnor_vasopressinR2
--------------NVVVLFMLLR----HTRMCYFILSLCISDLITAFFNVLPQLVWEVTYRFHGGGFLCKA
VKYGQLLGPYLNSYMLVMTALDRYQVICYPLSNWTPRRSKNMIYLAWLLALGSCTPQIFIFSYQKC--WKAY
VTWYALSVFIVPLFFLIFAYSCICRTLWNKQRSHSRAKIKTVKLTVTVIFCYVSCSAPFISVQLLHVWDFKA
AFTILTLLPSLNSVVNPWIF----------
>Cmae_ACP_R1b
LIAYSLLFPLAAVGNLMVFVALFRNRH-RSRVNMMILHLSLADMIVTFVFLPTEITWHVTIEWVFGNFGCKV
YKFLSAFGFYMSSMVLVCISLDRYFAVLHPLKVDAQRRGKIMLFFAWLISAVISLPQSVIFNVQPCVTFMMY
TVFCISFLYFIPLSIIIIAYTRIIIEISKSRRRSERARTRTLRMTFIIVMAFVWCWTPYALGTLWNFIDDNH
VQDILFIIAVSNSVVNPIIYGRYSISCRGL
>Cmae_Tre1R
AIASILFIVVGILGNLITIVALSRNRKLRHATTAFVISLCVSDLLFCSINLPLTAS-RYIESWVLGDALCSV
FPFFFYGNVATSLLNMVAITVNRYILIAHHSLYYRQHFIYLMIALLWLFSFGMMVPPL-FGVWGKCTKRSSP
KKFLFLFGFLLPMIAIIACYSAIYYKVKSRN---RK--MRLTRMMLTIFLCFLVSFLPLMIVNVADD--RPS
LHVLASVLAWASAVINPFVYAVTNRQYRAY
>Nnor_CG4313
--------------NLITIIALVKCKKVHNATAVFIINLTLSDLMFGVFNLPLAAS-LFVRAWVHTWFLCLL
FPILRYGLVAVSVFTVLAITINRYVMIAHPRLYYTRTWLAIMVVSTWIGAFGALVPTL-LEFWGTCTDSNSP
KEFLFVFAFVLPCVAICVCYARIFSIVHAKKTKIRRTRSRLLKMILVIFMSFVACYLPITLVKTFSK--DPI
LNIFGLLLIYMTTCINPIIY----------
>Cmae_ACP_R2
----------------------------------MIMHLAAADLMVTMINFPLEVGWRATTQWLAGNLACKL
FQFLRAFGLYLSSLVLVCISLDRYFAIVHPLKVDAQRRGKMMVILAWSVAAVCALPQSVIFHVDSCVTFTMY
NLFCLAAMYFLPLMIIIVVYLRILWEISNSKRRSERARSRTLRMTFIIVLAFVWCCTPYAVMVMWYMFDQDR
VQDVLFIMAVSNSCVNPILYGTYTIN-RAE
>Dpul_RPCHR
IATYSVLLIISVCGNITVLVNLIKRRH-IPRVNIMLTHLAIADLLVTLLLMPIEIGWAATVQWRAGDFSCRI
LAFFRTFGLFLSSFVLVCISIDRFGAILQPMKLYWKRRGRFMLAIAWACSVICSLPQVFVFHVKACVTFISY
AAFGMMMMYVLPLAVFVFTYSSILCEISRSKRRVGRARIKTVKMTLVIISVFIFCWTPYNIMSIWFWCDQDR
IQKGLFLFACTNSCFNPMVYGYFSRRTRRS
>Cmae_RPCHR
ISCYSCLFFISLIGNLCVLRAILGRKH-RSRVNLMLLHLAIADLIVTTVMMPVEVGWAAMVQWLAGDALCRV
FSFFRIFGHYLSSFILVCISIDRYFAVVHPLSMAADKRGKIMLIFAWLLAFSCSMPQVIIFHVETCVTFIVY
NIFCLVMLYVAPLSIIIFFYGAIVVTIFKSRRRSGRARARTIKMTVSIVLAFFICWTPYVVISLWFCFHLDK
VKKGLFIFACFNSCVNPIVYGIFN------
>Cmae_AstA_Ra
PIIFGIIVLVGLFGNTLVVIVIIANKQMRSTTNYLIFSLAMADLLFIVFCVPFTASDYILPSWPFGSIWCQT
VQYLTYVTAYASVYTLLLLSFDRFLAVVHPIAARTEGNAFFAICCSWVLILTSCIPLYLCHGI--CG-FMAF
HIGFITTMYFVPLAVIVLLYLMILNRLW-YG-----------------------------------------
------------------------------
>Cmae_AstB_R1
-YAMPVLLLVTTVANTLIVAVLW--PHMRSPTNAVLMAMALSDMLTVLFPEPMFFYMYTLNHACYAWVLHEP
---IPNMFHTASIWLTVLLATQRYISVCHPSLACTQNIVTWAIVWVFFFAAIHQTP-RVFNYYES--SWIY-
FWFRVVFVHLGPCTVLVVLNVLLFKALKARRSSK-RDHN-TTLMLIVVVSVFLVTEIPLAVITVLHIMSSMR
FFIISNSFIIFSYPINFAIYCGMSRQFRTF
>Cmae_AstC_Ra
QLFYALTCLVGLCGNTLVIYVVTRFSKMQTVTNLYILNLAIADELFVIG-IPFLMTTSVLH-WPFGSIMCKL
YMITTSLNQFTSSLFLTIMSADRYIAVCHPISSRTPMISKLVSLTAWTLSALMIVPVFMYSNI--CNYWTVF
TIYSFVLAFGCPVAFIFIFYTMVILKLKVMRKS-KRSHRRVTRLVLTVITVYVLCWLPYWALQL--ALTQSI
LFIVSSSLSYINSAINPILYAFLSDNFKSF
>Cmae_CG33639_like
VVVMPVLVCVGVLGDLLNLVVLTRP-NMTGVAYVYMRGYAAASLFALLCAIPFTHRVLTQERWSYLVFHAHV
VLYFGNSCIGIGVVMLLALTVERFISVCYPAQACGGRRAYVTVCVIPVATFVLNSPYLFL-----CR--RGY
KWMLEVTFKLLPALVLVFLNIRIIRTYKVEK---QRRQSRLMFLLGGTSTLFFVCMTPMILLSVT----SAE
VFRAANVLEVTNFAVTFYIYCLFSKDFRTF
>Cmae_CCHaR1
PFIFAVIFIVGVIGNGALIVIFGLNKNLRKVPNTYLISLALGDLLVLFFTVPFVSTIYTIEYWPYGTFECKF
SEFVKDVSVGVTVFTLTALSADRYRAIVSPIRK-ARSVTLRVTAAIWVVSILLATPAAVFTHIE-CYT-KAN
VLTKALVYYVLPLIVIAVFYLLMARHL-TP-R--IRTRRKVAKVVLCFIVIFAVCFLPTHVFMVWFYFDENI
IGFC---LSFINSCINPIALYCISGTFRQY
>Cmae_CCHaR2
PLVFAGIFVTGVVGNGALIFMFLKHPTLRNTPNTHLVSLAAGDLLVVLLTVPFTSLVYTLPTYPFSEGVCRA
SEFTKDLSLGITVFTLTALSADRYMAIVRPVNH-AGRLTLAATVVIWVVAAVLALPAAVFSKTP-CTHLKVH
ALVKVAVYYLLPLILIGSFYVLMARHLISARR--VRARRKVAKMVLAFVIIFAVCFLPLNVFTVWWHLDHDI
VGFC---LSFINSCINPIALYCVSGTFRYY
>Cmae_CCHaR3
PILFVIIFVVGLVGNGTLIAIFVRNRNLRSVPNTYIFSLALGDLLVLLFTVPFNMLIYILDSWPFGSFVCKF
SELVRDVSVCVTVFTLTALSADRYLAIVSTVRR-VGRRTVRVAVGIWLASVILALPAALTSGVK-CMELKVY
VVTKFLLSYLLPLLVIAIFYLLMAMHL-QADR--LRTRRKVAKIVLTFVLIFAVCLLPTNVFLLWYYVLANI
IGFC---LCFLNSCINPIALYCISGTFRYY
>Cmae_CNMamide_like
-YYVPLLIVVGFVGNLLSCVVFL--TRLRMSSSYYLAALAVADVTYLFILFLV---------WTFNIVMCQL
EIYLGSVSSSLSVWLTVAFTVERFIAVQYPLQRCTVHRAKTVILTLTGFSVTVHLY-VFVAGVVVCNM-NVI
NWVDTLLTLVVPFIMIVVMNTLIRQLIRSYRR--TRTQYSITKMLLLISTVFIILNLPSHVIRVHAFL-VMN
LQQLFMQLQYTHFSINFVFYSTCGATFR--
>Cmae_CCAPRa
FAVMWILFISIVVGNVAVIIALLLSKT-RSRTNFFIMHLALADLSVGLISVLTDIVWKSTVSWNAGNIACKT
VRFAQVLVTYSSTYVLVALSIDRYDAITHPMNFGSWRRARRLVAGAWILSAIFASPSLVFFMETSC--WKLY
MTLVALTVFLFPTVIIAACYAVIVYTIWKGKRASPKAKIKTVKMTLVIVFVFILCWSPYIVFDLLQVYGANA
VATFIQSLAPLNSAANPIIYCLFSTHIRNL
>Cmae_CRZRa
----------------------------------------------------------FTVQWFAGNFLCKF
IKYMQMFSLYLSTFILVLIGVDRFTAVRYPMRRDTQRQCSYSIIFVWVLSGVLSIPQVLVFHVVRCVTYKLY
AVFSLVCMFVLPLLILLLTYISTFITLHSEK---RKAKMRALRISVVIVLAFVICWTPYYMMMIIFLFTNAE
LQSAIFFFGMSNSLVNPIIYGAFHLC----
>Cmae_EleveninR1
LTVYVVTFLLGVVGNSLIIYTICRYSGMKSTTNVFLASLASADLLLILICVPVKTA-KVFYSWTVGWFLCKG
IHYLQNLSAICSVFTLTAMSMERYYAILFPFRALTVHQAQRCTGLVWVLSCVLATPILFVQVHSRCHDWRCY
ETYMLVLVLLLPTLIMVFAYSAIGYKLTVIE---NRARRQIMTMLFVVVILFITCWSPLLITNTLQSWGFKH
LYNAVHLLAYFNSCINPLVYGFLSKNFRSF
>Cmae_EleveninR2a
LAVYAATYVVGVVGNGLIIFTICRFRRLKTTTNVFLASLASADLLLILLCIPVKLA-RLFYSWTLGAATCKT
LYFLQALSAICSVLTLTTMSIERYYAIVHPMRACTISQAKKLCGGLWLLSLVLASPVIVMQVHMECVDWRGY
ETYMMAVVLVVPASVMAAAYTAIGGAIVMAR---RRRDLQVVSMLVVVVLLFILCWSPVLVVNVLKAYSTKH
ITTVADLLSYCNSCVNPFVYGFMSKNFRSF
>Cmae_ETHR1
TLFCCLVLVVGVVGNVLVPVVILKDRDMRNSTNYFLMNLSAADLLVLLFCLPPVLVEHSPQIWVMGYGMCKL
TSYVEMSVVHASALSLVVISLERYHVICQPLQACTKAKAMVAILVIWVVAFLSAGPTLWIVHYGRCLSM--F
MVASHVFFFFVPMVVLVLLYAVIARRLLD--KKETRARRQVVVMMATVVFFYFLCLLPIRVFFLWIIAVRGI
LYFC---MFYINSSINPILYNMTSTKFRAF
>Cmae_ETHR2
TGVLVTLMAVGVGGNVLVPVVVVRTRDLRSSTNFLLVNLAAADLLVLLVSLPTALVEHSRETWVLGEPMCKL
VPFVEYCVSHASVLTILVISFERYYAICRPLRACTKMRACTCILTIWAAAVLLSSPMVVMSKYLFCYFW--Y
INLVTAVFFFVPLVLLVLLYLVIGRSLMD--RKVMKARKQVVVMLATVTVFFFVSLFPFRVLTLWIVWTTGF
LYGT---LFFANSAVNPILYNLTSTKFRAF
>Cmae_ETHR3
TTWCLLLLLVGLVGNVIVPILVVRDRELRASTSIFIANLVVADLLVLVVCLPTLLSEYAPAVWILPASMCKV
VPYVEFTVAHASMLTILAISVERYRAICHPLTACSRARAALACLLVWVLATCITSPVIALTEYSYCYLW--F
VVTSMAALFFLPLVVLVLLYWRIARQLLD--DKPLHARKQVVVMLGTVVVVFFVCLLPHRIFSLWYIFISNL
LYAF---LVYVNSAINPVLYNITSSKFRAF
>Cmae_FMRFaR
FVLLTSVGLLGLAGNFISITILS--PKMQSSINCCLIGLTSFDMIVTTTSILMEICEYTQ---WYSQIYQLI
TPILALIAQTGSVYLTVTVTIERYIAVCRPLRACTYGRAKIYVMCVAFFSIVYNLP-RFWVSTKETQL-FYI
MWLYLLVMYLVPFLCLMIFNFFIYREVRAERRLQ-RKEIGLAVMLLVVVSVFFLCNVLAFIINILELM-VDE
LTMASNLLVTINSSVNFIIYCIFGQKFRLL
>Cmae_InotocinR1
IVTLLAIFVLTVLGNVVVLFMLLR----RTRMCYFILSLCVSDLVTAFLNVLPQLVWEITYRFRGGGFLCKA
VKFAQLLGPYLNSYLLVMTALDRYQVICYPLSNWTPRRSKNMIYLAWALALGSCTPQVFVFSYQEC--WRAY
VTWYALSVFILPLFFLIIVYTCICRTLWNKQRSHSRAKIKTVKLTVTVIFCYVSCSAPFISVQLWHVWDFSA
AFTILMLLSSLNSVVNPWIFLAFNENLQIL
>Cmae_InotocinR2
VVVLVVILVVAVIGNVFVLIALWRHSV-FSRCYLFMLHLSFADLMVAILNIFPQLVWDITYRFRGSDLLCRF
VKYAQVFVLYVSTYMLVFMAVDRARAVQG--SGGSLKAARLMIAGAWSLGLVLAAPQTMLFSVREC--WQVY
VTWFVVSVFIVPLAIIAVCYSYICWAVWSAGAVASAAKMKTVRMTFTVVFAFVVCWSPFCIAQLHNVYNSLP
VTVVCMLLGSLNSCTNPWIYLYFSGTLNQL
>Cmae_ITPRa
LLAYIITFLVSLVGNLLVILVVRYNRNMRSSTNQYLVNLAVADLLVTLVCKWVHLVRHLSPHYILPAFFCKL
ESFVQATALVASVFTLTVISMGRFVAIMFPLHA-SPDRAIRVIAAVWIASALLSSPMLFYRELYSCDFFKLF
YIILTTTCYFLPVTIMLVNYSLIVWRLW-GAHQVTRNTQRVVRMVTVVLLVFVVCWTPLQTLILYTSV-EFK
LEFTAYFVAHSNSALNPIIYCGFNANFRGL
>Cmae_ITPRb
VAAYLIVFLVSLVGNLLVMLVVCYNRHMRSSTNQYLVNLAAADLLVTLVCMWVHIVRHLSPHYILPAYVCKL
DGFVQATTLLASVLTLTVISVGRFVAVMFPLHA-SPDRANRVIAAVWIASALLACPILFYRKLYSCDFFHLF
YTILNIALFFLPVAIMIINYSLVVWTLW-GATRNTKAKKRVVKMVTVVLVVFVICWTPLQTLILYSSF-QDS
LEFAAYFIAYSNSALNPIIYCGFNTSFRGL
>Cmae_LkRa
SLFYGSISLIAVVGNAVVMWIVATSRKMHSVTNYFIANLALADIIIGLFSIPFHFQ-AALQRWNLPEFMCAF
CPFFETVSVNVSVFTLTAIAVDRYRAIVHPLTAPTKFRSKVVIAFIWVFSITLAVPKAVVLRVVS---KSTY
SHIMVGLQFLVPLSIISFAYLRMGCKLWGSQRDALRNKKKVIKMLFIVVALFAFCWAPLQTYNTLKEIDHR-
IWFCCHWLAMSNSCCNPFIYAIYNEKYQEF
>Cmae_moody
AVLFIGYLVLGLTGNFLTILALLRCPRVRNVTAAFIISLCVADFLFCILVLPWEVS-RFLGEWIWGEWICTL
FPLLRYWNVAVSLLSIAMITINRYIMIAHFSVYYRKGWIALMIAFCWLFGFVMLLPTL-LSKWGRCSDEKSP
KQVLFGLGFCVPAIIIIICYSLIFYVIHSKRRE-RRRRWRITKMVLIIFIAFLITYLPITLVKNLDK--DPG
LHVLGYVLIYVSSCINPVIYVIMNRQYRAY
>Cmae_MsR1
-YLALMICLLGAFTNVLNMVILT--REMINSTNTILTGLAVADFLLLLEYSIYAASYIKGDSMSYVHVFILF
HAHYTQVTHTVAICLTITLAVWRYIAICKPHLNCTLPRARLAVLIAYVISPILSVP-NYLYSIHQ----RIN
FWFHSVLIKILPCLLLTILIYHIIRAMYARKRME-KLTEKTTRMLLTVLLLFLATEMPQGVLALLSGIY--H
WGEVMDLLALINSAVNFLLYYIMSHQFRTF
>Cmae_MsR2
-CMSLVVCVFGSVANVINMVVLT--RSMVSPTNAILTGLAVTDLLVMVEYIPYTMHQYVW-QWSWGWVFILF
HAHFGQVFHTISIGLTVILAVWRYIAIAFPQNNCSMSRTLRVIVGAF-FCSLICNIPNYLFTIIK----NIT
FWIYSVILKLLPCAALTGLSVAIIRELLTRRRAN-RVADRVTKMLLVILVLFLASEVPQGILSLLTVIL--N
LGETMDMLVLLNSAINFLLYCAMSKQFRTF
>Cmae_NTLR1
TLAFGAMLLVAVGGNAIVMWIVIAHRRMRTVTNYFLVNLSAADLLMAVFNCIFNFI-YMLSDWPFGAVYCTI
SNFMANVTIAASVFTLMAISFDRYIAIVRPLKPMSKSEARHFIIFIWLSSMSLAVPCLLYSTTVSCFLWYVY
NIVFFTTTYVLPMLVMLVSYTLISFELWGSHRQAIKSKRRVVRMFIVIVVAFMLCWLPQQGFFLYQYHNDA-
IYLGFYWLAMANAMFNPIIYYWMNARFRYF
>Cmae_NTLR2a
TLVFGLMMAMAVGGNIVVIWIICAHRRMRTVTNYFLLNLSAADLFMSVLNCMFNFI-YMLSDWPFGAIYCTI
SNFMANVTISASVFTLMAMSFDRFIAIVRPLEPMSKTVARVFILVIWSSSMLLSLPCLLFSTTVSCIRWHIY
NVVFFITTYLMPMLVMLWSYFRIGHVLWRSQRQAIRSKRRVVKMFLVIVAVFAICWLPQQAFFLYTYHNDA-
VYLTCYWLAMANAMINPVIYYWMNARFRYF
>Cmae_NPFR1
IAMYSVLIVLGSTGNSMVVAAVIRKPAMRTARNVFIINLAISDLLLCLVTMPLTLVELLSQYWPLGDFLCKL
VGTLQATSIFVSTISITAIALDRYQVIVYPTKQ-KTVGAVLLLLLIWVVAFILALPNFIWRTLRHCFEWGYY
SAFVMLVQYCLPIVTVTVAYAMICRKLK-FRRSEDRRMKKTNTLLIAIALVFCLSWLPLNLYNLIVDFSD-V
VYAVCHMMGMSSACSNPLLYGWLNDNFKEF
>Cmae_NPFR2
LTAYGVLIVLGAAGNSLVVLAVVRKPAMRTARNVFIINLAISDLLLCLVTMPLTLMELLTQYWPLGDFICRL
VGTLQATSIFVSTISITAIALDRYHVIVYPTQT-QKFGAVSSLLVVWVLAFLLALPNFLWRSLEHCFDWAYY
SVVVIVVQYCLPILTVSIAHARICTKLK-YRRTRDVRMRKTNTLLVAIALIFCLSWMPLNLYNVIVDLHD-V
VYAVCHMVGMSSACSNPLLYGWLNDNFREF
>Cmae_NPFR1_like
ITVYSLLMTGGILGNLILAAVISRRPELREPHNVYIINLTVSDVSLCVVCMPFTLLGLLHSHYTLGDIICKL
VPMLQCTNILVSTATIVAIAADRYFTIVHVTGN-GRARVPWSVAAIWLVSLAFTLPLFAYYYVKRCVTWYSW
TIALIIMQYVIPILVLSIVHGRIHNYLS-SHRAQIERNRRTTMLLTSVAAAFAVCWLPWHVVNLLADFNE-V
VFGSCHAIAMSSACSNPVLYGWLNTTLREL
>Cmae_NPFR2_like
IVCYASLMVLGVSGNLMVGWIIWRKKTMRTPRNLYIINLTVSDLSMCLVCMPITLVGLLYKNWGMGDLLCKL
VPVLQGANIMVSTSTVLAIAVDRYATIVKVGRS-SKLHVTSSIAAIWTSSVLFTMPLYFYHSVTQCIQWNTW
VILLLVTQYGIPILVLSVVHARIKQYLG-HHRAEIERNRKTTILLSTIAVAFAVCWLPWHVVNLLADFEE-A
VFGASHIMAMSSASINPVLYGWLNSNLREL
>Cmae_Proctolin_R1a
RVLVPMVLVVGVVGNSVTIVVLTR-RQMRSSTNLYLTALAISDLLYLV----FIFSLSIRHYWHYFRYALWL
TDASSS-----TSIWLTVFTIERYIAVCHPIKGCTESRAKRV------VVAVFVLCFTLTATTPHKVYW--F
TAVIFIL---LPLVLLAVFNSVLIHIVKSATRDSQSQENKITIMLIAVVLLALLCQLPVAVLLLYQSFYSYG
LGNIFNLLSAINAACNFVLYCAMSDKYRTF
>Cmae_Proctolin_R2a
KVLVPLVMCVGVVGNSVSMVVLTR-RKMRSSTNNYLTALAISDLLYLV----FVFSLSLQHYWQYFRYALWL
TDASSS-----TSIWLTVFTIERFIAISHPIKGCTVSRAKKV------VAVVYFLCFALTATTPHHTYW--F
TAVTFIL---LPLCLLAVFNFFLIQAVRSLTRDHHQQEHKITVMLIAVVILALVCQMPTAVLLLYSTVYAFG
LGNIFNLLNAVNAAANFILYCSFSDKYRTF
>Cmae_PyrokininRa
TVIYFLITVTGVLGNVATCIVIVRNRIMHTATNYYLFSLAISDLLLLAFGMPDEIYM----LWIFGAYFCFV
RGFTAEISTNASILTIAAFTVERYIGICHPLRSSQLGRVVRSIAVIWGVAIACAIPIAIQYGIVYCL--L-A
FEISTVLFFVAPLLLITVLYLCIAVQLKS-RNDGSRN-KAVIKMLVAVVIAFFLCFFPHQTQRLVALH-KFI
LHNISGISYYISTCVNPILYHIMSNRFRAL
>Cmae_RYaRa
YQMYTCIFIIALLGNTLVLYTVASNRKMHTVTNLFIANLAVGDLLIMVFCVPFSVASIIVQYWPFGEALCVF
VNYSQAVSIFVSAYTLVAISLDRYLAIIYPLRP---------------------------------------
------------------------------------------------------------------------
------------------------------
>Cmae_RYaRb
----------------------------------------------------------------------VA
VNYLQAVSVFVSAYTLVAISLDRYLAIIYPLRPMTRCQAKIIIGSVWVLSLATTLPVAIYSRLLTCTDWVAY
SVALMLLQYFLPLTVLVFTYSRIAMVVWGKRRVDARSKRKMTKMMVTVVMVYTFCWLPFNILMVVRELWTP-
VWALFHWLAMSHTCYNPIILCWMNTKFRGF
>Cmae_SIFaR1
CFSYVIVFILGLVGNCFVIAVVFRTPRMRTPTNYFIVNLAMADVLVVVFCLPATLLSNIYYPWMLGWLMCKS
VAYVQGVSVSASVNSLVAVTLDRFLAIWFPMKL-TTYRARAIIVVIWIMAVVSPIPYFVYFETNICVMWLYF
LVAHLLLCYLLPLVLISFCYLMIWIKVA-RRIQQQKSKVKVVKMLVVVVIIFMLSWLPLYVIFMGEELG-EI
VTPMAQWLGSSNSCINPILYAFFNKKYRGF
>Cmae_SIFaR2a
CVSYVLVSLMGVVGNSFVVAVVMRAPRMRTVTNVFIANLAVADLLVNIIVLPTTLIGHLLNAWVLGLFVCKA
MSYLQGVSVSASINTLVAISVDRALAICYPMRC-TSRTCRSIILVIWVFSLTITLPWAIYFTLEPCMRWLYF
VLANLVMCYLLPLTVISICYILIWRKVW-RRVAMHRSKIKVIKMLLVVVILFALSWLPLYVIFLGVALT-DI
LAPIAQWLGASNSCINPILYAFFNDKFRGF
>Cmae_sNPFRa
YIEYLTIFMLGVFGNCLVCYVVFRNKHMQNVTNYFITNLALADILLCVLAVPFTPLYTFMGEWMFGRILCHL
VTMAQGTSVYVSTLTLMSIAIDRFFVIIYPFRP-RLPVCYMIIISIWLFSISATLPYAFYMGM--CELWQVF
SGFTAIMQFVVPFIIILICYGKISNRMN-ERQEERERKRRTN------------------------------
------------------------------
>Cmae_SulfakininR1
IVGFSLIFVVGVVGNVLVVVTLLHHRNLRSLTNVFLLNLAVSDLLLGVFCMPFTLV-GSLQDFVFGALMCRL
IPYMQAVSVSVSVWTLVAISLERFYGICQPLRSQTASHAYKVIAGVWAASLLLMTPIAALSTL--CRVWRTF
TMLLTVLLLLVPLVVMAAAYLRVVRTLWGPHEEELVAKRRVIRMLFVLVAEFFICWTPLFLVNLLSLYI--Q
VYAALGSLAYLSSCCNPLTYCFMNAKFISF
>Cmae_SulfakininR2
IPCYVIIFLLGMIGNTLVIVTLLQNRKMRTITNVFLLNLAFSDLLLGVFCMPFTLI-GSLRDFIFGAVMCRL
IPYFQAVSVSVSVWTLVAISLERFYAICQPLKSQTLSHAYKIISIVWLLSLVFMAPIAVLSQL--CRMWRGF
SMFLGAALLLVPLVIMVAAYSSIIVSLWGMRRHVIEAKRGCARVLLVLDSDFYV-----------------S
VYARAGVLA------SP----FLRLLMLPH
>Cmae_TkR
YVVFMGMVIVATGGNTIVIWIVLADKRMRTVTNIFLVNLSVADAMVSTLNVVFNFT-YMLLNWRFGFVYCKI
SQFVSILSICASVFTLMAISFDRYIAIMHPLRPMGRKATILIVVWIWVSSVCLSLPNLIYFTTATCYAWYVH
TVVLMVLTYILPLTCMGFTYVRIGLTLWGSRRQVIKSKRKVVKMMIVVVTIFAVCWLPYHMYFILSNLMHE-
TYLAIYWLAMSNSMYNPMIYCWLNNRFRGF
>Cmae_TrissinR1
LLLYSVVFVFAFFGNLLVVLVMVLHRRMRSHTNFFLTNLAVADLCVAVFCIYQNFAMYVIQDWYFGKFLCLM
YQFVNQLSYTASVIILVVVSGERYLAIVEPLRALTRRNMIVTMALVWVVSALYSCPRLLFFAVQECMQF-IW
DVVSLTLLYLLPLALLSLLYARIAQTLWSGRPSPLRARRNVINMLVVVVVSFAACTLPFHTRKMLQYYWDNI
ITPVTFLLMYANSAVNPILYTFMSRKFRSS
>Cmae_TrissinR2
IALYTLVFITGFVGNLVVLLVMWVHPRMRSTTNFFLTNLAIADFCVTVFCVYQNLSLYLAQTWVFGDFLCKM
YNFVNYLSYTASVMILVVNCVERYVAIMCPFRALRHRNLVVLLVVVWAGSGVYCCPRLLYFRAGSCLLY-TF
DTINFVLLYVMPLSVMSLLYWRIGRYLWNGR---IRTWRKVVKLLVAVVLCFAICNLPFHLRKMLTYYHAKM
FTPLSNLLMYLNSALNPIVYSFMSHNFRCV
>Mros_ACPR
---------------------------------------------------------------------CKV
YKFLSAFGFYMSSMVLVCISLDRYFAVLHPLKVDAQRRGKIMLFFAWAISSVISLPQTVIFNVQLCVTFMMY
TVFCISFLYFIPLTIIIIAYTRIILEITKSRRRSERARTRTLRMTFIIVMAFIWCWTPYALGTLWNFIDSNQ
VQDILFIIAVSNSVVNPIIYGRYSISCRGL
>Mros_ASTAR
PIIFGIIVLVGFFGNTLVVIVIVVNKQMRSTTNYLIFSLAVADLLFIVFCVPFTASDYILPSWPFGGIWCQT
VQYLTYVTAYASVYTLLLLSLDRFLAVVHPIAARTERNALYAIATIWILILTSCIPLYLCHGI--CA-FMAF
HIGFITTMYFLPLTVIVVLYLMILNRLW-YG---VRGKKRVTRMVVIVVVTFIVCWFPIQLVLLLKSLG-LI
ITQIAQVLAYINSCVNPILYAFLSDPFRAF
>Mros_FMRFR
FILLTTVGLLGLAGNIISITILS--TKMRSSINCCLIGLTSFDMIVTFTSILMEISEYTG---WYTRLFQKS
MPFLGMIAQTGSIYLTVTVTVERYVAVCLPFKACTYGRARIYVVAVALFSVVYNLP-RFWVTYKVSAS-VYI
MWMYLVVMYLVPFLSLLIFNSFIYGKVRAEISLQ-RNEIGLAVMLLVVVSVFFVCNVLAFVINILEIS-IDE
LIITSNLLVTINSSVNFIIYCTFGQKFRVF
>Pcla_HP1R
VYIMPAFISVSVLTNLMNVVMLGRARQAQATTFFYLMWLALTEMLASLALVPALAH----LSHSYGWYYAHF
ETPVLNALTSASVYIVVGLSVDRYIAVCHPRRYSAPRLAVSRITLSLLVPALLYIPHGFY-----AQ--YAW
NVVVELCHRMAPATLLAALNACIIYTFKVSR-------HRLIYLLMAIVTTFLLTNLPATVLALID---SSE
VFRAANCLEVLGFSLNFVLYFVFVPGVREA
>Dmel_AkhR_PA
ITVYSILFVISTIGNSTVLYLLTKRRL-RLRIDIMLMHLAIADLMVTLLLMPMEIVWAWTVQWLSTDLMCRL
MSFFRVFGLYLSSYVMVCISLDRYFAILKPLK-RSYNRGRIMLACAWLGSVVCSIPQAFLFHLEECVIFKLY
QAASMCSMYAFPLIMFIYCYGAIYLEIYKSQRRSSRAKKRTLKMTITIVIVFIICWTPYYTISMWYWLDKNL
LRKALFIFASTNSCMNPLVYGLYN---RGR
>Dmel_AstA_R2_PA
GFFFGVIAITGFFGNLLVILVVVFNNNMRSTTNLMIVNLAAADLMFVILCIPFTATDYMVYYWPYGRFWCRS
VQYLIVVTAFASIYTLVLMSIDRFLAVVHPIRSRTENITLIAIVTLWIVVLVVSVPVAFTHDVVVCT-FRTY
QVTFFISSYLLPLMIISGLYMRMIMRLWQTG---QRGRKRVTRLVVVVVIAFASLWLPVQLILLLKSLD-VL
VIQVAQTLAYSSSCINPLLYAFLSENFRAF
>Dmel_AstC_R1_PA
VVLYGFVCIIGLFGNTLVIYVVLRFSKMQTVTNIYILNLAVADECFLIG-IPFLLYTMRIS-WRFGEFMCKA
YMVSTSITSFTSSIFLLIMSADRYIAVCHPISSRTLHIAKVVSAIAWSTSAVLMLPVILYAST--CNMWTTF
ILYTFFLGFATPLCFILSFYYLVIRKLRVPKKSKRRAHRKVTRLVLTVISVYILCWLPHWISQV--ALIDSL
IFLLLGALVYSNSAVNPILYAFLSENFRSF
>Dmel_AstC_R2_PB
MILYALVCIIGLFGNTLVIYVVMRFSKMQTVTNIYILNLAIADECFLIG-IPFLLYTMQVN-WPFGNYMCKA
YMVSTSITSFTSSIFLLIMSADRYIAVCHPISSRTPFVSKLVSAFAWMTSVLLMLPVILFAST--CNEWSTF
ILYSLVLGFATPLTFILVFYCLVIRKLHVPKKSKKRSHRKVTKLVLTVISAYIFCWLPHWISQV--ALIASA
VFLACGCLSYSNSAMNPILYAFLSDNFKSF
>Dmel_CapaR_PB
TIIFGGIFITGVVGNLLVCIVIIRHSAMHTATNYYLFSLAVSDLLYLLFGLPTEVFL----YWLFGMPFCKI
RAFISEACTYVSVFTIVAFSMERFLAICHPLHLVGFKRAIRIITALWIVSFISAIPFGLLSDIQYCS--IPV
FEVSFCIFFVIPMILIILLYGRMGAKIR-SRRETRNSQKTVIRMLAAVVITFFVCWFPFHLQRLIFLY-DNA
LFSIAGFAYYVSCTVNPIVYSVMSRRYRAF
>Dmel_CCAP_R_PC
FAVLWILFTVIVLGNSAVLFVMFINKN-RSRMNYFIKQLALADLCVGLLNVLTDIIWRITISWRAGNLACKA
IRFSQVCVTYSSTYVLVAMSIDRYDAITHPMNFKSWKRARHLVAGAWLISALFSLPILVLYEEKLC--WQVY
MSLVSATLFAIPALIISACYAIIVKTIWKGSRASPRAKVKTVKMTLTIVFVFIICWSPYIIFDLLQVFGQNA
IATFIQSLAPLNSAANPLIYCLFSSQVRTL
>Dmel_CCHa1_R_PA
PILFALIFVVGVLGNGTLIVVFLSVRQMRNVPNTYILSLALADLLVIITTVPLASTVYTVEYWPYGSFLCSL
SEFMKDVSIGVSVFTLTALSGDRYFAIVDPLRKRATRMTLATAVSIWLLAILCGLPALIGSNLK-CYEWKSM
VLLHFLVYYAIPLVVIAVFYVLIALHLMSA-R--VRARRKVAVTVLAFVVIFGICFLPYHVFFLWFYFWDNI
VAYC---MSFANSCANPVALYFVSGAFRHF
>Dmel_CCHa2_R_PA
TVLYTLIFIVGVLGNGTLVIIFFRHRSMRNIPNTYILSLALADLLVILVCVPVATIVYTQESWPFERNMCRI
SEFFKDISIGVSVFTLTALSGERYCAIVNPLRKQTKPLTVFTAVMIWILAILLGMPSVLFSDIKSCS--KFM
VAGKALVYYLLPLSIIGALYIMMAKRLHSARSR-ARARLHVARMVVAFVVVFFICFFPYHVFELWYHFYDDI
VGFC---TSFLNSCVNPVALYCVSGVFRHF
>Dmel_CNMaR_PA
IYYIPVLCCTGSIGNILSVFVFF--TKLRKSSSFYLAALAVSDTCFLAGLFAQ---------WIYNQYFCQF
FTFFSYLASFCSVWFVVAFTVERFIAVIYPLKRCTVRRAKIVLFCLTLVGCLHCLP-YIVAKPVFCDS-ALF
NYWDTIVVYAVPFTTIAVLNTCTCTVWKAVRRLSNSSQLKVTKMLLIVSTVFVCLNLPSCLLRIEAY--NTA
LQYIFHAFFITNFGINFVLYCVSGQNFRAV
>Dmel_CrzR_PA
VYVLAVMALFSLLGNLLTIWNIYRRNS-RSAIYSLMFHLSIADVLVTWFCIIGEAAWCYTVQWLANELTCKL
VKLFQMFSLYLSTYVLVLIGVDRWIAVKYPMKSNMAKRCHRLLGGTYILSLVLSLPQFFIFHVARCVTHQMY
ATFTLVFTFLLPLCILFGTYMSTFRTISSEK---HKAKMKSLRISVVIIIAFLICWTPYYVMMIMFMFLRGD
LQDAIFFFGMSNSLVNPLIYGAFHLC----
>Dmel_ETHR_PA
MFFCIVIMLLGVVGNVMVPIVIVKTKDMRNSTNIFLTNLSIADLLVLLVCTPTVLVENTRETWVLGHEMCKA
VPFVELTVAHASVLTILAISFERYYAICEPLKACTKGRAILICVLAWGIAALFTSPILWVAEYKLCLDW--F
FLMTISVFFVVPFVTLVVLYGIIARNLVN--ARPLKARKQVVLMLGAVVLSFFVCLLPFRVLTLWIILSDGL
LYFC---MLYLNSAMNPILYNLMSTKFRGF
>Msex_ETHR_B
MTFCIVIMCLGVIGNVMVPIVILKTKDMRNSTNIFLVNLSIADLMVLLVCTPTVLVENSKETWVLGKELCLA
VPFVELTVTHASVLTILAISFERYYAICEPLRACTKTRATLICALVWFFAALFTSPILGVAKFTYCLFW--F
FILTIAVFFIVPLGVLLVLYSVIAKNLMN--KNSVRYRKQVILMLGTVVLSFFICLLPFKALTLWIIIFSGL
LYFC---MLYLNSAINPILYNLMSSKFRGF
>Dmel_FMRFaR_PA
FVLINIVGVLGILGNIISMIILS--PQMRSSINYLLTGLARCDTVLIITSILLSIYPYTG---GYYNVYPFI
SPAIGMIAQTASIYMTFTVTLERYVAVCHPLKACTYGRAKIYFIVCVCFSLAYNMP-RFWVLTVTSRR-IYI
HWCYLIVNYIIPFLTLAILNCLIYRQVKAERRSE-KREIGLATMLLCVVIVFFMLNFLPLVLNISEAF-TDK
ITKISNLLITINSSVNFLIYIIFGEKFKIF
>Dmel_Lkr_PA
SIFYGGISIVAVIGNTLVIWVVATTRQMRTVTNMYIANLAFADVIIGLFCIPFQFQ-AALQSWNLPWFMCSF
CPFVQALSVNVSVFTLTAIAIDRHRAIINPLRAPTKFVSKFIIGGIWMLALLFAVPFAIAFRVEE--TRQSF
RYTLVFVQYLVPFCVISFVYIQMAVRLWGTRRDILKNKKKVIKMLIIVVIIFGLCWLPLQLYNILYVTIDH-
VWFCCDWLAMSNSCYNPFIYGIYNEKFKEF
>Dmel_moody_PA
AVMTFLIMIVGICGNLLTVVALLKCPKVRNVAAAFIISLCIADLLFCALVLPFQGL-RFVGTWRHGQVLCRL
IPFIQYGNIGVSLLCIAMITINRYVMITHHGLYYKRHWIAVMIAACWLFSYGMQLPTL-LGEWGRCSDDHSS
KTTLFITAFVIPCLVIIACYAKIFWVVHSQRRE-RAKRWRITKMVLAIFLSFVVCYLPITIVKVADK--EPS
LHICSYILLYLSACINPIIYVIMNKQYRAY
>Dmel_moody_PC
-----------------------------------------ADLLFCALVLPFQGL-RFVGTWRHGQVLCRL
IPFIQYGNIGVSLLCIAMITINRYVMITHHGLYYKRHWIAVMIAACWLFSYGMQLPTL-LGEWGRCSDDHSS
KTTLFITAFVIPCLVIIACYAKIFWVVHSQRRE-RAKRWRITKMVLAIFLSFVVCYLPITIVKVADK--EPS
LHICSYILLYLSACINPIIYVIMNKQYRAY
>Dmel_MsR1_PA
-YVSLVVCILGTIANTLNIIVLT--REMRSPTNAILTGLAVADLAVMLEYIPYTIHDYILDSLSYSWCFIKF
HSIFAQVLHTISIWLTVTLAVWRYIAVGYPQKNCGMRTTIITITTAYVVCVLVVSPSLYLTAITERNETNAT
FLIYSVVIKLIPCIALTILSVRLILALLARRPAN-KQTDRTTRMLLAVLLLFLITEFPQGIMGLLNAVL--R
LSDLMDILALINSSINFILYCSMSKQFRTF
>Dmel_MsR2_PA
-YFSLIVCILGTIANTLNIIVLT--REMRSPTNAILTGLAVADLAVMLEYIPYTVHDYILVRLSYSWCFIKF
HSVFPQVLHTISIWLTVTLAVWRYIAVSYPQRNCGMRTTLITIATAYVVCVLVVSPWLYLTAIAKNRLTNAT
FLIYSVLIKLIPCFALTILSVRLIGALLARRIVN-KQTDRTTRMLLAVLLLFLVTEFPQGIMGLLNVLL--K
LSDLMDILALINSSINFILYCSMSRQFRTF
>Dmel_NPFR_PA
ISMYGVLIVFGALGNTLVVIAVIRKPIMRTARNLFILNLAISDLLLCLVTMPLTLMEILSKYWPYGSILCKT
IAMLQALCIFVSTISITAIAFDRYQVIVYPTRD-QFVGAVTILAGIWALALLLASPLFVYKELINCIDWFYY
SIFSLCVQYLVPILIVSVAYFGIYNKLK-SRRKVGRRMKRTNCLLISIAIIFGVSWLPLNFFNLYADME--V
RYAICHMIGMSSACSNPLLYGWLNDNFREF
>Dmel_PK1_R_PD
TVVYSLIFITGVVGNISTCIVIKKNRSMHTATNYYLFSLAISDFLLLLSGVPQEVSY----IWVFGEYICIG
RGLLAETSANATVLTITAFTVERYIAICHPFLGSKLSRAIRIIVLVWIMAIVTAIPQAAQFGIEHCG--KHS
FQLSTFIFFLAPMSIILVLYLLIGVHLYSRRHYGTR---RVLRMLVAVVVCFFLCWAPFHAQRLIAIY-FYV
MTYVSGVLYYLSTCINPLLYNIMSHKFRAF
>Dmel_PK2_R1_PA
TVCYALIFVAGVLGNLITCIVISRNNFMHTATNFYLFNLAVSDLILLVSGIPQELYN----LWPFTDAMCIM
GSVLSEMAANATVLTITAFTVERYIAICHPFRQSKLSRAIKFIFAIWLAAFLLALPQAMQFSVVYCT--AHV
FAVSGFIFFGGPMTAICVLYVLIGVKLKSRRAQG-----RVIRMLVAVAVAFFLCWAPFHAQRLMAVY-DFI
LDYTSGVLYFLSTCINPLLYNIMSHKFRAF
>Dmel_Proc_R_PA
RILVPCVFVIGLLGNSVSIYVLT-RKRMRCTTNIYLTALAITDIAYLTCQLILSLQH----YWLYGYWLCDS
FGYI-------SIYIAVCFTIERFIAIRYPLKRCTESLAKKVIAAVWQSSGFVTLPTLRKQKVADCQTYYLW
NLFTLLVFVVFPLLLLATFNSILILLVHS--RKS--SQNRVTITLIAVVLMFIVCQLPWAIYLIVNQYM--V
AGNVCNLLASLHAASNFFLYCVLSDKYRTV
>Dmel_RYa_R_PA
YMLYIPIFIFALIGNGTVCYIVYSTPRMRTVTNYFIASLAIGDILMSFFCVPSSFISLFINYWPFGLALCHF
VNYSQAVSVLVSAYTLVAISIDRYIAIMWPLKPITKRYATFIIAGVWFIALATALPIPIVSGLDICRMWYYY
TLSLFALQFVVPLGVLIFTYARITIRVWAKRRDQARSKRKMVKMMLTVVIVFTCCWLPFNILQLLLNDEHD-
VWFAFHWLAMSHCCYNPIIYCYMNARFRGF
>Dmel_SIFaR_PA
CVAYIVVFLVGLIGNSFVIAVVLRAPRMRTVTNYFIVNLAIADILVIVFCLPATLIGNIFVPWMLGWLMCKF
VPYIQGVSVAASVYSLIAVSLDRFIAIWWPLK--TKRRARIMIIGIWVIALVTTIPWLLFFDLVPCQVWLYF
LLANLVACYLLPMSLITLCYVLIWIKVS-TRMDRQKSKVKVIKMLVAVVILFVLSWLPLYVIFFGSDIS-QK
VMPVAQWLGSSNSCINPILYS-VNKKYRGF
>Dmel_sNPF_R_PA
YVLYATVFVLGVFGNVLVCYVVLRNRAMQTVTNIFITNLALSDILLCVLAVPFTPLYTFMGRWAFGRSLCHL
VSFAQGCSIYISTLTLTSIAIDRYFVIIYPFHP-KLSTCIGIIVSIWVIALLATVPYGMYMKMTNCENWKVF
GAITTTLQFVLPFFIISICYVWISVKLN-QRREERDRKKRTNRMLIAMVAVFGLSWLPINVVNIFDDFDE-L
FFFVAHSIAMSSTCYNPFLYAWLNENFREF
>Dmel_SPR_PA
-YCMPFLLIITIISNSLIVLVLS--KSMATPTNFVLMGMAICDMLTVIFPAPGLWYMYTFNHYCLAYIFNEI
---MPAMCHTISVWLTLALAVQRYIYVCHAPMACTMPRVRRCTAYIALLAFLHQLP-RFFRTYMP--MWSY-
YLFRVLFVHLLPCIILVTLNILLFAAMRARRRKK-RETNCTTLMLIVVVSVFLLAEIPIAVVTAMHIVSLNI
CIMLTNFFLVFSYPINFGIYCGMSRQFRTF
>Dmel_TkR99D_PA
SILFGGMVIVATGGNLIVVWIVMTTKRMRTVTNYFIVNLSIADAMVSSLNVTFNYY-YMLSDWPFGEFYCKL
SQFIAMLSICASVFTLMAISIDRYVAIIRPLQPMSKRCNLAIAAVIWLASTLISCPMMIIYRTEECYEWSLY
NILIIILTYFLPIVSMTVTYSRVGIELWGSKRQVVRSKRRVVKMMIVVVLIFAICWLPFHSYFIITSCYEP-
LYLAIYWLAMSNSMYNPIIYCWMNSRFRGF
>Dmel_Tre1_PA
AISACVFVTIGVLGNLITLLALLKSPTIRHATTAFVISLSISDLLFCSFSLPLTAV-RFFESWTFGTTLCKI
FPVIFYGNVAVSLLSMVGITLNRYILIACHSRYYKPKFITLQLLFVWAVSFLLLLPPI-LGIWGECTKKRSI
KKTLFVIGFLLPCLVIIVSYSCIYITVLQKK---RKARNRLTVMMVTIFLCFLVCFLPLMLANVVDDE-SPW
LHIIASVMAWASSVINPIIYAASNRNYRAY
>Dmel_Tre1_PC
AISACVFVTIGVLGNLITLLALLKSPTIRHATTAFVISLSISDLLFCSFSLPLTAV-RFFESWTFGTTLCKI
FPVIFYGNVAVSLLSMVGITLNRYILIACHSRYYKPKFITLQLLFVWAVSFLLLLPPI-LGIWGECTKKRSI
KKTLFVIGFLLPCLVIIVSYSCIYITVLQKK---RKARNRLTVMMVTIFLCFLVCFLPLMLANVVDDE-SPW
LHIIASVMAWASSVINPIIYAASNRNYRAY
>Dmel_TrissinR_PB
ITLYTLVFCCCFFGNLLVILVVTLSRRLRSITNFFLANLAFADFCVGLFCVMQNLSIYLIESWVFGEFLCRM
YQFVHSLSYTASIFILVVICMERYFAIVHPITCLTAARLRMVIVTVWITSAVYSTPKFVFSKTIKCVMF-LL
DMINFVLLYVMPLLVMTVLYSKIAIALWSSRSSSLRARRGVVRMLIIFVLTFALCNLPYHARKMWQYWSSRL
LTPLTFLVTYFNSGVNPLLYAFLSRNFRGM
>Dmel_CG4313_PC
------------------------------------------------------------------------
-----------------------------------------MVAGTWITTFSIMIPTW-RGVWGICSDRRSP
KEFLFIAAFMVPCICIVICYARIFLLVRAIRKERRKSHRRLLKMILVIFVWFVICYLPITVAKIWKS--EHW
FNIAGYLLIYLTTCINPLIYVLMSSEYRAY
>Dmel_CG4313_PD
WVACIVFIIVGVPGNLLTIVALSRGRQTRNSTAIFIINLSCSDLLFGCFNLPLAAS-TFKRAWTHSDLLCRL
FPMLRYGLLAVSLLSVSLITINRYIIIAHPRQYYQRRYLALMVAGTWITTFSIMIPTW-RGVWGICSDRRSP
KEFLFIAAFMVPCICIVICYARIFLLVRAIRKERRKSHRRLLKMILVIFVWFVICYLPITVAKIWKS--EHW
FNIAGYLLIYLTTCINPLIYVLMSSEYRAY
>Dmel_CG13995_PA
LVSYGLVVFGGVVGNSTLVLTLCSASSVR-LRNPLLLAVCIADLLVTGISAPVTLLNAMNRSL----VLCKV
IHYVQVMPVSASTISFFMLSLDRYATVKHPRLARQRRYLHVSLALLWLASAAISTPFLFAYKIIACT--MSF
IIFHTIAVFVLPGIGVLLNHYGVLCALSTRRRSSLRSRRHLANMLIASAVIFIACWAPHVFCIFYKNFG--S
VYFS---LGYFYSAISPVIYWALNHNLRNF
>Dmel_CG30340_PA
-CTFLPLIAFGLYGNFSMVYVIATNR-LRSPTNLIIANMAVADLLTLAICPAM----FMVDNYQLGCVGCKL
EGFLVVVFLITAVLNLSVVSYDRLTAIVLPMETLTIRGVQIVVVCTWVSGILLASPLAFYYRVRVCK--PKY
WYVLITILVWLPLGIMLICYIAIFYKLDYEKRENKRSV---AKTLFIVVVVF--LRLPFTILV------SSQ
LFWYSQYLMFLNAAVNPLIYGFNNENFRAY
>Dmel_CG33639_PA
LLVLPIICAMGIIGNVLNLVVLTRR-NMRGTAYIYMRAYSTAALLAIVFAIPFGIRMLVHDQWEFGPYTAHL
ELYLGNGCLGVGVMMLLVLTIERYVSVCHPGFAMGP--PGVVVFLTCLATVIVYLPSIFR-----CI--RVY
KIMLEVIFKLVPTLVIGGLNMRIMMVYRTER---DPRKRRLFLLLGSTSILFLVCVSPMAILHMT----SPQ
VFRAANLLELINYSLTFYIYCLFSEDFRTL
>Tcas_InotocinR
VATLAIIFLVTVIGNSTVLLALWRRRYARSRMYFFILHLSIADLITAFLSVLPQLAWDITYRFYGGFLLCKV
VKYGQTLGPYLSSYVLMATAIDRHQAICYPLTYWTSRRSKVMVYLAWVASLAFCIPQLTIFTYTSC--WRAY
VTWYSISVFMVPLVVLIFTYTSICIEIW---RSSSRAKINTVKQTIAVIVMYIACSTPFILAQLWATWDFDP
VFVILTLLYSLNSCVNPWIYLAFNRELRLL
>Tcas_NatalisinR
TVIFMVMILIATGGNCIVIWIVTAHRRMRTVTNYFLVNLSLADLLLTTFNCIFNFS-YMIRDWPFGSLYCII
SNFIANATVAASVFTLTGISCDRYLAIVHPLQPMSKRASLITITFIWLASMTVAFPCLLYSTTITCIIWFAY
QMFFLIITYVIPVTLMSFSYTIMGKELWGSRRQIIRSKRKVVKMFIFVVFIFAICWLPYHGYFLYVYYDFK-
VYLAFYWFAMSNAMVNPLIYYWMNARFRYF
>Isca_EleveninR1
ATVYGSTLLLGLVGNLLIVYTVARFQRMRSISNIFLASLATADLLIVLLCIPVKFG-QLFYTWTLGEFGCKF
ILYVQHVSMICSVLNLTFLSIERYYAVIHPVRSCTFSQARRVIIFIWLSAFLTALPIIFVQVHVECMDERSF
EIYMLILVLCVPALVMSYTYSKICFQLWVRE---AKSRRQVIKMLILVVALFVICWAPILILNVLTAFGYKP
LRTTFHLLSYMNSCVNPLVYGFMSKSFRSF
>Isca_EleveninR2
AAVYGSTLLLGLVGNLLIVYTVARFQRMRSISNIFLASLATADLLIVLLCIPVKFG-QLFYTWTLGEFGCKF
ILYVQHVSMICSVLNLTFLSIERYYAVIHPVRSCTFSQARRVIIFIWISSSLSALPIIFVQAHVECMDERSF
EIYVLVLVLCIPTIVMGYAYTRICVQLWIKE---PRSQRQVIKMLILVVALFVICWAPILILNVLTAFGYKP
LRTTFHLMSYLNSCVNPLVYGFMSKSFRSF
>Rmic_CAP2B
TVLYVVVFVSGVVGNVTVCLVIARNSHFQTPTNYYLFSLAISDLLILVFGLPNDLKL----YWRLGEALCRF
RALVAEATSYASVLTIVAFTAERYVAIYHPLFLSSLTRAVRIIAIIWVVSLVSAIPFAIYTRVNFCA--LPL
LQCSTFAFFCLPMTVIAVLYLKIGMRL--RSR------RPVHRMLVAVVIAFFVCWAPFHTQRLLVVYVTNV
LYYTAGCLYYFSATINPILYSLMSVKYRAF
>Bmor_CCAPR2
LAILWILLVTIVAGNATVVLALLLTKS-RSRMNFFIMQLAIADLLVGLISVLPDLIQRVTITWLAGSITCKM
MKYLQGVVTYSSTYVLVALSVDRCDAITHPMNFGSWRRARALILCAWLLSFFFCIPMLLLFNEADC--WRIW
MTSVFVSLFVAPALIISACYGVIVVTIRKSHRASPKAKIKTVKMTFVIVFVFVLCWSPYMIFDLLQVYGQNA
IASLIQSLAPLNSAANPVIYFIFSNRIVSL
>Isca_InotocinR1
VAVLTFIFGFTVLGNTCVLVALAR----RTRMYYFLIHLCVSDLTTAFLSVLPQLGWDATHRFRGGNLVCKA
VKFGQLLGPYLSSYVLVVTAVDRYQAICFPLSNWSPTKCKLLIAGAWVAALVCCVPQVFIFSYQEC--WRAY
VTWYSVSVFFVPLAVLSFTYVCICRSIWNKRRSHSRAKVKTVKITVVVIALYIVCSSPFICVQMWMYWSVIA
TVTILMLLNSLNSCVNPWVYLFFNRSLHTL
>Isca_InotocinR2
LAVLTLIFAFTVMGNSTVLLALAR----RTRMYYFLLHLCVSDLITAFLTVLPQLGWDATYRFQGGNLACKA
VKFGQLLGPYLSSYVLVVTAVDRYQAICFPLSNWTPTKSKLLICAAWVAALLCCVPQVFIFSYQEC--WRAY
VTWYGMSVFFVPLMVLTFTYVCICRSIWNKRRSHSRAKIKTVKITVVVIALYVVCSSPFICVQMWMYWSPIA
TVTILMLLNSLNSCVNPWIYLFFNHSLNAL
>Isca_InotocinR3
LGVLTAIFTFTVIGNTTVLAALAR----RSRMYYFLLHLCVSDLITAFFTVLPQLGWDATYRFRGGNLACKT
VKFGQLLGPYLSSYVLVVTAADRYQAICFPLSNWTPTKSKLLISAAWVASLLCCVPQVFIFSYQEC--WRAY
VTWYGVSVFFVPLVVLSFTYVCICRSIWNKRRSHSRAKIKTVKITVVVIALYVVCSSPFICVQMWMYWSTTA
TVTILMLLNSLNSCVNPWIYLLFNRSLNAL
>Isca_ACPR3
VVIYCILFIVAAGGNVPVFVTLLRNRH-RSRIKLMIMHLAIADLIVTFVMIPLEVSWRLTVQWTAGNFMCKL
MQVFRAFGPYLSSMVLVCISVDRYFAVLHPLKVDAQRRGKVMLAVAWYTSLVCSIPQAIIFRVMECVTFKAY
NLFCLLALYGVPLAAIVTCYGRILWEIHQSRRRSERARNRTLRLTIVIVLAFFLCWTPYVIMVLWYQFDHDY
LQSSLFMFAVSNSCVNPLVYGSYTAT-EK-
>Isca_ACPR5
VIVYTVLFVAAAAGNVPVFVSLLSKRH-RSRITLMILNLAVADLIVTFVMIPLEVGWRLTVQWRAGNAMCKL
MQVLRAFGPYLSSMVLVCISLDRYFAVLHPLKVDAQRRGKIMLSWAWIISLLCSVPQAFIFHVMECVTFRLY
NLFCLLALYGLPLAAIVICYSRIFWEIHQSRRRSQRARNRTLRLTIIIVLAFFWCWTPYVTMVLWYQFDHNY
LQSSLFMFAVSNSCVNPLVYGSYSSS-KG-
>Isca_ACPR1
VIVYSVLFIAAAAGNVSVFFSLFGERH-RSRIKLMILHLVVADLIVTFVMIPLEIIWRLTVQWTAGNVMCKA
MQVLRAFGPYLSSMVLVCISVDRYFAVLHPFKVDARRRGRMMLAAAWYTSLVCSSPQAFIFRVMECVTFRAY
NLFCLLVLYGVPLAAIMLCYGCILAEIRSSTRRSQRARDRTLRLTVIIVLAFFWCWTPYVTMVLWYQFDHNY
LQSSLFMFAVSNSCVNPLVYGSYTTS-KKL
>Isca_ACPR4
VIVYSVLFVAAAAGNVSVFVSLLGKRH-RSGIKLMILHLAVADLIVTFVMIPMEIGWRLTVQWTAGNAMCKV
MQVLRAFGPYLSSMVLVCISVDRYFAVLHPLKVAARQRGKKMLAVAWCTSLACSTPQAFIFRVMECVTFRAY
NLFCLLVLYGVPLSAILVCYSRILWEIHQSRRRSHRARYRTLRLTVIIVLAFFWCWTPYVTMVLWYQFDHNY
LQSSLFMFAVSNSSVNPLVYGSYTTG-K--
>Isca_ACPR2
VIVYAVLFVTAATGNIPVLFSLMGKRH-RSRLKVMIMHLAIADLIVTFVMIPLEVGWRLTVQWTAGNVMCKV
MQVLRAFGPYLSSMVLVCISLDRYFAVLHPLKVDAQRRGRIMLSWAWITSFLCSVPQAVIFHVMECVTFRLY
NLFCLLALYGLPLAAIVVCYSRIFWEIHQSRRRSQRARNRTLRLTIIIVLAFSWCWTPYVTMVLWYQFDHNY
LQSSLFMFAVSNSCVNPLVYGSYTLT-R--
>Isca_RYamideR1
YIMYIAVSVAAIGGNDIVCYIVLAYQRMRTVTNMFIMNLAIGDILMASLCIPFTFVSNLLGYWPFGGVMCVV
VTYAQCVTVFISACTLIAISVDRYTAIVYPLRPMTKLRSKIIIGVVWLVALVTPLPTALVTQLVPCLQWTYY
SMALMILQYFFPLLALIFTYTRIAVVVWGKERDQAASKRKMIKMMIACVAAFLLCWLPLNLFIVVSEQYDN-
VWFVCHWLAMSHTCYNPLIYFWMNAKFRGL
>Tcas_SulfakininR1
IPLYAIIFVLSIVGNSLVLVTLVRNKRMRTVTNVYLLNLAISDLLLGVFCMPFTLV-GQVRNFIFGATMCRL
IPYFQAVSVSVGVWTLVAISLERYFAICRPLKSQTQFHAYKMIAVVWLASLFWSAPVLAVSSL--CREWQIF
NLFLDAMLLLIPVLIMSLAYSLIMTKLWGLREPSIEAKKKVIRMLFVVVAEFFICWAPLHILNTWYLFY--D
VYLYVGSLAYISSCCNPITYCFMNRKFRAF
>Rpro_longNPFR2
IALYALLIVVGILANLIVSFVVARRPQMHTARNLYIVNLTVSDMTLCLVCMPFTLVNILRRAWTLGIVLCKL
VPALQGTNIMVSIGTITVIALDRYFTIVRGQDS-TRRRVIISIALVWFFSFLATLPVVFFQIVEPCIRWVAY
AVCVLMIQAVIPALVVGCIHAKIASYLN-AHRAQLQRNKRTTLLLSAVAVLFAVSWLPLGLFSLMADLLEHI
TLAACHLLAMSSAISNPVVYGWLNSNIREL
>Rpro_longNPFR1
IALYALLIVVGILANLIVSFVVARRPQMHTARNLYIVNLTVSDMTLCLVCMPFTLVNILRRAWTLGIVLCKL
VPALQGTNIMVSIGTITVIALDRYFTIVRGQDS-TRRRVIISIALVWFFSFLATLPVVFFQIVEPCIRWVAY
AVCVLMIQAVIPALVVGCIHAKIASYLN-AHRAQLQRNKRTTLLLSAVAVLFAVSWLPLGLFSLMADLLEHI
TLAACHLLAMSSAISNPVVYGWLNSNIREL
>Spar_AstC_R
QLFYALTCLVGLCGNTLVIYVVTRFSKMQTVTNLYILNLAIADELFVIG-IPFLMTTSVLH-WPFGSIMCKL
YMITTSLNQFTSSLFLTIMSADRYIAVCHPISSRTSMISKLVSLTAWTLSALMIVPVFMYSNT--CNFWIAF
IRYSFALAFGIPLCLIFIFYSLVLHKLKVPKKSKKKSRQKVTRLVLTVITVYVLCWLPYWVLQL--TLIHSV
LYMISSCLSYINSALNPILYAFLSDNFKSF
>Cmor_AstC_R
QVLCAAVCIVGLLGNSLVIYVVLRFSKMQTVTNMYIVNLAVADECFLIG-VPFLLATMNLI-WPFGSIMCKA
YMTTTSINQFTSSIFLTIMSADRYIAVCHPISARTPLISKVVSASAWTASALLMIPIFIYAN---CNLWGAF
TLYTFILGFSIPLMLISVFYILVIRKLKVPKKSKKKSHRKVTKLVLTVITVYVLCWLPYWLTQM--ALIQST
VSLLAGCLSYSNSAMNPILYAFLSDNFKSF
>Dmag_ProctolinR
------------------------------------------------------------------------
---------------------------------CTESRARRV------IVAVYLICFTATLSTPFTIYW--F
TSITFVL---LPLTLLIVFNSFLIHSVRSKLREEASNEIRITITLIAVVIMFLVCQLPTAATLIYNIFHEEA
LGNIFNCLVSVNAACNFLLYCALSDKYRTF
>Dmag_AstC_R
KCLYGTVFVVGLMGNTLVIYVVLRYTKMQTVTNLYILNLAVADECFLIG-IPFIMTTMGLY-WPFGNVMCKI
YMTTTSVNQFTSSLLLTVMSADRYIAVCHPIDARTPFYAKVVSMTTWGISFLMIVPIFLYAHTQ-CNYWAAF
TLYTFTLAFAIPLVLILVFYILVIRKLKVPTKSKRRSHRKVTRLVLTVVTVYVLCWLPYWVSQV--SLIQSA
IFLLAGCLGYSNSAVNPILYAFLSDNFKSF
>Mnip_ETHR
TVFCSIVFVVGVVGNVLVPVVILKNRDMRNSTNCFLINLSFADLLVLLICLPTVLVEHTSDMWVLGYTMCKI
VPYVEMSVVHASSLSLVVISLERYHVICRPLQACTKAKAITAIFIIWILAFISAGPTVLQVEFRYCILW--Y
IVATSILFFFVPLLVLVGIYTVIARQLLD--NEEMRARRQVVIMLATVVLFFFLCLMPMRVFLLWILAVSGL
LYFC---MHHINSSINPILYNMTSTKFRAF
>Tcas_CAPA_R
TVVNVLIFVSGFFGNVAVCIVIIKHRSLHTATNYYLFNLAISDLTLLIFGLPNDVML----YWPFGVEFCKL
RALLSEMASYVSVLTIVAFSTERYLAICYPLYLSGLQRAVRIIACLWLCAFVSALPFCIYTRVHYCG---PL
TELSTLIFFIIPMLAIAVQYTKMGLEIA-RKRDSRRTQRSVIKMLSAVVIAFFLCWAPFHAQRLLVIY-ENY
MFFITGILYYFSSTLNPILYNVMSDRMRAF
>Tcas_PK1_RA
IVIYGVIFLTGTIGNISTCIVISKNKTMHTATNYYLFSLAISDLLLLVSGLPQEIYL----IYIFGSVFCFL
RGMFAETSANATVLTITAFTVERYLAICHPFLSSKLSRAVKIILVIWLVAVGLAVPQAMQFELVGCA--QHS
FEISTLLFFVLPMSLITVLYILIGQKLKSKRTKSSR---KVVKMLVAVVVAFFICWAPFHAQRLYSLY-KYI
VTYISGILYYISATINPILYNIMSVKFRAF
>Aaeg_ETHR_B
MVFCIIIMCLGVIGNIMVPIVILKTKDMRNSTNIFLTNLSIADLLVLLVCTPTVLVENSPEVWVLGEEMCKA
VPFVELTVAHASVLTILAISFERYYAICEPLKACTKARALMICLAAWTVAAILTSPILMISSYEYCLFW--F
FVASIVVFFIVPLLILVVLYSVIAKNLMN--ASGIKYRKQVIFMLGAVVVSFFFCLLPFRALTLWIIIVSGL
LYFC---MLYMNSAINPILYNLMSSKFRGF
>Pcit_ETHR
TIFCALILILGTTGNILVPIVVCRTKELRNSTNIFLINLSFADLFVLIVCMPTVLIEHSKEVWLLGQEMCKA
VPFVEMVVAHGSILTMMAISFERYYAICKPLKACTRLRAVIIIFSVWTIAVISTVPILWIAELSHCLLW--Y
FIGTMIAFFWSPLLILIIIYIMITKRLFN--QGSMRARRQVVYMLATVIACFFICLLPFRLFTLWLLLSSGT
LYFC---MLYLNSALNPILYNLISSKFRAF
>Ptri_CapaR
------------------------------------------------------------------------
------------------------------------------------------------------------
---------------------------------------------VAVVVAFFLCWAPFHAQRLMFAIVSHK
LFCFTGACYYLNSAVNPLLYSVMSVRFRAL
>Pcla11167654
AAASILFILVGILGNLVTIIALSRSVKLRHATTAFVISLCASDLLFCSINLPLTAS-RYIESWVLGDTLCSI
FPFFFYGNVAASLLNMVAITLNRYILIAHHGLYYRHHYIYLMIAVVWLFSFGMMMPPL-LGVWGRCTKKSSP
KKFLFLFGFLLPMIAIVVCYSAIYYKVRSRN---RK--LRLTKMMLTIFLCFLVSFLPLMIVNVADD--LPS
LHVLASVLAWASAVVNPFVYAVTNRQYRAY
>Dmel_CG12290_PA
-LLILALLLVSFLINLLALCAFW--P-LRTTANRFTINLLAINLIGCCILAPTKSAESTSAEFRNGQTYCRE
LTISIDMTAALGALAVLLVVGDTWCAVTDPLRYISGVKTWIFIALTWVVGILFGLSAFRV-------TYVVY
ASVYFIVIILLPFGFVCGMYWRIALNLTGHRRQQLRHRSRAARISILVVVMFVVSYLPFGLLVLLQSRL--Q
LAIF---MILLANLSSPFIFAYRNKRVRGV
>Hame1725488
TLVLVIVFLVSSVLNTIFLVIFFRRSSLRSISNRFIVSLTVCNLLASWLLLPLVIADTFLN-W--ESSLCRA
IDAVSELVASASVFATLLIAVDRFCAITDPLHYVTRPKSVAMIASGWIAAALIAAAAGLGWNV--CG-WSYF
VVINMAVSFMVPMILLIWIYIRIYHAAHNERRTPLRRIAK----ISVVVIVLFICWLPYYSATLLHTSL--V
VHSVVLVLALSNSALSPYLYLYRSRRIQEV
>Pcla1776155
TLALVIIFLVSSILNTVFLVIFFRRPALRSISNRFIVSLTVCNLLASWLLLPLVVADTFLV-W--ESSLCRA
MDAVSELVASASVFATLLIAVDRFCAITDPLHYVTRLKSVAMIAVGWLAATLIAVAAAFGWNV--CGPWSCF
VLANMVVSFVVPMVLLTWIYVRIYHAAHNERRTPLRRIAK----ISVVVIVLFACWLPYYAAALLHTTL--V
VQSVVMVLALTNSVVSPYVYLYRSRRIQEV
>Parg11582198
TLLLTLVFLVSSILNTVFLVIFFRRPALRSISNRFIVSLTVCNLLASWLLLPLVVADTFLG-W--ESSLCRG
MDAVSELVASASVFATLLIAVDRFCAITDPLHYVTRVKSVTMIALGWVLATVIAAAAALGWNV--CGPWSYF
VVINMVVSFAVPMVLLIWIYMRIYHAAHNERRTPLRRIAK----ISVVVIVLFVCWLPYYAAALLHTSL--V
VQSVVMMLALSNSAVSPYVYLYRSRRIQEV
>Csap1671265
ALVLGVIFVISSVLNTVFLIIFFRRPSLRSVSNRFIVSLTACNLLGSWVLLPLVAGDTFLG-W--ESVLCRG
LDAAAELVVAASVFATLLIAVDRFFAITDPLHYVTRAKSVVMVVSGWALAAALAATAAVGWQV--CGPWSYF
VVANLVLCFAVPVVLLVWIYTRIYLAAQNERRTPLRRIAK----ISVVVIVLFVCWLPFHAAALLHTSL--P
AWSVVMMLALSNAAVSPYVYLYRSRRIQEV
>Glat_OrphanR8
VLVLGIIFIISSVLNTVFLIIFFRRPSLRSVSNRFIVSLTACNLLGSWVLLPLVAGDTFLG-W--QSALCRG
LDAAAELVVASSVFATLLIAVDRFFAITDPLHYVTRPKSVAMVASGWALAAALAVTAALGWQV--CGPWSCF
VVANLVLCFAAPVVLLVWIYTRIYLAAQNERRTPLRRIAK----ISVVVIVLFVCWLPFHAAALLHTPL--P
AWSVVMTLALSNAAVSPYVYLYRSRRIQEV
>Cmae_RPCH_R
ISCYSCLFFISLIGNLCVLRAILGRKH-RSRVNLMLLHLAIADLIVTTVMMPVEVGWAAMVQWLAGDALCRV
FSFFRIFGHYLSSFILVCISIDRYFAVVHPLSMAADKRGKIMLIFAWLLAFSCSMPQVIIFHVETCVTFIVY
NIFCLVMLYVAPLSIIIFFYGAIVVTIFKSRRRSGRARARTIKMTVSIVLAFFICWTPYVVISLWFCFHLDK
VKKGLFIFACFNSCVNPIVYGIFN------
>Dmel_CG13579_PA
AVLILVLTLGVIGANCLVIFVINRRAYI-HQPRYLLTSLALNDLTIGLLITPFALFH----CWPYGEIFCQI
QALLRGALSQQSAVILVCMAVDRYMCALHPRRYSSKKGCVAILSLTWIISLTVFLPK-GY-----CE--PSY
RILSTCALYFPTTMVLMYCYGSS------SRQQAEKSSGSTSRSMAAISLGFIVMVTPWTIQEIVTACT--F
LDFLVTWTALSNSLWNPFMYWLLNSDFRLM
>Parg164262
AVCSSLLGLMVVVVNSIFIVALNKRKHL-SQPRCFLTSLGVCDLVKGLVVVPVSLYH----CWPYPRVLCAG
QAVLVPLLHHQAAITLSLLALDRYCCLLHPTQYVSRPVCVVVVLVSWLACMGLHLPTPHF-----CE--NAK
MIMVACAVYFPTTMVTMYCYGTV------AR--AARESMRSCRVMAVVSLSFIITITPWTLRQIIAACT--G
LDYGVWVVSVSGGVVVIIIYWLLSASLRAL
>Pcla1596377
AVCSSLLGVLVIVVNTVFIIAVNRTKHL-SQPRWLLTSLGLCDLMKGVVVVPGTLYH----CWPYPPLLCAG
QALLLPLLHHQAALTLSLLALDRYCCLLYPAKYVSRPICVVAMVGSWLACAGLHLPTPHF-----CE--NAK
TILLACVVYFPTTMVTMYCYGTV------AR--AERERLRNCRVMAVVSLSFIITITPWTLRQIIAACT--I
LDYGVWVVSVGGGVVVIFILWLLSASFRTL
>Hame1708581
AVCSSLLGILVIVVNTIFIVAVNKTKHL-SQPRWLLTSLGVCDLVKGVVVVPVTLYH----CWPYPAVVCGC
QAVLLPLLHHQAALTLSLLALDRYCCLLHPAKYVSRPVCVVVVVGSWLACAGLHLPTPHF-----CE--NAK
VILVACTVYFPTTMVTMYCYGTV------AR--AERERLRNCRVMAVVSLSFIITITPWTIRQIIAACT--G
LDYGVWVVSVGGGVVVIFILWLLSASFRTL
>Bmor_A34_ITP
-SMMILVGVSGIFLNCVILTILIRNK-LWSPSNCLIGNMALIDFLLLFFCPWF----MLVDNYVLKTFGCRF
EGFLQASLLLASVGAVMLVSYDRLAAAVLTAEAITKDAAPKVIVITWIVSSALALPWTIKYVERQCA--GIY
WHLLLTMLVWVPLGIMIITYGVIMWRLQSARRGG-RAK---GKAMRIAALVLVVCRIPYTALL------SDS
IMWFANYLMYLNCTINPLIYGFTNLRFRA-
>Isca_CAP2b
TILYVVVFVSGVVGNVTVCLIIARNSHFQTPTNYYLFSLAISDLLILVFGLPNDLKL----YWRLGETLCRL
RALVAEATSYASVLTIVAFTAERYVAIYHPLFLSSLTRAVRIIAIIWVVSLVSAVPFAIYTRVNFCA--LPL
LQCSTFAFFCLPMTVIVVLYLKIGLRL--RRR------RPVHRMLVAVVIAFFVCWAPFHTQRLLVVYVTNV
LYYTAGCLYYFSATINPILYSLMSVKYRAF
