# Supplementary material for: G protein-coupled receptors as candidates for modulation and activation of the chemical senses in decapod crustaceans
Source: PLoS One. 2021 Jun 4;16(6):e0252066. doi: 10.1371/journal.pone.0252066 (PMC8177520; doi:10.1371/journal.pone.0252066)
Supplement: S12 File — (FA) [file pone.0252066.s021.fa]

>Parg1518332
HYLLGVIYIILFFSIVGNGLVIYLFIRSAPLRSPANLLVVNLALSDLIMLTTNFPPFAYNCFSQWMFSAFCE
LYAALGAVTGVCSIWTLGMISWDRYNIICNGFN--PKLTMGKALIMCLFCWAMAVGWALPFFSCSSYNISIF
VFDFFLPASIITCSYIFIVAIFAEALRAEIRIAKTAIANVSLWLVCWTPYAAITIPLV-LLAKSASCYNPFV
YAISHPKFRQAITY
>Parg11296002
-------------------------MKSKALKTPANLLVVKLALSDLIMLTTNFPPFAYNCFSRWMFSPFCE
LYAALGAVTGVCSIWTLGMISWDRYNIICNGFN--PKLTMGKALCMCLFCWIMAVGWALPFFSCSSYNMCII
FFDFCLPCTLIVSSYIFIVAIFAEALRAEIRIAKTAIANVSLWLVCWTPYAVITIPLV-LLAKSASCYNPFV
YAISHPKFRLAITY
>Parg1859899
QPILGTFYILIAVAVTGNSLVLWIFGTSRSLRCGTNLLVMNLALTDLLMVLTQFPVLVANCYNRWTLGPACE
VYGFCGALFGTVSIITMMLIALDRYFAIVNPYS--WRLSYGKASLWVGAAWSYGVLWCSPLVSCTLYVFLMF
IFAYVVPLTAISWCYSCIYSVSRDRVNTQL--ARVVLTSVGFWTLAWTPYAVVALPVNTLFAKLSTLYNPFI
YAVSHHRYRQEVAR
>Parg11549669
YGLLGFFMVVTFLSVFGNAVVIWVFMNTKSLRSPANSLVVNLAFSDFLMMLTMFPPMVISCYWTWTLGAFCE
LYAFFGSLFGCVSIWTMLWITLDRYNVIVKGVA--EPLTSKGSMLRILFTWIFAFAWCLPFFACGSYLYVYS
AFVYFTPLVTIVYSYTFIVAVAAEKLRAECRLAKIALVTVSLWFMAWTPYLVINYPLF-VFAKANAVYNPIV
YAISHPKYRAALQK
>Parg169304
YGLLMFFMIIMSLSLVGNFVVIWVFMNTKSLRSPANLLVVNLAFSDFLMMLTMFPPMMFSCYWTWTLGAFCE
IYAFFGSLFGCVSIWTMVFITLDRYNVIVKGMS--QPLKTGGAMMRIGGVWIIALAWCLPFFACGSYLYVYS
VFVYFFPLFASIYLYTFIVAVGAEKLRAECRLAKVAMMTVSLWFIAWTPYLVINYPLF-VFAKANAVYNPII
YAISHPKYRAALEK
>Parg11194163
VITSVILGIMILTTVIGNVFVIAAILLERNLQQVANFLIVSLAVADLMVACLVMPLGAVYEISEWILGPLCD
MWTSSDVLCCTASILHLVAIALDRYWAVTQ-VDYIHSRNGTRIGVMILLVWLTAVVVSIPLFKC-AYQVFAT
MATFYVPLTAILILYWKIFAAK-HKKKREKKAAKTLAIITGAFVVCWLPFFVTALSIFLWLGYFNSTLNPII
YTIFSPEFREAFKI
>Parg11089978
DFSFLFLAMFILAGGIGNILVCLAICLERRLHNVTNYFLMSLAVADLLVSLVVMPFGAIAGFLYWPFGVWCN
IYVTCDVLACTSSIMHMCTISLGRYLGIRNPLK-TRSSSKKTVGVKVVLVWLLAMLVTSITVVC--FFIFGS
LCAFYIPMVIMVVSYALTVLLRK-AANNEQKASKVLGLVFFAFVICWTPFFILNINVCLWLGYVSSTINPII
YTIFNRTFKAAFII
>Parg1258161
NWWGLVALLVVLLTLFGNILLILAISWDRRLQNMTNYFLLSLAVTDLMVASLVMPLSIVVLILHFPFSSLCL
LWISLDVLFCTASIMHLCTLSVDRFLSLRYPMKFGRHKTRRRVVLKIVLVWCLSLAASLLSLVC--FQIIGS
VICFYIPLIIMLVTYALTALLKKEAQRMEQKATKVLGVVFFTFVLLWAPFFIANVNLVTWLGYASSMVNPFF
YTFFNKTFRQTFLI
>Parg1443830
LGLSVFLALSMVLALVGNVMVIMTIARHRGMRTRTNLLLANLAVADIL------VAVLMPTIVWV-TQTFCY
FNAYTVGLGLMLSVHTLMFISIHKYISITRPFSQ-SVTPTKIMMMIVAATWTIFFNLTPPIIQCGVHAGINT
LVNLVIPIVVMSYCYYCIFEVRDMRVRQQKRITETLCIVMSIFILFWTPYSLVFLNPIALFGYMNSACNPII
YALRSPSFRRGFSM
>Parg1960020
VLLVLVLLMIIIGTVVGNLLVCVAVCLVRKLRRPYNYLLVSLAVSDLCVALLVMPMALLHELLEWQFGRACD
VWVSFDVLSCTASILNLCMISVDRYLAITKPLEYGVKRTPRRMVAYIVFVWLGAAFISVPILMC-WYQIYAT
FGSFYIPLTVMVIVYYKIFAAR-DERKKERKASTTLGIIMSAFVVCWLPFFVLALSLFLWLGYANSLLNPII
YATLNKDFRKPFQI
>Parg178085
LPYAVSEVLVAVVAIIGNALTITVFAVDRKLRRLTNYYIVSLALADLLVGVLGIPFAILTAIGLWP----CL
LMLSTLLMLCTISIFSLVAVSVDRYWAILHPLRYSRVMTAKIVRRIILACWVVGTLIGLPSMSCIDYLVFLY
FCTIVVPGLLMAFFYTHIYVVKQRQRRREVKAAKSLSIIVLFFMVSWFPLYTINCFFTILLSHLNSAINPFL
YAYHMKDFRNALKF
>Parg11612544
LALCLLLLFFAVSTIFGNGLVIVAVARERYLHTVTNYFIMSLAVADCLVGALVMPFSALYDSFYWPFGPFCD
VWRSFDVLASTASILNLCVISLDRYWAITDPFSYPSRMSPRRACMLIALVWVCSALISFAI-AC-SYLVFSS
TISFYGPLFVMVFTYFRIYAAEQ----KEKKAAKTLGIVMGVFIVCWLPFFVTNLGVVTWLGWINSAMNPVI
YACWAKDFRRAFTI
>Parg11287412
VLIGIVLSSVIFLSIFGNGLVCVAVYTDRNLRKIGNLFVVSLAIADLFVACVVMTFALVNDLLYWPFGSFCN
IWIACDVMCSTASIVNLCAISLDRYIHIKDPLRYGRWMTKRIVTISIAAIWVLSALVSFPISQC-IYAVVSS
CISFFLPCCVMLYLYARLYYARHVR-KSESKAATTVGIIVGTFLTCWVPFFCVNIKTLTWFGYTNSSFNPII
YSIFNQEFREAFKI
>Parg1285694
LLLLFP-----VFTVFGNILVLMSVYRERSLQTVTNYFIVSLALADLLLASIVMPFAVYYLLMYWGLGPVCD
LYIAMDVVCSTSSIFNLVAISIDRYIAVTQPIKYAQSKNNKRIVFTIAIIWVVSAAIGIPLF-C--FILYSS
ISSFYIPCIAMIYLYYRIFALERKKKKKERKATKTLAIVLGAFLVCWVPFFTCNIGMAIWIGYMNSFLNPVI
YTIFNPEFRKAFKI
>Parg11050552
VMTHVGAAVILVIGVASNIIILATFITMKDVM----YYLMSLGVSDLVAGVVVVPLSV--ALVRWVYGDVCG
LAGYLETTLWFAQLYTFMWISVDRYLAIRKPLRYETVQTKTRCQCWVVFTWITSMMLCCPLLVCWAYAIT--
----LIPMVTLFYTYGYIFTMRK----QDKEFVTALFVLVLAFWLSWGPCRFLHF----WLGALNSCWKSVI
YIAMSPKFRKLFCS
>Parg11025178
AMTGFALYTLALCTAVGNALVIHAIRTEKRLQTVSNLFIMSLAAADLTVGVIVMPISAAYAMMEWRLGLVCQ
FWLAADYTASTASIFNLVILSLDRYWSITAPLRYLRQRTRRRAWVMIGASWTAATA-WLPVLVCEAFKAVTA
ALNFYLPTALMLYLYCRIFEVTRGRRKKERKAARQLGVIVGAFMACWVPYFTLFPTATIWLGYLNSALNPVL
YPLCNHNFRRAFAM
>Parg1822444
ILIAVVAGFLSIATLIGNLMVMISFKIDKQLQTISNYFLFSLAVADITIGVVSMPLFTVYTLMYWPLGSICD
TWLALDYLASNASVLNLLIISFDRYFSVTRPLTYRAKRTTRRAAVMIGSAWIIS-LILWPWIECYEYVTFTA
IAAFYLPVTVMCGLYWRIWETKRQAKQQDRKAAKTLSAILLTFIVTWTPYNVLVLDFSYYLCYINSTINPMC
YALCNAAFRRTYVI
>Parg11292241
VLIAICLGCCMLLTVGGNLLVLLSFIVERAIRQPSNYFIASLAMTDVIIGSVSMPFYTVYVLMEWTLGPLCD
LWLSVDYTVCLVSQYTVLLITIDRFCSVRIAAKYRAWRTRTKVMVMVAMVWIIPALLFFSIFECAVFNTALI
VTYYWVTLVVLFVLYAGIYTAKKHRQHEGSSSSDTGIGALAVSLARSLPFHESSLPLAKRMSQSNDEPSP--
---RRKPVQRPISV
>Parg11266510
VIITVIITIAMIVVVVGNMLVIIAIATENALKNITNWFIASLAVSDFLLGLIIMPFSLANLLMYWMFGDWCE
LHAAIDVLLSTASINNICLISLDRYWSITHAVAYLKKRTPERAAIMIVAVWLFSGLVSIPLL-C-GYVIYSA
LGSFYIPSCIMIFVYIRIYAAARKKKKKEKRATLILGLIMGSFIACWFPFFFMYIDLAFWLGYMNSAFNPVI
YTIFNKDFRRAFRI
>Parg1505007
VLKGLVMSAVIIASVLGNLLVIVSVARYQKLRVITNYFVVSMALADMLVALMAMVFNASVQLTTWLFGPMCD
LWNSMDVYFSTVSILHLCCISIDRYTAIVQPLDYPLRMTGNTVTMMLAVAWVSPVFISIPIFLC-AYALVSS
SMSFWIPGVIMLVMYFRIYEARQFRKKRERKAAKTLGIIVSVFLLCWLPFFTWYLTILFWIGYFNSTLNPII
YAYFNRDFRKAFRT
>Parg1306831
IVKGLCMAVIIVCAVLGNLLVVVSVVRHRRLRVITNYFVVSLAIADILVALMAMPFNASVEITRWLFSYMCD
LWNSFDVFASTVSILHLCCISIDRYYAIVRPLEYPMVMTQGRVVIMLCHVWVAPLVISFPIFLC-TYAVVSS
SISFWMPCSVMVYMYYRIYEARQHR--REHKAARTLGIIMGAFIVCWLPFFTWYVSILFWIGYFNSMLNPAI
YAYFNRDFREAFRT
>Parg1452996
AVKAIVMCTIIMVSVLGNVLVIVSVALHRRLHSTANYLLVSLATADMLVALCAMTFNASVELSRWMFGRMCD
LWNSFDVYFSTVSILHLCCISVDRYYAIVRPLEYPLTITRRILAIMLAHCWMAPTLISFPILAC-VFALVSS
SVSFWVPCTVMVVMYFRIYEAKQSRTKREHKAARTLGLIMGAFVLCWLPFFTWYVTALFWIGYFNSTLNPFI
YAYFRTDFREAFHT
>Parg1791827
VVKCFLMGSIIVVSVMGNVLVIVSIGMHHKLQMLTNYFLLSLAIADMLVASCAMTFNASVEISRWLFGYMCD
LWNSFDVYFSTVSILHLCCISVDRYYAIVKPLEYPLYMTKGTVLCMLANVWLAPTLISFPIFTC-VYAVLSS
AFSFWIPCTVMVVLYYRILEAKQSR-SREHKAARTLGIIMGAFILCWLPFFTWYVTTLFWIGYFNSTLNPFI
YAYFRADFREAFKT
>Parg182737
--ATIVSPLLLIAGVTGQVWALCYLHGSRKHRTVFYVFLCTLIWTDLLGKMLTTPPAVSY---GWVGGEMCD
YHGFVMVLFSMLTHFTVSAMAVERFLGICHG--YSRNVTTSRCRYLLVGIWVFCTVFGLPLFWCFIYT--NT
LGVIVANLLVIVFCNVVVVTLR-SRHRHEMQMVIVLVVITIVFVMSWAPLTILLTELIARLVSINQIVDPWA
YAFRSRAWKRGWSR
>Parg1297985
--ATIVSPILLLSGVTGQIWALYYLYTSRPQRTVFFVLLSTLIWTDLFGKVITTAPALAY---SWVGGVLCN
FHGFSMMLISLVTHLLVSTMAIERFLGIRHG--YNKNITTSRTKLLLLGIWLFSVLFCAPLFWCYIYT--NI
FGLFLINLIVMVFCNVVVITLR-CRHRLELQMVIVLLVITIVFIISWSPIIRLFLDLIARLTSINQIIDPWA
YVFSTRAWRSKLLR
>Parg180593
VLTVVSLSIIIIFTIVGNVLVILSVFTYRPLRIVQNFFIVSLAVADLTVAVFVLPFNVAYSIIKWIFGILCE
MWLTCDIMCCTASILNLCAIALDRYWAITDPINYAQKRTLKRVLIMIGLVWAISVVICLPLFPC-GFVIYSS
SGSFFCPLFIMTMVYIKIFATRREREKKERRAARTLGIIMGSFVVCWLPFFLMYVTNFIWLGYINSSLNPVI
YTIFNMDFRRAFAI
>Parg1550757
VLTVVSLSIIIIFTIVGNVLVILSVFTYRPLRIVQNFFIVSLAVADLTVAVFVLPFNVAYSIIKWIFGILCE
MWLTCDIMCCTASILNLCAIALDRYWAITDPINYAQKRTLKRVLIMIGLVWAISLAISLPLLAC-GFIVYSS
VGSFYCPLVFMLVMYVKIFANRREREKKERRLIRTLTIIMGSFVVCWLPFFVTYVMNAIWLGYFNSVLNPVI
YTIFNKDFQRAFII
>Parg1859052
MTQLIAYSLLFPFAAIGNLMVFVALFRNRHRKSRVNMMIMHLSLADMIVTFVFLPTEITWHVTEWVFGNGCK
IYKFFSAFGFYMSSMVLVCISLDRYFAVLHPLKVNDAQRRGK--IMLFFAWLISAVISLPQSQCVMYTIFCI
SFLYFIPLSIIIIAYSRIIEIRKSRLRARTRTLRMTFIIVMAFIWCWTPYALATLHVQDIIAVSNSVVNPII
YGRYSIS-------
>Parg155653
IVVPIIFGIIVLVGLFGNTLVVIVIIANKQMRSTTNYLIFSLAMADLLFIVFCVPFTASDYILSWPFGSWCQ
TVQYLTYVTAYASVYTLLLLSFDRFLAVVHPIATIRTER--NALYAIACSWILILTSCIPLYQCAAFHIGFI
TTMYFVPLTVIVVLYLMILRL-GSRIRGKKRVTRMVVIVVVTFIVCWFPIQLVLL-TQIVLAYINSCVNPIL
YAFLSDPFRKAFRV
>Parg1571334
---------------MGNAVTIVVLTR-RQMRSSTNNYLTALAISDLLYLVFIFSLSIHHHWFYWHYFR---
YALWLTDASSSTSIWLTVTFTIERYIAVCHPINSTRFRTPMISKLV-------SLTAWTLSA-CNAFIRYSF
ALAFGIPLCLIFVFYSLVLKLTG--SK-RQKVTRMVLTVITVYVICWLPYWVLQLNFMVCLSYINSALNPIL
YAFLSEYFKKSFMA
>Parg11413737
TVQQMTLALAFILGLCGNTLVIYVVVRFSKMQTVTNLYILNLAIADMLFVVFLMTTTAEY----WPFGFMCK
YMITTSLNQFTSSLFLTI-MSADRYIAVCHPVSSPKFRTPMISKLV-------SLTAWTTSA-CNVFTLYSF
ILAFGIPLILIFIFYSLVLKLTG--SK-HRKVTKMVLTVITVYVICWLPYWVLQLPFMVCLSYINSAINPIL
YAFLSQYFKKSFMA
>Parg11413735
IIMQACYSIAFLVGLSGNTLVIYVVTRFSKMQTVTNLYIFNLAVADELFVIFLMITSAGY----WAFGSMCK
YMITTSLNQFTSSLFLTI-MSADRYIAVCHPVSSPKFRTPMISKLV-------SLTAWTTSA-CNVFTLYSF
ILAFGIPLILIFIFYSLVLKLTG--SK-HRKVTKMVLTVITVYVICWLPYWVLQLPFMVCLSYINSAINPIL
YAFLSQYFKKSFMA
>Parg1517264
TVLWLLFISIVA----GNVAVITALLLSKTRKSRTNFFIMHLAVADLSVGVISVLTDIVWKSTSWYAGNGCK
VIRFAQVLVTYSSTYVLVALSIDRYDAITHPMNFSGSWRRARRLVVVA--WLLSAILASPSLQCWVYMLVAL
T-VFVFPTVIITGCYAIIVTISKGK-RAKIKTVKMTLVIVFVFVLCWSPYIVFDLAVATSLAPLNSAANPII
YTHICRNLR----R
>Parg1723989
YIVPILFALIFIVGVIGNGTLIVIFARNRNLRNVPNTYIISLALGDLLVLFFTVPFVSIYTIDSWPYGTFCK
FSEFVRDISVGVTVFTLTALSADRYLAIVSPVRAVG-AARGVTLRAALAIWLVAMLLATPAAVCYANVLTKA
LLYYLLPLVVIATFYLLMAHL-GQK--TRRKVAKVVLCFVLIFAICFLPTHVFLL----IIGFINSCINPIA
LYCISGTFRKQYNY
>Parg1723997
YIVPLLFALIFIVGVIGNGTLIVIFVRNKTLRNVPNTYIISLALGDLLVLFFTVPFVSIYTIDSWPYGTFCK
FSEFVRDISVGVTVFTLTALSADRYLAIVSPVRAVG-AARGVTLRAALAIWLVAMLLATPAAVCYANVLTKA
LLYYLLPLVVIATFYLLMAHL-GQK--TRRKVAKVVLCFVLIFAICFLPTHVFLL----IIGFINSCINPIA
LYCISGTFRKQYNY
>Parg11072051
YIVPILFALIFIVGVIGNGTLIVIFARNRNLRNVPNTYIISLALGDLLVLFFTVPFVSIYTIESWPYGNFCK
FSELVRDISVGVTVFTLTALSADRYLAIVSTVRAAG-RAGRRTVRAAVGIWVAACILAMPAAVCYANVIIKA
LLFYLLPLVVIATFYLLMAHLETHR--TRRKVAKIVLCFVLIFAVCFLPTHVFLL----IVGFINSCINPIA
LYCISGTFRKYYNY
>Parg11271592
--PLTVYVLTLLLGVVGNSLIIYTIFRYNGMKSTTNVFLASLASADLLLILVCVPVKTAKVFASWTFGWLCK
GIHYLQNVSAICSVLNLTAMSLERYYAILFPFRVHQAQR------MTALVWVLSILLSTP--KVEAYETYML
VVLLLVPTLIMGFAYSAI----GYKRS--RQIVTMLFVVVVLFILCWSPLLVTNVHLYNLLAYFNSCINPIV
YGFLSKNFRESFYA
>Parg11240120
--PLVVYAVTYVVGVLGNALIIFTICRYRRLKTTTNVFLASLASADLLLILICIPVKLARLFSTWTLGELCK
MIYYLQALSAICSVLTLTTMSIERYYAIVYPMRISQAKR------LSAALWLLAMILACP--RIPSYETYML
VLVLVLPTCVMTAAYAAI----GNARR--RQVVSMLVVVVVLFVVCWGPILVVNVHIATLLSYCNSCVNPII
YGFMSRNFRESFWV
>Parg1673582
VL-----VTLMAVGVSGNVLVPVVVMRTRDLRSSTNLLLVNLAAADLLVLLVSLPTALLHSRPTWVLGEMCK
LVPFVEYCVCHASVLTILVISFERYYAICRPLRASYTCTKMRACTCILTIWAAAVILSCMLVVCFLYINLVT
AIFFFVPLVLLILLYLVI---RSQH--ARRQVVVMLATVTIFFFVSLFPFLTLWILYATFA---NSAVNPIL
YNLTSTKFREAFLL
>Parg1498932
WC-----LVLLLVGLLGNLLVPVLVVRDRDLRSSTSVFIVNLVAADLLVLVVCLPAMLLYSPPVWVLPFMCK
VVTYVEFTVANASMLTILAISVERYRAICHPLTAAATCSRARAAAACVLVWILATSVTSVITVCYVFVVSSM
VVLFFLPLLVLVVLYWRI---RQCK--ARKQVVVMLGTVVVVFFVCLLPYLSLWFLYAFYI---NSAINPVL
YNVTSSKFRGAFFL
>Parg11141039
--RFVVYGILLLLGLAGNLISITILSR-PKMLSSINCCLIGLTSFDMIVT------TT--VLMKWYQGVRVT
FVFPLALIAQTGSVYLTVTVTVERYIAVCRPLRARSLCTYGRAKVYVLCVALFSILYNLPRFECEYYIIYMW
MYLLLVPFLSLMIFNFFIYEVRQQR---------MLLVVVSVFFICNVLAFIINVNITILLVTINSSVNFII
YCIFGQKFRKLFLM
>Parg11590173
VLKMFAYVVIFLVSLAGNLLVIVVVYYNANMRSSTNQYLVNLAVADLLVTLVCMWVHIVRHLSNYILPVVCK
LDGFVQATSLLASVLTLTVISVGRFVAVIFPLHPDRAHR------VIAAVWVTAALLSCPTLQCDLFYTVLI
IAVYFLPVGIMLISYSLVVKLQGSRTRSKRKVVKMVSVVLLVFVICWTPLQSIILVMEFFIAYSNSALNPII
YCGFNVNFRQGL--
>Parg1734599
LIWSVVFGGMVVVATGGNLIVIWIVLADRRMRTVTNIFLVNLSVADAMVSTLNVVFNFTYMLSDWRFGRYCK
ISQFVSILSICASVFTLMAISFDRYIAIMHPLRMGRKT----TILIVVCIWMSSTGVSMPNMVCYIHSVALM
VLTYIVPLLFMGFTYARIGTL-GSRIRSKRKVVKMMIVVVTIFAICWLPYHAYFIETYLWLAMSNSMYNPMI
YCWLNSRFRNGFKV
>Parg1824316
----IEYMTIFLLGVFGNCLVCYVVFRNKHMQNVTNYFITNLALADILLCVLAVPFTPLYTFMEWMFGRLCH
LVTMAQGTSVYVSTLTLMSIAIDRFFVIIYPFRLRLSI----CYLIIISIWLFSISATLPYAYCEVFSGFTA
IMQFVVPFIIILYCYVKISRM-GTKER-KRRTNRMLIAMVTIFGTSWLPVNVVHLSYYNVVAMSSTCYNPFL
YAWLNENFRKEF--
>Parg1526648
ILLISCYSGIFFISLVGNLCVLKAILGGKQRKSRVNIMLLHLAIADLIVTTVMIPVEVGWAATQWMAGDSCR
VFAFFRIFGHYLSSFILVCISIDRYFAVVHPLSLNAADRRGK--LMIVFAWFLAFSCSLPQVQCVVYNLFCL
VMLYVAPLSIIIFFYGAIVTIQKSRIRARARTIKMTVSIVLAFFVCWTPYVVISLKVKKIFACFNSCVNPIV
YGIFNF--------
>Parg1514518
----VFYITILVFAVLGNSIVVYVVCSSAKMRTVTNYFIANLAVGDLCMAIFCVPFSFSTLILYWPFGGLCV
TVNYLQAVSVFVSAYTLVAISFDRYLAIIYPLRMTRFQ----AKVIIAVVWLLSLATTLPVAVCIAYSVALM
LLQYFLPLAVLVFTYTRIAVV-GKKARSKRKMIKMMLACVLAYTLAWLPLN-LYITLFFWLAMSHTCYNPFI
YFWMNSKFRAGYYV
>Parg1931686
LTWTLAFGSMLLVAVGGNAIVMWIVIAHRRMRTVTNYFLVNLSGADLLMSVFNCMFNFIYMLHDWPFGSYCT
ISNFMANVTIAASVFTLMAISFDRYIAIVRPLKMSKSE----ARHVIIIIWLSSMTLAVPCLGCIVYNTVFF
TTTYVLPMLVMLVSYSLIGEL-GSHIKSKRRVVRMFIVIVVIFMLCWLPQQGFFL-----------------
--------------
>Parg1512984
-ALILAYSVLIILGATGNSLVVMAVIRKPAMRTARNVFIINLAISDLLLCLVTMPLTLIELLSYWPLGDACR
LVGTLQATSIFVSTISITAIALDRYHVIVYPTKLQKVG----AVVSLAVVWLLSFVLALPNFFCFYYSVFVI
VVQYCLPILTVSTAYARICKL-SARIR-MRKTNTLLVSIALIFCLSWLPLNLYNVVVYAMMGMSSACSNPLM
YGWLNDNFRKEFL-
>Parg11206588
------------------MMVGWVIWRKRTMRTPRNLYIINLTASDLSMCLVCMPITLVGLLYNWGMGSTCK
LVPVLQGTNIMVSTSTVVAIAVDRYATIVKVGRRSKFH----VAASICAIWTSSVLFTLPLYRCVVWIFALL
LTQYGIPIVVLSVVHARIKYL-DARER-NRKTTILLSTIAVAFAVCWLPWNIVNLTVFGMIAMSSAC-----
--------------
>Parg1510284
----VVLVLILVIAVIGNVFVLIALWRYSLFQPMSRLFMLHLSLADLLVALLNILPQLIWEITRFRGSDLCR
LVKYAQVFVLYVSTYMLVFMAVDRARAVQGSGRLRA------ARLMIGGAWALGLVLAMPQTDCWYVTWFVV
SV-FLLPLAVIAMCYSYICAV-TSRPEAKMKTVRMTFTVVFAFVICWSPFCIAQLPVAVLLVSLNSCTNPWI
YLYFSGTLLNQL--
>Parg1870374
LMLRVCIWILGLIALVGNSFVILWRSLYSSGNKMHSFLIVNLGVGDFLMGVLIILAVVLQYAASW-SSSLCQ
LAGFISTFSSELSVFTLTVITVDRLIVIKFPFGV-RRMEKSVIRMVMAGVWVLVAILSGPLTVCLYAVFIFL
VLNLL-SFGVIAVSYVLMYAARDARARGDAGMARRMTLIVATDAACWLPIGIVSLSWIAFVLPLNAAINPVL
YTLSTTP-------
>Parg1460394
IMLRVAVWLVVVTAVFGNLAVMVVLMSTRFKMTVSKFLMCNLAGADLCMGLLLIIAAMLRYFNDW-NGPGCK
VAGFLTVFASELSILTLTVITLERWYAITYAIHLNKRLRLSVAVRVMMLAWLYAVTMATPLLICLAYLLILL
ITNGL-AFILICVCYAKMYSIGNNT--SDTTVAKRMALLVFTDFACWAPIPLISV--LLFFYPLNSCANPYL
YAILTKQYRRDLFI
>Parg1969986
IMLRVAVWLVVVTAVVGNLAVMVVLISSKFKMTVSKFLMVNLALADLCMGLLLIIATMLHYFNDW-NGPGCK
VAGFLTVFASELSIFTLTVITSERWYAITYAIHLNKRLKLSMAIKVMVVGWAYSITMAAPLLICLTYLIALL
LVNGL-AFFVITACYASMYSIRHPN--SDLTVAKRMALLVFTDFACWAPIPLINV--LLFFYPLNSCANPYL
YAILTKQYRRDLFI
>Parg1694848
LLLRVTVWLVALATLAGNLTVLGGRVLSRDDNKILSLFIRNLAVADLLTGLLVVVATKLQYHEYW-TSWQCT
VTGVLAMMSAEVSVLILSFMSVERWVCITWPLGT-PKLSLEGAKVALACIWATGFLLSVPVLLCFYSALVFV
GLNQL-GVVLILLSYTGMFSIRRANL-GDREFAMRFFFIVFTDCLCWTPIRILALAYVVVLLPINSALNPFL
YTFTTTKFR-----
>Parg11578653
LFLRCGVWIVFLLALLGNGTVVVVLMFARAKMDVPRFLVTNLAFADFFMGLLGFLAVVASFRMPW-TSSGCQ
VAGFLGVLSCELSVYTLTVITMERNYAITHAMHLNKRLSLRHAAYIMVLGWLFACTMALPLIVCLGYVVFLM
FINGI-AFLILMGCYLKIYAIRGNS--NDSRIAKRMALLVFTDFICWAPIQLISL--FTFILPFNSCCNPFL
YALLTKQFKKDCVM
>Parg174458
LFLRCGVWIVFLLALMGNGVVVVVLVAAYAKMDVPRFLVTNLAMADFFMGVLGFLAVAASFRMPW-MSPACQ
VAGFLGVLSSELSVYTLAVITLERNYAITHAMHLQKRLSLRQAAYIMIVGWVFAITMAVPLAVCLGYVVFLM
FINGV-AFLILMGCYFKIYAIRGNS--NDSRIAKRMALLVFTDFICWAPIHLISL--FTFILPLNSCCNPFL
YALLTKQFKKDCVM
>Parg11582198
VVVTLLLTLVFLVSSILNTVFLVIFFRRPALRSISNRFIVSLTVCNLLASWLLLPLVVADTFLGWE-SELCR
GMDAVSELVASASVFATLLIAVDRFCAITDPLHYHMLVTRVKSVTMIALGWVLATVIAAAAL---YFVVINM
VVSFAVPMVLLIWIYMRIYAAKNRRRHEESRAAKISVVVIVLFFVCWLPYYAAALSVVMMLALSNSAVSPYV
YLYRSRRIQREVRL
>Parg164262
DIVKAVCSSLLLMVVVVNSIFIVALNGKRHAKFQPRCFLTSLGVCDLVKGLVVVPVSVYPSLYCWPYPRLCA
GQAVLVPLLHHQAAITLSLLALDRYCCLLHPTQ--SHVSRPVCVVVVLVSWLHAAVYLPPHF---AKMIMVA
CAVYFPTTMVTMYCYGTVFSLQRVCMEESMRSCRVMAVVSLSFIITITPWTLRQIGLDYVVSVSGGVVVIII
YWLLSASLRRATEA
>Parg11570436
VTLATLQMGVFVVGLLGNVTVAASVWRRQ--QQAAHALLLSLALADLLVTLLCLPAAATSLLTPWTAPWLCP
LLAAAQSTAHAASTLSLALLALDRYLTVRRPKL----RVAAVTAQLLVALWAVAALMSVPHGVCRIYHTAVA
ALIHLLPCAAVVICHAAVASLRDARYRTRRRLARLLVALGAVFAACWLPYVVALVALEVVLGHAHSAVNPVV
YWLMNRAFVTSLQL
>Parg11022733
DFAVFCCVLFIVLGVPGNLITIIALIKCKKVHNATAVFIINLTLSDLMFGVFNLPLAASLFGHAWVHTHLCL
LFPILRYGLLAVSVFTVLAITINRYVMIAHPRLYHRLYTRTWLAIMVVATWVGAFGALVPTLSCT---EFLF
VFAFVLPCVAICVCYARIFIVRADRERKDRRLLKMILVIFMSFVACYLPITLVKTILNILLIYLTTCINPII
YVVMSSEYRQAY--
>Parg11033884
TFIAVLFIGYLVLGLTGNALTILALLRCPRVRNVTAAFIISLCVADFLFCFLVLPWEVSRFLAKWIWGEICT
LFPLLRYWNVAVSLLSIAMITINRYIMIAHFSVYKLVYRKAWIALMIAFCWVFAFVMLLPTLTCS---QVLF
GLGFCVPAIIIVICYSLIFVIKSEKRRNEWRITKMVLIIFIAFLITYLPITLVKNGLHVVLIYISSCINPVI
YVIMNRQYRQAY--
>Parg1846406
--------------------------R-PSLRGPTFRYLKWLAVANLLVCVVLLPFTLSH----YAFAH---
IEVPVGNALIASSVYIVVGLSIDRFVAVCYPRKYRNLHSHYVASVRIALSF--AFIIYIPMA----FMVYEY
LLEIFAPAVLLALLNTWIIEFRSSQSRMERRLVLLLVSIIVAFFVTNIPAAILSLQIFRNLEFLNFGLNFIL
YFLFSKDIRNAFML
>Parg1514955
FLYLTTYLLTLIFGIMGNVAVIALMAGDRKSRNTTNMFLVSLSVADLLMLLLCVPLEIVYFFVLWDSGGVCK
IANYFMMLSFTSSVLNLTAVSLERFIVIVFPMRMSNCRR------SVLFVWVASLLLACP--WVT-FLTYQL
LVLFVVPALLMIVFYTAVIELRSTKKHARKQVIKMLIVVVVLFLLCWGPRIVMEINFNILLPFVHCCINPII
YCFMSKNFRRSM-R
>Parg1246731
VAYGIVGPIIVSVGMLGNLLTIFILRLP---RGVTYTYFLALAINDF----LSLLFCILHILVVWY---Y--
FEQLCVNIPMSTSVLIVICVTVDRFFSVCRP--FKRIHTSSYARAGILGVWLPTCALTKPKLQCEYYVAYAW
IRQTFIPIVVLILLNGLIFRLKKAGGRDDQHLITMLTAVMISFFITMVPAGIMNAEVFRNLEMVNHALNFYL
YILCSKPIREAIKF
>Parg1504660
QLRQGILGVMFLVALLGNSKVMWTLRQKWGKRGRMTILSLNLTMADMLVVLVTILGQLMWVLDHWYLSNACK
LYKMVSTFAITSSNYMLVAIAIDRHEAVVRPLNFISAKN------LVLAAWAVSLLPSLPNLYCVVYLMVVL
VMVFISCQVLLLIFYIRIYTIRQTSDSAKTKTLNMTIIIVVTFFITNTPYVIQEMNVLAIISASNSCFNPFI
YLFF----------
>Parg172726
------MVVITFLAILGNALVVVTLLRRSLLHHPSNRLVLSLTASNLVLAVV-LPGMVSL----W-SGILCK
MAAFFTNFVTTASAITVAVIALDRYLAIVRPMVYGLMVTGNRCLLMLAWCWVQALFTALPLLHCGIS--VFL
I-----PVIIMLVCYYFILVARNSHVRAQSSISMRPCVVVGTHVFTWAPYAVLGQRVTSLLLFMASVFYPIV
YGLYNRSIRKEVLC
>Parg1738422
GFTAASAFIISILGSFGNLLTIIALPMSKKLRTTATAFVVNLAVVELLFCVFILPMSGAQYLFMSLLSNDCI
FFTVVRYTLTQVELQTILAIALTRALAVATPRLYSGINQPLVIGCYIAGIWIYSFCLKLPPAECD---LIYI
LVEAVIPVLLIFVLYIFVFVIRAFMQRRDMRVARTIFIIFILVLVCSVPVAMVHAVRFLVLYWVQYCLNMVV
YVLMNQQYRDAY--
>Parg1316925
---AIFMSFVCGVGIIANTLAICIVLSSSQLR-LSARCVFNRALADMLFL-FTIAFDIMH-MQSWLSTSLCK
FRSVLAIVGPLASSALLTALTGNCFIDFCKPGIP-LKDCSALLETICIVAWSVSFIFGIP--HCV-----IL
RCSFIFLVFLVPLITNWVFVNKRHQ---MRFCWKLPVTLSLIFTICQIPYWIPYLDADFMI-AFNAAVNPIL
C--------LCFMD
>Parg1510632
VLLIVMVAVVGLIGVVGNLLVVVVMMGS---RSESSLLRTSLAFSDLLLGVVVFPSFFLSPFFTLSDGFL--
FQSLVYGTCSLVSLLTMCLLSAERL-VMTRALRYKHYITRGRIKAAIVSTWVLGLLETLGYY---AYVFFAN
LHVSLYMLAIVTVVFSVL-ALEQ--WHENRRIITTMTLITALYLTSVVLIMIINIGYLAWLFLASSAWNPWL
YNMRSSQFIGDLAL
>Parg1640129
ILLVMAMVCVAVCGTVGNTAVLVVMLSG---PRETTILRTSLAFADLFICLVVFPAVTISVIATWISGFM--
FQSLVLTTCSEVSLFTLFFLSIERF-ILTLRLKYKGYCSIPRVIVLVILTWTMALTDAVYTY---ATGMLY-
FRLIFLSLTILTFTFSTL-ATKQ--WRENRHIVFTMTLMTVLFSLSVVPVVVMEETSISKLFLTGSAWNPWI
YNMRSAQFQQDMRV
>Parg1284774
TFLVVIVTGIVTGGVTGNLLVVISLAKR---KDTSTMIRMSLASADLLLTLVLVPSLYIHLMH---GGFV--
FSALMLSFCCIISQLNLFVLSLERL-VFVGAAQKRILFTRPRVRGFVIVTWTLSLLVSLLMS---STKILVP
SAMALMGLVLLTGGFSVQ-AVGK--LEQTRLVAATMILTTVFYIGSTLMGFVLHLCYLCWAFLGFPAWNPWI
YNLPNKQFRDDAGF
>Parg1746492
VATQLTAALVMLVGVAGNLVLTAAFLW-RPWRTPLQRVVGLLALTGLATTLAALPTHL--SFAEYPRGSLCQ
VQGFLLNLLCLLCLWYTTVLSVERYVKLASA--HEHTLTFSLLNLNVVLVLILLLIEVSPIYVCVTYMVIQT
SCYVTLPALLTLAASASVL--R---LT----VLKTCKVLCGAILLCVLPYVLLMLPVWSWLKMALSC----V
YVLLLARPRPPLVT
>Parg178076
------MLLLVALGTLGNIFAIAAVMTEDHLKKKGNVLVVNVMLAGLVVSAGVLPSWVVSLLAGWS----CC
ASWLLTTLAAHAALLTLPSLAWENSARVA------RSVSISVLAVMVGVSWVTQWVTGLPLH-CAAFTSAVG
VTLVGVPLVLTIHTHTLL---R---HRPPQALTRDLLVVTAAAGGCWDPL---------WLPIVAATASSFI
Y---HKPFREAYVL
>Parg1654666
--QKLFLVVSVALATVTNIVQVAVFARPSAIRSVKSILLLSQALSGLVAAFVAFPIHVSA------ACYLGH
SAVILLTALTSLG--TSTLLLFHQYMKVNDPMTAGSNIVG--------WVWFVALIVSVPYARCHLSFTAFL
T-----FLVGGHVAAALLMASTR-------------CVSVG--------------HV---------------
-----------LVS
>Parg12412
VVYQVVFPVLVALGVVANLLNLIVLSR-PAMRGVAYRYLNHLAVSDLLYLVFNVPFCMDFKMVSKPYAN---
VGIPLVNMFLTMSEYIVVWLSYDRCLAVCSPRKAKQRLEVVRIRCSMSLL-MFVYSLS-P----D-YMGYEF
FREIFLPAMLVTAFNVAIVTLQ---KRRERRLFFLLMAITVLFYISAFPSAIYKVPYFRVLEVSGHVFNFVL
YFLFSPDYRKTLVM
>Parg1254312
IVAAAFLSLIFLGAFLLNLMVVVTISTSYTLK----HLLINLSLTCLIDCFFNLSIAI--YVTPWRFGYY--
FNSFTINAVNSEMAYAVLLLAVDRVAAAKKL--FTTHLK--KYKLGIVITWVVAVVLALPLLSCSYYLIPHL
VLIVCVPTVVVLVCVTSVF--R---RKQTMSFDQILNFVVIAYVVCWLPFTVLTTSRFVMLDTLNRTTVPIV
FVLRDVRAKEALI-
>Parg1427542
--------------------TILALTYSHRLRNATTYLVVNLSVSDGFICAAVLPGYAIHQFVYTSLTDVCG
FLTFLRYLCLLVSLLSISAIALNRCVLISAPKTYPKLFTVKRTAIIIASMWLLAAIIMLIPAECD---NIYM
FLGFLLPCFVIVFSYAHIFKAQSSSLGRDIRLARTIGVIFLVLLACCIPVSVLHFTLLLPLYWLQFCLNIVI
YIFMNRQYRIAY--
>Parg1992005
VLTAVAAVIISILGFFGNLLTIMALPHSSRLRNAATWLVVNLAVAEGVFCITILPISAAHLLTHSLLNDGCS
VFVFLRYVNIQAELLSITAIAVNRCLLIAVPKRYPRLFSGSRTAGLIAGIWLVSAGLMLIPLECD---KVFL
ALGFLLPCVVIIVSYSYIFKAQSSALRRDIRIARTIGVIFVAFLVCCTPVSVVHYVLLLPVYWAQYCINIFI
YVFMNKQYRDAY--
>Parg1843421
LLLTAACVFIIIVGTLGSLLATASLLLSKKLRSPSTAFMVNLLACLLPVCAIGMPMFGVVFLS---YGEYAI
TSFVLGLILSQVHIHTICALAFNRLMAVMRPMAYKKVMQPRRVRLYLLMIWLYSALLWVPLF------IFHV
FFTYLLPIIFTSVCYAVMYKVQ-RKQRWDDDVTRTILVIFLVLLSCSVPHVVIHVAAWLVVFWLQFCIDPVV
YVSMSHQYRECLDI
>Parg1852715
--RLEIFYLTISLTLVECLFTFFINSSNKTLRKANTSFANNLAGSIGVLSSVSFVCNA--FIALWA----L-
ALAVFVRYLHLVSCLTLACLSLDRYVAICWPLHYQYLLTRTRCRLLCLACWVTPCVLLLACAICSAYTIIYS
LGAI-----ATFIFYILVF--RE--DKLRTRTAKSAMRVFAFYVLFSLPHTVFPLDT--IIN-----IHVLV
YAWTNAIVQETLGW
>Parg1213688
AALLAVLGVVFIFGTVVNSLVFLVFYRRPSLRSLSNRFVLSLTSANLVSTVVVVPVHA----LLGGLTPLCQ
VSKALMALAVEAAIFSVLLIAVDRYCAVTSPLHYSMTITRGRSVRLIVGVWTLALLYALQLLAVPYYAVLLA
LCGFLVPLFVLCWIYVRMYAARNRRRREEGRAVKTAVIVIASFVTSWMPYYIFKIEAVIYIALSSSCTSPFI
YVYRNETASKEVLI
>Parg163218
--IVVVVALTAVLAFLSSAFILFIILTSKQYKNSTCLLHLQLMVTGVLLSLLFIIFST--SFIRWFVATSCR
VYGFLLVMLHTVAVWVVVGLHCDKYCAIATPLRYNQIVTRHRVAAFSCLAWLLSLALASPLMVCLVYTWTLT
TLCIILPFTILIIVNSRIIMIRHAQQKKKRKSVWTVLEQIVAFVVCYYPFFGTVINQYWLLGLISPLVNSFI
YGVKCKNIRKAFRY
>Parg11480319
--LMVVAVLVLVASILFNSYILFLSCTQRQTRTTTHILLLHLGVINLLIATLFLVGLF--SLVEWL----CS
AVGSAWFTLHVASVWTLTALNVDKYVAIASPLHYARFVSPGRVAVTVCVSWLLSAGLCTPLLSCLGYALALS
LLGYLLPALLVATANGRILVIRHAQQKRGRSAATTVFHFVGTFIILYLPTAVCLLPVTVIVNAFAPAINGFV
YGVKSKVLRKNFKF
>Hame11278772
YGLVGFWMVVMTLSVFGNFVVIWVFMATKSLRSPANLLVVNLAVSDFLMMLTMFPPIVINCYWTWILSAFCE
LYAFFGSLFGCVSIWTMLWITYDRYNVIVKGVA--EPLNSKGAMLRIFFTWTFAFAWCLPFFACGSYLYIYS
VWVYFVPLIVIVYSYTFIVAVAAENLRAECRLAKVALMTVSLWFMAWTPYLIINYPLF-VFAKANAVYNPIV
YAISHPKYRAALEK
>Hame1946139
YGLIMFFMIVMCLSVAGNFVVVWVFMNTKSLRTPANLLVVSLAFSDFLMMFTMFPPMVITCYWTWVLGAFCE
IYGFLGSLFGCISIWSMVFITLDRYNVIVKGVA--EPLSSKGATLRILFAWLFSFAWCLPFFACGSYLYVYS
CIVYFSPLFITIYCYFFIVAVAVEKLRAECRLAKVAMMTVALWFIAWTPYLVINWPIY-VFAKGNAVYNPVV
YAISHPRYRAALEK
>Hame11672921
YGLLALWMFVMTLSVCGNSIVIWVFMTTKALRTPANLLVVNLAISDFLMMFCMCPPLLINCYYTWVWGAACE
VYGCIGSTVGTCSIFCMVFITLDRYNVIVKGVS--TPLTTKGAVLRNLFSWVTSIGWCLPFFACGLYLYLYS
VWCYFLPLVIIVYCYTYIVAVSAERLRNECRLAKVALTTVSLWFIAWTPYLIINWPLL-VFAKANAVYNPIV
YAISHPKYRAALEK
>Hame1215374
HYLLGIIYIFLFFSTVGNGLVIYLYMKCKALKTPANMLVVNLALSDLIMLTTNFPPFAYNCFSRWMFSSFCE
IYAALGAVTGVCSIWTLAMISWDRYNIICNGFN--PKMTQGKAMTMCLFCWAMAIGWALPFFSCSSYNLCII
FFDFCLPCALIIGSYVFIVAICAEALRAEIRIAKTAIANVSLWLVCWTPYAIITIPLV-LLAKSASCYNPFV
YAISHPKFRLAITY
>Hame11462125
HTYIGIYLIVVVLGTFDNALVVAMFVRFRVLLTPSNLLLLNLCLSDLICLLGGFPFSGVSSLARWLYGDGCQ
YYAFMGFLMGIANLTTLLMIALDRYLVTCRHDL--GKMTYKRYYQMIAFIWLWSLFWSVPLLTCTWYIMTVF
VVVYMVPLILMCSCYYQASSIYADW------------VLVVAYLFCWSAYAVVCVPLILLLAKVSPVLNPII
YFYSHPRLRKGMMT
>Hame11692809
AITAVILGVMILATIIGNVFVIAAILLERNLQSVANYLILSLAVADLLVAALVMPLGAVYEVSEWTLGPLCD
MWTASDVLCCTASILHLVAIALDRFWAVTK-VDYIHQRSPKRVGGMIAVIWSVSFLISAPMMMC-GYQIFAT
ITSFYLPLAVILVLYWRVYAAK-RRRHKERKAAKTLGIITGAFVMCWLPFFILAVATFLWLGYFNSTLNPII
YTVFSPEFRNAFKI
>Hame1713524
--------MFILAGGIGNILVCLAICLERRLHNVTNYFLMSLAVADLLVSLVVMPFGAIAGFLYWPFGVWCN
IYVSCDVLACTSSIMHMCTISLGRYLGIRNPLK-TRSSSKKTVGVKVVLVWLLAMLVTSITVLC--FFIFGS
LCAFYIPMVIMVVSYALTVLLKK-AANNEQKASKVLGLVFFAFVICWTPFFILNINVCLWLGYVSSTINPII
YTIFNRTFKAAFII
>Hame11728239
NWWGLVALLVVLLTLFGNILLILAISWDRRLQNMTNYFLLSLAVTDLMVASLVMPLSIVVLILHFPFSSLCL
LWISLDVLFCTASIMHLCTLSVDRFLSLRYPMKFGRHKTRRRVVLKIVLVWCLSLAASLLSLVC--FQIIAS
VICFYIPLIIMLVTYALTALLKKESQQMEQKATKVLGVVFFTFVLLWAPFFIANVNLVTWLGYASSMVNPFF
YTFFNKTFRQTFLI
>Hame11375886
IALSFFLVVSMVLALGGNVMVIITIVRHRGMRTRTNLLLANLAVADIL------VAVLMPTIIWV-DDVFCY
FNGFAVGLGLMLSVHTLMWISIHKFISITRPFSR-SVTPGKIVMMIVAATWTILFNLTPPLIQCGVHAGLNT
SVNLVIPIIVMSYCYYRIFEVRDMRMRQQKRITETLCIVMSMFVLFWMPYSLVFLNPIGLFGYMNSACNPII
YALRSPSFRRGFSI
>Hame11018171
VLVVLVLLMIIVGTVVGNLLVCVAVCLVRKLRRPYNYLLVSLAVSDLCVALLVMPMALLHELLEWQFGQACD
VWVSFDVLSCTASILNLCMISVDRYLAITRPLEYGVKRTPRRMVAYIAFVWLGAAFISVPILIC-WYQIYAT
FGSFYIPLTVMVIVYYKIFAAR-DERKKERKASTTLGIIMSAFVVCWLPFFVLALSLFLWLGYANSLLNPII
YATLNKDFRKPFQI
>Hame1145351
VPYTISEVLVAVVAVIGNALTITVFAIDRKLRRLTNYYIVSLAVADLLVGVLGIPFAILTAVGLWA----CL
LMLSTLLMLCTISIFCLVAVSVDRYWAILYPLRYSRVMTAKIARRIIFGCWGAGTLVGLPMMSCVDYLVFLY
FCTIIGPGLLMAVFYTHIYVVKQRQRRREVKAAKSLSIIVLFFMISWFPLYTINCFFTIILTHLNSAINPFL
YAYHMKDFRNALKF
>Hame11361163
VVIGVVLSFVIFLSIFGNVLVCVAVYTDRNLRKIGNLFVVSLAIADLFVACVVMTFALVNDLLYWPFGEFCS
TWIAFDVMCSTASIVNLCAISLDRYIHIKDPLRYGRWMTKRIVTCSIAAIWVLSALVSFPIMQC-VYAVVSS
CISFFLPCCVMLAIYSRLYYARHVR-KSESKAATTVGIIVGTFLTCWVPFFCVNIKTLTWFGYTNSSFNPII
YSIFNQEFRDAFKI
>Hame11676319
LLLLFP-----VFTVFGNILVLMSVYKERSLQTVTNYFIVSLAVADLLLASIVMPFAVYYLMMYWGLGPVCD
LYIAMDVVCSTSSIFNLVAISIDRYIAVTQPLKYAHSKNNKRIVFTIAIIWTVSAAIGIPLV-C--FILYSS
ISSFYIPCIAMIYLYCRIFALERKKKKKERKATKTLAIVLGAFLVCWVPFFTCNIGMAIWIGYMNSFLNPVI
YTIFNPEFRKAFKI
>Hame1658303
---------------------------------------MSLAAADLTVGVIVMPISAAYAMMEWRLGLVCQ
FWLAADYTASTASIFNLVILSLDRYWSITAPLRYLRRRTRRRAWVMIGASWTAATA-WLPVLVCEAFKAVTA
ALNFYLPTALMLYLYCRIFEVSRGRRKKERKAARQLGVIVGAFMACWVPYFTLFPTATIWLGYLNSALNPVL
YPLCNHNFRRAFAM
>Hame11358941
ILIAVVAGFLSIATLLGNLMVMISFKIDKQLQTISNYFLFSLAVADITIGVVSMPLFTLYTLMYWPLGSVCD
TWLALDYLASNASVLNLLIISFDRYFSVTRPLTYRVKRTPRRAAFMIGSAWIVS-LILWPWIECYEYVTFTA
IAAFYLPVTVMCGLYWRIWETKRQAKQQDRKAAKTLSAILLTFIVTWTPYNVLVLDFSYYLCYINSTINPMC
YALCNAAFRRTYVI
>Hame1365971
VIITVIITVAMIVVVVGNMLVIIAIATEKALKNITNWFIASLAVSDFLLGLVIMPFSLANLLMYWMFGDWCE
LHAAIDVLLSTASINNICLISLDRYWSITHAVAYLKKRTPERAAIMIVAVWLFSGLVSIPLL-C-GYVIYSA
LGSFYIPSCIMIFVYIRIYAAARKKKKKEKRATLILGLIMGSFIACWFPFFFMYIDLAFWLGYMNSAFNPVI
YTIFNKDFRRAFRI
>Hame11428419
LTSLTVLMVINVLVVAGNCLVILAVFLSSKLRTVTNLFIVSLAVADLLLGMAVLPFSVTVEVFTWLFGKWCS
VWLAVDVWMSTASILNLCVISLDRYVAVTRPVSYPSLMTSSRAKLLIASVWITSFVICFPLVSC-GYVVYSA
LGSFFIPMLVMLFFYWKIYAAETNQRRMETKAAKTLGIIVGVFILCWFPFFTMYLSVLFWLGYCNSAINPCI
YALFSKDFRFAFKI
>Hame1862242
VVKSVVLATIVMLTIGGNVLVLLAVFMSRNLRSSTHYLIVNLAVADLLLGTTVLPFSATLEVSKWYFGQFCG
VWATADVLCCTASIWSLCVISLDRYIGVTRPLAYSTIMTEKRMCVLIAAVWALSIVISIPAFVC-GYVLFSV
TGSFYLPSLCILVVYWRIYAAQQESERRQKKAAKTLGIVVGVFLLCWFPFFFILPATFFWLGYFNSCLNPFI
YACTSREFKRAFKI
>Hame12012396
IVKGVCMAVIIVCAVLGNLLVVVSVVRHRRLRIITNYFVVSLAIADILVALMAMPFNASVELTRWLFSYMCD
LWNSFDVFASTVSILHLCSISIDRYYAIVRPLEYPRLMTKGRAVIMLCHVWLAPLVISFPIFRC-TYAVVSS
SISFWMPCSVMVYMYYRIYEARQHR--RERKAARTLGIIMGAFIVCWLPFFTWYVSILFWIGYFNSMLNPAI
YAYFNRDFREAFRT
>Hame1289318
VVKAIVMCTIIVVSVLGNVLVIVSVALHRRLHSTANYLLVSLATADMLVALCAMTFNASVELSRWMFGRMCD
LWNSFDVYFSTVSILHLCCISVDRYYAIVRPLEYPLTITRRILAVMLAHCWLAPTLISFPILVC-VFALVSS
AVSFWVPCTVMVVMYFRIFEAKQSRNKREHKAARTLGLIMGAFVLCWLPFFTWYVTALFWIGYFNSTLNPFI
YAYFRTDFRDAFHT
>Hame11663419
VIKTFLMGSIIVVSVMGNVLVIVSIGLHRKLQVLTNYFLVSLAMADMLVASCAMTFNASVEISRWLFGYMCD
LWNSFDVYFSTVSILHLCCISVDRYYAIVKPLEYPLYMTKGTVVFMLANVWLAPTLISFPIFTC-VYAILSS
AFSFWIPCTVMVVLYSRILEAKQSRTSREHKAARTLGIIMGAFILCWLPFFTWYVTMLFWIGYFNSTLNPFI
YAYFRTDFRDAFKT
>Hame11842701
VLTVVSLSVIIIFTIVGNVLVILSVFTYRPLRIVQNFFIVSLAVADLTVAVFVLPFNVAYSIIKWIFGILCE
MWLTCDIMCCTASILNLCAIALDRYWAITDPINYAQKRTLKRVLIMIGLVWTISVIICLPLFPC-GFVVYSS
SGSFYFPLFIMTLVYIKIFATRREREKKERRAARTLGIIMGSFVVCWLPFFLMYVINFIWLGYINSSLNPVI
YTIFNMDFRRAFAI
>Hame11237307
VLTVVSLSVIIIFTIVGNVLVILSVFTYRPLRIVQNFFIVSLAVADLTVAVFVLPFNVAYSIIKWIFGILCE
MWLTCDIMCCTASILNLCAIALDRYWAITDPIIYAQKRTLKRVLIMIGLVWGLSFAISLPLLPC-GFILYSS
FGSFFCPLVFMSIMYIKIYANQRKQDKKERRLARTLAAIMGCFVVCWLPFFLTYVKNIVWLGYCNSTINPVI
YTIFNKDFKRSFII
>Hame1919435
VMTHVGAAVILVIGVASNIIILATFITMKDVM----YYLMSLGVSDLVAGVVVVPLSV--ALVRWVYGDVCG
LAGYLETTVWFAQLCTFMWISVDRYLAIRKPLRYETVQTKTRCQCWVVFTWITSMMLCCPLLVCWAYAIT--
----LIPMVTLFYTYGYIFTMRK----QDKEFITALFVLVLAFWLSWGPCRFLHF----WLGALNSCWKSII
YIAMSPKFRKLFCS
>Hame1857491
--YQVLITVFYVFGILGNVAALFIITKNQRYRT---FMLRCLAGNDLLLGSVQMYVQL--YLPKLL----CA
SRIIFRAFGLGSGCVALV-MAVERWLALTHPFTYQKHVTHAVIRRSILGLWTFNLLVVCPFAPCVTYA--YL
VFAYMVMCAVIVCCNLAVIRMR-RRCREELSFARLMAVLSIFFVVCWVPQTTIIV----RLAALNFTLDPYM
YVLFRRKQRRHLRL
>Hame1127164
--ATIISPILLLTGVAGQIWALYYLYTTRPTRTVFFVLLSTLIWTDLVGKIITTGPALAY---EWVGGLMCN
FHAFAMMLTSLVTHLLVSTMAVERFIGIRHG--YNKNITTSRTKLLLLGIWLFSVLFCAPLFWCFIYT--NV
FGIFIANLLVMVVCNIIVITLR-CRHRLEMQMVIVLLVITIVFLISWTPLIRLFLDLIARLTSINQIVDPWA
YLFATRAWKSRLLR
>Hame11986958
--ATIISPILLLTGVAGQIWALYYLYTTRPTRTVFFVLLSTLIWTDLVGKIITTGPALAY---EWVGGLMCN
FHAFAMMLTSLVTHLLVSTMAVERFIGIRHG--YNKNITPTRTKTLLLGMWLFSVLYCAPLFWCYLYT--NV
FGFFIVCLVIMVICNVVVITLR-CRHRLEMQMVIVLVVITVVFVLSWSPILRLFIDLVARLTSINQIVDPWV
YVFMMRAWRTRLIR
>Hame1699086
IVVPIIFGIIVLVGLFGNTLVVIVIIANKQMRSTTNYLIFSLAMADLLFIVFCVPFTASDYILSWPFGSWCK
TVQYLTYVTAYASVYTLLLLSFDRFLAVVHPIASIRTER--NALYAITFSWILILTSCIPLYQCAAFHIGFI
TTMYFVPLTVIVVLYLMILRL-GSRVRGKKRVTRMVVIVVVTFIVCWFPIQLVLL-TQIVLAYINSCVNPIL
YAFLSDPFRKAFRV
>Hame11914856
VITQMFYAITCLVGLCGNTLVIYVVTRFSKMQTVTNLYILNLAIADELFVVFLMTTSMRY----WPFGSMCK
YMITTSLNQFTSSLFLTI-MSADRYIAVCHPISSPRFRTPMISKLV-------SLTAWTLSA-CNAFIRYSF
ALAFGIPLTLIFIFYSLVLKLSG--SK-RQKVTRLVLTVITVYVICWLPYWVLQLNFMVCLSYINSALNPIL
YAFLSDNFKKSFMA
>Hame1144493
IIMQACYAIAFLVGLCGNTLVIYVVTRFSKMQTVTNLYIVNLAIADELFVIFLMITSVGY----WAFGSMCK
YMITTSLNQFTSSLFLTI-MSADRYIAVCHPISSTKFRTPMISKLV-------SLTAWTTSA-CNVFTLYSF
ILAFGIPLILIFIFYGLVLKLSG--SK-HRKVTKMVLTVITVYVMCWLPYWVLQLPFMVCLSYFNSAINPIL
YAFLSENFKKSFMA
>Hame11395599
TVLWILFISIVV----GNVAVIAALMLSKTRKSRTNFFIMHLALADLSVGLISVLTDIIWKTTSWNAGNGCK
AVRYAQVLVTYSSTYVLVALSIDRYDAITHPMNFSGSWRRARRLVVVA--WLLSAVFASPSLQCWLYMLVAL
T-VFVFPTIIITACYAIIVTISKSK-RAKIKTVKMTLVIVFVFILCWSPYIVFDLAVATSLAPLNSAANPII
YTHICRNLR----R
>Hame11400356
VIKIVAYVIVFMVSLVGNLLVILVVYYNVHMRSSTNQYLVNLAVADLLVTLLCTWVHLVRNLSHHVLPAFCK
LDGFAQATSLLASVLTLTVISVGRFVAVIFPLHPDRAHR------VIAVVWVTSALLSCPTLHCDLFYIILN
TAFYFLPVGIMVISYSLVVRLQGARTRAKKKVVKMVSVVLLVFVLCWTPLQTIILVMEFFIALSNSALNPII
YCGFNDNFRKGL--
>Hame1130842
VIKIVAYIMVFLVSLAGNLLVIVVVYYNAHMRTSTNQYLVNLAVADLLVTLVCMWVHIVRNLSHYILPAVCK
LESFVQATSLLASVLTLTVISVGRFVAVMFPLHPDRAHR------VIAVVWLTSALLACPPLHCDRFYIILT
IVFYFLPVGIMFINYSLVVKLQGARTRTKKKVVKMVSVVLLVFVLCWTPLQSILLEVEFFVAYSNSALNPII
YCGFNANFRQGL--
>Hame1784396
--PLTVYVMTLMLGVLGNSLIIYTIVRYSGMKSTTNVFLASLASADLLLILICVPIKTAKVFASWTFGWLCK
GIHYLQNVSAICSVLNLTAMSMERYYAILFPFRVHQAQK------MTALVWVLSILLSTP--RVEAYETYML
VVVLLVPTLIMGFAYSAI----GYKRS--RQIVTMLFVVVVLFILCWSPLLVTNVHFYNLLAYFNSCINPIV
YGFLSKNFRESFYA
>Hame11406602
FC-----SVVLVVGVVGNVLVPVVILKDRDMRNSTNYFLMNLSVADLLVLLICLPPVLLHSVQLWVLGYMCK
LVPYVEMSVVHASALSLVVISLERYHVICQPLQAGYRCTKAKAVVAITIIWAISFISAGLLMQCISYFFATS
ILFFFLPLFLLVVLYTII---RQTH--ARRQVVVMLATVVLFFFLCILPMLYFWILYFCYI---NSSINPIL
YNMTSTKFRTAFRV
>Hame1703048
VL-----VTLMTVGVGGNVLVPVVVMRTRDLRSSTNLLLVNLAAADLLLLLVSLPTALLHSRPTWVLGEMCK
LVPFVEYCVCHASVLTILVISFERYYAICRPLRASYTCTKMRACTCILTIWAAAVMLSCMLVVCFLYINLVT
AIFFFVPLVLLILLYLVI---RSQH--ARRQVVVMLATVTVFFFVSLFPFFTLWILYTAFA---NSAVNPIL
YNLTSTKFREAFLL
>Hame11668192
WC-----LVLLLVGLLGNVLVPLLVVRDRDLRGSTSVFIVNLVAADLLVLVVCLPALLLYAPPVWILPPMCK
VVPYVEFTVAHASMLTILAISVERYRAICHPLTAAATCSRARAAVACFLVWVLATSVTSVIAVCYVFVVSSM
VVLFFLPLLVLVVLYWRI---RQCK--ARKQVVVMLGTVVVVFFVCLLPHFSLWFLYAFYF---NSAINPVL
YNVTSSKFRGAFFL
>Hame11102495
--RFIVYGFLLLLGVAGNLISITILSR-PKMRSSINCCLIGLTSFDMIVT------TT--VLMLWYEGVRVT
FVFPLALVAQTGSVYLTVTVTVERYIAVCRPLRARYLCTYGRAKVYVISVALFSILYNIPRFECNYYIIYMW
VYLILVPFLSLMIFNFFIYEVRQQR---------MLLVVVTVFFVCNVLAFIINVDITILLVTINSSVNFII
YCIFGQKFRKLFLM
>Hame11849881
VLLSIFYGSISLIAVVGNALVMWIVATSRKMHSVTNYFIANLALADIIIGLFAIPFQFQAALLRWNLPEMCA
FCPFFQTVSVNVSIFTLTAIAVDRYRAIVFPLNPSKFR----SKVVIASIWLFSATLAIPNAFCGTYSHVMV
GLQFFVPLGIISFAYIRMGEL-GARARNKKKVIKMLFIVVALFAFCWAPLQTYHIIIWFWLAMSNSCCNPFI
YAIYNEKFKREFRK
>Hame1679968
VLWVLAFGVMILGACIGNTIVIRIVLGNQRMRTTTNYFLVNLSVADLFMTLFNCIFNFVFMLKHWAFGSYCT
ISQFVAHASLAASVFTLAVISFDRFLNVMRPLKMSACV----CRLLLCIIWLVAASIAAPILICVVYNVVIL
AVTYVVPMTAMVVCYAVIGKL-DRRFKSKRKVVQMLALLVGVFALCWLPYHVYFIHMYLWLAMSNAMINPIV
YYLLNARFRYFFRL
>Hame1305476
-TLIFAYSVLILLGATGNSLVVMAVIRKPAMRTARNVFIINLAISDLLLCLVTMPLTLMELLSYWPLGDTCR
LVGTLQATSIFVSTISITAIALDRYHVIVYPTKLQKVG----AVGSLLVVWLLSFLLALPNFFCFYYSVFVI
LVQYCLPILTVSIAYARICKL-SSRLR-MKKTNTLLVSISLIFCLSWLPLNLYNVIVYSMAGMSSACSNPLL
YGWLNDNFRKEFL-
>Hame1869010
VVQRVLVPMVLVVGVVGNAVTIVVLTR-RQMRSSTNNYLTALAISDLLYLVFIFSLSIHHHWFYWHYFR---
YALWLTDASSSTSIWLTVTFTIERYIAVCHPIKGKVFCTESRAKRVIVAVFCFALTATTPHE-KV-FTAVIF
IL---LPLVLLAVFNSFLIVVL---SRQENKITIMLIAVVLLALVCQLPVAVLLLYVELLLAAINAACNFVL
YCAMSDKYRRTFLT
>Hame11101027
LLLCLSYVVVFILGLIGNCFVIAVVFRTPRMRTPTNYFIVNLAMADVLVIVFCLPATLLSSIYPWMLGWMCK
LVAYVQAVSVSASVNSLVAVSLDRFLAIWFPLKLQITTERARAL--IVIIWIMAVASAIYSIVCVYFLIAHL
LFCYLLPLLLIIFFYVMIWRVRHHE--SKVKVVKMLVVVVIIFMLSWLP---LYVAIVTWLGSSNSCINPIL
YAFFNKKYRNGFLI
>Hame1150134
ILYCVAYVLVSVMGVIGNSFVVAVVVRAARMRTVTNVFIANLAVADLLVNIIVMPTTLIGHLLAWVLGLVCK
AMSYLQGVSVSASINTLVAISVDRAMAICYPMKCQITSRTCRSI--IVVIWVFSLTITLWAIVCTYFVLANL
IMCYLLPLTAISVCYILIWKVRKAM--SKIKVIKMLLVVVILFALSWLP---LYAHILAWLGASNSCINPVL
YAFFNDKFRSGFKI
>Hame1886686
----IEYLTIFLLGVFGNCLVCYVVFRNKSMQNVTNYFITNLALADILLCVLAVPFTPLYTFMQWMFGRLCH
LVTMAQGTSVYVSTLTLMSIAIDRFFVIIYPFRLRLSI----CYLIIVSIWLFSISATLPYAYCEVFSGFTA
IMQFVVPFIIILFCYVKISRM-GTKER-KRRTNRMLIAMVTIFGTSWLPVNVVHLSYYNVVAMSSTCYNPFL
YAWLNENFRKEF--
>Hame11402702
LIWSVFFGGMVVVATGGNLIVIWIVLADRRMRTVTNIFLVNLSVADAMVSTLNVVFNFTYMLNHWRFGRYCK
ISQFVSILSICASVFTLMAISFDRYIAIMHPLRMGRKA----TILIVVWIWVSSTCLSMPNMVCYVHTVVLM
VLTYILPLLCMGFTYARIGTL-GSRIKSKRKVVKMMIVVVSIFAICWLPYHLYFIETYLWLAMSNSMYNPMI
YCWLNNR-------
>Hame1137016
IMLRVAVWLVVITAVLGNLAVIIVLISSKFKMTVSKFLMVNLALADLCMGVLLIIAAMLHYFNDW-NGPGCK
VAGFLTVFASELSIFTLTVITSERWYAITYAIHLNKRLKLSMAVKIMVVGWTYSISMAAPLLICLAYLVSLL
LVNGL-AFVVITACYTSMYSIRHPH--SDLTVAKRMALLVFTDFACWAPIPLINV--LLFFYPLNSCANPYL
YAILTKQYRRDLFI
>Hame11367910
LMLRVSIWVLGLVALFGNTFVIIWRSAFSSFNKLNSFLIVNLALGDLLMGFLIVVGGVLHYAEFW-TSWLCQ
MAGFLSTFSSELSVFTLTVITVERLRIIMHP--S-HNKSTKPTKLVMAGVWIVVGVLATPLVVCLYSVFIFL
GLNFV-SFGVIAVSYVLMYAVRKARSREDENLAKRMTLIVATDAACWLPIGVVSLSWVAFILPLNAAVNPVL
YTLSTSP-------
>Hame1936675
LMLRVAVWLVALVTLVGNLMVLGGRVLSRDDNKILSLFIRNLAVADLLTGFLVVVAAKLQYHEYW-TSWQCT
LTGVLAMTSAEVSVLILSFMSVERWVCITWPLAA-PKLSLEGAKVALTCIWALGFLLAVPVLLCFYSALIFV
GLNQI-GVVLILMSYTGMFSIRRANL-GDREFAMRFFFIVFTDCLCWTPIRIMALAYVVVLLPINSALNPFL
YTFTTTKFR-----
>Hame1141754
LFLRCGVWIVFLLALLGNGAVVVVLVFARAKMDVPRFLVTNLAFADFFMGLLGFLAVVASFRMPW-TSVGCQ
VAGFLGVLSCELSVYTLTVITMERNYAITHAMHLNKRLSLRHAAYIMVLGWLFACTMALPLIVCLGYVVFLM
FINGV-AFLILMGCYLKIYAIRGNS--NDSRIAKRMALLVFTDFICWAPIQLISL--FTFILPFNSCCNPFL
YALLTKQFKKDCVM
>Hame1137510
LFLRCGVWIVFLLALMGNGVVVVVLVAAYAKMDVPRFLVTNLALADFFMGVLGFLAVAASFRMPW-MSPACQ
VAGFLGVLSSELSVYTLAVITLERNYAITHAMHLQKRLSLRQAAYIMAVGWVFAITMAVPLAVCLGYVVFLM
FINGV-AFLILMGCYFKIYAIRGNS--NDSRIAKRMALLVFTDFICWAPIHLISL--FTFVLPLNSCCNPFL
YALLTKQFKKDCVM
>Hame1725488
VAITLVLVIVFLVSSVLNTIFLVIFFRRSSLRSISNRFIVSLTVCNLLASWLLLPLVIADTFLNWE-SALCR
AIDAVSELVASASVFATLLIAVDRFCAITDPLHYHMLVTRPKSVAMIASGWIAAALIAAAGL---YFVVINM
AVSFMVPMILLIWIYIRIYAAKNRRRYEESRAAKISVVVIVLFFICWLPYYSATLSVVLVLALSNSALSPYL
YLYRSRRIQREVRL
>Hame1708581
DIIKAVCSSLLILVIVVNTIFIVAVNGKTHAKFQPRWLLTSLGVCDLVKGVVVVPVSVYPTLYCWPYPAVCG
CQAVLLPLLHHQAALTLSLLALDRYCCLLHPAK--DHVSRPVCVVVVVGSWLHAAVYLPPHF---AKVILVA
CTVYFPTTMVTMYCYGTVFSLQRVCVEERLRNCRVMAVVSLSFIITITPWTIRQIGLDYVVSVGGGVVVIFI
LWLLSASFRRSTDT
>Hame11349616
VTLATLQVGVFVVGLLGNVTVAASVWRRQ--QQAAHALLLSLALADLMVTLLCLPAAATSLLTPWAAPWLCP
LLTAAQSTAHAASTLSLTLLALDRYLTVRRPKL----KVSAVTVQLLVALWLVAALMALPRGVCRIYHTAVA
ALIHLLPCAAVILCHAAVASLRDAKYRTRRRLARLLVALGAVFSACWLPYVVALVALEIVLGHAHSAVNPVV
YWLMNRAFLSSLHL
>Hame1710720
VAYGIVMPVLVCLGVLGDVLNLVVLTR-PNMTGVAYVYMRGYAAASLFALLCAIPFTHVL-WSSYYHAH---
VVLYFGNSCIGIGVVMLLALTVERFISVCYPAQARNLCGTTRAYVTVSVIPTFVLY-S-PYL--D-FQAYKW
LLELLVPALILVYLNVRIITYAC--KREESRLMFLLGGTSTLFFVCMTPMIVLSLEVFRVLEVTNFAVTFYI
YCVFSKDFRETFLT
>Hame11418525
DFAVFCCVLFIVLGVPGNLITIIALVKCKKVHNATAVFIINLTLSDLMFGVFNLPLAASLFVHAWVHTWLCL
LFPILRYGLVAVSVFTVLAITINRYVMIAHPRLYHRLYTRTWLAIMVVSTWIGAFGALVPTLSCT---EFLF
VFAFVLPCVAICVCYARIFIVRADKERKDRRLLKMILVIFMSFVACYLPITLVKTILNILLIYMTTCINPII
YVVMSSEYRQAY--
>Hame11382149
TFIAVLFIGYMVLGLTGNFLTILALLRCPRVRNVTAAFIISLCVADFLFCVLVLPWEVSRFLAKWIWGEICT
LFPLLRYWNVAVSLLSIAMITINRYIMIAHFSVYKLVYRKGWIALMIAFCWVFAFIMLLPTLTCS---QVLF
GLGFCVPAIVIVICYSLIFVIKSEKRRNEWRITKMVLIIFIAFLITYLPITLVKNGLHVVLIYISACINPVI
YVIMNRQYRQAY--
>Hame11277170
IFAAVASVIFIIVGLVGNLVTIIALSRSVKLRHATTAFVISLCVSDLLFCSINLPLTTSRYIHSWVLGELCR
VFPFFFYGNVGASLLNMVAITLNRYILIAHHGLYDRVYRRQYIYLMIAIVWAFSFGVMVPPLSCT---KFLF
LFAFLLPMVAIIGCYSAIYKVQSRR-REDLRLTRMMLTIFLCFLASFLPLMIVNVSLHVVLAWASAVVNPFV
YAVTNRQYRSAY--
>Hame11053597
IAYSVVAPVIISFGILTNVLNLVVLTR-PSLRGPTFRYLKWLAVANLLVCVVLLPFTLSQ----YAFAH---
IEVPVGNALIASSVYIVVGLSIDRFVAVCYPRKYRNLHSHYVASVRIALSF--AFIIYIPMG----FMVYEY
LLEIFAPAVLLAVLNTWIIEFRSSQSKMERRLVLLLVSIIVAFFVTNIPAAILSLQIFRNLEFLNFGINFIL
YFLFSKDIRNAFML
>Hame1317561
VAYGIIAPIIISVGLVGNLLTIIILRLP---RGVTYTYFLALAISDF----LSLTISILHLLVVWW---Y--
CEILFDNIPLSTSVVIVACIAIDRFFSVCRP--FKRIHTSRYARAGILGIWLPVCALKEPKLECEYFIAYQW
IRQTFVPIIVLTVSNTLIFRLKKSDSRNDQHLVSLLMAVMISFFITQVPSGVLGAEIFRNLELLNHALNFYL
YVLCSKPIRDTIKF
>Hame1243706
QLRQGILGVMFLVALVGNSRVMWSLRSKWGKRGRMTILSFNLTLADTLVVLVTILGQLMWVLDHWYLSNACK
LYKVASTFAITSSNYMLVAIAIDRHEAVVRPLNFISAKN------LVLAAWAVSLLPSLPNLYCVVYLMVVL
VLVFVSCQMLLLILYLRIYTIRQSSDSAKTKTLNMTIVIVATFFITNTPYVTQELNVLAIISASNSCFNPFI
YLFF----------
>Hame11355035
------LVVVTILAILGNALLVVTLLRRSLLHHPSNRLVLSLTASNLVLAVV-LPGMVSL----W-SDALCQ
GAAFFINLVTAGSAITVAIIALDRYLAIVRPMVYGLMVTGNRCLLMLAWCWVQALLTALPLLRCGIT--VFL
T-----PVIIMLVCYYFILVARNGHVRAQSSISMRPCVVVGTHVFTWAPYAVLGPTVTSMLLFTASVFYPIV
YGLYNRSIRKEIMC
>Hame11937246
GFTAASAFIIAILGSFGNLLTIIALPMCKKLRTTATAFIVNLAVVELLFCLLILPMAGAQYLYDALLTDDCA
FFTPVKYALTQVELQTILAIALTRALAVSVPRLYTSINRPIVMGCYIAGIWIYSFALKIPAIECD---LIYI
LVEAVIPVLLIFLMYVFVFVVRALIQRRDMRVARTIFIIFLLLLVCSVPVMTIHAVRFLILYWVQYCVNTAV
YVLMNRQYRDAY--
>Hame187260
---AGVMAVLCGAGLVTNTLAVSLMVASTHLH-HTSWYLINRAIADMLFL-LTVPVDATH-LQSWLYGSMCQ
MRSTVAIMAPLLSSVFLVAISSSWYLDACKPNLD-AKYRSILLKVVSAVCWFGCIVFTIP--HCV-----VL
RLEIIFLVFAIPFVISWVFSLKNPQ--GPKLPYRLLITLLVAFTGCQGPYWLVYLHVEFMM-ALNAAINPLL
C--------IYFLD
>Hame11993248
VLLILMVGGIGASGVLGNLLVVMVMLSG---RGESCVLRTSLATADLLTALVVVPAFFLAPFLTL-SGFL--
LRSLTFSICSIVSVHTLCLLSFERF-VLTRPLRYREYISMCWVMLAITFIWLIGIINALLAS---GGYFYFH
ILLAILLALVSTIVFSTI-AIEQ--MEESRYIFFSQLMMTILFLLSVIPGILFHLEYLGWFFLAATAWNPWL
YNIRSHQFRGDAAT
>Hame1863783
-MLVVLV-------------VVVVMLSG---RGESNMLRTSLALADLLTSLVVVPSLCIAPFVTLLHGYL--
FQSVLFSTCSIVSVLTLFMLSLERF-ILTRPLHYQEYFTVGKVQVIIVISWIMSFIDALFAA---SYAFVQS
SRIALLNIAVSTVIFSLL-SIEQ--WKETRYIMVTMLLMLMLFLVSSVPLVYFRTSYLAWMFVAGSAWNPWL
YNLRSHQFRSDFST
>Hame1851063
VLLIVMVAGVAVSGVIGNTLVIVVMVGG---RGESSMLRTSLAVADLLTAVVVVPSLYLSPFLTSNSGFL--
FHSIVFRFCSYVSLLTLFLLSVERY-VITRALHYQDYFTVQRTITAIVLTWVVSLINSLLAA---ISVLIYH
CQMALLLLIMSILVFSLL-AIEQ--WKENRYILTTMSLMLGFFLLSSVPLIIFQSSYFAWLFVAGSAWNPWL
YNLRSKQFRSDVAT
>Hame1716567
SLLVTLVVCVVVSGVTGNILVLVVTARG---RGPSNLFRTSLALADLILCLVLLPSLNLSIIDHLTGGYL--
FSAMLTSSCSIISLLTLFALSFERF-IVTKSIQRKILFTRPRVQGFIVTTWATSLLTVLLM----GLRVTLP
TVMAILGIVLLTVVFSLL-AVQK--MRKPIGVLTIMVLMTIFFVFSTTLASVLQLCYLCWGFLAAASWNPWL
YHLPSQHFRHDVII
>Hame1134289
VVFQVVSVVMLVTTLIGNVLVLATMITC---RDPWWIVRTSLAISDLLRGMVMTLARHLSLMTKVLRDYN--
FCGIVFAVTEIMSFQCLGWLTFERL-LMCYPRE-KRFLTPSRVTCVVLFMWITAVVFPVVFL---SLVTFWI
MNVYIMGLFF-TVIASVQ-ALKS--TRDDRRIKSTMALILVMYLISVVP----RFYYIFWLFVVSSSWNWYI
YNMRSTFFIHHFIL
>Hame11558003
IILLSLSSAITVLTIAGNVFVLVVIVAT---NRTTFLIRTSLAIADLLLGLPAGLAVYVALMTALSGGYM--
LCSIMFNISISVSLLTLALLSVERLHVIMRPLRHR------RIVTGICMTWVISVCLSLVNW---ISLVVFY
IEVIIMSIALTVVVCTGM-TLQN--KKAQR-VTLTFMLMVLMFLVACTLLITADLHFFAWLFMAGASWNWAL
YSFSGGKFRKHVGL
>Hame11442617
LLFTSACVFIIIIGTVGISLGSLALLMSKKLRSPSTAFMVNLLVCLLPVCAFGMPMYGVGCLQ---YGDFCL
TFFTLGLILSQVHIHTICALAFNRMLAVVYPMLYKRVMQQRKVMHYLIILWVYSTLLWLPLT------ATHV
FFTFILPTIFTSVCYVHMYKVE-ARRRWDDHVTRTIFVVFVVLLSCNLPHIVIHITVWLLIFWLQFCVDPIV
YVTMSQQYRQFLSF
>Hame1389130
VLTAVTAVIIAILGFFGNLLTILALPYTRRLRHSATYLVVNLAVAEGIFCVTILPISAAHLFTRPLFDTGCN
VFVFLRYVNIQAELLSIAAIAVNRCVLIAVPKKYPQVFSGPKTAILIAAIWLCSGFLMLIPLECD---KLFL
ALGFLLPCVVIIVSYSYIFKAQSSVLRRDIRIARTIGVIFLAFLLCCTPVSVVHYTLLLPVYWAQYCINIFI
YVFMNKQYRDAY--
>Hame11758089
--WALILGVAVLVGGVCNLGAIVVL---RRRRVV-AILLIQLAVVDLLYCSITLPIIM-----TY---LFCA
TAGFIRIANANVEFNTLGLVAIERF------IKGGGLFSVKLTRLYCLCLWAVGVLFQVFVAKCD---VVMV
LGEVLLPLLVILGCYIAIYRVE---KRRYKAASRSLLGIVVMYLVCILPVNIVG-GIILSIYWLQYIANTII
YVMSNIRYRVALRF
>Hame11698394
VVYRWILPIVICLGVLSNGLCIFILSR-PSLRSRVNRYFLMLAVSDLLVCLFYIPVCTVTTFSSYAFSH---
FGWTLVGITQAMGTYTILWLSLDRFIAVWYP--IQKKPNLFRNRMVVTI--TLCIVTHLYIFLCTTWHVYSL
FGLFWVPCCLLLLFNMGLVVIR---NGGERTLVITMIAITASYILLTLPIYIMAY-------VVNRCGNCLI
YVGLNKGFRKELKL
>Hame11243150
TVYQVVFPVLVALGVVANVLNLIVLSR-PAMRGVAYRYLNHLAVSDLLYLVFNVPFCMDFQVVSRAYAN---
VGIPLVNFFLTMSEYIVVWLSYDRCLAVTSPQKAKQRHEVVRIRCGMSLL-MFVYSLS-P----N-YMGYEF
FREIFLPAVLITSFNVAIITLQ---KRRERRLFFLLMAITVFFYVSAFPSAIYKVPYFRVLEVSGHVFNFFL
YFLFSPDYRKTLVM
>Hame1371330
VATELTAVVVLVVGVVGNLMVMVVFLW-RPWRTPLQRVVGLLALTGLSATLISVPFHL--SFLTYPQGSLCQ
VQGFLLNLLCLLCLWYTTVLAMERYVKFASP--HEHSLTFSLLNLNVVLVLVLLMIEVSPIYVCVTYTVIQT
SCYVSLPALLTVCAACCVL--R---LT----VLKSGSVLCGAMLCSVLPYALLMLPVWCWSKISLAC----V
YILLAARPTPPLVR
>Hame1542794
---KLLVYVMFAATLAECLLAGYITICNHGLRELATSFSNSLIISIGIFSTLSFFFGV--LLTSLA----C-
FVRMVQRYLSLVSCLTLTCLALDRYIAICRPLRYYNLITVFRCRLLCSLCWMSPIILLLPCVMCNAYSVLYT
IGAF-----INLVFYVLVF--YR--DKVRYKTARSALLVFMLYAILSLPHTLLPLDG--LIH-----LHLLM
YAWASNSFLASLKW
>Hame1728659
--LMVVGLLVLVASVFFNSYILFLSCTQRQTRTTTHILLLHLGVINLLIAALFLIGFF--SLIEWL----CS
AVGSAWFTLHVAAIWTLTALNVDKYVAIASPLHYARFVSLGRVGVTVAVSWVLSAGLCTPLLCCLSYALALS
LFGYILPALLVTSANGRILVIRHAQQRRGRSAATTVFHFVGTFIILYLPSAVCLLPVNVITNTFAPAINGFV
YGVKSKVLRKNFKF
>Hame11838589
--VVVLVALTAVLAFVSSAFIFFIILTSKQYKSSTSLLHLQLMVTGVLLSLLFIIFST--SFIRWLVAALCR
LYGFLLVLLHTVAVWVVVGLHCDKYCAIATPLRYNQIVTRHRVAAFSCLAWLVSVAVASPLVVCLTYTWTLT
TLCIILPFTILLIVNSRIIMIRHAQQKKKRKSVWTVLEQIVAFVVCYYPFFGTVVNEYWLLGLISPLVNSFI
YGIKCKNIRKAFRY
>Hame1904438
IIAGVFLSIIFLGAFLLNLMVVVTVATSYTLR----HLLINLSLSCMIDCFLNLSIAI--YVTPWRFGYY--
FNGFTINMMNSEMAFAVLLLAVDRLAAAKK---YTSYLNSEKYKLGVVITWVVAFILASPLVSCSYYLITHL
LLIVCLPTLVVLVCVISVF--R---RKQTMSFDQILICAVIAYVMLWLPFTGLTTSRFLMVDALNSTVVPIV
FTLREVRTKEALI-
>Hame1415834
AALLAVLGVVFVFGTVVNTLVFLVFYRRPSLRSLSNRFVLSLTSANLVSTVLVVPVQA----LLGGLTPLCQ
VSKALMALAVEAAIFSVLLIAVDRYCAVTSPLHYSMTITRGRSVRLIVGVWMLALLYSLQILAVPYYAVLLA
LCGFLVPLFVLCWIYVRMYAARNRRRREEGRAVKTAVIVIASFVMFWMPYFVFKIEAVTYIALASSCTSPFI
YVYRNETASKEVLI
>Pcla11420773
YPLLLIFMLFTILCLAGNFVTIWVFMNTKSLRTPANLLVVNLAMSDFLMMFTMFPPMMVTCYYTWTLGPFCQ
VYAFLGNLCGCASIWTMVFITFDRYNVIVKGVA--EPLSTKKASLWILTIWVLSITWCIPFFGCGSYLYVYS
TWVYFLPLAITIYCYVFIIAVAAEKLRAECRLAKIAMTTVALWFIAWTPYLLINWPVY-VFAKANAVYNPIV
YAISHPKYRAAMEK
>Pcla11840272
DFIVGSFLVFVVLSVLGNVSTVLMF--RQRLRTPAEVLLLNLALMHLFLALCSYPAPMVSSFARWLFGDGCE
VYGFVCYLLGIATITSMAALAVVRYLKTCSLAY--RRLTSEHMKVVLVGVYMYSVFWAVPLFSCTVYIVLVV
TLVVTLPAAVMVWCYARILLVRRYRLRSELQITLVSGLVCAGFLVAWLPYCLVSVPVYVLLAKSSCAYNPVI
YVFVNARYRKEMLI
>Pcla1627168
HTFVGVYLIIVVVGTLDNALVVAMFIKFPGLMTPSNLLLLNLCLTDLMCLFAGFPFSGLSSLARWLYGDGCQ
YYAFTGFLMGNANLNNHLMIALDRYLITCRNDL--GKMAYGRYYQMVAFIWLWSLFWAVPLLTCTWYIMTLL
VLVYVVPLILMCSCYYQAAAIYAEW------------VLVATFLCCWSGYAVVCVPVFLLMAKAGPVLNPII
YFYSHPRLRKGMVI
>Pcla11825622
VITSVILGIMILTTVIGNVFVIAAILLERNLQQVANFLIVSLAVADLMVACLVMPLGAVYEISEWILGPLCD
MWTSSDVLCCTASILHLVAIALDRYWAVTQ-VDYIHSRNGTRIGIMILMVWLTAVVVSIPLFKC-AYQVFAT
MATFYVPLTAILILYWKIFAAK-HKKKREKKAAKTLAIITGAFVICWLPFFVTALSIFLWLGYFNSTLNPII
YTIFSPEFREAFKI
>Pcla1213400
ALTAVILGVMILATIVGNVFVIAAILLERNLQSVANYLILSLAVADLLVAALVMPLGAVYEVSEWTLGPLCD
MWTASDVLCCTASILHLVAIALDRFWAVTN-VDYIHQRSPRRVGGMIAVIWAVSFLISAPMMTC-GYQIFAT
ITSFYLPLAVILVLYWRVYAAK-RRRHKERKAAKTLGIITGAFVMCWLPFFILAVATFLWLGYFNSTLNPII
YTVFSPEFRNAFKI
>Pcla1923635
DFSFLFLAMFILAGGIGNILVCLAICLERRLHNVTNYFLMSLAVADLLVSLVVMPFGAIAGFLYWPFGLGCN
IYVTCDVLACTSSIMHMCTISLGRYLGIRNPLK-TRSSSKKTVGVKVVLVWLLAMLVTSITVVC--FFIFGS
LCAFYIPMVIMVVSYALTVLLKK-AANNEQKASKVLGLVFFAFVICWTPFFILNINVCLWLGYVSSTINPII
YTIFNRTFKAAFII
>Pcla11274440
VTLSFFMVVSMVLALGGNVMVILTIARHRGMRTRTNLLLANLAVADIL------VAVLMPTIIWI-SKNFCY
FNAFTVGLGLMLSVHTLVGISIHKFISITRPFSR-CMTPGKIVMIIVAATWTIIFNLTPPIIQCGVHAFINT
MFNLVIPIIIMSYCYYRIFEVKDMRVRQQKQITETLCIVLSLFLLFWMPYSLVFLNPIALFGYMNSACNPII
YALRSQSFRRGFSI
>Pcla11904650
ALLVLVLLMIIVGTVVGNLLVCVAVCLVRKLRRPYNYLLVSLAVSDLCVALLVMPMALLHELLEWQFGRACD
VWVSFDVLSCTASILNLCMISVDRYLAITRPLEYGVKRTPRRMVAYIAFVWLGAAFISVPILIC-WYQIYAT
FGSFYIPLTVMVTVYYKIFAAR-NERKKERKASTTLGIIMSAFVVCWLPFFVLALSLFLWLGYANSLLNPII
YATLNKDFRKPFQI
>Pcla1231331
MFYTISEILVAIIAVIGNALTITVFAVDRKLRRLTNYYIVSLALADLLVGVLGIPFAILTAIGRWA----CL
LMLSTLLMLCTISIFCLVAVSVDRYWAILHPLRYSRVMTAKIARRIILACWASGTLVGLPTMLCLDYLVFLY
FCTIVGPGILMAVFYTHIYVVKQRQRRREVKAAKSLSIIVLFFMVSWFPLYTINCSFTIILTHLNSAINPFL
YAYHMKDFRNALKF
>Pcla1475524
IFYITSEILVAIISIIGNALTIAVFTVDQKLHRLTNYYIVSLALADLLVGLVGIPFAILTSVGLWA----CL
LMLSTLLTLCVISVFCLVAVSVDRYWAILHPISYIRILNVKITKRIILACWVSGTLVGLPMMHCISYLIFLA
FNTIFVPGPIMIICYARIYVIKQ----REVKAAKSMSIIVLFFMVSWLPINIINCYFSIILSHANSALNPFL
YAYSMQDFNKSLKL
>Pcla11291255
VIIGIVLSFVIFLSIFGNVLVCVAVYTDRNLRKIGNLFVVSLAIADLFVACVVMTFALVNDLLYWPFGNYCN
IWIAFDVMCSTASIVNLCAISLDRYIHIKDPLRYGRWMTKRIVTSSIAAIWVLSALVSFPIMQC-IYAVVSS
FISFFLPCCVMLAIYSRLYYARHVR-KSESKAATTVGIIVGTFLTCWVPFFCVNIKTLTWFGYTNSSFNPII
YSIFNQEFRDAFRI
>Pcla1764329
LLLLFP-----VFTVFGNILVLMSVYKERSLQTVTNYFIVSLAVADLLLASIVMPFAVYYLLMYWGLGPVCD
LYIAMDVVCSTSSIFNLVAISIDRYIAVTQPIKYAHSKNNKRIVFTIAIIWTVSVAIGSPLF-C--FILYSS
ISSFYIPCIAMIYLYCRIFALERKKKKKERKATKTLAIVLGAFLVCWVPFFTCNIGMAIWIGYMNSFLNPVI
YTIFNPEFRKAFKI
>Pcla11674846
ILIAVVAGFLSIATLLGNLMVMISFKIDKQLQTISNYFLFSLAVADITIGLVSMPLFTLYTLMYWPLGPVCD
TWLALDYLASNASVLNLLIISFDRYFSVTRPLTYRAKRTTRRAAVMIGSAWIIS-LILWPWIECYEYVTFTA
IAAFYLPVTVMCGLYWRIWETKRQAKQQDRKAAKTLSAILLTFIVTWTPYNVLVLDFSYYLCYINSTINPMC
YALCNAAFRRTYVI
>Pcla1845446
VIIAICLACCMILTVGGNLLVLLSFIVERAIRQPSNYFIASLAMTDVIIGSVSMPFYTVYVLMEWTLGPLCD
LWLSVDYTVCLASQYTVLLITIDRFCSVKIAAKYRGWRTRTKVMVMVAMVWIIPVLLFFSIFECEVFNTALI
VTYYWVTLVVLFVLYAGIYTAKKHRQHEGSSSSDAGIGALAVCLARSLPIHETSLPLAKRMSQSNDEPTP--
---QKKPLQRPISV
>Pcla11757938
VVITVIITVAMIVVVVGNMLVIIAIATEKALKNITNWFIASLAVSDFLLGLVIMPFSLANLLMYWMFGDWCE
LHAAIDVLLSTASINNICLISLDRYWSITHAVAYLKKRTPERAAIMIVAVWLFSGLVSIPLL-C-GYVIYSA
LGSFYIPSCIMIFVYIRIYAAARKKKKKEKRATLILGLIMGSFIACWFPFFFMYIDLAFWLGYMNSAFNPVI
YTIFNKDFRRAFRI
>Pcla11253881
LSSLTILVLVNALVVAGNCLVILAVFLSSKLRTVTNLFIVSLAVADLLLGMAVLPFSVTVEVFTWLFGEWCS
VWLAVDVWMSTASILNLCAISLDRYVAVTRPVSYPSLMTSSRAKLLIASVWITSFAICFPLVSC-GYVVYSA
LGSFFIPMLVMLFFYWKIYAAETNQRRMETKAAKTLGIIVGVFILCWLPFFTMYLSVFFWLGYCNSAINPCI
YALFSKDFRFAFQI
>Pcla1625624
VIKGVVMAAVIIASVLGNLLVIVSVARYHKLRVITNYFVVSMALADMLVALMAMVFNASVQLTTWLFGPMCD
LWNSMDVYFSTVSILHLCCISIDRYTAIVQPLDYPLRMTGNTVTLMLAVAWVSPVFISVPIFLC-AYALVSS
SMSFWIPGIIMLVMYFRIYEARQFRKKRERKAAKTLGIIVSVFLLCWLPFFTWYLTILFWIGYFNSTLNPII
YAYFNRDFRKAFRT
>Pcla11287715
LVKGVCMAVIIVCAVLGNLLVVVSVVRHRRLRILTNYFVVSLAIADILVAIMAMPFNASVEITRWLFSYMCD
LWNSFDVYASTVSILHLCCISIDRYYAIVRPLEYPMVMTEKRVMVMLCHVWVAPIVISFPIFLC-SYAVVSS
SISFWMPCSVMIYMYYRIYEARQHR--REHKAARTLGIIMGAFIVCWLPFFTWYVSILFWIGYFNSMLNPAI
YAYFNRDFREAFRT
>Pcla1225469
VLKAIVMCTIILVSVLGNVLVIVSVALHRRLHSTANYLLVSLATADMLVALCAMTFNASVELSRWMFGRMCD
LWNSFDVYFSTVSIMHLCCISVDRYYAIVRPLEYPLTITRRILTIMLAHCWLAPTIISFPILVC-VFALVSS
AVSFWVPCTVMVVMYYRIFEAKQSRGKREHKAARTLGLIMGAFVLCWLPFFTWYVTALFWIGYFNSTLNPFI
YAYFRSDFRQAFHT
>Pcla11853843
VIKTTLMVSIILVSVMGNVLVIISIGINRKLQLLTNYFLVSLAMADMLVASCAMTFNASVEISKWLFGYMCD
VWNSFDVYFSTVSILHLCCISVDRYYAIVKPLEYPLYMTKSTVLLMLANVWLAPTLISFPIFIC-VYAIISS
AISFWIPCTVMLVLYSRILEAKQSRQHREHKAARTLGIIMGAFILCWLPFFIWYVTTLFWIGYFNSTLNPFI
YAYFRTDFRDAFKT
>Pcla1848383
VMTVVSLTVIIIFTVVGNVLVILSVFTYRPLRIVQNFFIVSLAVADLTVAVFVLPFNVAYSIIKWIFGMLCE
MWLTCDIMCCTASILNLCAIALDRYWAITDPINYAQKRTLKRVLIMITLVWTISVIICLPLFPC-GFVIYSS
SGSFYCPLLIMTLVYIKIFATRREREKKERRAARTLGIIMGSFVVCWLPFFLMYVINFIWLGYINSSLNPVI
YTIFNMDFRRAFAI
>Pcla11740727
VMTHVGASVILVIGVASNIIILATFITMKDVM----YYLMSLGVSDLVAGVVVVPLSV--ALVRWVYGDLCG
LAGYLETTLWFAQLCTFMWISVDRYLAIRKPLRYETVQTKTRCQCWVVFTWITSMMLCCPLLVCWAYAFT--
----LIPMVTLFYTYGYIFTMRK----QDKEFITALFVLVLAFWLSWGPCRFLHF----WLGALNSCWKSII
YIAMSPKFRKLFCS
>Pcla1583329
--YQVLITFFYIFGILGNIAALYIITKNHRYKT---FMLRCLAGNDLLLGSVQMYVTL--YLPKWL----CA
SRVVFRAFGLGSGCVALV-MAVERWLALTHPFTYQRHVTHAVIRRAILGLWTFNLVVVCPFAPCVAYA--YL
VFAYMLMCTVIVCCNLAVIRMR-RRCREELSFARLMAVLSIFFVVCWVPQMTIIV----RVAALNFTLDPYM
YVLFRRQQRRHLRL
>Pcla11195061
--ATILSPILLMTGVTGQVWALCYLYGSRRHRTVFYVFLCTLIWTDFLGKMLTTPLAISY---RWVGGKMCD
YHGFTMVLFSLLTHFTVSTMAIERFLGICQG--YSRNVTPSRCRYLMICIWGSCMVFSLPLFWCFLYT--IA
LGVIITNLLIIVSCNVVVVTLR-SRHRHELQMVVLLVVITCVFVTSWAPLIIIVSELIARLASINQIVDPWV
YVFRSRVWKRGWSR
>Pcla1388196
--ATIVSPILLLSGVTGQIWALYYLYTTRPQRTVFFVLLSTLIWTDLIGKVLTTAPALAY---RWVGGVLCN
FHGFSMMLISLVTHLLVSTMAVERFIGIRHG--YNKNITTSRTKLLLLSIWLFSALFCAPLFWCFIYT--NV
FGVFIVNLLIMVFCNIVVITLR-CRHRLEMQMVIVLLVITIVFIISWTPILRLFLDMIARLTSINQIVDPWA
YVFATRAWRSRLLR
>Pcla11578954
--ATIVSPIILLSGVVGQIWALYYLYTSRPQRTVFFLLLSTLIWTDLAGKIITTTPALAY---TWAGGVMCN
LHGFSMMLVSLVTHLLVSTMAVERFLGIRHG--YNKNITTSRTKLVLLCMWVFSVVFCAPLFWCYLYT--NL
FGAFLLSLLIMVTCNVVVITLR-CRHRLEMQMVVVLVVITVVFVLSWTPIVRLFVDLVARLTSFNQIVDPWV
YVFMMRTWRSRLVR
>Pcla1953672
ITHLIAYSLLFPFAAIGNLMVFVALFRNRHRKSRVNMMIMHLSLADMIVTFVFLPTEITWQVTQWVFGNGCK
IYKFFSAFGFYMSSMVVVCISLDRYFAVLHPLRVNDAQRRGK--IMLFFAWLISAVISLPQSQCVMYTIFCI
SFLYFIPLSIIIVAYTRIIEIRKSRLRARTRTLRMTFIIVMAFVWCWTPYALATLHAQDIIAVSNSVVNPII
YGRYSIS-------
>Pcla11040742
MTDIIIYSVMFLVAAVGNLTVFITLFRNRHRKSRVNMMIMHLAAADLMVTLINFPLEVGWRITQWVAGNACK
LFQFLRAFGLYLSSLVLVCISLDRYFAIVHPLKVNDAQRRGK--MMLTFAWSIAAVCSLPQSQCVTYNLFCL
AAMYFMPLLVIIVVYLRILEIQKSKLRARARTLRMTVIIVLAFIWCWTPYVVIVM-----------------
--------------
>Pcla11276243
IVVPIIFGIIVLVGLFGNTLVVIVIIANKQMRSTTNYLIFSLAMADLLFIVFCVPFTASDYILTWPFGSWCK
TVQYLTYVTAYASVYTLLLLSFDRFLAVVHPIATIRTEK--NALHSITLSWILILTSCIPLYQCAAFHIGFI
TTMYFVPLTVIVVLYLMILRL-GSRVRGKKRVTRMVVIVVVTFIVCWFPIQLVLL-MQIVLAYINSCVNPIL
YAFLSDPFRKAFRV
>Pcla11598943
VITQLFYAITCVVGLCGNTLVIYVVTRFSKMQTVTNLYILNLAIADELFVVFLMTTSMGH----WPFGSMCK
YMITTSLNQFTSSLFLTI-MSADRYIAVCHPISSPRFRTPMISKLV-------SLTAWTLSA-CNAFIRYSF
ALAFGAPLALIFIFYSLVLKLTG--SK-RQKVTRLVLTVITVYVICWLPYWVLQLNFMVCLSYINSALNPIL
YAFLSDNFKKSFMA
>Pcla11588307
-------MVIAVGGVVGNALTGLVGARNTMRT-STNYYLVNLAVADLLTLCLTLPVEVQMWVQPWPLGEACR
LRAMVPETLTHVSVLTILAVSGERYVAITDPVYARTTHTLTRTARVLPVIWLTSMLAAVPLGYCW-------
--AFMLPMAVLIVLYCKIGVLTRAG---RKVGIRMLVAVVVAFFLCWAPFHA---FVTIWTPYLNSAVNPIL
YSVMSVRFRIAFRS
>Pcla11655235
TVLWMLFISIVV----GNVAVIAALMLSKTRKSRTNFFIMHLALADLSVGLISVLTDIVWKSTSWNAGNGCK
AVRFAQVLVTYSSTYVLVALSIDRYDAITHPMNFSGSWRRARRLVLVA--WLLSAVFASPSLQCWLYMLVAL
S-VFLFPTVIITACYAIIVTISKSK-RAKIKTVKMTLVIVFVFILCWSPYIVFDLAVATSLAPLNSAANPII
YTHICRNLR----R
>Pcla1591313
YLVPLVFAVIFVTGVVGNGALIFMFLKHPKLRSTPNTHLVSLAAGDLLMVLLTVPFTSVYTLESYPFGEACR
ASEFAKDLSLGITVFTLTALSADRYMAIVRPVSHVSDSAGRLTITVAVGIWIISALLAIPAAICTIHALVKV
IVYYVFPLVLIASFYVLMAHLQGQR--ARRKVAKMVLAFVIIFAICFLPLNVFTL----IVGFINSCINPIA
LYCVSGTFRKYFNH
>Pcla1221867
VIKIMAYVIVFLVSLVGNLLVILVVYYNNHMRTTTNQYLVNLALADLLVTVICMWVHIVRHLSHYVLPAVCK
LDGFVQATSLLASVLTLTVISVGRFVAVMFPLHPDRARR------VIAAVWISSALLSCPTLQCEHFYIFLT
IAVYFLPVGIMFINYSLVVRLKGARTRAKRKVVKMVSVVLLVFVLCWTPLQTIILVLEFFVAYSNSALNPII
YCGFNANFRQGL--
>Pcla11008355
SLQVALMVLVVAMSVSGNLAVMVVVYLNSFLHSTINYYLVNLAVADLLISVFC-WPTLANRLTLYLLGRLCK
ISVLAQGTCVTVSVLTLATVACDRVYAVLLPMRSSRPLT------IIIILWLFSFAVAFPSFSCG-YRILLL
ATLFFVPGAVMVLAYTLIVRLRSCPTRAKRKIVKMTAMVLLAFTACWAPLHSLIMTALFCLGYSNSALNPLL
YGGFSDNFRLGF--
>Pcla1818949
IVLNTYVPLLIVVGFVGNLLSCVVFLKTLRMR-SSSYYLAALAIADVLFIL------------VWLLGFMCQ
LEIYLGSVSSSLSVWLTVAFTVERFIAVQYPLQRPTVCTVHRAKTVIIL--LSAFSVTV---ECN-----DT
LLTLVIPFIMIVVMNTLI-QLRRQESKTQYSITKMLLLISTVFIILNLPSHVIRVQLFM---YTHFSINFVF
YSTCGATFRKCLFL
>Pcla1585987
QVRSIVLAVMAALSLVGNTATIVSIARERRSRSTVYTLIHHLSVADLFVTFTCLTAESIWTFTQWVAGNLCK
LIKYLQMFSLYLSTFILVLIGVDRFTAVRYPMRRSGTQRHSG--YGIIFVWVLSAVLSIPQAQCVVYGIFSL
VCMFVLPLLVLLVTYVSTFTLKSEKFNAKMRALRISVVIVLAFVICWTPYYMMMIELQSFFGMSNSLVNPLI
YGAFHL--------
>Pcla1603714
--PLTVYVITLLLGILGNSLIIYTISRYNGMKSTTNVFLASLASADLLLILVCVPVKTAKVFASWTLGWLCK
AIHYLQNVSAICSVLTLTAMSMERYYAILFPFRVHQAQR------MTGLVWVLSVLLSTP--RVEAYETYML
VVVLAVPTLIMGFAYTAI----GCKRS--RQIVTMLLVVVVLFIMCWAPMLVTNVHLYNLLAYFNSCINPIV
YGFLSKNFRESFYA
>Pcla1997693
--PLVVYGVTYVVGVVGNGLIIFTICRYRRLKTTTNVFLASLASADLLLILICIPVKLAKLFSSWTLGEMCK
MLHYLQALSAICSVLTLTIMSLERYYAIVYPMRISQARR------FCLAIWLLSVLLACP--RVRSYETYML
VLVLLVPACVMAAAYAAI----SNARR--RQVVSMLVVVVVLFVVCWGPILVVNVHVVTLFSYCNSCVNPIV
YGFMSRNFRESFRV
>Pcla11516107
LC-----CVVFLVGVVGNTLVPVVILKDRDMRNSTNYFLLNLSVADLLVLLICLPPVLLHSPPMWVLGYMCK
IVPYVEMSVVHASALSLVVISLERYHVICQPLQAGYRCTKTKAVIAIAIIWVVAFISAGLLRHCSSFFFATS
ILFFFVPLLLLVALYTVI---RQTH--ARRQVVVMLATVVLFFFLCLLPMFYLWILYFCYI---NSSINPIL
YNMTSTKFRTAFLV
>Pcla1708170
--QFIC-GVILLLGLAGNLISITILSR-PKMRSSINCCLIGLTTFDMIVV------TT--VLMVWYQGVRVT
FIFPVALMAQTGSVYLTVTVTVERYIAVCRPLRARSLCTYGRAKIYVISVALFSVLYNIPRFECNYYIIYMW
MYLILVPFLSLMIFNFFIYEVRQQK---------MLLVVVTVFFVCNVLAFIINIGITILLITINSSVNFII
YCIFGQKFRKLFLM
>Pcla11312117
VVWEIILLAIFVLTVLGNVVVLFMLLVRKKLR----YFILSLCVSDLITAFFNVLPQL-----VWEHGGLCK
AVKFGQLLGPYLNSYLLVMTALDRYQVICYP--SNCAWTPRRSKNMIFLAWALALGSCTPQVDCWAYVTWYA
LSVFIVPLFFLVFAYSCIFQMRRHRPRAKIKTVKLTITVIFCYISCSAPFISVQLGAAFLLSSLNSVVNPWI
FLAFNENMTQLLHL
>Pcla1615432
VLLSIFYGSISLVAVIGNALVMWIVATSRKMHSVTNYFIANLALADIIIGLFAIPFQFQAALLRWNLPEMCA
FCPFFQTVSVNVSIFTLTAIAVDRYRAIVFPLTPSKFR----SKVVIASIWLFSATLAIPNAVCLTYSHVMV
GLQFFVPLGIISFAYIRMGEL-GSRARNKKKVIKMLFIVVALFAFCWAPLQTYHVIIWFWLAMSNSCCNPFI
YAIYNEKFKREFRK
>Pcla11543365
------------------------------MTTPTNLLLLGLAVADLLVEVEYIPYAT--TLVQAKHALLIH
---HLSHVCHTIAIWLTVTLAVWRWVAVCRPHSAPTLCTMVYARRVLLAVYLACPALATPTFEYPLLKINL-
VYSVLVPCLLLAVLMPAIIGMRQSRPKATERTTSMLLVVMLLFLLTEAPQGVLTGSDCYLLALINSSINFVL
YCVMSKQFRDTFVL
>Pcla11781714
LSWSLAFGPMLLIAVGGNAIVMWIVIAHRRMRTVTNYFLVNLSVADLMMSVFNCIFNFIYMLHDWPFGSYCT
ISNFLANVTISASVFTLMAISLDRYIAIVRPLKMTKSE----ALKTIVVIWVSSLTLAVPCLGCFVYNTVFF
TTTYMLPMLVMLVSYSLIGEL-GSRIKSKKRVVRMFLVIVVLFMLCWLPQQGFFLHIYLWLAMANAMVNPVI
YYWMNTRFRSYFRV
>Pcla1671037
CLWTLVFGAMMAMAVGGNTLVMWIICAHRRMRTVTNYFLVNLSAADLFMSLLNCMFNFIYMLHDWPFGAYCI
ISNFMANVTISASVFTLMAISFDRYIAIVKPLEMSKTA----ARVFILVIWTSSMLLALPCLGCIIYNIVFF
ITTYLLPMLVMLACYFLIGEL-GSRIKSKRRVVKMFIMIVVMFGLCWLPQQAFFLHIYLWLAMANAMINPVI
YYWMNARFRAYFRV
>Pcla199073
-ALIVVYSLLIILGSTGNSLVVVAVIRKPAMRTARNVFIINLAISDLLLCLVTMPLTLVELLSYWPLGNLCK
LVGTLQATSIFVSTISITAIALDRYQVIVYPTKLKKVG----AVLMLLLIWVISFILALPNFFCFYYSLFVI
LVQYCLPISTVSVSYAMICKL-AVRKR-MKKTNTLLIAISLIFCVSWLPLNLYNLVVYAMMGMSSACSNPLV
YGWLNDNFRKEFL-
>Pcla1674872
-TLMAAYVILIILGATGNSLVVMAVIRKPAMRTARNVFIINLAISDLLLCLITMPLTLMELLSYWPLGDACR
LVGTLQATSIFVSTISITAIALDRYHVIVYPTKLQKVG----AVGSLLGVWLLSLLLALPNFYCFYYSILVI
VVQYCLPILTVSTAYARICKL-SCRLR-MRKTNTLLVAIALIFCLSWLPLNLYNVIVYSMAGMSSACSNPLL
YGWLNDNFRKEFL-
>Pcla11466008
VVFIVCYISLILFGVGGNMMVGWVIWRKRAMRTPRNLYIINLTVSDLSMCLICMPVTLVGLLYNWGMGSACK
LVPVLQGANIMVSTSTVVAIAVDRYATIVKVGRRSKFH----VAASICAIWTSSVLFALPLYRCVVWIIALL
LTQYGIPIVVLSVVHARIKYL-DARER-NRKTTILLSTIAVAFAVCWLPWNIVNLTVFGMIAMSSACINPVL
YGWLNTNLRRELLF
>Pcla1917849
----LIFVYSLVLSLVGN-VTVILVLAFGRRSSVRCYLI-NLAVSDITMATFCIPFSYTSFMFRWVFAPFCR
IAAFMQHMSVTCSVYTLVAIGVDRYKALIHPLNWTKSR----ARLVIAGIWVFSVLISLPLVECKTYTVVLF
VLTFALPVVGLGYTYLSIVMM-SYRSRAKVKVINMMIAVMVCFVLSWFPLQVLQFMSFFWIAMANSFMNPFI
YCFMSNNFREDLCF
>Pcla1881179
VVQRVLVPMVLIVGVVGNAVTIVVLTR-RQMRSSTNNYLTALAISDLLYLVFIFSLSFHHHWFYWHYSR---
YALWLTDASGSTSIWLTVTFTIERYIAVCHPIKGKVFCTESRAKRVIVAVFCFTLTATTPHE-KV-FTAVVF
IL---LPLVLLAVFNSFLIVVQ---SRQEYKITVMLIAVVLLALLCQLPVAVLLLYMERLLSAINAACNFVL
YCAMSDKYRRTFLT
>Pcla1881182
WVQRVMVPIVMCIGVVGNSVSMVVLTR-RKMRSSTNNYLTALAISDLLYLVFIFSLSLHHHWLYWQYFR---
YGLWLTDASSSTSIWLTVTFTIERYIAISHPIKGKVLCTMSRAKKVIIVVYCFALTASTPHE-HT-FTAVTF
IL---LPLCLLTVFNFFLIAVT---SKQEHKITVMLIAVVILALLCQMPTAVLLLAIMRLLNAVNAAANFIL
YCAFSDKYRRTFLT
>Pcla1842950
VVMTVIYILITITGVLGNVATCIVIVRNRIMHTATNYYLFSMAVSDLLLLA---------YLLWWGFGSFC-
FIRGFTAEISTNASILTIAFTVERYIGICHPLRS---HTMSQLGRVIRSIA------WIVAT-KKVFFEVST
VLFFVAPMLLITVLYVCIAQLK---SRRNKAVIKMLVAVVIAFFVCFAPHQAQRLQLFNVSYYISTCVNPIL
YHIMSNRFREALQT
>Pcla11277048
IITISAYSCLMVLSALGNISVLRSIAGHRSLASRVTLMILHLTIADLLVTFLLMPLEIGWAWTSWEAGDACR
ILAFFRTFGVFLSGFLLVAISVDRYYSVLRPLTVMEAKRRVR--LMLWMAWGASGVCSIPQTQCVLYNVAGF
IAMYAIPLLTILFCYGSIVVLRKSR--TKTRTLHMTLIIVLVFFFCWTPYNIMSLRVQAIFAVANSTVNPLV
YGYFNV--------
>Pcla1625517
ILLISSYSGIFFVSLVGNLCVLWAILGGKQRKSRVNLMLLHLAIADLIVTTVMIPVEVGWAATQWVAGDTCR
IFSFFRIFGHYLSSFILVCISIDRYFAVVHPLSLNAADRRGK--IMLLFAWFLAFSCSLPQVQCVVYNIFCL
VMLYVAPLTIIIIFYAAIVTIQKSRIRARTRTIKMTVSIVLAFFVCWTPYVVISLKVKKIFACFNSCVNPIV
YGIFNF--------
>Pcla11316011
ALLGLSYVIVFILGLVGNCFVIAVVFRTPRMRTPTNYFIVNLAFADVLVIVFCLPATLLSNIYPWMLGWMCK
LVAYVQAVSVSASVNSLVAVSLDRFLAIWFPLKLQITTERARAL--IVVIWIMAVGSAIYYVVCVYFLIAHL
LFCYLLPLALIIFFYVMIWRVRTHQ--SKVKVVKMLVVVVIIFMLSWLP---LYVAIITWLGSSNSCINPIL
YAFFNKKYRNGFLI
>Pcla180083
ILYCVAYVFVSVMGVIGNSFVVAVVMRAPRMRTVTNVFIANLAVADLLVNIIVMPTTLIGHLLAWVLGLVCK
AMSYLQGVSVSASINTLVAISVDRALAICYPMRCQITSRTCRSI--IVVIWAFSLTITLWAIVCTYFVLANM
VMCYLLPLTVISVCYILIWKVRKAM--SKIKVIKMLLVVVILFALSWLP---LYAHVLAWLGASNSCINPIL
YAFFNDKFRSGFKI
>Pcla11251729
----IEYLTIFLLGVFGNCLVCYVVFRNKHMQNVTNYFITNLALADILLCVLAVPFTPLYTFMQWMFGRLCH
LVTMAQGTSVYVSTLTLMSIAIDRFFVIIYPFRLRLSI----CYLIIISIWLFSISATLPYAYCEVFSGFTA
IMQFVVPFIIILYCYVKISRM-GTKDR-KRRTNRMLIAMVTIFGTSWLPVNVVHLGYYNVVAMSSTCYNPFL
YAWLNENFRKEF--
>Pcla1604351
------YVIIFLLGVVGNTLVIVTLLQNRKMRTITNVFLLNLAFSDLLLGVFCMPFTLVGSLLDFIFGPMCR
LIPYFQAVSVSVSVWTLVAISLERYYAICQPLRGWQTLS--HAYKIISLVWLLSLAFMAPIAKCRGFSMFLG
AGLLLVPLIIMVAAYSSIISLRGTRVRAKKHVIKMLFVVVLEFFLCWTPIFVVNI-VYRLLSYASSCCNPVT
YCFMNKKFLQGFRA
>Pcla1652747
LIWSVFFGGMVVVATGGNLIVIWIVMADRRMRTVTNIFLVNLSVADAMVSTLNVVFNFTYMLNHWRFGRYCK
ISQFVSILSICASVFTLMAISFDRYIAIMHPLRMGRKA----TIMIVVWIWVSSTCLSMPNMVCYVHTVVLM
VLTYILPLLCMGFTYARIGTL-GSRIRSKRKVVKMMIVVVTIFAICWLPYHVCFIETYLWLAMSNSMYNPMI
YCWLNNRFRNGFKV
>Pcla11898107
IMLRVAVWVVVVTAVFGNLAVMVVLMSTRFTMTVSKFLMCNLAVADLCMGLLLIIAAMLHYFNTW-NGPGCK
VAGFLTVFASELSILTLTVITLERWYAITYAIHLNKRLRLPVALKVMVLAWLYALTMATPLLICLAYLLILL
ITNGL-AFILICVCYAKMYSIGNNT--SDTTVAKRMALLVFTDFACWAPIPLISV--LLFFYPLNSCANPYL
YAILTKQYRRDLFI
>Pcla11226124
IMLRVAVWLVVVTAVLGNLAVIIVLISSKFKMTVSKFLMVNLALADLCMGLLLIIAVMLHYFNDW-NGPGCK
VAGFLTVFASELSIFTLTVITSERWYAITYAIHLNKRLKLSMAVKIMVVGWTYSITMAAPLLICLAYLISLL
LVNGL-AFFVITACYASMYSIRHPH--SDLTVAKRMALLVFTDFACWAPIPLINV--LLFFYPLNSCANPYL
YAILTKQYRRDLFI
>Pcla1990297
LMLRVCIWILGFIALLGNSFVIIWRSVYSSGNKMHSFLIVNLGVGDFLMGVLVIVAAVLQYAASW-TSSLCQ
LAGFISTFSSELSVFTLTVITVDRLIVIKFPFGV-RRKEGSVTRMVMAGVWVLVGLLAAPLTVCLYAVFIFL
VLNLL-SFGVIAVSYVLMYAARDARVRGDGGMAKRMSLIVATDAACWLPIGIASLSWIAFVLPLNAAINPVL
YTLSTAP-------
>Pcla188581
LMLRVCIWILGFIALLGNSFVIIWRSVYSSGNKMHSFLIVNLGVGDFLMGVLVIVAAVLQYAASW-TSSLCQ
LAGFISTFSSELSVFTLTVITVDRLIVIKFPFGV-RRKEGSVTRMVMAGVWVLVGLLAAPLTVCLYAVFIFL
VLNLL-SFGVIAVSYVLMYAARDARVRGDGGMAKRMSLIVATDAACWLPIGIASLSWIAFVLPLNAAINPVL
YTLSTAP-------
>Pcla1990299
LMLRVCIWILGFVALLGNSFVIIWRSVYSSGNKMHSFLIVNLGVGDLLMGVLLIVAAVLQYAASW-TSSLCQ
LAGFISTFSSELSVFTLTVITVDRLIVIKFPFGV-RRKEGSVIRMVMAGVWLVVGLLAAPLTVCLYAVVVFL
VVNLV-SFGVMAVSYVLMYAARDARARGHGAMAKRMSLIVATDAACWLPIGIASLSWIAFVLPLNAAINPVL
YTLSTTP-------
>Pcla1678297
-MLRVCVWVLGSLALSGNLLVIVWRFLYHTDNRVHSFLITNLALGDLCMGLLLIIAAVVHYFIVW-TSPLCR
LAGFFSTFSSELSVFTLTVITLERLVVIIFPFRV-PRLSMRWTKVIMGVVWACVGLLAAPLTVCLYSVFVFL
VLNLV-SFSVIAGSYWGMYAARTVRVR-ESSMATKMTLIVVTDAACWLPIGLVSLAWVAFVLPLNAAINPLL
YTLSTTPFL-----
>Pcla11829214
LLLRVTVWLVAAATLVGNLTVLGGRGLSRDDNKVLSLFIRNLAVADLLTGFLVVVAVKLQYHVYW-TSWECT
ITGVLAMTSAEVSVLILAFMSVERWVCITWPLAA-PKLSHEGAKLALACIWALGIVISIPVMLCFYSALVFV
GLNQI-GVVLILMSYTGMFSIRRANL-GDREFAMRFFFIVFTDCLCWTPIRIMALAYVVVLLPINSALNPFL
YTFTTTKFR-----
>Pcla1718362
LLLRVSVWVMGVLACAGNLLVLIGRLVVKETNKVHSFYIKNLSLSDLLMGVLFIIASYAFYIRSW-RSWQCN
LCGFLSTLSSEASVFTLTTITLDRYFSIVHPLTL-KERTLPIAVGVMVATWSLAALLAIPLLMCLHSAIIFI
GFNLV-AFMFIAYAYGRMIAIRE--LRQDRILVKRFAFIVGTDFLCWMPVKVIAL---------GQCLLNCL
YGFQTVH-------
>Pcla1242062
LFLRCGVWIVFLLALLGNGTVVVVLTFARAKMDVPRFLVANLAFADFFMGLLGFLAVVASFRMPW-TSAGCQ
VAGFLGVMSCELSVYTLTVITMERNYAITHAMHLNKRLSLRHAAYIMVLGWLFACTMALPLIVCLGYVVFLM
FINGV-AFLILMGCYLKIYAIRGNS--NDSRIAKRMALLVFTDFICWAPIQLISL--FTFILPFNSCCNPFL
YALLTKQFKKDCVM
>Pcla11522488
LFLRCGVWIVFLLALMGNGVVVVVLVAAYSKMDVPRFLVTNLAVADFFMGVLGFLAVAASFRMPW-MSPACQ
VAGFLGVLSSELSVYTLAVITMERNYAITHAMHLQKRLSLRQAAYIMVVGWMFAITMAVPLTVCLGYVVFLM
FINGV-AFLILMGCYFKIYAIRGNS--NDSRIAKRMALLVFTDFICWAPIHLISL--FTFILPLNSCCNPFL
YALLTKQFKKDCVM
>Pcla1776155
VALTLALVIIFLVSSILNTVFLVIFFRRPALRSISNRFIVSLTVCNLLASWLLLPLVVADTFLVWE-SVLCR
AMDAVSELVASASVFATLLIAVDRFCAITDPLHYHMLVTRLKSVAMIAVGWLAATLIAVAAF---CFVLANM
VVSFVVPMVLLTWIYVRIYAAQNRRRYEESRAAKISVVVIVLFFACWLPYYAAALSVVMVLALTNSVVSPYV
YLYRSRRIQREVRL
>Pcla1596377
DIIKAVCSSLLVLVIVVNTVFIIAVNGRTHAKFQPRWLLTSLGLCDLMKGVVVVPGSVYPTLYCWPYPPLCA
GQALLLPLLHHQAALTLSLLALDRYCCLLYPAK--THVSRPICVVAMVGSWLHAAVYLPPHF---AKTILLA
CVVYFPTTMVTMYCYGTVFSLQRVCVEERLRNCRVMAVVSLSFIITITPWTLRQIILDYVVSVGGGVVVIFI
LWLLSASFRRATET
>Pcla11525871
VTLATLQVGVFVVGLLGNVTVVASVWRRKQHQQAAHALLLSLALADLLVTLLCLPAAATSLLRPWAAPWLCP
LLSAAQSTAHAASTLSLTLLALDRYLTVRWPKL----RVSAVTVQLLVALWLVAAVVALPRGECQVYHTAVA
AFIHLLPCAAVLVFHAAVASLRDARYRTRRRLARLLVALGAVFAACWCPYVVALVALDVVLGHAHSAINPVV
YWLMNRAFLSSLHL
>Pcla1595453
VAYGVVLPVLVSLGVLGDVLNLVVLTR-PNMTGVAYVYMRGYAAASLFALLCAIPFTYIL-WNSYYHAH---
VVLYFGNSCIGIGVVMLLALTVERFISVCYPAKARNLCGETRAHLTVAIIPTFLLN-S-PYL--N-FQGYKW
VMEVFIPALILVYLNIRIITYAC--KREESRLMFMLGGTSTLFFVCMTPMIVLSVEVFRVLEVTNFAVTFYI
YCLFSKDFRETFIT
>Pcla11248172
DFAVFCCVLFIVLGVPGNLITIIALVKCKKVHNATAVFIINLTLSDLMFGVFNLPLAASLFGHAWVHTGLCL
LFPILRYGLVAVSVFTVLAITINRYVMIAHPRLYHRLYTRTWLAIMVVATWIGAFGALVPTLSCT---EFLF
VFAFVLPCVAICVCYARIFIVRADKERKDRRLLKMILVIFLSFVACYLPITLVKTVLNILLIYLTTCINPII
YVVMSSEYRQAY--
>Pcla1873773
RVIAVLFIGYMVLGLTGNFLTILALLRCPRVRNVTAAFIISLCVADFLFCVLVLPWEVSRFLAKWVWGEICT
LFPLLRYWNVAVSLLSIAMITINRYIMIAHFSVYKLVYRKGWIALMIAFCWVFAFVMLLPTLTCS---QVLF
GLGFCVPAIVIVICYSLIFVIKSEKRRNEWRITKMVLIIFIAFLITYLPITLVKNGLHVVLIYISACINPVI
YVIMNRQYRQAY--
>Pcla11167654
IFAAAASILFILVGILGNLVTIIALSRSVKLRHATTAFVISLCASDLLFCSINLPLTASRYIHSWVLGDLCS
IFPFFFYGNVAASLLNMVAITLNRYILIAHHGLYDRVYRHHYIYLMIAVVWLFSFGMMMPPLSCT---KFLF
LFGFLLPMIAIVVCYSAIYKVESRR-REDLRLTKMMLTIFLCFLVSFLPLMIVNVSLHVVLAWASAVVNPFV
YAVTNRQYRSAY--
>Pcla1861547
YLHLTTYLVTLVFGVIGNVAVIVLMAGDRKSRNTTNMFLVSLSVADLLMLLLCVPLKIVHFFVLWDSGGACK
IANYFMMLSFTASVLNLTAVSLERFIVIVFPMRMSNCRR------SVLFVWVASLLLACP--WVT-FLAYQL
LVLFVVPALLMIVFYTAVIELRSTKKHARKQVIKMLIVVVVLFLLCWGPRLVMEMNFNILLPFIHCCINPII
YCFMSKNFRRSMKR
>Pcla1603822
AAYGVVAPIIVLVGMVGNLLTIMILRLP---RGVTYTYFLALAVSDF----LALGFSILYIIMVWF---Y--
YELLFTNIPMSTSVLIVVCVTVDRFFSVCRP--FKRIHTSRNARAGILIVWLPTCLLMDPKLKCEYYIAYRW
LRQIFIPIIILLVLNTLIFRLKKGQSRDDQHLISLLKAVMISFFVTLVPSGICNAEVFRDLEILNHALNFYM
YILCSKPIRAAIRF
>Pcla1578099
---------MFVVALVGNLKVMWTLRQKWAKRGRMTILSFNLTLADMLVVLVTILGQLMWVLDHWYLSNACK
LFKVASTFAITSSNYMLVAIAIDRHEAVVRPLNFISAKN------LVLAAWAVSLLPSLPNLYCVVYLMVVL
VLVFISSQVLLVILYLRIYTIRQSSESAKTKTLNMTIVIVLAFFITNTPYVIQELNVLAIISASNSCLNPFI
YLFF----------
>Pcla11271949
------LLVITILAILGNALLVITLLRRRLLHHPSNRLVLSLTASNLVLAVV-LPGMVCLTTSWW-SDTLCQ
GAAFLANLVTSASAITVAVIALDRYLAIVRPMVYGLMVTGSRCVVLLAWCWVQALITALPLLRCGLS--VFL
V-----PVIIMLVCYHFILVARNNRVRAQSSIAMRPCVVVGTHVFTWAPYAVLGQTVTSLLLFTASVFYPII
YGLYNRSIRKEIVC
>Pcla11279061
GFTAASAFIISILGTFGNLLTIIALPLSKKLRTTATAFVVNLAVVELLFCVFILPMSGAQYLYDSLLTNDCV
FFTSVRYTLTQVELQTILAIAFTRALAVSVPKLYTAINRPTIMGCYIAGIWMYSLFLKLPPAECD---YFYI
VVEAVIPVLLIFILYTFVFVVRALIQRRDMRVARTIFIIFLLVLVCSVPVACVHAVRFLVLYWVQYCLNVVV
YVFMNRQYRDAY--
>Pcla11172081
---SVVMTVACVVGLVANTLVVCVLAASNELS-LAARYIVNRAAADILFL-VTVPYDSAH-LHSWVFGSLCK
LRSALVLIGPVMSSVFLVALSGSWYVDTCMAGVS-AKLRSTLVNVVSTVSWFTILLFSIP--HCV-----LL
RFLIIILVFVAPLVMCWVLSLTSPE---SVRHYRLLLSLLVTFTACQLPYWLVYLGVKLLA-SVNAALNPLL
C--------IYYLD
>Pcla11255375
IIISVVISSSAVVGVLANAYVVW-LQRSAVFS-VSSVYLLNRCLADLLFL-LPAPASAQH-SLNWVFGDICK
LTMAQLYVCSYASYAFMIALSVDFMCVITHVDDD----RSVLMKILVTVIWATAIALALP--HCF-------
--YFWLPIFTATMVTSWVMFISSQE---ARTAWRLLVALTITFTTLHLP----YAFCMIML-FVNAAVNPLV
Y--------LAV--
>Pcla1596396
LVFAYAMLVFAAVGVIANLYVIC-MLRYGKVR-ITNIYVLNRCLADLLFF-LPVPALVDI-TLHWMFGDLCR
MCMTQLHVCSYASNAFLLVMSVDCFYAVTHTGDESLSRRTRVMKVLVSVVWVLAVVLAVP--HCV------A
STAFSLYLFTVTLVTCWVMSMKSLQ---GLPVWRLLLGLTVTLTMCQLP-----TFVWSMMNFLNAALSPLV
Y--------LAVK-
>Pcla11715712
VVLMVVVACVGVSGVVGNLVVVVVMVNG---RGESSMLRTSLAFADLFVAAVVVPSLYLEPFFTLLEGFL--
FQAFLFCQCSIVSLLTVFLLSIERL-VLTRALRYHHYFTVTRVKAAIGLTWIIGLLDSLFMY---LYKTVYY
SQLVLLGAVICTFLFSTL-AIEQ--WRENRRSLMTQVLITVCHLISSVPLVFIIYSYICWLFLCGTAWNPWI
YNSLGQQFRKDATV
>Pcla1646672
GFLMVVVICIAVSGLLGNGVVLAVMVRG---QNASDILRTSLAAADILLCVVVMPGLDISFMDELLGGFL--
FSAIVMSSCSCISLLSLFALSLERF-ATTDTTQHGVIFTRARALGYVVVTWMSSLLVSVLT----GLQTLLP
VTAAILGLVLLTAILSSL-TLKE--LREMMKVVVIMSLATGLFLLSTTLACLLHIGYLCWGFIAASAWNPFL
YNLPSQRFREDAGL
>Pcla11836106
IVFLFLGVVVLMTTCAGNTLVLATMLSS---RSPWWIVRTSLAIADLLCGVVMGLALHQCLMTGDLRGYS--
FCGIVFAVTSVMSMQCLGWLALERF-MLCYPLE-NKILTSARVKLAVLIMWIISLVFPLIVS---SHVAFVI
LSVYLAGLFF-TVIASLQ-AMKS--IGEDRSILRTMRLMLVTYLVSVVP----QVYFIFWTFVLSSSWNWYI
YNMRSTFFKAHLIM
>Pcla1914943
MLLTAVFVFLIIVGTIGNFLAVLSLMLSKKLRSPSTTFMVNLPACLLPVCMIGMPMFGGGCLQ---HGRYTL
VAYTLGLTLSQVHLHTICALALNRLLAVMYPALYKRIMQRRNVTIYMIVLWLYSALLWVPLSNCK---AVHV
FFTYVLPILFTSGCYILMYRLQ-GKVRWDEQVTRTILVIFLVLLTCSVPHIVIHVTAWLVVFWLQFCLDPIV
YMLMSQQYRHCLRI
>Pcla11311478
VLTAVAAVIISILGFFGNLLTILALPYPTRLRNAATYLVVNLAVAEGIFCVTILPISAAHLFTKPLFDDGCN
VFVFLRYVNIQAELLSIAAIAVNRCVLIAIPKQYPRLFSGPKTAGLIAAIWLVSGLVMTVPLECD---KLFL
VLGFLLPCIIIIVSYSYIFKAQSSSLRRDIRIARTIGVIFLAFMICCTPVSIAHYTLLLPLYWAQYCINIFI
YVFMNNQYRDAY--
>Pcla197104
VSYEVLLPILLLLGLVINGFGIFLLTR-RKLRTPSNPYYLLLLSSDVVILVVSVSTVILNRLFSYSFAH---
FFFTLFYILQTFTLYIILWISYDRFLALWFH--VQNR-RVFRIRVIVTA--LLCVVIHLHLF-CESWRVLVL
RGLLVAPIILVLVFNGGIVLVR---IRQAYSSIYIALAISATFILCTVPAHATFY-------NINNCANLLT
H-SFNETFRIELRL
>Pcla1652174
AVYQVVFPVLVSLGVVANLLNLVVLSR-PSMRGVAYRYLNHLAVSDLLYLLFNVPFCMDFQVVSAAYAN---
VGIPLVNLFLTMSEYIVVWLSYDRCLAVCSPQKAKQRMEVVRIRCGMSLL-MFVYSLS-P----E-YMGYEF
FREIFLPAVLITSFNVAIVTLQ---KRRERRLFFLLMAITVFFYVSAFPSAIYKVPYFRVLEVSGHVFNFVL
YFLFSPDYRKALVM
>Pcla11578371
VAAEVTAVVVLVVGVVGNVVVMGVFLG-RPCRTPMQRVVGLLALMGLLTTLASVPFHI--SFLEYPRGSLCQ
VQGFLLNLLCLLSLWYTAVLAVERYVKFASP--HEHTLTFSLLNLNVVLVLVLLLIEVSPIYVCVTYTVIQT
ACYVSLPVLITVCAALCIL--R---LT----VLKSGSVLCGAMLLCALPYVLLMLPVWSWLKTALTC----V
YLLLSAAPSPAVV-
>Pcla1627226
---VLVIWIIMLVLVGESVLTVYVIWICPRMRRTSTKLVTNLAISGGLCGCLLILLTT--RLTVWC------
-IIILPRYLHIVSVLCLSCLALDRYLAICWPLRYNDLLTDSRCKVLVLGCWIVPVSLIVYLS-CSTYLTVFT
VASL-----AVVLMYVLMF--RH--TMIRVKTAIDVLIIVFLKLLLAVPDVIVNLQVIELLM-----LHEML
ISWRNADFRAALY-
>Pcla1627219
---VLVIWIIMLVLVGESVLTVYVIWICPRMRRTSTKLVTNLAISGGLCGCLLILLTT--RLTVWC------
-IIILPRYLHIVSVLCLSCLALDRYLAICWPLRYNDLLTDSRCKVLVLGCWIVPVSLIVYLS-CSTYLTVFT
VASL-----AVVLMYVLMF--RH--TMIRVKTAIDVLVIVFLNLLLALPDVIMNLEAVELLL-----FHEVV
LAWRNADFRATLY-
>Pcla11518527
---HILLYLFFAVTFAECVLAGYITALSHDLRELSSWFLSSLIVSIGIFSSLSFVYAI--LIASPA----C-
QVKLVQRYLSTVSCFTLTCLALDRYVAICWPLRYYNILTIRRCRLLCVACWMLPLVLLVPCALCNAYSVAYV
FGAL-----TTFVFYILVF--SR--NAVRHKTAKSALQVFMFYILLSLPHALLPLVGH-LVH-----LHLLM
YALANVSFFTSLKI
>Pcla183326
--VMVLVLLVIVTSVLFNSYILFVSCTHTQTRTTTHVLLLHLGVINLLIAALFLVGLF--SLLEWV----CS
AVGSAWFTLHVAAIWTLTALNLDKYVAIASPLHYARFVSPGRVGVTVLVSWVLSAGLCTPLLCCLSYALALS
LLGYLLPAVMVASANGRILVIRHAQQRRGRSAATTVFHFVGTFIIMYIPSAVCLLPVNVTTNTFAPAINGFV
YGVRSKVLRKNFKF
>Pcla135255
--VVVLMVLTAVLAFVSSAFIFFIILTSKQYKNSTSLLHLQLMVASALLSLLFIVFST--SFIRWLVT-LCR
LYGFLLIVLHTVAVWVVVGLHCDKYCAISTPLRYNQIVTRHRVAAFSCLAWLLSVALASPLVVCLTYTWTLA
TFCIILPFTIILIVNSRIIMIRHAQQKKKRKSVWTVLEQIVAFVFCYYPFFGTVINQYWLLGLISPLVNSFI
YGIKCKNIRKAFRY
>Pcla1913740
IIAGSFLSVIFLVAFILNLMVVVTVSTSYTLR----HLLINLCLASMVDCFFNLSIAI--YVFQWRFGYY--
LNSFTINMMNSEMAFAVVLLAIDRLAAAKK---YNSFLQTAKSKFWLMITWVLSFLMAVPLVSCCNYLIIHL
VLVVCVPTVVALVCITSVF--R---RRQTIGFEQILMCIVIVYLVLWLPFTALSINLFTMLDAVNMT-----
--------------
>Pcla11245077
--QKLFLVVSVALATVTNIVQVAVFARPSAIRWVKSVLLLSQALSGLVAAFVAFPIHVSA------ACYLGH
SAIILLTALTSLG--TSTLLLFHHYMKINDPMTAGSNVVG--------WVWLVAVVVSVPYARCHLSFTAFL
T-----FLVGGHVAAALLMASTR-------------CVSVG--------------HV---------------
-----------VVS
>Pcla1217025
AALLAVLGVVFVLGTVVNSLVFLVFYRRPSLRSLSNRFVLSLTSSNLVSTVMVVPLHA----LLGGLIPLCQ
VSKALMALAVEAAIFSVLLIAVDRYCAVTSPLHYSMTITRGRSVRLIVGVWALALLYALQLLAVPYYAVLLA
LCGFLVPLLVLCWIYVRMYAARNRRRREEGRAVKTAVIVIASFVTSWMPYFIFKIEAVTYLALSSSCTSPFI
YVYRNDTASKEVLI
>Pcla1591726
QVYAIMIPLIIAFCVLSGLVSIAVVCATRPM-SPTVRLSISLAAANTVFSFLAVAVIV-----SYLLGN-CV
SIEAVRMGSILVQILHLLVVALNHYIGTLRPLHYAATMTPFMLKIILIGLWMVGMFVAFSIPACNVWSLF--
----FGPTVLIIMVYCHIFHLR---QRRNIKTVRTTALIVGTFVVGWGPAFLLVC----TMSVIGASVNIII
YAVQLRDVRKALQM
>Csap1484722
HLLVAFILTTIVLGTAGNAIVVWVFTRFRRLRTPANTFIVNLAASDLITSLLH-SMAAYSSFRQWSFGRGCS
VYGGGVGLLGLVSIVTLSFIAVERLIVIRTSSS-KWRITRPTARKLIPAIWVYCCALSLPFFSCSAYYVYLL
VGGFVLPVTIITCCYTYILALFRSRVPTDLRTAQMVLTLILLFTISWSPYATVSFPWVSLFAKASVIYNPIV
YGMSHPH-------
>Csap1748121
HPVLGTLYTIILLSLAGNGIVLWVFSFTRSLRSGTNLLTINLAFSDLLMMLTQFPILVANCFNSWTLGPACE
VSGFCGALFGTVSIISLALIALDRYRAIMSPFG--TRLSMRRAAWWVCGVWVYSVAWCVPFLSCS-------
------------------------------------------------------------------------
--------------
>Csap11229816
DHIVGGFLVLVITSLLGNGTTIVMF--YRKLRTAAEVLLLNMAVMHLCLAIFSYPCPTISSFARWLFGNGCQ
IYGFVCYTLGIATIVSMVALAVVRYLKTCTHTY--RRLTTQHMKVVLVGVYFYSLFWSIPFLSCTVYILAVV
VMVVVVPFMVMFWCYLEILMVRRHRSKTELQLTLVSALVCLGYLVAWLPYTVVSVPVYFLLAKSSCAYNPIV
YVFVNARYRQQMRI
>Csap1575586
HTYIGIYLIIVVLGTFDNALVVAMFIKFRVLLTPSNLLLLNLCLTDLICVLGGFPFSGVSSLARWLYGDGCQ
YYAFMGFLMGIANLTTLLIIALDRYLVTCRQDL--GKLTYRRYYQMIAFIWLWSLFWSVPLLTCTWYIMTLS
VVVYLVPLILMCSCYYQAASIYADW-----------------------------------------------
--------------
>Csap1825913
------------------------------------------------------------------------
-----MSLFGITSITTLTILSLERWLIITKPLQ--QTLTKDRANWTIVGIWLFSLLLTAPLISCSTYIIFLF
TFGLGIPLLIMAASYLSILRLRT--TTAERRVALMVLVMVIAFLIAWLPYAIISLPPESIFAKTSCIYNPVI
YVGLNTQFRSAWLL
>Csap11348294
------------------------------------------------MMCAVVHNSLMEAPA---MGR-CD
LYGFIGGLSGTTSIMTLAAISFDRYLVISDP----KKLSHRQVLAIILTTWLYSFTFSVPLVTCSIFIFAFF
VAAWVLPLNIILFSYLSIVTVQESSLK---KLTKVASGIIALWVLAWTPYSVVALPLVSALSYDPSTVSPVI
YSLSTYSFREAL--
>Csap192097
ILLSFFLAVSMILAFFGNIMVIITILRHPGMRTRTNLLLGNLAVADIL------VAVLMPTIIWI-SQALCY
VNGFTVGLGLMLSVHTLMWISIHKYLSITRHFTC-NVTKFKIRLMMVAAAWTILYNLSAPLIQCGAHSAINT
LCNLVIPMAVMIFCYYKIFEVHNMRVRQQKQITVTLLIVLVFFFAFWMPYSLVFLNPISLFGYMNSACNPVI
YAFRSPSFRRSFKI
>Csap199368
VLLVLVLLLIIIGTVIGNLLVCVAVCLVRKLRRPYNYLLVSLAVSDLCVALLVMPMALLLELLEWQFGRACD
VWVSFDVLSCTASILNLCMISVDRYLAITKPLEYGVKRTPRRMVAYIAFVWLGAAFISLPILIC-WYQIYAT
FGSFYIPLTVMVIVYYKIFAAR-NERKKERKASTTLGIIMSAFIVCWLPFFVLALSLFLWLGYANSLLNPII
YATLNKDFRKPFQI
>Csap1254961
VPYFISEVLVAVVAVIGNALTITVFVVERKLRRRTNYYIVSLALADLLVGVFGIPFAILTSVGLWA----CL
FMLSTLLVLCTVSIFCLLAVSVDRYWAILHPLRYSRVMTARIARRIILVCWVAGALVGLPVMVCYNYLVFIY
FGTIVIPGVLMAAFYTHIYVVKQRQHRREVKAAKSLSIIVLFFMISWFPLYTINCFFTITLTHLNSAINPFL
YAYHMHDFRAALKF
>Csap1529949
LALCLLLLFFAVSTIFGNGLVIVAVARERYLHTVTNYFIMSLAVADCLVGALVMPFSALYDSFYWPFGPFCD
VWRSFDVLASTASILNLCVISLDRYWAITDPFSYPTRMSPKRACMLIALVWVCSALISFAI-AC-SYLVFSS
TISFYGPLFVMVFTYFRIYAAEQ----KEKKAAKTLGIVMGVFIVCWLPFFVTNLGVVTWLGWINSAMNPVI
YACWAKDFRRAFTI
>Csap1194955
AITGLALYTLALCTAVGNALVIHAIRTEKRLQTVSNLFIMSLAAADLTVGVIVMPISAAYAMMEWRLGLVCQ
FWLAADYTASTASIFNLVILSLDRYWSITAPLRYLRRRTRRRAWVMIGASWTAATA-WLPVLVCEAFKAVTA
ALNFYLPTALMLYLYCRIFEVTRGRKKKERKAARQLGVIVGAFMACWVPYFTLFLTATIWLGYLNSALNPVL
YPLCNHNFRRAFAM
>Csap1500955
----------MILTVGGNLLVLLSFIVERAIRQPSNYFIASLAMTDLVIGSISMPFYTVYVLMEWTLGPLCD
LWLSVDYTVCLASQYTVLLITIDRFCSVKIAAKYRGWRTRTKVMVMVAMVWIIPALLFFSIFECEVFNTALI
VTYYWVTLVVLFVLYAGIYTAKKHRQHEGSSSSDTGVGALAVSLARSLPFHEANLPLAKRMSHSNGEQSP--
---QAPAQQRPICV
>Csap11069358
LASIIILVVINALVLAGNTLVILAVFLSSKLRTVTNLFIVSLAVSDLLLGVSVLPFSMAYTVFSWVFMTWCS
MWQAIDVWLSTASILNLVVISLDRYVAVTRPVSYPSRMTHVRAKVLIMLVWVISFLICLPLVSC-WYVVYSA
CGSFFLPALVMLFFYWKIYAAETNQRRMETKAAKTLGVIVGVFTLCWLPFFTMYLEVLFWLGYCNSAINPFI
YALFSKDFRFAFKI
>Csap1226376
VLKGLVMAAVIVVSVLGNLLVIVSVARYHKLRVITNYFVVSMALADMLVALMAMVFNASVQLTTWLFGAMCD
LWNSMDVYFSTVSILHLCCISIDRYTAIVQPLDYPLRMTVRTVSLMLAVAWLSPFFISVPIFLC-VYAVVSS
SVSFWIPGIIMLVMYFKIYEARQFRKKRERKAAKTLGIIVSVFLLCWLPFFTWYVTVLFWIGYFNSTLNPII
YAYFNRDFRKAFRT
>Csap1857205
VVSTLCMALIIVCAVLGNLLVVVSVVRVRRLRVITNYFVVSLAIADILVAIMVMPFNASKQVARWLFNAVCD
VWNSFDVYASTASILHLCCISIDRYYAIVRPLDYPMVMTKRRVAVMLALVWTAPLLISFPIFSC-AYALISS
SISFWLPASIMVYTYYRIYEARQHR--REHKAARTLGIIMGAFILCWLPFFTWYVPILFWIGYSNSMLNPVI
YAYFNKDFREAFKT
>Csap11172841
VVKATVMAAIILVSVLGNVLVIVSVALHRRLHSPANYLLVSLATADMLVALCAMTFNASVELTRWLFGRMCD
LWNSFDVYFSTVSILHLCCISVDRYYAIVRPLEYPLTITRRVLGLMLTHCWLAPVLISFPILVC-VFALVSS
AVSFWVPCTVMVVMYFRIFEAKQNRTRREHKAARTLGLIMGAFVLCWLPFFTWYVTALFWIGYFNSTLNPFI
YAYFRADFREAFHT
>Csap1203291
------MGSIILVSVMGNVLVIVSIGLNRKLQILTNYFLVSLAIADMLVASCAMTFNASVELSRWLFGYMCD
LWNSFDVYFSTVSILHLCCISVDRYYAIVKPLEYPLYMTKGAVVFMLANVWLAPTLISFPIFSC-VYAILSS
AFSFWVPCTVMVVLYYRILEAKQSRSHREHKAARTLGIIMGAFILCWMPFFTWYVTTLFWIGYFNSTLNPFI
YAYFRAEFREAFRT
>Csap1851852
GLTVVSLSVIIIFIIVGNVLVILSVFTYRPLRIVQNFFIVSLAVADLTVAVFVLPFNVAYSIIKWIFGILCE
MWLTCDILCCTASILNLCAIALDRYWAITDPINYAQKRTLKRVLIMIGLVWAISVIICLPLFPC-GFVIYSS
SGSFYCPLLIMTMVYIKIFATRREREKKERRAARTLGIIMGSFVICWLPFFLMYVVNFIWLGYINSSLNPVI
YTIFNMDFRRAFAI
>Csap11114987
VMAHVGAAVILVIGVASNIIILATFITMKDVM----YYLMSLGVSDLVAGVVVVPLSV--ALVRWVYGDVCG
LAGYLETTLWFAQLYTFMWISVDRYLAIRKPLRYETVQTKTRCQCWVVFTWVTSMMLCCPLLVCWAYAIT--
----LVPMVTLFYTYGYIFTMRK----QDKEFVTALFVLVVAFWLSWGPCRFLHF----WLGAMNSCWKSVI
YVAMSPKFRKLFCS
>Csap1501432
--VQVFITVLYVIGIVSNMAALCIISRSQRYKT---FMLRCLVGNDLLLGMVQMHVSL--YVEKWL----CA
SRVVFRAFGLGSGCVALV-MAVERWLALTHPFIYPRHVTHSVIRRTILILWVVTLMLVCPFVHCVIYA--YV
IFAYMVMCAVIVCCNLSVIRMR-RRCREELSFARLMAILSITFVACWMPQMTIIA----RIPLLNFCLDPCM
YVLFRRNRRKHLRL
>Csap1972194
--ATVISPVLLLAGITGHVWALCYLYSGRRSHTVFYLLLCTLIWTDFWGKLVTTPNAISY---KWVGGRTCL
FHGFVMILVQQVTHLTVAAMAVERLLAICHG--YERLVTHSRCWYLLASIWVFSLLLCLPLFWCYIFT--TG
LGVLVGCITTVVACNVCVVSLR-SRRRQELQMVVLLVVITIAFVVSWAPLIILVGDLIARLVSISQILDPWV
YIFQSKLWRRRWSR
>Csap1955710
--ATIVSPILLLSGVTGQIWALYYLYTSRPQRTVFFLLLSTLIWTDLVGKIITTTPALAY---GWVGGKLCN
FHGFAMMLTSLVTHLLVSTMAVERFIGIRHG--YNKNITTTRTKILLLGIWLFSVLFCAPLFWCFIYT--NV
FGLFVINLVIMVVCNIVVITLR-CRQRLEMQMVIVLLVITIVFLISWSPIMRLFLDLIARLTSINQIIDPWA
YVFVTRAWRSRFLR
>Csap11067556
MTQLIAYSLLFPLAAVGNLLVFVALFRNRHRKSRVNMMILHLSLADMIVTFVFLPTEITWHVTEWVFGNGCK
VYKFLSAFGFYMSSMVLVCISLDRYFAVLHPLKVNDAQRRGK--IMLFFAWLISAVISLPQSQCVMYTVFCI
SFLYFIPLSIIIIAYTRIIEIKKSRLRARTRTLRMTFIIVMAFVWCWTPYALGTLHVQDIIAVSNSVVNPII
YGRYSIS-------
>Csap1107010
MTDIIVYSILFVIAAAGNLTVFITLCRNRHRKSRVNLMIMHLAVADLMVTFINIPLEIAWRVTQWIAGNACK
MFLFMRAFGLYLSSLVLVCISLDRYFAIVHPLKVNDAQRRGK--MMVCLAWGVAAVCSLPQSQCVMYNLFGL
AAMYFLPLLIIIIVYLRILEIQNSKLRARSRTLRMTVIIVLAFVWCWTPYVVMVMRLQDIMAVSNSCVNPIV
YGTYTIN-------
>Csap1631725
IVVPIIFGIIVLVGLFGNTLVVIVIIANKQMRSTTNYLIFSLAMADLLFIVFCVPFTASDYILSWPFGSWCQ
TVQYLTYVTAYASVYTLLLLSLDRFLAVVHPITSIRTER--NALYAICCSWVLILTSCIPLYHCGAFHIGFI
TTMYFVPLAVIVVLYLMILRL-GRSVRGKKRVTRMVVIVVVTFIVCWFPIQLVLL-MQIVLAYINSCVNPIL
YAFLSDPFRKAFRV
>Csap11076951
ILMTAMYCVIAVGGAVGNVLTCLVVAKNTMRT-STNYYLVNLAVADLLTLFLALPMEVLMWVQPWPWGEACR
LRAMMPELVAHVSVLTILAVSGERYVAITNPVYARTTHTLARTARVVPVIWLLSLVAAVPWGWSW-------
--AFILPMTILIFLYCRIGVLARNG---RRMGIRMLVAVVVAFFLCWAPFHA---FGIVWTDYLNSAVNPLL
YSVMSVRFRNALRS
>Csap1562155
AVMWILFISIVV----GNVAVIIALLLSKTRKSRTNFFIMHLALADLSVGLISVLTDIVWKSTSWNAGNACK
TVRFAQVLVTYSSTYVLVALSIDRYDAITHPMNFSGSWRRARRLVAGA--WVLSAIFASPSLQCWLYMLVAL
T-VFLFPTVIIAACYAVIVTISKGK-RAKIKTVKMTLVIVFVFILCWSPYIVFDLAVATSLAPLNSAANPII
YTHICRNLRWGGWR
>Csap11246130
ILKVATYLIVFLVSLVGNLLVMLVVCYNRHMRSSTNQYLVNLAAADLLVTLVCMWVHIVRHLSHYILPAVCK
LDGFVQTTTLLASVLTLTVISVGRFVAVMFPLHPDRANR------VIAAVWLASALIACPILQCDLFYTILI
IALFFLPVAIMIINYSLVVTLKGTRTKAKKRVVKMVTVVLLVFVICWTPLLTLILSLEFFIAYSNSALNPII
YCGFNTSFRQGL--
>Csap1609927
VVKLLAYIITFLVSIVGNLLVILVVRYNRTMRSSTNQYLVNLAVADLLVTLVCKLVHLIRHLSHYILPAVCK
LDGFVQGTALVASVFTLTVISIGRFVAIMFPLQPDRAIW------VIAAVWIASALLSSPMLHCDLFYIIFT
ITCYFLPVTIMLVNYSLIVKLQGQQTRNTQRVVRMVTVVLLVFVVCWTPLQTLILDLEFFVAHSNSALNPII
YCGFNANFRQGL--
>Csap1176472
--PLTVYVVTFLLGVIGNSLIIYTILRYSGMKSTTNVFLASLACADLLLILVCVPVKTAKVFASWTVGWLCK
GIHYLQNLSAICSVLTLTAMSMERYYAILFPFRVHQAQR------CTGMVWCLSCLLATP--RVVGYETYML
VLVLLLPTLIMAFAYSAI----GYKRA--RQIVTMLFVVVVLFITCWSPLLITNMHLYNLLAYFNSCINPLV
YGFLSKNFRESFYS
>Csap11090418
VL-----VTLMAVGVGGNVLVPVVVVRTRDLRSSTNFLLVNLAAADLLVLLVSLPTALLHSRPTWVLGEMCK
LVPFVEYCVSHASVLTILVISFERYYAICRPLRASYTCTKMRACTCILTIWAAAVLLSSMLVGCYLYINLVT
AVFFFVPLVLLVLLYLVI---RSQH--ARKQVVVMLATVTVFFFVSLFPFLTLWILYGTFA---NSAVNPIL
YNLTSTKFREAFLL
>Csap1264884
--RFVVYGVLLLLGLAGNFISITILSR-PKMQSSINCCLIGLTSFDMIVT------TT--ILMEWYQGILIT
IIFPLALIAQTGSVYLTVTVTLERYIAVCRPLRARVLCTYGRAKIYVFSVAFLSILYNLPRFECFFYIFYMW
LYLFLVPFLCLMIFNFFIYEVRQQR---------MLLVVVSVFFLCNVLAFIINIAIVVLLVTINSSVNFII
YCIFGQKFRKLLLM
>Csap11095644
-----------------------MLLVRKKLR----YFILSLCVSDLVTAFLNVLPQL-----VWERGGLCK
AVKFAQLLGPYLNSYLLVMTALDRYQVICYP--SNCAWTPRRSKNMIYLAWAMALGSCTPQVDCWAYVTWYA
LSVFILPLFFLIIVYTCIFQMRRNRPRAKIKTVKLTVTVIFCYVSCSAPFISVQLGAAFLLSSLNSVVNPWI
FLAFNENLSQILKL
>Csap1744862
ILFIACYSCLFFISLIGNLCVLRAILGSKHRKSRVNFMLLHLAIADLIVTTVMMPVEVGWAAMQWLAGDLCR
LFSFFRIFGHYLSSFILVCISIDRYFAVVHPLSMSAADKRGK--IMLIFAWLLAFSCSMPQVQCVVYNIFCL
VMLYVAPLSIIIFFYGAIVTIQKSRIRARARTIKMTVSIVLAFFVCWTPYVVISLKVKKIFACFNSCVNPIV
YGIFNF--------
>Csap1341456
VLLCFSYVLVFILGLVGNCFVIAVVFRTPRMRTPTNYFIVNLAMADVLVVVFCLPATLLSNIYPWMLGWMCK
SVAYVQGVSVSASVNSLVAVSLDRFLAIWFPMKLQITTYRARAI--IVLIWIMAVVSPIYFVVCVYFLIAHL
LLCYLLPLVLISFCYFMIWKVRSQQ--SKVKVVKMLVVVVIIFMLSWLP---LYVAIVTWLGSSNSCINPIL
YAFFNKKYRNGFLI
>Csap1504810
VPLLLLYSVVFVFAFFGNLLVVLVMVLHRRMRSHTNFFLTNLAVADLCVAVFCIYQNFAMYVIDWYFGKLCL
MYQFVNQLSYTASVIILVVVSGERYLAIVEPLRAKSLLTRRNMIITMALVWVVSALYSCPRLMCL---VVSL
TLLYLLPLALLSLLYARIATLRSGRPRARRNVINMLVVVVVSFAACSLPFHTRKMIITPLLMYANSAVNPIL
YTFMSRKFRTSS--
>Csap1105293
LFLRCGVWIVFLLALLGNGTVVVVLIFARSKMDVPRFLVTNLAFADFFMGLLGFLAVVASFRMPW-TSAGCQ
VAGFLGVLSCELSVYTLTVITMERNYAITHAMHLNKRLSLRHAAYIMVFGWLFASTLALPLIVCLGYVVFLM
FINGV-AFLILMGCYLKIYAIRGNS--NDSRIAKRMALLVFTDFICWAPIHLISL--FTFILPFNSCCNPFL
YALLTKQFKKDCVL
>Csap11094017
LFLRCGVWIVFLLALMGNGVVVVVLVAAYAKMDVPRFLVTNLALADFFMGVLGFLAVAASFRMPW-MSAGCQ
VAGFLGVLSSELSVYTLAVITLERNYAITHAMHLQKRLSLRQAAYIMAAGWVFALTMAVPLAVCLGYVVFLM
FINGV-AFLILMGCYFKIYAIRGNS--NDSRIAKRMALLVFTDLVCWAPIHLISL--FTFILPLNSCCNPFL
YALLTKQFKKDCVM
>Csap1923192
IMLRLAVWVVVVTAVVGNLAVMIVLISSKFKMTVSKFLMVNLALADLCMGLLLIIAAMLHYFNDW-NGPGCK
VAGFLTVFASELSIFTLTVITSERWYAITYAIHLNKRLKLSMAVKIMVGGWTYSIAMATPLVICLAYLVSLL
VVNGL-AFFVITACYISMYSIRHEH--SDLTVAKRMALLVFTDFACWAPIPLINV--LLFFYPLNSCANPYL
YAILTKQYRRDLFI
>Csap1854836
--WLIQFFIVVFFGLFCNVVALWCIA--RRTRKV---LLCALFSCILLVCLLVVPFMA------Y-LGMWCE
EQANV--------WVFLGMMGVMLILMET--I-------LVVALLRAVAVWVVGVAVYVATT-AD---RILT
VLHYFLPTVITLACYSSMFVVR---KR--DQATRAMLAVFISNLVLSTP-FVCACNIFMILFFTHLFVDPLV
FVCFNLHHRQ--RL
>Csap1671265
VAVALVLGVIFVISSVLNTVFLIIFFRRPSLRSVSNRFIVSLTACNLLGSWVLLPLVAGDTFLGWE-SPLCR
GLDAAAELVVAASVFATLLIAVDRFFAITDPLHYHMLVTRAKSVVMVVSGWALAAALAAAAV---YFVVANL
VLCFAVPVVLLVWIYTRIYAAQNRRRHEESRAAKISVVVIVLVFVCWLPFHAAALSVVMMLALSNAAVSPYV
YLYRSRRIQREVRL
>Csap1229343
VTLATLQVGVMLVGLLGNTTVAASVWRQRQKQQAAHALLLSLAMADLLVTLLCLPAALARLLVPWAAHWMCP
LLAATQNTAHAASTLSIAFLALDRYLTVRWPKL----KVASRTAQLLAGLWVMAVLLAVPRGICSLYHTTVA
TVVHLLPCATVILCHAAVASLRDARYRTRRRLARMLVALGAVFAACWLPYVVALLALEVVLGHAHSALNPVV
YWLMNRAFLTSLQL
>Csap1605471
TFIAVLFIGYLVLGLTGNFLTILALLRCPRVRNVTAAFIISLCVADFLFCILVLPWEVSRFLAKWIWGEICT
LFPLLRYWNVAVSLLSIAMITINRYIMIAHFSVYKLVYRKGWIALMIAFCWVFAFVMLLPTLTCS---QVLF
GLGFCVPAIIIIICYSLIFVIKSEKRRNEWRITKMVLIIFIAFLITYLPITLVKNGLHVVLIYVSSCINPVI
YVIMNRQYRQAY--
>Csap1456368
IFAAIASILFIVVGILGNLITIVALSRNRKLRHATTAFVISLCVSDLLFCSINLPLTASRYIHAWVLGDLCS
VFPFFFYGNVATSLLNMVAITVNRYILIAHHSLYDRVYRQHFIYLMIAFIWLFSFGMMVPPLSCT---KFLF
VFGFLLPMIAIMVCYSAIYKVQSRR-REDMRLTRMMLTIFLCFMVSFLPLMIVNVFLHVVLAWASAVVNPFV
YAVTNRQYRTAY--
>Csap1102924
IAYSVVAPVIISFGILTNVLNLVVLSR-PSLRGPTFKYLMWLAVANLLVCVVLLPFTLSH----YAFAH---
IEVPVGNALIASSVYIVVGLSIDRFVAVCYPRTYRNLHSHYVASVRIAFSF--AFIIYIPMG----FVVYEY
LLEIFAPAVLLGVLNTWIIEFRSSRNRMERRLVLLLVSIIVAFFITNIPAAILSLQIFRNLEFLNFGLNFIL
YFLFSKDIRNAFTL
>Csap1321046
VAYGVVAPIIVAVGIIGNILVIALLRLP---KGVVFSFFTVLAVADL----LSLGLCILHALAAWY---Y--
FELLFVGVAMSTSVLIVVFITVYRFFSVCRP--FQRLNTPRFPRISIAAAWLPMSFLQQPRIECPYFIAYSW
IRQVFLPIVAVVTLNLFTFRHKRQSSKEDKYLMGLLIAVMSSFVITIVPSGIANAVIFSNLEILNHTLNFYL
YILCSKQVRDTLKY
>Csap11098975
QLRMGILGVMFLVALLGNTKVMWTLRQKWENRGRMTILSFNLTLADTLVTLITILGQLLWVLDHWYLSNACK
VYKVASTFAITSSNYMLVAIAIDRHEAVVRPLNFISAKN------LVLAAWAVSLLPSLPNLYCVVYLMVVL
VLVFIICQVLLLVLYVRIYTIRKSSDSAKTKTLNMTIVIVATFFVTNTPYVVQELNVVAIISASNSSLNPFI
YLLF----------
>Csap1929267
------LVVITILGVIGNAVVVVTLLRRSLLHHPSNRLVLSLTASNLLLTLV-LPVLVSV---VWGSAALCQ
GAAFLANLVTAASAITVAIIALDRYLAIVRPMVYGVTVTGNRCLVLLGWCWVQATLTALPLLRCGLS--VFV
V-----PIVIMLICYYFILVARN--VRAQSNISMRPCVVVGTHVFTWAPYAVLGPTVTSLLLFTASVFYPIV
YGLYNRSIRKEVLC
>Csap11079660
------------------------------MRQPVNLLLASVAFCDALSCCLLMPLDMASLFS---QGKLCH
LHAFLCRVVEVEGVTVLAAVCVDRYLLLVAP------LSPPAACRVLIGTWAASVALALPHLRCVTYIAARC
LAVLVIPALLVGVCLASILRIRSARRR--EDLHRRTHTVISLGTL-----CLLALPLL--LSYFPATVSPL-
----VYTFRQEVCW
>Csap1894887
GFTAACAFIIAILGTFGNLLTIIALPMAKNLRTTATAFVVNLAVVELLFCVLILPMSGAQYLYGSLLTDHCI
FFVCVRYTLTQVELQTILAIALTRAFAVSVPRLYQAMNRPTVIGVYIGAIWVYSFSTRMPAAECD---LVYL
VVDAFIPVMLIFILYFFVFVVRAVVQRRDMRVARTIFIIFLLVLVCSVPVAVVHAVRFLILYWFQYCLNVVV
YVLMNRQYRDAY--
>Csap11080737
---TVLETVLSAVALPANIILLVVLCSASSLKITSNIIFLQRAIAD-LFSS-GVALPD--MVT-GT----CI
TFSVILHVGALASNVFLMAFGVDSYLAA-YPQHHPHPSRRKSVRMTSALAWVLAAATGIAII-CSFYLAIDL
FVMFIVP---LVVTWVLVVALQSER------NRCLMLSLTSSFTITYGLFWIFEITERLTLPTLSEALSPIL
VICLTENLRQKVAW
>Csap1360385
--VTILSLVLQVAGLLANILLLVVFATS-RLITGPNVLFLQRAIVDLLFCVIGVA----------R----CK
ALSIVVQGTTVGTLVFLMAYTLDGYLAA-NSRQHSAVFRRKARGITSAASWVLAVAVGIASVQCKIVVTIQM
FFLFLVP---LVVVWVFVLTLREDE------NRKLLLGLASTFTVLQGVYWIV-FTLEASLSTYGEALNPIL
VIYLSEELRQTVAW
>Csap11290664
VLLVVVVGCVMVGSIGGNLLVLVVMLRG---RRESSMLRTSLAFSDLLTAAVIVPSFVLWFFFTWMSGFI--
FQSALLHITSTVSLLMLLVLSAERF-VITRYLKYKDYFSYGRTVLTITSSWITSFVNALFAA---VRYVIYH
WQFIIFFILISVVTFSTL-AIEQ--WRDNRYVLTTMILMVVLFLTSTIPLIVLNSSHFAWLFMASSAWNPWI
YNFRSRQFKGDLT-
>Csap1534527
VMFLVVMVVGLTAALLGNSLVLVTMLAS---HTALWVMRASLAASDLLRAVVIVPAVHITLMTADD-GLV--
FVGVMFWVTTLASVQCLAWLSVERV-LLCFPHV-CRHFTVRRAGVASIVVWLLAAALPFLLS---AYVVLIV
QYAYLVVLSL-TAAASGL-AVRA--ERDDQTIHSTLVLMLTTFLLSVPPFFLLQY---FWLFVFSSSWQWYV
YNLRSNFFRRHVAL
>Csap1838566
LLVTAVGALLIIVGTSGNFLAVVALLQSTTLRNPSTAFMINLPACLLPICAIGMPLFGVGCLQ---YGRFIE
IFFTMGFSLSQVHLHTICALAFNRFLAVMWPTKYKQLMQKRKVRLYLGLLWLYSVLLWLPLA------GFHV
FLTYMLPILFTSMCYIFMYKVR-SRAAWDDHVTRTILVIFVFMVSCCVPHLVVHIAAWLLIFWLQFCIDPLV
YVTMSCQYRNTARL
>Csap1908597
LVTAIAAIIISILGFFGNMLTILALPHARRLRHSATWLVVNLAVAEGAFCVTILPISAGHLLHQPLFDEGCS
VFVFLRYVNIQAELLSIAAIAINRCVLIAMPKSYPNVFSSRKTVGIIAGIWLISTAIMLIPLECD---KVFL
ALGFLLPCIIIITSYSYIYKAQSSALRRDIRIARTIGVIFLAFLLCCTPVSVAHFAALLPLYWAQYCINIFI
YVFMNNQYRDAY--
>Csap1103812
--W-IMAAQTVCVGGVGNFVTICAISYQRRRRTLEGILLLHLSICDFLYCVINLPVTA-----TYNLGYFCT
GAALFRYVNALAEWTTLGLLTVQR-------VDGARFFRPRPTLFFIAGIWVGSVVLQLALTKCD---LYFY
ALHSLLPALMMVGCG-SIWQVA---SRRDRNLARSVLALLLLFLACVLPVNLCTLNVAIMIYWVQYGVNFCV
YAAVNPKFRRAYRL
>Csap1680343
AIFHYVFPALVVTGILTNTLNLIVLTR-PLMRGRTYRWLRALACVDLSLCVLTVPVC--LPLRSQLYAH---
FGWSLSIASQILSFYLMGMFALERFLAVCYPRS------QTDVVFRGGVVSVFVLLLSVPTMMQE-YHAYAW
LREILVPAILITFCNVRITRLHR--IRRERRLVLLLFWVTTLFYIFNTPVIVYYLLIFALLQMLGNISNFVL
YFLISPEFHKTLCL
>Csap1592430
----------MALAIL------------RRCR-QTVVLHLNLAASDLLASLLSVPVTI--VIL---GGSVCL
LLNAAIVLMNYVSVGSIVGICTVRWCQFH----FSKTRARERVAVRLFILWIASLVIQQ---KCT---VSRL
TAILTLPLSVVLVNHLTIVSIRASESREEEKLPRGVVSLASTDITAQEPFETISSGIYNILAIIDKATEPAA
YIHSSSSVRQSWPI
>Csap11278554
--AAVPMVIVLVMGLVGNVVVAGLLCCPARRYSLTGLYLLHRAIAD-----LGQPLMV--TVVPWA----CV
FNPALMQLGMIVSVVFLAGLALDSFLAT-KPHRFPAKTRRRVLRAAVTVAWVAGLVLFTTGL-CLFVC---L
LLVFLLPLGVLVVSLALVLKKPGERTAPLPRSARLLVALTLVFAVTHLPYWTL-RELLPCMAVVGTALDPLL
GVWFRVELWQGVVR
>Csap11074358
-------AALAGVGVGGNLLVAGAFLI-RPWRTPLQRVVGLLALTGLATTLSSLPTHL--S-A---HGSMCQ
VQGFLLNLLCLLSLWYTTLLALERYVKFASP--HEHSLTFSLLNLNVLLVLVLLLIEVSPIYVCVTYTAIQT
GCYVLLPSLVTLAASAAVL--R---LT----VLKSACVLCCAMLSSVLPYLLLLLPFWAWLKVALTC----V
YVLLTARPRPPLMT
>Csap1565328
HVATVVLPLSFMLVVFSGITVLVTRRTARLMR-PSATLVTNLGVTGGLVTTLVMKISF--AIV---------
LGIVLPRTLHIATSLTLTCLTLDRYLALCRPLRYHALLTDSRCCVLVILSWVPATVLGACIYPCT---LVIY
LVMFNTTIAATVVMYFLIFSVRE----VRRRTAKELMVVVLINLLLATPDVMMQI----LLTTLPELVVPLL
YAWKNRDFRRGMLT
>Csap11093838
--NKLLIYMVFLATVAECVLAGYLTLTSQELRRRATLFSSCLVLTILIFASLSLVYVL--LLTSPA----C-
RVRVVQRYLSIVSCFTLACLSLDRYLAICWPLRYQDLLTKSRCRLLCGACWVMPALLLLPCIMCEAYVVAYT
LGAF-----ATFVLYVLVFSMSS--DAVRHRTAKSALTVLMLYTVLSLPHTLLPVEI--LVH-----FHLLM
YAGTNALFLASLSW
>Csap1286046
--VLAFLVLTVLLAFLFSAFIFFIILTSKQYKNSTSLLHLQLMGAGVLLSLLFVIFST--SIIRWLLSSLCR
LYGFLLVTLHTVAVWVVVGLHCDKYCAIATPLRYNQLVTRPRVAICSALAWMLGVGLAVPLAVCLAYTWTLT
ACCIVLPFVIILIVNTRIVLIRHAQQKKKRKSVWTVLEQIAAFVACYCPFFCTVVNQYWLLGLATPLVNSFI
YGFKCKNIRKAFRY
>Csap1102683
IVAGVFLSLVFVVAFLLNMMVIVTVATSYTLR----HLLVNLCVTCLVDCFLNLSVSI--YVTPWRFGYY--
VNAFTMNLMNSEMAFVVVLVAGDRMAAARR---NTNFLTMKKYKMWLAVTWVVSVLLASPLLSCSYYLIAHV
VLVVAAPTVIVMAILVGRF--R---RRQTLSFDQILGGIVCGYLLFWLPFTTLTTTLFVMLDSLNSTLAPTV
FTLKEVRFKENLI-
>Csap1191767
--QKLFLVVSVALATVTNVLQVAVFARPSAMRCVKGVLLLSQAVSGLVATFVAFPIHVSS------ACYLGH
SGVILLAGLTSLG--TSTLLLLHQYLKSSDPMTAGTNVAG--------WVWVVSIVVAVPYARCHLSFTALL
T-----FLVCGQVAVALLMAATH-------------CVSVG--------------HV---------------
-----------VMS
>Csap1942074
AALLAVLVVVFIFGTVANSLVFLVFYRRPSLRSLSNRFVLSLTSANLVSTVVVVPVHA----LLWGLTPLCQ
VSKALMALAVEAAIFSVLLIAVDRYCAVTSPLHYSMTITRGRSVRLIVGVWTLALLYALQLLAVPYYAVLLS
LCGFLVPLFVLCWIYVHMYAARNRRRREEGRAVKTAVIVIASFVTSWLPYFIYKIELVICIALSSSCTSPFI
YVYRNETASKEVLI
